# Supplementary material for: The influence of task outcome on implicit motor learning
Source: eLife. 2019 Apr 29;8:e39882. doi: 10.7554/eLife.39882 (PMC6488295; doi:10.7554/eLife.39882)
Supplement: Figure 1—source data 1. — Reaction times (RTs) and movement times (MTs) are also included. Note that hand angles were flipped for participants who experienced a counter-clockwise clamp. [file elife-39882-fig1-data1.txt]

SN group TN move_cycle cond tgtsize heading_angle tgt_angle fb rotation clamp MT RT
1 "small tgt" 1 1 3.5 6 -0.75135793175791 225 0 0 0 0.151964288236002 0.935106422294567
1 "small tgt" 2 1 3.5 6 -6.73425900637232 90 0 0 0 0.331669372330978 0.391511275003566
1 "small tgt" 3 1 3.5 6 -0.766344985223194 270 0 0 0 0.219704747577055 0.327361642303657
1 "small tgt" 4 1 3.5 6 1.30700083497281 315 0 0 0 0.13184652498667 0.339687813513876
1 "small tgt" 5 1 3.5 6 -4.61777434116482 180 0 0 0 0.12389568785315 0.331706629673661
1 "small tgt" 6 1 3.5 6 -3.52791442918691 0 0 0 0 0.103884889233058 0.327734215731454
1 "small tgt" 7 1 3.5 6 15.1685127228922 45 0 0 0 0.0879105030552836 0.391663008536469
1 "small tgt" 8 1 3.5 6 -6.55841997332058 135 0 0 0 0.151877755052723 0.343695982486736
1 "small tgt" 9 2 3.5 6 4.06325480942841 315 0 0 0 0.107911386414813 0.327665109369917
1 "small tgt" 10 2 3.5 6 -7.78440480345808 90 0 0 0 0.111899424404072 0.359683589011937
1 "small tgt" 11 2 3.5 6 -2.32094972738365 225 0 0 0 0.0959292447005282 0.415613771155066
1 "small tgt" 12 2 3.5 6 0.251459976683767 270 0 0 0 0.0958895836581917 0.32375098514116
1 "small tgt" 13 2 3.5 6 1.95108518506171 180 0 0 0 0.0839320798640841 0.323727549070767
1 "small tgt" 14 2 3.5 6 2.60614747950342 0 0 0 0 0.0839401923500418 0.319730797670715
1 "small tgt" 15 2 3.5 6 4.14927040121936 45 0 0 0 0.0599494682265345 0.34369718433652
1 "small tgt" 16 2 3.5 6 -18.1805432778015 135 0 0 0 0.0958222800712747 0.315652320486308
1 "small tgt" 17 3 3.5 6 5.45211372044453 225 0 0 0 0.0839284743147317 0.335737333329817
1 "small tgt" 18 3 3.5 6 -5.57675194022001 0 0 0 0 0.0759382766014625 0.375673298774061
1 "small tgt" 19 3 3.5 6 1.04318474266736 180 0 0 0 0.0639242858683957 0.371680453385864
1 "small tgt" 20 3 3.5 6 -2.41554694984689 90 0 0 0 0.0839299766270614 0.355523386043558
1 "small tgt" 21 3 3.5 6 2.60558249999396 270 0 0 0 0.0799251127410656 0.343692076474866
1 "small tgt" 22 3 3.5 6 11.4268963935516 45 0 0 0 0.0599395529659432 0.315737351357626
1 "small tgt" 23 3 3.5 6 3.55698550981911 315 0 0 0 0.0780174766984203 0.319723286109451
1 "small tgt" 24 3 3.5 6 -10.3625945601304 135 0 0 0 0.0679474779632869 0.327707474574083
1 "small tgt" 25 4 3.5 6 -2.76541570894059 315 0 0 0 0.087911103980133 0.31974041246869
1 "small tgt" 26 4 3.5 6 18.759594305807 225 0 0 0 0.0719484358375269 0.387652736326544
1 "small tgt" 27 4 3.5 6 -18.2876346593305 135 0 0 0 0.0719496376874247 0.351703006096585
1 "small tgt" 28 4 3.5 6 4.59274586166404 180 0 0 0 0.0679519848999348 0.331713840772437
1 "small tgt" 29 4 3.5 6 -5.64885396907623 0 0 0 0 0.0759238544043228 0.28764801906587
1 "small tgt" 30 4 3.5 6 7.61384637354038 270 0 0 0 0.071936116877481 0.339680602415172
1 "small tgt" 31 4 3.5 6 2.63488410850988 90 0 0 0 0.0719373187274073 0.359705823232588
1 "small tgt" 32 4 3.5 6 -0.0866101281196214 45 0 0 0 0.0519625756001005 0.315675456094397
1 "small tgt" 33 5 3.5 6 2.58306419821291 315 0 0 0 0.0799200048795683 0.33564839644697
1 "small tgt" 34 5 3.5 6 11.8276250550935 45 0 0 0 0.0638888313001758 0.391376367366973
1 "small tgt" 35 5 3.5 6 -2.49757092551491 90 0 0 0 0.0638690007791354 0.335776994372139
1 "small tgt" 36 5 3.5 6 -4.88079290464706 0 0 0 0 0.0679267460548658 0.315740656444262
1 "small tgt" 37 5 3.5 6 19.3266317680614 225 0 0 0 0.0799515534358477 0.355703062583501
1 "small tgt" 38 5 3.5 6 -4.24741789336349 180 0 0 0 0.0679432714891277 0.351669053841022
1 "small tgt" 39 5 3.5 6 -34.7294420610137 135 0 0 0 0.103892400794109 0.355684133449643
1 "small tgt" 40 5 3.5 6 0.190497790519904 270 0 0 0 0.0719412247389926 0.303734477734764
1 "small tgt" 41 6 3.5 6 -5.22868497174875 180 1 0 0 0.0919168692534527 0.459597266152457
1 "small tgt" 42 6 3.5 6 2.08080470844811 45 1 0 0 0.0559449048030274 0.339705540797723
1 "small tgt" 43 6 3.5 6 -7.1092685714194 0 1 0 0 0.0678639494044262 0.343647608033507
1 "small tgt" 44 6 3.5 6 4.54926162288122 270 1 0 0 0.0679748200455776 0.291684431508372
1 "small tgt" 45 6 3.5 6 -0.456856821035716 225 1 0 0 0.0639200793942507 0.375646257154187
1 "small tgt" 46 6 3.5 6 3.17778921350382 315 1 0 0 0.0719177886685429 0.279430972209298
1 "small tgt" 47 6 3.5 6 -5.84833873400178 90 1 0 0 0.0919270849763905 0.363643984456331
1 "small tgt" 48 6 3.5 6 -14.7670877490308 135 1 0 0 0.115900382278284 0.315740956906836
1 "small tgt" 49 7 3.5 6 1.67281240464179 270 1 0 0 0.0719418256639131 0.291731604112158
1 "small tgt" 50 7 3.5 6 -3.21728580785974 225 1 0 0 0.0719280043915376 0.307749857806101
1 "small tgt" 51 7 3.5 6 -1.9364924801201 90 1 0 0 0.0759505955616362 0.331701521812107
1 "small tgt" 52 7 3.5 6 -4.249926204278 315 1 0 0 0.0799335256892846 0.355703062583586
1 "small tgt" 53 7 3.5 6 -5.46623810912121 180 1 0 0 0.0679354594656445 0.363695964458998
1 "small tgt" 54 7 3.5 6 -3.31395607303088 135 1 0 0 0.0879276294144518 0.33569346581308
1 "small tgt" 55 7 3.5 6 9.21526740963983 0 1 0 0 0.0839101461058647 0.307753463355596
1 "small tgt" 56 7 3.5 6 5.87716317725767 45 1 0 0 0.0559542191386981 0.335714498184387
1 "small tgt" 57 8 3.5 6 3.94320411059823 135 1 0 0 0.0838936206715175 0.315765594827013
1 "small tgt" 58 8 3.5 6 4.18765999901212 225 1 0 0 0.059939853428375 0.363665317289787
1 "small tgt" 59 8 3.5 6 3.85914993995696 45 1 0 0 0.0559563223757209 0.303725163398838
1 "small tgt" 60 8 3.5 6 0.440906533468725 270 1 0 0 0.0799191034922728 0.315704901413966
1 "small tgt" 61 8 3.5 6 -0.252425176239179 90 1 0 0 0.0679441728764516 0.339679400565387
1 "small tgt" 62 8 3.5 6 0.873793038318278 315 1 0 0 0.0719337131778275 0.33571179402233
1 "small tgt" 63 8 3.5 6 4.34530061960342 180 1 0 0 0.0719388210393959 0.375605394262465
1 "small tgt" 64 8 3.5 6 1.51620433810019 0 1 0 0 0.0759367742893744 0.323674968143479
1 "small tgt" 65 9 3.5 6 -0.533517131516928 135 1 0 0 0.0799779941307577 0.355663702003682
1 "small tgt" 66 9 3.5 6 8.98230308475055 180 1 0 0 0.0719087747952472 0.295750589732506
1 "small tgt" 67 9 3.5 6 -1.27655415292363 315 1 0 0 0.107896663755241 0.283751622121883
1 "small tgt" 68 9 3.5 6 7.33655783602337 225 1 0 0 0.0999148789903188 0.319706460213183
1 "small tgt" 69 9 3.5 6 -2.73489459911456 90 1 0 0 0.0999052641921594 0.331715944009886
1 "small tgt" 70 9 3.5 6 -4.28479763389383 270 1 0 0 0.107887349419514 0.203806979321882
1 "small tgt" 71 9 3.5 6 0.45320128651196 0 1 0 0 0.0799347275391256 0.303735679584179
1 "small tgt" 72 9 3.5 6 -4.07461671517355 45 1 0 0 0.0799320233772391 0.303738383746236
1 "small tgt" 73 10 3.5 6 -2.6342384049066 180 1 0 0 0.0879210192406958 0.339709146347218
1 "small tgt" 74 10 3.5 6 2.45450284431223 45 1 0 0 0.0919228785023165 0.263775977606997
1 "small tgt" 75 10 3.5 6 6.23103650406547 225 1 0 0 0.0919222775771686 0.323633804788926
1 "small tgt" 76 10 3.5 6 -10.9117369708044 135 1 0 0 0.107924907224628 0.303726365248792
1 "small tgt" 77 10 3.5 6 3.06672703827364 315 1 0 0 0.103840721253789 0.311576847927086
1 "small tgt" 78 10 3.5 6 0.969838954976599 270 1 0 0 0.111929470648079 0.267739978600957
1 "small tgt" 79 10 3.5 6 -1.81612480718298 0 1 0 0 0.0839404928123599 0.347667495041776
1 "small tgt" 80 10 3.5 6 -1.31002701803134 90 1 0 0 0.0919024470563272 0.343529526293935
1 "small tgt" 81 11 3.5 6 -4.73810052394241 225 1 0 0 0.123893584616042 0.391649487726568
1 "small tgt" 82 11 3.5 6 -0.397206799144054 0 1 0 0 0.111908738739714 0.25177761092101
1 "small tgt" 83 11 3.5 6 8.1554977178329 135 1 0 0 0.115904288290039 0.295737369385279
1 "small tgt" 84 11 3.5 6 2.84589323951015 90 1 0 0 0.0999196863893417 0.347711062095584
1 "small tgt" 85 11 3.5 6 -0.198588851181133 315 1 0 0 0.10391102946528 0.291751134170511
1 "small tgt" 86 11 3.5 6 -4.23085760847969 270 1 0 0 0.111900325791453 0.30372696617394
1 "small tgt" 87 11 3.5 6 -1.53882841716606 45 1 0 0 0.0879195169285936 0.283768147556145
1 "small tgt" 88 11 3.5 6 -1.00141676953081 180 1 0 0 0.0999187850019325 0.283754025821281
1 "small tgt" 89 12 3.5 6 -5.84663555733524 135 1 0 0 0.107914691501662 0.31572803702187
1 "small tgt" 90 12 3.5 6 -0.269215288094196 90 1 0 0 0.107902072079128 0.339717859758082
1 "small tgt" 91 12 3.5 6 -6.01927460949141 315 1 0 0 0.107910485027446 0.299741031421718
1 "small tgt" 92 12 3.5 6 -5.61847681055793 0 1 0 0 0.075936774289346 0.319728994896025
1 "small tgt" 93 12 3.5 6 -3.26298195690163 180 1 0 0 0.095910315566698 0.343695982486281
1 "small tgt" 94 12 3.5 6 -0.429589608371825 45 1 0 0 0.0839326807890188 0.323630499702176
1 "small tgt" 95 12 3.5 6 -2.42783798336545 225 1 0 0 0.0919210757276687 0.29574878695837
1 "small tgt" 96 12 3.5 6 2.53115083530038 270 1 0 0 0.103896306805439 0.303748299007054
1 "small tgt" 97 13 3.5 6 -1.26956838908117 90 1 0 0 0.107896964217787 0.367677993199095
1 "small tgt" 98 13 3.5 6 -3.10924925848565 180 1 0 0 0.099849077715362 0.343699588035918
1 "small tgt" 99 13 3.5 6 0.806218170424491 270 1 0 0 0.119950015068071 0.343571290572982
1 "small tgt" 100 13 3.5 6 3.96841652174487 135 1 0 0 0.123894786465826 0.347666894116571
1 "small tgt" 101 13 3.5 6 1.34551221418556 45 1 0 0 0.083939591425235 0.327704469949651
1 "small tgt" 102 13 3.5 6 0.160400485253585 315 1 0 0 0.119898335528319 0.315719323611461
1 "small tgt" 103 13 3.5 6 2.11582677336295 0 1 0 0 0.111916851225885 0.359685391786343
1 "small tgt" 104 13 3.5 6 -0.751855068995144 225 1 0 0 0.103886391545359 0.343694179712088
1 "small tgt" 105 14 3.5 6 -0.286506527785055 315 1 0 0 0.143838581961518 0.327671419081184
1 "small tgt" 106 14 3.5 6 -3.68790030218374 0 1 0 0 0.135887744828096 0.335694367200517
1 "small tgt" 107 14 3.5 6 -3.23331378341283 90 1 0 0 0.115907593376789 0.303742890683338
1 "small tgt" 108 14 3.5 6 0.555775658820342 270 1 0 0 0.14787469394156 0.323641917274585
1 "small tgt" 109 14 3.5 6 -5.46094785080073 45 1 0 0 0.135894955926858 0.327717990759595
1 "small tgt" 110 14 3.5 6 -0.376924098260273 135 1 0 0 0.135882636966471 0.34370800098435
1 "small tgt" 111 14 3.5 6 1.72715015914224 180 1 0 0 0.131881078167396 0.339706442185104
1 "small tgt" 112 14 3.5 6 -8.54176129377179 225 1 0 0 0.107910184564901 0.311731285621818
1 "small tgt" 113 15 3.5 6 1.53895268474118 270 1 0 0 0.131890993427987 0.29573075921104
1 "small tgt" 114 15 3.5 6 8.16004349458323 90 1 0 0 0.107909283177833 0.311730684697011
1 "small tgt" 115 15 3.5 6 -1.78079108854624 0 1 0 0 0.139917547096729 0.351714724131568
1 "small tgt" 116 15 3.5 6 7.92992978381373 315 1 0 0 0.123816966693312 0.319737407844741
1 "small tgt" 117 15 3.5 6 0.419370635449667 180 1 0 0 0.115882054069402 0.331660358457611
1 "small tgt" 118 15 3.5 6 4.91565148077166 135 1 0 0 0.119892326279171 0.327714986135163
1 "small tgt" 119 15 3.5 6 -2.03234558420027 45 1 0 0 0.11191054151459 0.347688827875118
1 "small tgt" 120 15 3.5 6 1.92158633883356 225 1 0 0 0.11590428829021 0.331721051871114
1 "small tgt" 121 16 3.5 6 -5.43252790130379 90 1 3.5 1 0.0919198738777709 0.315724131009915
1 "small tgt" 122 16 3.5 6 2.52891397410243 270 1 3.5 1 0.0879306340387984 0.327692751914469
1 "small tgt" 123 16 3.5 6 5.69177504563729 0 1 3.5 1 0.0919249817395666 0.343712507920998
1 "small tgt" 124 16 3.5 6 7.17729359244667 315 1 3.5 1 0.0999172826897166 0.315735548582779
1 "small tgt" 125 16 3.5 6 -0.764164390083435 135 1 3.5 1 0.115908795226801 0.319719380097865
1 "small tgt" 126 16 3.5 6 -1.36151823835192 180 1 3.5 1 0.10794293497122 0.35167265939026
1 "small tgt" 127 16 3.5 6 -5.67013818797379 225 1 3.5 1 0.0998749174855789 0.331712638922454
1 "small tgt" 128 16 3.5 6 7.31710293288339 45 1 3.5 1 0.0799218076541592 0.299754852693866
1 "small tgt" 129 17 3.5 6 -4.18805435803298 315 1 3.5 1 0.123883669355735 0.27575030729804
1 "small tgt" 130 17 3.5 6 1.68071603886206 270 1 3.5 1 0.103913433165019 0.33170001949992
1 "small tgt" 131 17 3.5 6 1.19273978784656 180 1 3.5 1 0.11990554662691 0.315870456219159
1 "small tgt" 132 17 3.5 6 3.79743953623481 0 1 3.5 1 0.0959163248153345 0.279531627127199
1 "small tgt" 133 17 3.5 6 13.1781309834355 225 1 3.5 1 0.107907480403242 0.331644433948497
1 "small tgt" 134 17 3.5 6 1.24521599476039 90 1 3.5 1 0.0919195734154528 0.383646971051917
1 "small tgt" 135 17 3.5 6 8.37345861793619 45 1 3.5 1 0.0879204183156617 0.339701935249195
1 "small tgt" 136 17 3.5 6 6.24974714202049 135 1 3.5 1 0.103908625765371 0.367681598749527
1 "small tgt" 137 18 3.5 6 3.30838129930408 135 1 3.5 1 0.143874336992553 0.375670594611506
1 "small tgt" 138 18 3.5 6 4.63041654613933 270 1 3.5 1 0.111894316542816 0.311713257874658
1 "small tgt" 139 18 3.5 6 5.2699256954837 315 1 3.5 1 0.119889922580228 0.34368065890169
1 "small tgt" 140 18 3.5 6 2.89602851569166 90 1 3.5 1 0.0999196863896259 0.31173008377209
1 "small tgt" 141 18 3.5 6 17.2589488112134 45 1 3.5 1 0.0959637978811543 0.297756476994437
1 "small tgt" 142 18 3.5 6 11.7489236068542 225 1 3.5 1 0.107893058206059 0.333718826645509
1 "small tgt" 143 18 3.5 6 12.3259857019857 180 1 3.5 1 0.0839296761649848 0.295739773084506
1 "small tgt" 144 18 3.5 6 17.5111994052838 0 1 3.5 1 0.107910785490049 0.319726290733684
1 "small tgt" 145 19 3.5 6 17.3854041763715 315 1 3.5 1 0.0998622980632717 0.287648920453421
1 "small tgt" 146 19 3.5 6 17.7497817434239 45 1 3.5 1 0.099916681765194 0.351700602396477
1 "small tgt" 147 19 3.5 6 4.6246329736002 135 1 3.5 1 0.111876589258145 0.291776072552238
1 "small tgt" 148 19 3.5 6 5.2310410835118 180 1 3.5 1 0.10781553889592 0.311697633828089
1 "small tgt" 149 19 3.5 6 13.6908156907898 90 1 3.5 1 0.0919264840515552 0.287680168548377
1 "small tgt" 150 19 3.5 6 15.7411076613546 225 1 3.5 1 0.115885659618471 0.339710348195808
1 "small tgt" 151 19 3.5 6 8.45427228998304 0 1 3.5 1 0.107907179940412 0.335708188472609
1 "small tgt" 152 19 3.5 6 6.85897054422778 270 1 3.5 1 0.111903630878373 0.327719793534811
1 "small tgt" 153 20 3.5 6 22.1526816922592 315 1 3.5 1 0.26776371513381 0.163860197230179
1 "small tgt" 154 20 3.5 6 17.0891952927049 180 1 3.5 1 0.111900626253373 0.343700789886725
1 "small tgt" 155 20 3.5 6 2.20692717480599 270 1 3.5 1 0.0999082688169892 0.311731586084761
1 "small tgt" 156 20 3.5 6 8.8845221912584 135 1 3.5 1 0.131884984178896 0.35969710982215
1 "small tgt" 157 20 3.5 6 4.80760685807784 90 1 3.5 1 0.0919264840514415 0.315734647195313
1 "small tgt" 158 20 3.5 6 12.5867611272992 225 1 3.5 1 0.0999268974879897 0.315733745808529
1 "small tgt" 159 20 3.5 6 NaN 0 1 3.5 1 NaN NaN
1 "small tgt" 160 20 3.5 6 17.3659242371833 45 1 3.5 1 0.103906522528632 0.375678106172927
1 "small tgt" 161 21 3.5 6 0.0910669856838524 180 1 3.5 1 0.119905847089512 0.295729857825563
1 "small tgt" 162 21 3.5 6 11.4783302059009 225 1 3.5 1 0.0879207187783777 0.355638763621073
1 "small tgt" 163 21 3.5 6 6.4573586777444 90 1 3.5 1 0.0918072004627675 0.339792975368255
1 "small tgt" 164 21 3.5 6 18.3956211483937 45 1 3.5 1 0.0958772646981743 0.331466860645605
1 "small tgt" 165 21 3.5 6 -1.64654352749787 135 1 3.5 1 0.11993318917132 0.399620155381285
1 "small tgt" 166 21 3.5 6 12.0563609678835 0 1 3.5 1 0.111836026828314 0.355711175070155
1 "small tgt" 167 21 3.5 6 2.99678556803396 270 1 3.5 1 0.120003797845584 0.307742646707311
1 "small tgt" 168 21 3.5 6 4.08613952084378 315 1 3.5 1 0.143797118144562 0.287830099305324
1 "small tgt" 169 22 3.5 6 14.0408749001457 225 1 3.5 1 0.0840781046108532 0.347700545910584
1 "small tgt" 170 22 3.5 6 6.26170834762731 270 1 3.5 1 0.123896288778724 0.267762813746799
1 "small tgt" 171 22 3.5 6 14.3589250439027 45 1 3.5 1 0.0998289467322593 0.315796842920008
1 "small tgt" 172 22 3.5 6 -3.97142017835929 315 1 3.5 1 0.103912531777723 0.28375913368302
1 "small tgt" 173 22 3.5 6 1.61780464125558 90 1 3.5 1 0.103904719753928 0.335708488934415
1 "small tgt" 174 22 3.5 6 -6.01955286774645 135 1 3.5 1 0.0879246247906167 0.343698386184883
1 "small tgt" 175 22 3.5 6 -3.20464805897997 0 1 3.5 1 0.115903687365403 0.303737181895599
1 "small tgt" 176 22 3.5 6 5.51239429440031 180 1 3.5 1 0.0959169257404255 0.347703550534675
1 "small tgt" 177 23 3.5 6 7.76921741526699 315 1 3.5 1 0.10388999709437 0.319728393971218
1 "small tgt" 178 23 3.5 6 14.897142307401 225 1 3.5 1 0.0918979401199067 0.33574003749186
1 "small tgt" 179 23 3.5 6 -7.94825806936441 135 1 3.5 1 0.107890053581627 0.33969592599874
1 "small tgt" 180 23 3.5 6 3.28784966232874 180 1 3.5 1 0.0839242678401888 0.363689354286521
1 "small tgt" 181 23 3.5 6 -0.0566082497655831 90 1 3.5 1 0.0998316508934067 0.319405697308753
1 "small tgt" 182 23 3.5 6 2.36648112467671 0 1 3.5 1 0.0839203618288593 0.295663455624094
1 "small tgt" 183 23 3.5 6 12.1959320770754 45 1 3.5 1 0.0679579941489692 0.355701860733689
1 "small tgt" 184 23 3.5 6 1.34002155634348 270 1 3.5 1 0.0919490187351357 0.319735304606866
1 "small tgt" 185 24 3.5 6 19.5044814257102 225 1 3.5 1 0.087921319703014 0.255791488680188
1 "small tgt" 186 24 3.5 6 5.35221896745731 45 1 3.5 1 0.0879249252521959 0.32372664768377
1 "small tgt" 187 24 3.5 6 2.14243980371375 90 1 3.5 1 0.087923122477946 0.267761611896617
1 "small tgt" 188 24 3.5 6 5.10909770646532 135 1 3.5 1 0.107906579015435 0.327693052377072
1 "small tgt" 189 24 3.5 6 7.35434150575924 0 1 3.5 1 0.0959100151040957 0.335718704658916
1 "small tgt" 190 24 3.5 6 2.40573106432678 315 1 3.5 1 0.107888551269184 0.351706912107716
1 "small tgt" 191 24 3.5 6 3.87092783168521 180 1 3.5 1 0.103917940101496 0.367698424645027
1 "small tgt" 192 24 3.5 6 12.046356565891 270 1 3.5 1 0.095916324816244 0.287742364273072
1 "small tgt" 193 25 3.5 6 4.43452076443484 135 1 3.5 1 0.111916550762658 0.3437070995966
1 "small tgt" 194 25 3.5 6 17.4886848548402 45 1 3.5 1 0.0840366407935562 0.379658933064093
1 "small tgt" 195 25 3.5 6 6.77451050325683 90 1 3.5 1 0.0919207752646116 0.343692977863043
1 "small tgt" 196 25 3.5 6 7.14423098674045 0 1 3.5 1 0.111910841976851 0.335679644540619
1 "small tgt" 197 25 3.5 6 3.55379927544783 180 1 3.5 1 0.10799551589821 0.283752523509179
1 "small tgt" 198 25 3.5 6 11.7984883043354 225 1 3.5 1 0.0918153129480288 0.367637731232549
1 "small tgt" 199 25 3.5 6 0.325486116924803 315 1 3.5 1 0.119901941077615 0.299707079165387
1 "small tgt" 200 25 3.5 6 9.95458733926894 270 1 3.5 1 0.0878918743840131 0.2957593031432
1 "small tgt" 201 26 3.5 6 -1.17426446549112 180 1 3.5 1 0.103926953975019 0.287727942075435
1 "small tgt" 202 26 3.5 6 17.687437015248 45 1 3.5 1 0.0919285872888622 0.315713915286324
1 "small tgt" 203 26 3.5 6 13.949243695014 135 1 3.5 1 0.115895574878891 0.279758476270331
1 "small tgt" 204 26 3.5 6 16.4872993185408 315 1 3.5 1 0.123898992939985 0.299741031421377
1 "small tgt" 205 26 3.5 6 11.764047915408 0 1 3.5 1 0.115897377653937 0.295749988809234
1 "small tgt" 206 26 3.5 6 2.39736472869455 90 1 3.5 1 0.0879237234023549 0.339698329699672
1 "small tgt" 207 26 3.5 6 NaN 270 1 3.5 1 NaN NaN
1 "small tgt" 208 26 3.5 6 15.1839953345178 225 1 3.5 1 0.0799127937804087 0.327711380586379
1 "small tgt" 209 27 3.5 6 2.63857100835257 315 1 3.5 1 0.111904532265498 0.273767555644781
1 "small tgt" 210 27 3.5 6 6.83919156317105 90 1 3.5 1 0.0839101461052678 0.319672507957534
1 "small tgt" 211 27 3.5 6 14.1982551933391 225 1 3.5 1 0.0839302770900758 0.335724112982803
1 "small tgt" 212 27 3.5 6 19.328050503019 135 1 3.5 1 0.115906091064744 0.315722328236006
1 "small tgt" 213 27 3.5 6 0.457260073366626 180 1 3.5 1 0.0999184845388754 0.303728768948986
1 "small tgt" 214 27 3.5 6 12.7418224122584 45 1 3.5 1 0.0919249817389982 0.339711550045536
1 "small tgt" 215 27 3.5 6 15.2577391142365 0 1 3.5 1 0.099925094713285 0.295745181408847
1 "small tgt" 216 27 3.5 6 7.77037261622191 270 1 3.5 1 0.10790507670265 0.307730327748118
1 "small tgt" 217 28 3.5 6 19.9206674011129 45 1 3.5 1 0.091919272952623 0.327725502320163
1 "small tgt" 218 28 3.5 6 12.4047419533391 315 1 3.5 1 0.111898823479009 0.283755227671008
1 "small tgt" 219 28 3.5 6 11.9638888796548 0 1 3.5 1 0.0879234229405483 0.283746514260656
1 "small tgt" 220 28 3.5 6 7.64704003011318 90 1 3.5 1 0.091922277577055 0.303745895307657
1 "small tgt" 221 28 3.5 6 3.40949861024214 180 1 3.5 1 0.0919285872889759 0.307747153644755
1 "small tgt" 222 28 3.5 6 1.0546674636304 270 1 3.5 1 0.099922390550887 0.287728242538151
1 "small tgt" 223 28 3.5 6 16.6934016913925 135 1 3.5 1 0.115905189677392 0.315709107888665
1 "small tgt" 224 28 3.5 6 15.5230320391709 225 1 3.5 1 0.0879165123039911 0.327725502320845
1 "small tgt" 225 29 3.5 6 10.7374744632177 135 1 3.5 1 0.123893885078473 0.323700206988406
1 "small tgt" 226 29 3.5 6 1.88304509792636 180 1 3.5 1 0.0919132637041002 0.327726103245595
1 "small tgt" 227 29 3.5 6 5.11986842004567 315 1 3.5 1 0.10372714645132 0.311484906419537
1 "small tgt" 228 29 3.5 6 20.6132357557102 225 1 3.5 1 0.0839245683032459 0.315704300489756
1 "small tgt" 229 29 3.5 6 5.68769461755314 90 1 3.5 1 0.091885320697088 0.30369091068053
1 "small tgt" 230 29 3.5 6 3.41746951609203 270 1 3.5 1 0.0959154234280959 0.279759678120513
1 "small tgt" 231 29 3.5 6 13.738148882819 0 1 3.5 1 0.0999169822266595 0.303712844439247
1 "small tgt" 232 29 3.5 6 19.9133993693401 45 1 3.5 1 0.0799338261515459 0.323717633811043
1 "small tgt" 233 30 3.5 6 5.54280044887719 135 1 3.5 1 0.123903499876519 0.351696395922318
1 "small tgt" 234 30 3.5 6 5.48667305885632 90 1 3.5 1 0.0878474059422842 0.331774834647263
1 "small tgt" 235 30 3.5 6 12.3714127656767 180 1 3.5 1 0.123936550744929 0.351706611646591
1 "small tgt" 236 30 3.5 6 11.8578672713882 225 1 3.5 1 0.0799476474238645 0.319733201370127
1 "small tgt" 237 30 3.5 6 -0.494637864515293 270 1 3.5 1 0.0919177706407481 0.323658142245563
1 "small tgt" 238 30 3.5 6 12.359758530256 315 1 3.5 1 0.109907959340603 0.309728703446808
1 "small tgt" 239 30 3.5 6 13.6322946554576 0 1 3.5 1 0.0958790674725378 0.35151311383288
1 "small tgt" 240 30 3.5 6 17.5562046681399 45 1 3.5 1 0.0759112349820725 0.371728226914342
1 "small tgt" 241 31 3.5 6 11.265479909281 135 1 3.5 1 0.127874411507037 0.307716806937947
1 "small tgt" 242 31 3.5 6 14.9041547860085 0 1 3.5 1 0.131936964181818 0.311672995906861
1 "small tgt" 243 31 3.5 6 20.8329175458778 45 1 3.5 1 0.0879138081419342 0.315741557831984
1 "small tgt" 244 31 3.5 6 8.07915110920364 270 1 3.5 1 0.11191444752626 0.325265315846877
1 "small tgt" 245 31 3.5 6 7.31219677779033 315 1 3.5 1 0.115918410024619 0.283773555880202
1 "small tgt" 246 31 3.5 6 16.8663474418802 225 1 3.5 1 0.0999061655800233 0.359662857103103
1 "small tgt" 247 31 3.5 6 9.93126247147839 90 1 3.5 1 0.107900870229287 0.339709446810048
1 "small tgt" 248 31 3.5 6 9.66920973227073 180 1 3.5 1 0.119898335528546 0.347703850997959
1 "small tgt" 249 32 3.5 6 22.4168437398394 225 1 3.5 1 0.103908625766167 0.395650445600836
1 "small tgt" 250 32 3.5 6 11.6529723905016 0 1 3.5 1 0.107907480403469 0.339704338948422
1 "small tgt" 251 32 3.5 6 28.1967876116423 45 1 3.5 1 0.111891311917702 0.327712882897686
1 "small tgt" 252 32 3.5 6 12.7448046893363 270 1 3.5 1 0.107901471154264 0.31970856344924
1 "small tgt" 253 32 3.5 6 10.0457879064181 180 1 3.5 1 0.135881735579119 0.375683814959871
1 "small tgt" 254 32 3.5 6 15.5428379971835 135 1 3.5 1 0.14785666619639 0.33568565379062
1 "small tgt" 255 32 3.5 6 7.43534223175775 315 1 3.5 1 0.139874580966875 0.371663627488942
1 "small tgt" 256 32 3.5 6 5.17273796063508 90 1 3.5 1 0.107820045832455 0.343745558788783
1 "small tgt" 257 33 3.5 6 13.4806792906471 180 1 3.5 1 0.139879087903864 0.395656454849927
1 "small tgt" 258 33 3.5 6 12.7340321128228 90 1 3.5 1 0.132008173780378 0.307748355493914
1 "small tgt" 259 33 3.5 6 19.6876910368258 45 1 3.5 1 0.139879087905115 0.415528439822992
1 "small tgt" 260 33 3.5 6 15.1220726120616 0 1 3.5 1 0.11583518192856 0.379621675721523
1 "small tgt" 261 33 3.5 6 7.21731491094026 315 1 3.5 1 0.139864966169171 0.295632507992877
1 "small tgt" 262 33 3.5 6 15.7000449565992 225 1 3.5 1 0.0918898276338496 0.33165555105802
1 "small tgt" 263 33 3.5 6 9.68222431042144 270 1 3.5 1 0.0999178836154897 0.331700319962124
1 "small tgt" 264 33 3.5 6 23.9461252468839 135 1 3.5 1 0.111996774235195 0.323732056007543
1 "small tgt" 265 34 3.5 6 13.7034258177185 0 1 3.5 1 0.0760016741767231 0.275763527646632
1 "small tgt" 266 34 3.5 6 9.33696916266486 270 1 3.5 1 0.0879258266397756 0.333721230345532
1 "small tgt" 267 34 3.5 6 4.74903712901641 180 1 3.5 1 0.0799281173656254 0.307733332371072
1 "small tgt" 268 34 3.5 6 17.0102805960471 45 1 3.5 1 0.0919165687914756 0.375685918196496
1 "small tgt" 269 34 3.5 6 8.13410707686042 90 1 3.5 1 0.111967629378455 0.32372574629585
1 "small tgt" 270 34 3.5 6 9.18488361073836 315 1 3.5 1 0.135915086909677 0.351685879737033
1 "small tgt" 271 34 3.5 6 -2.1321958199733 135 1 3.5 1 0.163865906016099 0.347709860245232
1 "small tgt" 272 34 3.5 6 21.8872739366382 225 1 3.5 1 0.103897508655109 0.331699418576477
1 "small tgt" 273 35 3.5 6 -3.75218896764354 315 1 3.5 1 0.107902072079014 0.331708432448181
1 "small tgt" 274 35 3.5 6 12.8018200888997 225 1 3.5 1 0.10790447577881 0.34368005797694
1 "small tgt" 275 35 3.5 6 21.4493334061285 0 1 3.5 1 0.0999127757527276 0.339718761145377
1 "small tgt" 276 35 3.5 6 7.46827235828706 270 1 3.5 1 0.103913733628247 0.279753969333683
1 "small tgt" 277 35 3.5 6 9.07763524586002 90 1 3.5 1 0.0999274984127396 0.343694780636497
1 "small tgt" 278 35 3.5 6 8.75966635404386 45 1 3.5 1 0.0959142215776865 0.307738139771459
1 "small tgt" 279 35 3.5 6 7.51949558371643 180 1 3.5 1 0.119882711481409 0.371663026563397
1 "small tgt" 280 35 3.5 6 12.2275332707873 135 1 3.5 1 0.0959202308281419 0.303743792070691
1 "small tgt" 281 36 3.5 6 11.1632585939156 0 1 3.5 1 0.115889866092857 0.291748430009079
1 "small tgt" 282 36 3.5 6 17.8267066712225 135 1 3.5 1 0.107907480403242 0.267760410046776
1 "small tgt" 283 36 3.5 6 12.5913048166235 90 1 3.5 1 0.0839134511926432 0.33136770803992
1 "small tgt" 284 36 3.5 6 24.5945651339329 225 1 3.5 1 0.0999166817646255 0.303693614841563
1 "small tgt" 285 36 3.5 6 6.46445042646072 270 1 3.5 1 0.0959827270148708 0.303730271260179
1 "small tgt" 286 36 3.5 6 20.1989519940936 45 1 3.5 1 0.0799320233768412 0.307609842308693
1 "small tgt" 287 36 3.5 6 7.08634305842461 315 1 3.5 1 0.0918991419698614 0.295727454124517
1 "small tgt" 288 36 3.5 6 8.94856252956205 180 1 3.5 1 0.0919246812769643 0.351679570026249
1 "small tgt" 289 37 3.5 6 18.9935480159816 225 1 3.5 1 0.0879090007434797 0.339700432936638
1 "small tgt" 290 37 3.5 6 4.41964490541111 315 1 3.5 1 0.115898279041858 0.287728843462105
1 "small tgt" 291 37 3.5 6 8.53159065941212 90 1 3.5 1 0.0959148225028912 0.35168918482475
1 "small tgt" 292 37 3.5 6 -10.5699240593309 135 1 3.5 1 0.107902973466594 0.375661580739234
1 "small tgt" 293 37 3.5 6 4.64176033900715 270 1 3.5 1 0.0999178836146939 0.343683663526804
1 "small tgt" 294 37 3.5 6 18.555721642934 45 1 3.5 1 0.0839008317698244 0.311770946663273
1 "small tgt" 295 37 3.5 6 3.49860910020226 0 1 3.5 1 0.0959586900204386 0.307698779190446
1 "small tgt" 296 37 3.5 6 1.30197891541169 180 1 3.5 1 0.0959214326773008 0.323717934273645
1 "small tgt" 297 38 3.5 6 3.3934680005245 270 1 3.5 1 0.0839062400935973 0.323726948146032
1 "small tgt" 298 38 3.5 6 2.64516885860292 180 1 3.5 1 0.0879008882569678 0.359610877100977
1 "small tgt" 299 38 3.5 6 NaN 315 1 3.5 1 NaN NaN
1 "small tgt" 300 38 3.5 6 -2.65358927313332 135 1 3.5 1 0.0999205877766371 0.375656172413869
1 "small tgt" 301 38 3.5 6 5.04834791320447 90 1 3.5 1 0.0959262400766647 0.515552687141167
1 "small tgt" 302 38 3.5 6 5.52156402668687 225 1 3.5 1 0.0879207187786051 0.331706329211102
1 "small tgt" 303 38 3.5 6 24.2353422037658 45 1 3.5 1 0.0879219206275366 0.335716901883529
1 "small tgt" 304 38 3.5 6 7.01214735503729 0 1 3.5 1 0.0839314789399168 0.407648511823709
1 "small tgt" 305 39 3.5 6 18.2337575182357 45 1 3.5 1 0.0919084563051911 0.379651121039728
1 "small tgt" 306 39 3.5 6 21.8494648595979 225 1 3.5 1 0.0960262940691337 0.351643514532611
1 "small tgt" 307 39 3.5 6 4.73008092726694 315 1 3.5 1 0.119891424891534 0.31574666569395
1 "small tgt" 308 39 3.5 6 9.25292640470095 0 1 3.5 1 0.111904832728101 0.287721031440356
1 "small tgt" 309 39 3.5 6 3.99446649177306 270 1 3.5 1 0.123817567617834 0.35562944928563
1 "small tgt" 310 39 3.5 6 2.7799201402816 180 1 3.5 1 0.0997805722789735 0.359770422657448
1 "small tgt" 311 39 3.5 6 15.4725493999165 135 1 3.5 1 0.111905433653192 0.303734477732974
1 "small tgt" 312 39 3.5 6 10.1217712231996 90 1 3.5 1 0.0999217896273876 0.315723229624609
1 "small tgt" 313 40 3.5 6 8.28467347371181 270 1 3.5 1 0.0998890392206704 0.335704883385915
1 "small tgt" 314 40 3.5 6 -0.985458551792267 315 1 3.5 1 0.115903687365289 0.331708732911238
1 "small tgt" 315 40 3.5 6 4.9774679215692 180 1 3.5 1 0.0959226345269144 0.33969502461332
1 "small tgt" 316 40 3.5 6 6.43684234611738 135 1 3.5 1 0.123890880453246 0.343704695897031
1 "small tgt" 317 40 3.5 6 17.6231375093238 45 1 3.5 1 0.0919174701798511 0.375672697847676
1 "small tgt" 318 40 3.5 6 2.85262711761043 90 1 3.5 1 0.0839266715406666 0.33571539957029
1 "small tgt" 319 40 3.5 6 15.6870511802387 225 1 3.5 1 0.0959172262032553 0.331725859269454
1 "small tgt" 320 40 3.5 6 NaN 0 1 3.5 1 NaN NaN
1 "small tgt" 321 41 3.5 6 -2.96776867526097 180 1 3.5 1 0.0959631969558359 0.355725897728462
1 "small tgt" 322 41 3.5 6 7.55102055205898 0 1 3.5 1 0.10791228780181 0.327710178734606
1 "small tgt" 323 41 3.5 6 17.1556012691487 45 1 3.5 1 0.0958883818086633 0.323663851034098
1 "small tgt" 324 41 3.5 6 22.7846237768195 225 1 3.5 1 0.095915122966062 0.327660902895104
1 "small tgt" 325 41 3.5 6 0.683491131614838 315 1 3.5 1 0.1158793499078 0.26773366888915
1 "small tgt" 326 41 3.5 6 8.55477114654482 270 1 3.5 1 0.0839549150089169 0.3316810903641
1 "small tgt" 327 41 3.5 6 -14.5499350596966 135 1 3.5 1 0.115882955457209 0.395577132765538
1 "small tgt" 328 41 3.5 6 14.4008624538627 90 1 3.5 1 0.111929170185249 0.295750589732506
1 "small tgt" 329 42 3.5 6 6.5525596194648 180 1 3.5 1 0.103916437789621 0.34769633943597
1 "small tgt" 330 42 3.5 6 -4.05670276344247 315 1 3.5 1 0.0999016586440575 0.32371162456252
1 "small tgt" 331 42 3.5 6 6.89133990141405 270 1 3.5 1 0.0839221646035639 0.395651046526837
1 "small tgt" 332 42 3.5 6 5.80193411773482 90 1 3.5 1 0.111904532265044 0.37569373022211
1 "small tgt" 333 42 3.5 6 -11.8434578598889 135 1 3.5 1 0.121894307528237 0.325732234481166
1 "small tgt" 334 42 3.5 6 16.5866303864134 45 1 3.5 1 0.0879291317266961 0.359693203810366
1 "small tgt" 335 42 3.5 6 9.6801090516948 0 1 3.5 1 0.115900081817244 0.347696038972799
1 "small tgt" 336 42 3.5 6 14.925094654547 225 1 3.5 1 0.11990825078783 0.355695551022563
1 "small tgt" 337 43 3.5 6 5.78272210671402 270 1 3.5 1 0.0958264865464571 0.335710291710484
1 "small tgt" 338 43 3.5 6 18.2571696048956 45 1 3.5 1 0.11589767811779 0.371686763097614
1 "small tgt" 339 43 3.5 6 -3.82231888270368 135 1 3.5 1 0.123808854206573 0.335513789272682
1 "small tgt" 340 43 3.5 6 7.75714999548494 0 1 3.5 1 0.103912231315235 0.347684020475526
1 "small tgt" 341 43 3.5 6 3.78688285968416 90 1 3.5 1 0.0959319488626988 0.327716187985516
1 "small tgt" 342 43 3.5 6 -4.2953789019535 315 1 3.5 1 0.107977788614107 0.383680923308702
1 "small tgt" 343 43 3.5 6 13.5927708141661 225 1 3.5 1 0.091930089601874 0.419625846141116
1 "small tgt" 344 43 3.5 6 -1.42530935058346 180 1 3.5 1 0.0839224650653705 0.375680509873973
1 "small tgt" 345 44 3.5 6 4.25845508269392 0 1 3.5 1 0.0959229349889483 0.267762813746913
1 "small tgt" 346 44 3.5 6 4.41105418301756 270 1 3.5 1 0.111874486021861 0.315725933784051
1 "small tgt" 347 44 3.5 6 0.60176505448129 180 1 3.5 1 0.0919108600037362 0.395710538089816
1 "small tgt" 348 44 3.5 6 15.589376808756 45 1 3.5 1 0.115871838346493 0.363690255672736
1 "small tgt" 349 44 3.5 6 9.24154571430036 90 1 3.5 1 0.101833632142643 0.353521404794037
1 "small tgt" 350 44 3.5 6 2.59768800284898 315 1 3.5 1 0.123883368893303 0.275670384288787
1 "small tgt" 351 44 3.5 6 -7.10816432177003 135 1 3.5 1 0.127876815206264 0.355719588018701
1 "small tgt" 352 44 3.5 6 13.9361526499398 225 1 3.5 1 0.0919234794275781 0.315728037022836
1 "small tgt" 353 45 3.5 6 18.5100682252866 225 1 3.5 1 0.0839263710774958 0.351690086212102
1 "small tgt" 354 45 3.5 6 -3.40226626306272 315 1 3.5 1 0.119892025817308 0.299726609224535
1 "small tgt" 355 45 3.5 6 3.06943356085966 180 1 3.5 1 0.103897809119417 0.335737633792178
1 "small tgt" 356 45 3.5 6 14.7817160435653 45 1 3.5 1 0.0879291317264688 0.339697127849377
1 "small tgt" 357 45 3.5 6 21.5442051310096 0 1 3.5 1 0.107912287802264 0.331723155108193
1 "small tgt" 358 45 3.5 6 -11.6882215429715 135 1 3.5 1 0.103913433166099 0.363683044576646
1 "small tgt" 359 45 3.5 6 18.9983053792042 90 1 3.5 1 0.083920962755883 0.32769846070255
1 "small tgt" 360 45 3.5 6 9.15929065327022 270 1 3.5 1 0.0959211322146984 0.303733275884269
1 "small tgt" 361 46 3.5 6 9.07861197839746 0 1 3.5 1 0.0919090572301684 0.295766514242587
1 "small tgt" 362 46 3.5 6 2.83036028850381 180 1 3.5 1 0.123880965193166 0.375669693225746
1 "small tgt" 363 46 3.5 6 12.046006843815 225 1 3.5 1 0.0959052077064371 0.355686837611302
1 "small tgt" 364 46 3.5 6 9.81967679397737 270 1 3.5 1 0.10388398784562 0.33173998100574
1 "small tgt" 365 46 3.5 6 27.9282197272858 45 1 3.5 1 0.0998968512442389 0.375488814833943
1 "small tgt" 366 46 3.5 6 -15.6495373083643 135 1 3.5 1 0.111736874222515 0.351790140204685
1 "small tgt" 367 46 3.5 6 12.5810343378625 90 1 3.5 1 0.099861697138067 0.319651776050023
1 "small tgt" 368 46 3.5 6 4.96451841266205 315 1 3.5 1 0.09987762164792 0.315810964656293
1 "small tgt" 369 47 3.5 6 1.89794765481262 315 1 3.5 1 0.0919204748026914 0.315629485340878
1 "small tgt" 370 47 3.5 6 15.6636041180776 0 1 3.5 1 0.099824139332668 0.375745109298805
1 "small tgt" 371 47 3.5 6 8.28970201332376 180 1 3.5 1 0.0999127757531824 0.343702893123918
1 "small tgt" 372 47 3.5 6 7.63242931058551 135 1 3.5 1 0.10789756514373 0.331725859271046
1 "small tgt" 373 47 3.5 6 21.116446382887 225 1 3.5 1 0.0959316483999828 0.367568624870728
1 "small tgt" 374 47 3.5 6 5.10775986072908 270 1 3.5 1 0.0879237234034917 0.295751190656347
1 "small tgt" 375 47 3.5 6 8.33562303968311 90 1 3.5 1 0.0839269720029279 0.339705841261775
1 "small tgt" 376 47 3.5 6 20.7001104251097 45 1 3.5 1 0.0959190289775051 0.355688640387598
1 "small tgt" 377 48 3.5 6 25.075070586311 45 1 3.5 1 0.0838855081867678 0.375729184788042
1 "small tgt" 378 48 3.5 6 7.31825997767154 180 1 3.5 1 0.0939251602139848 0.327724600933834
1 "small tgt" 379 48 3.5 6 -2.35485429653558 315 1 3.5 1 0.103915836864644 0.243788915520781
1 "small tgt" 380 48 3.5 6 23.8658735238658 225 1 3.5 1 0.0879267280272416 0.311674197759203
1 "small tgt" 381 48 3.5 6 19.1209796995583 90 1 3.5 1 0.0999148789899209 0.315739755056711
1 "small tgt" 382 48 3.5 6 15.5234814602483 135 1 3.5 1 0.131879275392293 0.299733820324946
1 "small tgt" 383 48 3.5 6 10.3588584128637 0 1 3.5 1 0.115885058693493 0.279619061697076
1 "small tgt" 384 48 3.5 6 16.6474562070237 270 1 3.5 1 0.0879489622477649 0.311669390358929
1 "small tgt" 385 49 3.5 6 25.373501912256 225 1 3.5 1 0.0959671029679612 0.315677559329515
1 "small tgt" 386 49 3.5 6 6.81436065945118 135 1 3.5 1 0.123890579992576 0.379613563236717
1 "small tgt" 387 49 3.5 6 12.3554432358366 180 1 3.5 1 0.0839326807897578 0.291741819834442
1 "small tgt" 388 49 3.5 6 17.2025156007305 90 1 3.5 1 0.0799371312386938 0.30773002728597
1 "small tgt" 389 49 3.5 6 18.3958315703485 0 1 3.5 1 0.107910184563934 0.331706028749295
1 "small tgt" 390 49 3.5 6 9.16994188175651 315 1 3.5 1 0.111906034578624 0.291750232783215
1 "small tgt" 391 49 3.5 6 10.882246728487 270 1 3.5 1 0.0919189724909302 0.267767621146277
1 "small tgt" 392 49 3.5 6 NaN 45 1 3.5 1 NaN NaN
1 "small tgt" 393 50 3.5 6 5.99449970137917 135 1 3.5 1 0.171851296330033 0.203822302906474
1 "small tgt" 394 50 3.5 6 14.5894959829407 270 1 3.5 1 0.0959229349898578 0.363690856597259
1 "small tgt" 395 50 3.5 6 -4.82699149319156 315 1 3.5 1 0.0939233574395075 0.255769254458983
1 "small tgt" 396 50 3.5 6 25.1848160881224 45 1 3.5 1 0.075937074750982 0.295699511117618
1 "small tgt" 397 50 3.5 6 27.3565873459933 225 1 3.5 1 0.10389540541928 0.29972961384783
1 "small tgt" 398 50 3.5 6 15.8741808768523 180 1 3.5 1 0.0999166817650803 0.359527649003212
1 "small tgt" 399 50 3.5 6 8.33916478882946 90 1 3.5 1 0.0998989544814322 0.311627025153939
1 "small tgt" 400 50 3.5 6 13.0929072842787 0 1 3.5 1 0.107850092076433 0.307748956419573
1 "small tgt" 401 51 3.5 6 6.72148424111166 315 1 3.5 1 0.111910241051646 0.331720150484216
1 "small tgt" 402 51 3.5 6 21.0267382509195 45 1 3.5 1 0.0799296196769319 0.319728393969626
1 "small tgt" 403 51 3.5 6 20.1712250074032 0 1 3.5 1 0.107916193813708 0.311689521341577
1 "small tgt" 404 51 3.5 6 -9.39435537665511 135 1 3.5 1 0.115898879965926 0.335553450315956
1 "small tgt" 405 51 3.5 6 8.71303425631098 90 1 3.5 1 0.0919225780389752 0.355698555646313
1 "small tgt" 406 51 3.5 6 12.5549253663403 270 1 3.5 1 0.0919204748038283 0.315724131010256
1 "small tgt" 407 51 3.5 6 -1.49517532473413 180 1 3.5 1 0.0959217331396758 0.295742777708938
1 "small tgt" 408 51 3.5 6 29.9664707708713 225 1 3.5 1 0.0879132072170705 0.335531516558149
1 "small tgt" 409 52 3.5 6 11.9909997650892 0 1 3.5 1 0.0998992549425566 0.299733820319943
1 "small tgt" 410 52 3.5 6 20.4557049523171 45 1 3.5 1 0.119870692982431 0.279683360658737
1 "small tgt" 411 52 3.5 6 9.09747589502794 180 1 3.5 1 0.107782788490567 0.299587194652531
1 "small tgt" 412 52 3.5 6 9.85638146219711 90 1 3.5 1 0.0879132072172979 0.355741521776281
1 "small tgt" 413 52 3.5 6 21.9344072869312 135 1 3.5 1 0.119871293909227 0.315752374481008
1 "small tgt" 414 52 3.5 6 10.7706020340504 270 1 3.5 1 0.0839350844887576 0.327696958390561
1 "small tgt" 415 52 3.5 6 20.7464302634697 225 1 3.5 1 0.0999133766772502 0.32372905138368
1 "small tgt" 416 52 3.5 6 -1.92425837409742 315 1 3.5 1 0.127890035554174 0.30772882543647
1 "small tgt" 417 53 3.5 6 11.781712700287 270 1 3.5 1 0.0799413377133078 0.335703681535733
1 "small tgt" 418 53 3.5 6 16.7855656647626 90 1 3.5 1 0.103916738252565 0.315734346733279
1 "small tgt" 419 53 3.5 6 4.77734791453677 315 1 3.5 1 0.115907593377187 0.3157376518202
1 "small tgt" 420 53 3.5 6 23.7006945428342 45 1 3.5 1 0.0959250382270511 0.351699701009693
1 "small tgt" 421 53 3.5 6 24.1226655606132 225 1 3.5 1 0.119898335528205 0.311736994406601
1 "small tgt" 422 53 3.5 6 11.3014703074587 0 1 3.5 1 0.095910315566698 0.29972841200015
1 "small tgt" 423 53 3.5 6 -5.80434365993281 135 1 3.5 1 0.119898635991603 0.327719493071982
1 "small tgt" 424 53 3.5 6 4.91652839235547 180 1 3.5 1 0.0999145785285691 0.33170482689934
1 "small tgt" 425 54 3.5 6 14.4773455815626 0 1 3.5 1 0.115878448520789 0.267743283689242
1 "small tgt" 426 54 3.5 6 31.0309177073936 45 1 3.5 1 0.115860721235549 0.311686516718737
1 "small tgt" 427 54 3.5 6 -0.312978693067103 90 1 3.5 1 0.103961807618816 0.395626408605949
1 "small tgt" 428 54 3.5 6 2.36207290475468 180 1 3.5 1 0.127920382260754 0.315707906036778
1 "small tgt" 429 54 3.5 6 11.8145107489494 270 1 3.5 1 0.100005017723106 0.307712600462992
1 "small tgt" 430 54 3.5 6 0.134849726307212 135 1 3.5 1 0.199917793476516 0.443614166564885
1 "small tgt" 431 54 3.5 6 12.3874041899742 225 1 3.5 1 0.103910428539848 0.335686855638414
1 "small tgt" 432 54 3.5 6 2.53134620039644 315 1 3.5 1 0.123877359643984 0.315721727311711
1 "small tgt" 433 55 3.5 6 5.44606618111781 315 1 3.5 1 0.103910729003019 0.303735078660793
1 "small tgt" 434 55 3.5 6 6.41045006107006 90 1 3.5 1 0.119904645240695 0.427633771138062
1 "small tgt" 435 55 3.5 6 3.67666233127022 180 1 3.5 1 0.105919620887562 0.327724901394504
1 "small tgt" 436 55 3.5 6 9.90444387027507 0 1 3.5 1 0.119899236915217 0.341702714645862
1 "small tgt" 437 55 3.5 6 19.1087474503037 225 1 3.5 1 0.0679327553043549 0.3756853172722
1 "small tgt" 438 55 3.5 6 -8.92753930548843 135 1 3.5 1 0.123870749471052 0.28368311668487
1 "small tgt" 439 55 3.5 6 10.5596965254554 270 1 3.5 1 0.0878921748467292 0.307718609710719
1 "small tgt" 440 55 3.5 6 25.5327916826996 45 1 3.5 1 0.0998914429189881 0.375698237158986
1 "small tgt" 441 56 3.5 6 -3.36250616992949 315 1 3.5 1 0.104012285308272 0.347692433424982
1 "small tgt" 442 56 3.5 6 23.8439908726103 45 1 3.5 1 0.119887518880432 0.355675720500585
1 "small tgt" 443 56 3.5 6 11.6076264319964 0 1 3.5 1 0.123903199414372 0.275721763366391
1 "small tgt" 444 56 3.5 6 11.5317992126169 180 1 3.5 1 0.127893040177014 0.371675045062602
1 "small tgt" 445 56 3.5 6 17.4050246285167 90 1 3.5 1 0.0879207187790598 0.323670761669973
1 "small tgt" 446 56 3.5 6 14.7862736063889 270 1 3.5 1 0.0878750484869215 0.32376270317809
1 "small tgt" 447 56 3.5 6 19.7337728631812 225 1 3.5 1 0.0879210192399569 0.267774832243958
1 "small tgt" 448 56 3.5 6 -16.9393175421172 135 1 3.5 1 0.119893528129069 0.355684433912529
1 "small tgt" 449 57 3.5 6 -6.95031412835248 135 1 3.5 1 0.14787078793006 0.335700376448813
1 "small tgt" 450 57 3.5 6 29.0169995713056 45 1 3.5 1 0.107904776240957 0.343693879248804
1 "small tgt" 451 57 3.5 6 25.353990151283 225 1 3.5 1 0.119889321655137 0.351690086210738
1 "small tgt" 452 57 3.5 6 17.1036853433954 270 1 3.5 1 0.07995305574741 0.32775044070172
1 "small tgt" 453 57 3.5 6 2.89848409023651 180 1 3.5 1 0.0998980530939662 0.375666989063802
1 "small tgt" 454 57 3.5 6 13.1394998755651 0 1 3.5 1 0.143877942541621 0.307608339994431
1 "small tgt" 455 57 3.5 6 5.99018627210294 315 1 3.5 1 0.123903499876633 0.295643925567674
1 "small tgt" 456 57 3.5 6 10.4920147927876 90 1 3.5 1 0.0999311039618078 0.323687287104349
1 "small tgt" 457 58 3.5 6 -9.51679723162481 135 1 3.5 1 0.139873078654773 0.327715887521435
1 "small tgt" 458 58 3.5 6 6.97675039685292 315 1 3.5 1 0.11190453226618 0.351697898234988
1 "small tgt" 459 58 3.5 6 -1.83320747541998 180 1 3.5 1 0.107907780865389 0.351701804247341
1 "small tgt" 460 58 3.5 6 13.0283174751867 0 1 3.5 1 0.0999190854638528 0.34371461115802
1 "small tgt" 461 58 3.5 6 10.4597781366154 90 1 3.5 1 0.095914221578596 0.335684151477153
1 "small tgt" 462 58 3.5 6 15.2701632399478 270 1 3.5 1 0.0878179606231697 0.299507872566664
1 "small tgt" 463 58 3.5 6 22.949866237244 225 1 3.5 1 0.103898109579859 0.371561470260531
1 "small tgt" 464 58 3.5 6 22.2681240877242 45 1 3.5 1 0.0920322468311952 0.335741840266337
1 "small tgt" 465 59 3.5 6 13.5705206471424 90 1 3.5 1 0.0878765507991375 0.34372482687877
1 "small tgt" 466 59 3.5 6 12.4591378591258 180 1 3.5 1 0.1118306185042 0.331799472567809
1 "small tgt" 467 59 3.5 6 11.6074069906614 270 1 3.5 1 0.111900025328623 0.34770204822189
1 "small tgt" 468 59 3.5 6 11.6979126956851 0 1 3.5 1 0.131885284642067 0.36168166425
1 "small tgt" 469 59 3.5 6 15.5367443342452 45 1 3.5 1 0.123892382766144 0.343708902372327
1 "small tgt" 470 59 3.5 6 -7.25509942658564 135 1 3.5 1 0.13590457072587 0.323626593688914
1 "small tgt" 471 59 3.5 6 4.28905457877628 315 1 3.5 1 0.119947010443866 0.295675474122618
1 "small tgt" 472 59 3.5 6 26.1195321407873 225 1 3.5 1 0.103900212818644 0.379670050172308
1 "small tgt" 473 60 3.5 6 6.85137631424113 90 1 3.5 1 0.127839557863126 0.335447987999032
1 "small tgt" 474 60 3.5 6 25.4849930602454 0 1 3.5 1 0.143847896297075 0.375678106171108
1 "small tgt" 475 60 3.5 6 22.5929556796919 45 1 3.5 1 0.111899724867499 0.343682461675598
1 "small tgt" 476 60 3.5 6 15.7316512515324 270 1 3.5 1 0.095907911866334 0.347702949608447
1 "small tgt" 477 60 3.5 6 24.7654381503543 225 1 3.5 1 0.10791559288873 0.339700733398786
1 "small tgt" 478 60 3.5 6 0.258592035751977 135 1 3.5 1 0.123878861956882 0.323711324097758
1 "small tgt" 479 60 3.5 6 7.20056521800613 315 1 3.5 1 0.127893040177923 0.311731886546795
1 "small tgt" 480 60 3.5 6 13.7203296032758 180 1 3.5 1 0.11988691795591 0.343726629655066
1 "small tgt" 481 61 3.5 6 7.74487923827278 315 1 3.5 1 0.10791348965131 0.315731943034734
1 "small tgt" 482 61 3.5 6 12.8811107584647 180 1 3.5 1 0.119903443391195 0.323726347220145
1 "small tgt" 483 61 3.5 6 17.1298614546994 270 1 3.5 1 0.0759358729026189 0.263774775757156
1 "small tgt" 484 61 3.5 6 17.8624328778262 90 1 3.5 1 0.0879059961193889 0.31971006576282
1 "small tgt" 485 61 3.5 6 13.5192417078144 0 1 3.5 1 0.119901941078751 0.299740130034024
1 "small tgt" 486 61 3.5 6 16.4964067677652 45 1 3.5 1 0.0879231224771502 0.323729952770918
1 "small tgt" 487 61 3.5 6 29.4346428013696 225 1 3.5 1 0.0959211322149258 0.299698666216727
1 "small tgt" 488 61 3.5 6 -8.79676711439407 135 1 3.5 1 0.111883199433123 0.323716732423009
1 "small tgt" 489 62 3.5 6 29.9750671426696 225 1 3.5 1 0.099902259567898 0.379453416753904
1 "small tgt" 490 62 3.5 6 5.70717677563605 315 1 3.5 1 0.115861622622788 0.295722346264256
1 "small tgt" 491 62 3.5 6 14.012545958134 45 1 3.5 1 0.119883011944012 0.343620866876108
1 "small tgt" 492 62 3.5 6 16.2164347392308 90 1 3.5 1 0.0839167562799048 0.31173789579384
1 "small tgt" 493 62 3.5 6 11.7174743056669 0 1 3.5 1 0.0919117613918843 0.271744241561009
1 "small tgt" 494 62 3.5 6 -2.71447466034789 135 1 3.5 1 0.119898335527751 0.355695250559847
1 "small tgt" 495 62 3.5 6 13.0185198968579 270 1 3.5 1 0.0799266150536369 0.303720656462019
1 "small tgt" 496 62 3.5 6 11.1725536755939 180 1 3.5 1 0.107907480403355 0.323703211612383
1 "small tgt" 497 63 3.5 6 15.7835204891704 90 1 3.5 1 0.0799314224523187 0.319716075010319
1 "small tgt" 498 63 3.5 6 7.30070568806739 315 1 3.5 1 0.12389268322795 0.255782174344404
1 "small tgt" 499 63 3.5 6 23.7529964111286 225 1 3.5 1 0.0999151794530917 0.299745838821082
1 "small tgt" 500 63 3.5 6 -0.157758773462632 180 1 3.5 1 0.0819186810419978 0.305752083031166
1 "small tgt" 501 63 3.5 6 -19.1085004931001 135 1 3.5 1 0.107902673003082 0.351694893610102
1 "small tgt" 502 63 3.5 6 25.5185727889162 45 1 3.5 1 0.0919213761910669 0.323722741671418
1 "small tgt" 503 63 3.5 6 16.9858443229899 0 1 3.5 1 0.111821003707291 0.335775492059156
1 "small tgt" 504 63 3.5 6 18.577260526753 270 1 3.5 1 0.0999109729777956 0.299755754080707
1 "small tgt" 505 64 3.5 6 29.1265776368774 45 1 3.5 1 0.11183512544153 0.379478355135234
1 "small tgt" 506 64 3.5 6 12.6029861805196 0 1 3.5 1 0.127890035554401 0.391626051656431
1 "small tgt" 507 64 3.5 6 10.1490496319852 180 1 3.5 1 0.103841923103801 0.33172075140692
1 "small tgt" 508 64 3.5 6 18.8643201349212 270 1 3.5 1 0.0799275164401934 0.307700581964582
1 "small tgt" 509 64 3.5 6 24.7236399069746 225 1 3.5 1 0.0839131507304955 0.311735191633943
1 "small tgt" 510 64 3.5 6 -18.3640149515847 135 1 3.5 1 0.0998761193345672 0.335748450438814
1 "small tgt" 511 64 3.5 6 1.40260250556672 315 1 3.5 1 0.11590068274063 0.371672340900432
1 "small tgt" 512 64 3.5 6 6.43631275210618 90 1 3.5 1 0.0959232354516644 0.339707644034206
1 "small tgt" 513 65 3.5 6 3.55595603836251 315 1 3.5 1 0.119901640614216 0.315728938407801
1 "small tgt" 514 65 3.5 6 27.212388271998 225 1 3.5 1 0.103899010967325 0.339700733398331
1 "small tgt" 515 65 3.5 6 7.99894856724554 270 1 3.5 1 0.0918958368815765 0.327713784285152
1 "small tgt" 516 65 3.5 6 -0.0425094735609828 180 1 3.5 1 0.111908438276487 0.351676264938533
1 "small tgt" 517 65 3.5 6 14.2225021126966 90 1 3.5 1 0.107891255432151 0.299742533733706
1 "small tgt" 518 65 3.5 6 19.2219494208043 0 1 3.5 1 0.0919249817391119 0.335680846395007
1 "small tgt" 519 65 3.5 6 25.6879978016138 45 1 3.5 1 0.0958934896705159 0.327688845904049
1 "small tgt" 520 65 3.5 6 -9.08560983305517 135 1 3.5 1 0.119905246164308 0.327768768912392
1 "small tgt" 521 66 3.5 6 12.1625493031354 90 1 3.5 1 0.0958784665481289 0.351670856615783
1 "small tgt" 522 66 3.5 6 13.0173766190444 0 1 3.5 1 0.0999470284716608 0.259767207709046
1 "small tgt" 523 66 3.5 6 30.4095230013422 45 1 3.5 1 0.0799305210653074 0.31573494765712
1 "small tgt" 524 66 3.5 6 10.8442952830309 180 1 3.5 1 0.111888607756327 0.31971066668666
1 "small tgt" 525 66 3.5 6 -8.64785134223541 135 1 3.5 1 0.103905621142303 0.319716375474854
1 "small tgt" 526 66 3.5 6 31.4870264194818 225 1 3.5 1 0.0919156674033275 0.359683288550059
1 "small tgt" 527 66 3.5 6 16.3553937661865 270 1 3.5 1 0.088006050111062 0.331661860771646
1 "small tgt" 528 66 3.5 6 14.1762088564599 315 1 3.5 1 0.12798768584662 0.339710648658411
1 "small tgt" 529 67 3.5 6 -15.9924543707097 135 1 3.5 1 0.107905377167754 0.339705540798377
1 "small tgt" 530 67 3.5 6 26.3460560124383 45 1 3.5 1 0.0879219206283324 0.327693953765674
1 "small tgt" 531 67 3.5 6 17.3753307234189 0 1 3.5 1 0.139880590215625 0.37565737426462
1 "small tgt" 532 67 3.5 6 8.80273494822459 315 1 3.5 1 0.099897452167852 0.327549431329317
1 "small tgt" 533 67 3.5 6 10.9877936092294 180 1 3.5 1 0.107928813236185 0.351669955226498
1 "small tgt" 534 67 3.5 6 25.2436550691687 225 1 3.5 1 0.0918925317962476 0.371707495005467
1 "small tgt" 535 67 3.5 6 9.63357556358432 90 1 3.5 1 0.0879195169295599 0.311726478224273
1 "small tgt" 536 67 3.5 6 13.3284030809513 270 1 3.5 1 0.0798502975926567 0.339505733272972
1 "small tgt" 537 68 3.5 6 20.0567094868585 225 1 3.5 1 0.0838665790524828 0.339759624038379
1 "small tgt" 538 68 3.5 6 5.36645451542879 315 1 3.5 1 0.103893903106837 0.327729408332289
1 "small tgt" 539 68 3.5 6 9.00229757693154 180 1 3.5 1 0.11190182810401 0.299729914311229
1 "small tgt" 540 68 3.5 6 12.2497987285067 0 1 3.5 1 0.1119006262536 0.315665841295868
1 "small tgt" 541 68 3.5 6 -13.5246875620777 135 1 3.5 1 0.115929527135904 0.335712094483824
1 "small tgt" 542 68 3.5 6 18.6272880313032 270 1 3.5 1 0.0799335256897393 0.323724243982269
1 "small tgt" 543 68 3.5 6 21.1982668468259 45 1 3.5 1 0.0839299766266777 0.351696696386625
1 "small tgt" 544 68 3.5 6 11.3236939469386 90 1 3.5 1 0.0799404363260692 0.367685504759947
1 "small tgt" 545 69 3.5 6 12.6711099606266 0 1 3.5 1 0.0999145785276596 0.309738919170286
1 "small tgt" 546 69 3.5 6 10.6751732747728 90 1 3.5 1 0.0959220336021644 0.295720243025471
1 "small tgt" 547 69 3.5 6 26.797867453161 225 1 3.5 1 0.0879201178538551 0.307711098152367
1 "small tgt" 548 69 3.5 6 4.73623923816857 315 1 3.5 1 0.0839338826385756 0.315724431471608
1 "small tgt" 549 69 3.5 6 2.57997057168109 135 1 3.5 1 0.111908438277396 0.38366620065085
1 "small tgt" 550 69 3.5 6 7.38420570889335 180 1 3.5 1 0.0799257136659435 0.27568360463556
1 "small tgt" 551 69 3.5 6 19.9047520780334 270 1 3.5 1 0.0759244553285043 0.295734064298131
1 "small tgt" 552 69 3.5 6 16.7847155565607 45 1 3.5 1 0.0758995169474019 0.299756655468173
1 "small tgt" 553 70 3.5 6 NaN 135 1 3.5 1 NaN NaN
1 "small tgt" 554 70 3.5 6 2.72490049721408 315 1 3.5 1 0.103898710504609 0.295740674472654
1 "small tgt" 555 70 3.5 6 18.3865675311394 270 1 3.5 1 0.0759352719780964 0.323721840284406
1 "small tgt" 556 70 3.5 6 1.58804079925636 180 1 3.5 1 0.0920770157338211 0.343687869998575
1 "small tgt" 557 70 3.5 6 28.0892055023815 225 1 3.5 1 0.0839260706154619 0.331703925511192
1 "small tgt" 558 70 3.5 6 14.980052561029 90 1 3.5 1 0.0879303335757413 0.327699963011355
1 "small tgt" 559 70 3.5 6 12.5576891693036 0 1 3.5 1 0.279761480893967 0.163861098616508
1 "small tgt" 560 70 3.5 6 22.1574246232991 45 1 3.5 1 0.0799335256897393 0.307730628209811
1 "small tgt" 561 71 3.5 6 -19.3421905055938 135 1 3.5 1 0.0939254606762461 0.311729783309829
1 "small tgt" 562 71 3.5 6 25.8097352804592 225 1 3.5 1 0.0839215636779045 0.351710217195432
1 "small tgt" 563 71 3.5 6 28.7723746704945 45 1 3.5 1 0.0959262400760963 0.267604770502203
1 "small tgt" 564 71 3.5 6 -5.62593236813009 315 1 3.5 1 0.08388701049671 0.291767359143705
1 "small tgt" 565 71 3.5 6 -3.95931356069309 180 1 3.5 1 0.0759178451542084 0.359681786237616
1 "small tgt" 566 71 3.5 6 16.4118323820915 270 1 3.5 1 0.0758577526667068 0.335429659791771
1 "small tgt" 567 71 3.5 6 10.350038489138 0 1 3.5 1 0.0958469179913664 0.259766005859092
1 "small tgt" 568 71 3.5 6 6.33425403482085 90 1 3.5 1 0.0759328682777323 0.307743548093868
1 "small tgt" 569 72 3.5 6 25.7976410463322 45 1 3.5 1 0.0759007187964471 0.307764580466028
1 "small tgt" 570 72 3.5 6 -5.91556168118382 180 1 3.5 1 0.0959169257405392 0.339706442185161
1 "small tgt" 571 72 3.5 6 8.36131330602546 0 1 3.5 1 0.115891668868244 0.263784691016781
1 "small tgt" 572 72 3.5 6 18.3072047500828 270 1 3.5 1 0.0799443423379671 0.335707287084915
1 "small tgt" 573 72 3.5 6 23.0209660277967 225 1 3.5 1 0.0799332252277054 0.323727549069417
1 "small tgt" 574 72 3.5 6 12.2730796086116 90 1 3.5 1 0.0799317229152621 0.35970041490873
1 "small tgt" 575 72 3.5 6 1.41053371001923 315 1 3.5 1 0.0999049637293865 0.307711699078027
1 "small tgt" 576 72 3.5 6 -30.2357897875479 135 1 3.5 1 0.115867932335505 0.363707081569373
1 "small tgt" 577 73 3.5 6 -5.18423117209024 315 1 3.5 1 0.0959127192666074 0.323581524325391
1 "small tgt" 578 73 3.5 6 24.3687430232621 45 1 3.5 1 0.0999052641911931 0.379674557111457
1 "small tgt" 579 73 3.5 6 1.01597179847357 180 1 3.5 1 0.095918127589357 0.303719154149121
1 "small tgt" 580 73 3.5 6 16.4018975057192 270 1 3.5 1 0.0999677603799682 0.315735248120973
1 "small tgt" 581 73 3.5 6 8.60903845908635 0 1 3.5 1 0.103906222067508 0.331710235221863
1 "small tgt" 582 73 3.5 6 13.5192176708036 90 1 3.5 1 0.0878558188919669 0.319718178250696
1 "small tgt" 583 73 3.5 6 18.8484693243024 225 1 3.5 1 0.0999160808403303 0.295736768459165
1 "small tgt" 584 73 3.5 6 -16.9987022239852 135 1 3.5 1 0.263758250322553 0.215808050169471
1 "small tgt" 585 74 3.5 6 -5.20138186101425 315 1 3.5 1 0.0959145220408573 0.27575301146112
1 "small tgt" 586 74 3.5 6 6.16187735131109 0 1 3.5 1 0.0959208317522098 0.307737538845004
1 "small tgt" 587 74 3.5 6 24.7696836793513 225 1 3.5 1 0.0959247377645625 0.319718178246831
1 "small tgt" 588 74 3.5 6 23.4168392347292 45 1 3.5 1 0.0799290187528641 0.347699944984697
1 "small tgt" 589 74 3.5 6 17.4031533138165 270 1 3.5 1 0.0919258831270326 0.343702893122554
1 "small tgt" 590 74 3.5 6 5.55466532365221 90 1 3.5 1 0.0998701100868402 0.339572435936134
1 "small tgt" 591 74 3.5 6 5.48338002748724 180 1 3.5 1 0.107884344795366 0.355756845363658
1 "small tgt" 592 74 3.5 6 -24.3578067207748 135 1 3.5 1 0.103903217441484 0.343721221332089
1 "small tgt" 593 75 3.5 6 3.45856423165973 315 1 3.5 1 0.131867256895703 0.34764526081949
1 "small tgt" 594 75 3.5 6 7.08565025243566 0 1 3.5 1 0.0959418641227785 0.287690985195923
1 "small tgt" 595 75 3.5 6 20.1816868061198 45 1 3.5 1 0.10391102946619 0.235821252489359
1 "small tgt" 596 75 3.5 6 20.8809073977277 270 1 3.5 1 0.079927516439966 0.367679195049732
1 "small tgt" 597 75 3.5 6 4.90111217772474 180 1 3.5 1 0.0879243243275596 0.331711737536125
1 "small tgt" 598 75 3.5 6 26.4300263595798 225 1 3.5 1 0.0879255261772869 0.315731041648178
1 "small tgt" 599 75 3.5 6 -17.2239011590488 135 1 3.5 1 0.0999115739036824 0.303715849062883
1 "small tgt" 600 75 3.5 6 16.2214939988667 90 1 3.5 1 0.0799359293894213 0.335708488933051
1 "small tgt" 601 76 3.5 6 25.8022510043331 45 1 3.5 1 0.103914935476723 0.247791375706356
1 "small tgt" 602 76 3.5 6 0.937573897307176 180 1 3.5 1 0.08790870028065 0.323714929650123
1 "small tgt" 603 76 3.5 6 -26.4380145724106 135 1 3.5 1 0.0839284743151438 0.367685504760175
1 "small tgt" 604 76 3.5 6 23.1577158039104 225 1 3.5 1 0.0879147095292865 0.335713897260121
1 "small tgt" 605 76 3.5 6 4.339544607165 0 1 3.5 1 0.107912888727014 0.403652361349941
1 "small tgt" 606 76 3.5 6 NaN 270 1 3.5 1 NaN NaN
1 "small tgt" 607 76 3.5 6 12.6837307122284 90 1 3.5 1 0.107912287802492 0.315701295864983
1 "small tgt" 608 76 3.5 6 2.05233494281053 315 1 3.5 1 0.0959103155669254 0.32368788802728
1 "small tgt" 609 77 3.5 6 7.01890618639107 0 1 3.5 1 0.103874072585313 0.331679588054612
1 "small tgt" 610 77 3.5 6 5.59180527838439 315 1 3.5 1 0.0919424085614082 0.323679475081235
1 "small tgt" 611 77 3.5 6 22.1486943378891 225 1 3.5 1 0.0839062400941657 0.339699531547922
1 "small tgt" 612 77 3.5 6 3.7913960955905 180 1 3.5 1 0.0999211887015008 0.323716732423691
1 "small tgt" 613 77 3.5 6 11.8435312093704 90 1 3.5 1 0.0998971517062728 0.335662518181152
1 "small tgt" 614 77 3.5 6 16.6530373090374 270 1 3.5 1 0.0799344270772053 0.331675381580908
1 "small tgt" 615 77 3.5 6 28.1902056033774 45 1 3.5 1 0.095911817878914 0.359693804735116
1 "small tgt" 616 77 3.5 6 -13.769166528379 135 1 3.5 1 0.107903574391457 0.311722872673727
1 "small tgt" 617 78 3.5 6 17.5760155773159 270 1 3.5 1 0.0919183715657255 0.307737839310221
1 "small tgt" 618 78 3.5 6 16.1665392158488 0 1 3.5 1 0.0999151794517275 0.291751134171363
1 "small tgt" 619 78 3.5 6 10.9799678783194 90 1 3.5 1 0.0999205877760687 0.323671963518564
1 "small tgt" 620 78 3.5 6 26.0517295001487 225 1 3.5 1 0.105899189441971 0.335723211596132
1 "small tgt" 621 78 3.5 6 4.80281220992291 315 1 3.5 1 0.115875443895675 0.30374799854394
1 "small tgt" 622 78 3.5 6 -2.14579790441911 180 1 3.5 1 0.0839287747778599 0.311696431977907
1 "small tgt" 623 78 3.5 6 -10.5803577966992 135 1 3.5 1 0.111897922091202 0.303750702706338
1 "small tgt" 624 78 3.5 6 24.0946189241553 45 1 3.5 1 0.0860061720993599 0.339704338948422
1 "small tgt" 625 79 3.5 6 21.9930311829709 0 1 3.5 1 0.111896419779896 0.335661616793004
1 "small tgt" 626 79 3.5 6 5.85392002735862 315 1 3.5 1 0.131887688340612 0.307733632833106
1 "small tgt" 627 79 3.5 6 28.2801702119918 45 1 3.5 1 0.0999118743652616 0.33168439545193
1 "small tgt" 628 79 3.5 6 15.7529493255339 90 1 3.5 1 0.107914991963526 0.315728938408483
1 "small tgt" 629 79 3.5 6 -17.6145935454052 135 1 3.5 1 0.123859932822143 0.31176463695283
1 "small tgt" 630 79 3.5 6 17.8729651303611 270 1 3.5 1 0.0959136206529365 0.379666444624036
1 "small tgt" 631 79 3.5 6 7.54317123757113 180 1 3.5 1 0.127883725843049 0.323728750920964
1 "small tgt" 632 79 3.5 6 10.5358650283473 225 1 3.5 1 0.0919276859015099 0.279758476272264
1 "small tgt" 633 80 3.5 6 12.9671486872194 90 1 3.5 1 0.115911499388858 0.271769780868908
1 "small tgt" 634 80 3.5 6 -3.63684205026126 135 1 3.5 1 0.111891311918271 0.347714667645278
1 "small tgt" 635 80 3.5 6 -2.86056911387256 315 1 3.5 1 0.123880063806837 0.275757217934142
1 "small tgt" 636 80 3.5 6 26.2582228008519 225 1 3.5 1 0.0879237234023549 0.411629639178273
1 "small tgt" 637 80 3.5 6 21.4579445115821 45 1 3.5 1 0.0918411527181888 0.327778684171562
1 "small tgt" 638 80 3.5 6 15.0536076596802 270 1 3.5 1 0.087916211840593 0.379644811328262
1 "small tgt" 639 80 3.5 6 0.989123780867147 180 1 3.5 1 0.0877894166906117 0.335810345702839
1 "small tgt" 640 80 3.5 6 17.6922859410707 0 1 3.5 1 0.0999335076612624 0.32756535583826
1 "small tgt" 641 81 3.5 6 12.0598605405232 90 1 3.5 1 0.127952231278186 0.35967517606241
1 "small tgt" 642 81 3.5 6 28.5327993500436 225 1 3.5 1 0.103858749001347 0.347647664521674
1 "small tgt" 643 81 3.5 6 4.02766072107088 315 1 3.5 1 0.115881753607482 0.295749988808211
1 "small tgt" 644 81 3.5 6 -5.03490034794822 180 1 3.5 1 0.087921920628105 0.335717803273383
1 "small tgt" 645 81 3.5 6 18.4790736215517 270 1 3.5 1 0.0798971697340676 0.303649446859708
1 "small tgt" 646 81 3.5 6 19.7285286801476 0 1 3.5 1 0.0999109729791599 0.339625317325954
1 "small tgt" 647 81 3.5 6 -15.0279907225747 135 1 3.5 1 0.123895687852837 0.335706085228139
1 "small tgt" 648 81 3.5 6 15.6719598265366 45 1 3.5 1 0.0998580915893399 0.283800597500885
1 "small tgt" 649 82 3.5 6 0.264844996781818 180 1 3.5 1 0.0919237798902941 0.295697407881107
1 "small tgt" 650 82 3.5 6 11.8017985983575 0 1 3.5 1 0.103850336049618 0.319768956396729
1 "small tgt" 651 82 3.5 6 9.56949655244714 90 1 3.5 1 0.0799311219875563 0.355685635763166
1 "small tgt" 652 82 3.5 6 -17.5235277569719 135 1 3.5 1 0.103914635014917 0.347697541283651
1 "small tgt" 653 82 3.5 6 29.4233336880087 45 1 3.5 1 0.079932023379115 0.411641958143719
1 "small tgt" 654 82 3.5 6 18.9440641147222 270 1 3.5 1 0.0799545580607628 0.36358809844296
1 "small tgt" 655 82 3.5 6 -0.352173529356226 315 1 3.5 1 0.0958922878198791 0.311710253247838
1 "small tgt" 656 82 3.5 6 24.9385308140436 225 1 3.5 1 0.0799464455744783 0.371698781595569
1 "small tgt" 657 83 3.5 6 5.73907633418003 180 1 3.5 1 0.107844984212988 0.323339952522019
1 "small tgt" 658 83 3.5 6 -9.80766609615369 135 1 3.5 1 0.119936193799276 0.363592304916438
1 "small tgt" 659 83 3.5 6 27.2232901365766 225 1 3.5 1 0.0839453002145092 0.351678668638669
1 "small tgt" 660 83 3.5 6 21.9809877899259 45 1 3.5 1 0.0799332252272507 0.33170843245216
1 "small tgt" 661 83 3.5 6 13.0164742713221 90 1 3.5 1 0.0839284743165081 0.359689598264595
1 "small tgt" 662 83 3.5 6 13.4846230655961 0 1 3.5 1 0.0999223905528197 0.28375943414585
1 "small tgt" 663 83 3.5 6 22.2406453768441 270 1 3.5 1 0.0879387465229229 0.32767712786881
1 "small tgt" 664 83 3.5 6 -1.41441152372513 315 1 3.5 1 0.0999154799160351 0.347710461179304
1 "small tgt" 665 84 3.5 6 0.380228080019076 315 1 3.5 1 0.0959232354503001 0.319687531080035
1 "small tgt" 666 84 3.5 6 26.0923240266389 225 1 3.5 1 0.0959304465482091 0.351673861247036
1 "small tgt" 667 84 3.5 6 26.2751027957015 45 1 3.5 1 0.119894729979023 0.371677148292747
1 "small tgt" 668 84 3.5 6 18.7575705076049 0 1 3.5 1 0.11590398782937 0.295753894817608
1 "small tgt" 669 84 3.5 6 9.08194157065975 180 1 3.5 1 0.0920616921512192 0.363670124683722
1 "small tgt" 670 84 3.5 6 14.0176735157748 90 1 3.5 1 0.0957760088554096 0.339819416064529
1 "small tgt" 671 84 3.5 6 -14.9537396361948 135 1 3.5 1 0.119899537379297 0.371643196041077
1 "small tgt" 672 84 3.5 6 15.5108147676941 270 1 3.5 1 0.0799419386385125 0.323632302476653
1 "small tgt" 673 85 3.5 6 24.7984078034496 225 1 3.5 1 0.0879105030548999 0.387694500602265
1 "small tgt" 674 85 3.5 6 10.5611268244072 0 1 3.5 1 0.0999145785299334 0.299710684715592
1 "small tgt" 675 85 3.5 6 19.7656544535607 45 1 3.5 1 0.0757838389067729 0.319811021143778
1 "small tgt" 676 85 3.5 6 5.4468090744825 90 1 3.5 1 0.0959268410006189 0.355674518651995
1 "small tgt" 677 85 3.5 6 8.67627320313326 180 1 3.5 1 0.0839320798654626 0.303735078658065
1 "small tgt" 678 85 3.5 6 5.05583391055808 135 1 3.5 1 0.115906691989494 0.319716075011456
1 "small tgt" 679 85 3.5 6 7.45079581586218 315 1 3.5 1 0.103909827616462 0.315724731928185
1 "small tgt" 680 85 3.5 6 19.0756620416228 270 1 3.5 1 0.10793722618655 0.399664323361776
1 "small tgt" 681 86 3.5 6 25.9164367349298 45 1 3.5 1 0.0919237798871109 0.335715099106892
1 "small tgt" 682 86 3.5 6 10.6516360881122 315 1 3.5 1 0.0939143435648475 0.335699775525882
1 "small tgt" 683 86 3.5 6 18.3936500638418 0 1 3.5 1 0.103907123456338 0.33172165279484
1 "small tgt" 684 86 3.5 6 25.4530966746692 270 1 3.5 1 0.0838807007867217 0.295740674467652
1 "small tgt" 685 86 3.5 6 32.271069006832 225 1 3.5 1 0.087960079358254 0.299758758709231
1 "small tgt" 686 86 3.5 6 7.30734367337629 90 1 3.5 1 0.0958733586853668 0.355717184319928
1 "small tgt" 687 86 3.5 6 -28.6729334263174 135 1 3.5 1 0.103860551772414 0.35543505008809
1 "small tgt" 688 86 3.5 6 3.75481790821854 180 1 3.5 1 0.107954052081823 0.323679475080553
1 "small tgt" 689 87 3.5 6 -18.3370682258376 135 1 3.5 1 0.123918522998792 0.351680471414056
1 "small tgt" 690 87 3.5 6 8.45597034178365 90 1 3.5 1 0.0879210192410937 0.351684978345929
1 "small tgt" 691 87 3.5 6 16.6677534079794 0 1 3.5 1 0.123889678601699 0.359695006584843
1 "small tgt" 692 87 3.5 6 17.796169075749 270 1 3.5 1 0.079927516438147 0.28774627028406
1 "small tgt" 693 87 3.5 6 27.8646659786335 225 1 3.5 1 0.103913132705202 0.387656341878937
1 "small tgt" 694 87 3.5 6 -1.85851147799305 315 1 3.5 1 0.0958964942951752 0.359682387166686
1 "small tgt" 695 87 3.5 6 21.7360256629069 45 1 3.5 1 0.0759316664293692 0.46361234575761
1 "small tgt" 696 87 3.5 6 1.42336090457763 180 1 3.5 1 0.0919778631287045 0.371643496504021
1 "small tgt" 697 88 3.5 6 3.12415957838188 90 1 3.5 1 0.123891781844577 0.371682556621636
1 "small tgt" 698 88 3.5 6 17.9953966165388 270 1 3.5 1 0.0919273854397034 0.323673165366927
1 "small tgt" 699 88 3.5 6 -1.71115085905486 315 1 3.5 1 0.079916399330159 0.29172950087559
1 "small tgt" 700 88 3.5 6 15.3527320950383 0 1 3.5 1 0.09589919845439 0.323707418088361
1 "small tgt" 701 88 3.5 6 4.12882337148588 180 1 3.5 1 0.0759064275844139 0.35933865812558
1 "small tgt" 702 88 3.5 6 18.214299576288 45 1 3.5 1 0.0899236014138296 0.321712047012625
1 "small tgt" 703 88 3.5 6 -21.6671906190222 135 1 3.5 1 0.123879763344121 0.41554015786096
1 "small tgt" 704 88 3.5 6 19.0486297338338 225 1 3.5 1 0.0799070849939199 0.359669467274671
1 "small tgt" 705 89 3.5 6 13.1614121640484 0 1 3.5 1 0.091927685904011 0.283731491134404
1 "small tgt" 706 89 3.5 6 30.1691512442703 225 1 3.5 1 0.0758337156717062 0.299657803327136
1 "small tgt" 707 89 3.5 6 22.5225215795892 45 1 3.5 1 0.0759394784518008 0.315698892158252
1 "small tgt" 708 89 3.5 6 -15.3088819100662 135 1 3.5 1 0.107915893351674 0.335702179225336
1 "small tgt" 709 89 3.5 6 8.13982381117152 315 1 3.5 1 0.10590850377821 0.289740139050082
1 "small tgt" 710 89 3.5 6 10.5086252421675 90 1 3.5 1 0.067941769177196 0.371675045062148
1 "small tgt" 711 89 3.5 6 3.55474941838344 180 1 3.5 1 0.0839293757048836 0.349694114213889
1 "small tgt" 712 89 3.5 6 13.4535596769209 270 1 3.5 1 0.0799287182890112 0.311732487467907
1 "small tgt" 713 90 3.5 6 5.45131597699268 315 1 3.5 1 0.0999169822298427 0.283640751481471
1 "small tgt" 714 90 3.5 6 2.73076259869764 90 1 3.5 1 0.107910184567118 0.43963303920691
1 "small tgt" 715 90 3.5 6 -17.0788434226651 135 1 3.5 1 0.11192316093684 0.371668434884668
1 "small tgt" 716 90 3.5 6 17.5287743628413 180 1 3.5 1 0.103914034090394 0.351639308058111
1 "small tgt" 717 90 3.5 6 23.4841946073336 0 1 3.5 1 0.0919463145701229 0.331677785279226
1 "small tgt" 718 90 3.5 6 29.5644466843361 225 1 3.5 1 0.0919252822018279 0.339693221833386
1 "small tgt" 719 90 3.5 6 20.623249382198 270 1 3.5 1 0.0679453747261505 0.311720468973363
1 "small tgt" 720 90 3.5 6 23.2350470356609 45 1 3.5 1 0.0839221646042461 0.355695851485507
1 "small tgt" 721 91 3.5 6 3.99809111186152 90 1 3.5 1 0.103909827617827 0.403643948409808
1 "small tgt" 722 91 3.5 6 24.8858635450233 225 1 3.5 1 0.0919090572297137 0.323735060632771
1 "small tgt" 723 91 3.5 6 7.31514169438175 0 1 3.5 1 0.0999154799146709 0.295746383259939
1 "small tgt" 724 91 3.5 6 19.7897065208041 270 1 3.5 1 0.0839230659921668 0.351715625518409
1 "small tgt" 725 91 3.5 6 1.92948370711372 180 1 3.5 1 0.0919168692535095 0.379677261269535
1 "small tgt" 726 91 3.5 6 18.9209148859698 45 1 3.5 1 0.0919451127247157 0.355668208938368
1 "small tgt" 727 91 3.5 6 -20.4466820154838 135 1 3.5 1 0.0999106725189449 0.367659664986604
1 "small tgt" 728 91 3.5 6 3.15839222842997 315 1 3.5 1 0.107864213810444 0.359698311672219
1 "small tgt" 729 92 3.5 6 -28.7606722025434 135 1 3.5 1 0.099903160955364 0.351652828866008
1 "small tgt" 730 92 3.5 6 -5.40165289931373 315 1 3.5 1 0.103801360672151 0.267697913859138
1 "small tgt" 731 92 3.5 6 14.7004284821604 45 1 3.5 1 0.0719391215011456 0.419613527177262
1 "small tgt" 732 92 3.5 6 20.852471401125 270 1 3.5 1 0.0798974701965562 0.343704996354518
1 "small tgt" 733 92 3.5 6 8.75708809716429 0 1 3.5 1 0.0959280428523925 0.367669279787151
1 "small tgt" 734 92 3.5 6 30.9323124407357 225 1 3.5 1 0.0879267280265594 0.347683119089652
1 "small tgt" 735 92 3.5 6 3.42025258882455 180 1 3.5 1 0.111889809602872 0.359692302422445
1 "small tgt" 736 92 3.5 6 11.9941409346656 90 1 3.5 1 0.103908024844259 0.35568894084372
1 "small tgt" 737 93 3.5 6 6.07147810079037 315 1 3.5 1 0.103917940099564 0.359690199188208
1 "small tgt" 738 93 3.5 6 24.259204836435 225 1 3.5 1 0.0799317229116241 0.359684790861138
1 "small tgt" 739 93 3.5 6 8.99412203211214 90 1 3.5 1 0.10385965038904 0.355735812987859
1 "small tgt" 740 93 3.5 6 -23.456129076663 135 1 3.5 1 0.111907236426305 0.363680340410156
1 "small tgt" 741 93 3.5 6 20.6411567751938 270 1 3.5 1 0.0799371312414223 0.327724000001126
1 "small tgt" 742 93 3.5 6 25.0869001590003 45 1 3.5 1 0.0799278169033641 0.351702405168453
1 "small tgt" 743 93 3.5 6 12.374766022633 0 1 3.5 1 0.0958718563761067 0.335728018992086
1 "small tgt" 744 93 3.5 6 0.593634241844058 180 1 3.5 1 0.0998989544818869 0.315728337488508
1 "small tgt" 745 94 3.5 6 13.7339672608151 45 1 3.5 1 0.0678576396926474 0.355245157824356
1 "small tgt" 746 94 3.5 6 9.20195734383862 180 1 3.5 1 0.0918943345709522 0.3676689793283
1 "small tgt" 747 94 3.5 6 -1.72049676650819 315 1 3.5 1 0.103898410043257 0.355719888480053
1 "small tgt" 748 94 3.5 6 -3.46948425887268 135 1 3.5 1 0.115887161932733 0.335734328704348
1 "small tgt" 749 94 3.5 6 28.8670900182496 225 1 3.5 1 0.0879096016687981 0.335717502810894
1 "small tgt" 750 94 3.5 6 13.5109524449087 0 1 3.5 1 0.123895387389894 0.317727314108652
1 "small tgt" 751 94 3.5 6 19.5158840563278 270 1 3.5 1 0.0799296196796604 0.395670276118835
1 "small tgt" 752 94 3.5 6 11.8084569436061 90 1 3.5 1 0.0839254696902572 0.339696526928947
1 "small tgt" 753 95 3.5 6 27.4127587874359 225 1 3.5 1 0.0919351974630445 0.375650764096008
1 "small tgt" 754 95 3.5 6 -16.0617851665501 135 1 3.5 1 0.107908982718072 0.375689523749315
1 "small tgt" 755 95 3.5 6 13.9404766862661 90 1 3.5 1 0.0919261835888392 0.323717032895274
1 "small tgt" 756 95 3.5 6 10.425103001577 180 1 3.5 1 0.107911386414344 0.335716000501179
1 "small tgt" 757 95 3.5 6 17.0389268398766 45 1 3.5 1 0.0799371312377843 0.359561901726465
1 "small tgt" 758 95 3.5 6 22.2964013885399 270 1 3.5 1 0.0879020901079457 0.359667964969049
1 "small tgt" 759 95 3.5 6 -4.59159135001132 315 1 3.5 1 0.111793661626962 0.335725615297179
1 "small tgt" 760 95 3.5 6 11.0958474550306 0 1 3.5 1 0.083846147607801 0.315710610202586
1 "small tgt" 761 96 3.5 6 4.79494629248697 90 0 0 0 0.0719240983794407 0.423643629910657
1 "small tgt" 762 96 3.5 6 17.7769820372797 45 0 0 0 0.0719445298259416 0.37565587195877
1 "small tgt" 763 96 3.5 6 23.0120035682423 270 0 0 0 0.0679465765765599 0.327726103247642
1 "small tgt" 764 96 3.5 6 25.1586176332286 225 0 0 0 0.0679477784228766 0.287745669355445
1 "small tgt" 765 96 3.5 6 6.95437144534311 0 0 0 0 0.0799326243022733 0.291735810591945
1 "small tgt" 766 96 3.5 6 -24.1578041193373 135 0 0 0 0.0839918718888839 0.347708958858675
1 "small tgt" 767 96 3.5 6 5.15162903430864 315 0 0 0 0.0839281738526552 0.311660076024964
1 "small tgt" 768 96 3.5 6 -4.76511017406688 180 0 0 0 0.0839209627524724 0.407684867778698
1 "small tgt" 769 97 3.5 6 -1.49716325055576 135 0 0 0 0.0959286437732771 0.279753969331978
1 "small tgt" 770 97 3.5 6 -3.92290444657152 180 0 0 0 0.0758571517440032 0.355509564767999
1 "small tgt" 771 97 3.5 6 17.5479169157801 45 0 0 0 0.0639170747708704 0.343685766767067
1 "small tgt" 772 97 3.5 6 13.1085800808966 0 0 0 0 0.0959316483977091 0.323664451953846
1 "small tgt" 773 97 3.5 6 3.87417073076015 315 0 0 0 0.087913808140911 0.363708283425694
1 "small tgt" 774 97 3.5 6 20.4846343663119 270 0 0 0 0.0679417691758317 0.343672846876871
1 "small tgt" 775 97 3.5 6 28.7733879955383 225 0 0 0 0.0799317229148073 0.339709146347559
1 "small tgt" 776 97 3.5 6 14.2727241729402 90 0 0 0 0.0759178451553453 0.355694349172609
1 "small tgt" 777 98 3.5 6 18.5087302710824 315 0 0 0 0.0959187285170628 0.339708545423036
1 "small tgt" 778 98 3.5 6 -23.6805707704409 135 0 0 0 0.0998854336712611 0.295769819325415
1 "small tgt" 779 98 3.5 6 17.2036759539217 270 0 0 0 0.0799356289267052 0.307722215261947
1 "small tgt" 780 98 3.5 6 16.1614004439636 225 0 0 0 0.063939308990939 0.351714123204601
1 "small tgt" 781 98 3.5 6 0.579306750434 180 0 0 0 0.0759361733657897 0.367663571006233
1 "small tgt" 782 98 3.5 6 14.9169029811492 45 0 0 0 0.0599467640663534 0.395609883167253
1 "small tgt" 783 98 3.5 6 -0.483538897290887 0 0 0 0 0.0679423700994448 0.379637900694888
1 "small tgt" 784 98 3.5 6 -0.117755681301185 90 0 0 0 0.0719983126014085 0.32763506312449
1 "small tgt" 785 99 3.5 6 -0.0867132645450965 180 0 0 0 0.063951327488212 0.371599028067976
1 "small tgt" 786 99 3.5 6 19.8037486544246 225 0 0 0 0.0799386335511372 0.339710648661367
1 "small tgt" 787 99 3.5 6 26.8615150599221 45 0 0 0 0.0679567922984461 0.307736036534607
1 "small tgt" 788 99 3.5 6 -1.28501384545145 315 0 0 0 0.0879669899886721 0.307721914797185
1 "small tgt" 789 99 3.5 6 14.3027760617231 270 0 0 0 0.0639477219378932 0.315616264987966
1 "small tgt" 790 99 3.5 6 4.47254274835213 90 0 0 0 0.0839221646037913 0.335694367198357
1 "small tgt" 791 99 3.5 6 -14.6024341466412 135 0 0 0 0.0859346620395627 0.315742158758439
1 "small tgt" 792 99 3.5 6 -6.29917851576849 0 0 0 0 0.0759397789124705 0.29574337863869
1 "small tgt" 793 100 3.5 6 -20.9977463314719 135 0 0 0 0.0839320798645531 0.311730985158647
1 "small tgt" 794 100 3.5 6 9.13432161819247 180 0 0 0 0.0839251692273137 0.331721652793476
1 "small tgt" 795 100 3.5 6 24.7108215286594 225 0 0 0 0.0799281173613053 0.349709738255569
1 "small tgt" 796 100 3.5 6 10.638364589637 90 0 0 0 0.0679450742636618 0.315724731935461
1 "small tgt" 797 100 3.5 6 17.4075741050963 270 0 0 0 0.0679411682517639 0.331700019502023
1 "small tgt" 798 100 3.5 6 11.6082223184024 45 0 0 0 0.0639345015915751 0.319697746795555
1 "small tgt" 799 100 3.5 6 -3.48131492517706 0 0 0 0 0.071945731676351 0.303726365252714
1 "small tgt" 800 100 3.5 6 -9.51126355611395 315 0 0 0 0.103778225067344 0.311409189884671
1 "small tgt" 801 101 3.5 6 -12.9838273372276 135 1 0 0 0.0839311784775418 0.319725990274492
1 "small tgt" 802 101 3.5 6 4.8136950203897 180 1 0 0 0.0799136951673063 0.355708170445723
1 "small tgt" 803 101 3.5 6 20.2429174073443 45 1 0 0 0.0679441728771053 0.3517036070225
1 "small tgt" 804 101 3.5 6 18.132105439063 270 1 0 0 0.0719394219645437 0.31572262869804
1 "small tgt" 805 101 3.5 6 23.0330582028111 225 1 0 0 0.0759349715162898 0.37967515803939
1 "small tgt" 806 101 3.5 6 -3.14193728694808 315 1 0 0 0.0879047942671605 0.315731041643176
1 "small tgt" 807 101 3.5 6 1.24093176710116 0 1 0 0 0.063948322865599 0.315724431470244
1 "small tgt" 808 101 3.5 6 8.05173247962241 90 1 0 0 0.0639441163889387 0.379673655725128
1 "small tgt" 809 102 3.5 6 3.16708052332221 315 1 0 0 0.0959112169534819 0.303696319005667
1 "small tgt" 810 102 3.5 6 -12.0722401557271 135 1 0 0 0.0998370592178617 0.375279692976164
1 "small tgt" 811 102 3.5 6 20.0541635080065 45 1 0 0 0.0759920593782226 0.303627813565981
1 "small tgt" 812 102 3.5 6 8.46219509041606 180 1 0 0 0.0959109164923575 0.383689336261341
1 "small tgt" 813 102 3.5 6 5.8584068085401 90 1 0 0 0.0759346710506179 0.319610612691122
1 "small tgt" 814 102 3.5 6 -1.50031953768192 0 1 0 0 0.0819078643944522 0.273784381544374
1 "small tgt" 815 102 3.5 6 16.5381226544414 270 1 0 0 0.0558736952025356 0.319796298485016
1 "small tgt" 816 102 3.5 6 18.7610102226101 225 1 0 0 0.0879423520755154 0.391586991539498
1 "small tgt" 817 103 3.5 6 6.42959811390953 315 1 0 0 0.1079110859514 0.28375642951778
1 "small tgt" 818 103 3.5 6 15.9700262399354 270 1 0 0 0.0939269629898263 0.305748777940153
1 "small tgt" 819 103 3.5 6 16.433019514169 0 1 0 0 0.10390261651537 0.349637627268294
1 "small tgt" 820 103 3.5 6 22.0230298806877 225 1 0 0 0.0959088132549368 0.339723869009504
1 "small tgt" 821 103 3.5 6 19.9418579304382 45 1 0 0 0.0799073854577728 0.367627815970991
1 "small tgt" 822 103 3.5 6 -9.00052101919445 135 1 0 0 0.0919198738783962 0.355695551033932
1 "small tgt" 823 103 3.5 6 8.53719507692364 90 1 0 0 0.12383259074295 0.387452327880055
1 "small tgt" 824 103 3.5 6 -0.524756548551522 180 1 0 0 0.0838813017121538 0.355685034835915
1 "small tgt" 825 104 3.5 6 1.934074176549 315 1 0 0 0.0998851332083177 0.343740150458871
1 "small tgt" 826 104 3.5 6 5.33451115204277 45 1 0 0 0.0599398534268403 0.383664698336815
1 "small tgt" 827 104 3.5 6 7.37318120644682 180 1 0 0 0.0799335256915583 0.343713709774875
1 "small tgt" 828 104 3.5 6 1.86116872421237 90 1 0 0 0.0679447738002636 0.347689428798731
1 "small tgt" 829 104 3.5 6 11.3255266714625 270 1 0 0 0.0519451487784863 0.31174961383249
1 "small tgt" 830 104 3.5 6 -1.23049384171003 135 1 0 0 0.103919141950428 0.327714084746731
1 "small tgt" 831 104 3.5 6 12.6710797810007 225 1 0 0 0.0719322108652705 0.37567780570771
1 "small tgt" 832 104 3.5 6 1.72827266779049 0 1 0 0 0.0799236104276133 0.355661598766346
1 "small tgt" 833 105 3.5 6 7.36263548124647 225 1 0 0 0.0879267280288332 0.367560512385353
1 "small tgt" 834 105 3.5 6 9.05064991376904 45 1 0 0 0.0719355159526458 0.323682479706349
1 "small tgt" 835 105 3.5 6 1.40721808646871 315 1 0 0 0.0799425395643993 0.375654670102449
1 "small tgt" 836 105 3.5 6 -11.517998253157 135 1 0 0 0.091802393063972 0.339542690156577
1 "small tgt" 837 105 3.5 6 6.4068348028491 90 1 0 0 0.0879096016706171 0.359634313170318
1 "small tgt" 838 105 3.5 6 10.6720810371828 270 1 0 0 0.0799353284655808 0.335614744655686
1 "small tgt" 839 105 3.5 6 -3.20389227921217 180 1 0 0 0.0919168692539643 0.375650463627153
1 "small tgt" 840 105 3.5 6 7.89837891991037 0 1 0 0 0.103917940100018 0.311722872673727
1 "small tgt" 841 106 3.5 6 6.04552882075005 0 1 0 0 0.0959247377654719 0.355692846866532
1 "small tgt" 842 106 3.5 6 -0.561368524402348 90 1 0 0 0.0998601948240321 0.343771098092475
1 "small tgt" 843 106 3.5 6 16.0098366419477 225 1 0 0 0.0959184280523004 0.347690630647776
1 "small tgt" 844 106 3.5 6 -3.32002810213703 135 1 0 0 0.115911799852256 0.36368604919835
1 "small tgt" 845 106 3.5 6 6.62767560313786 270 1 0 0 0.0919300895998276 0.345706977612735
1 "small tgt" 846 106 3.5 6 4.9959412024218 315 1 0 0 0.107908982716253 0.369681476758615
1 "small tgt" 847 106 3.5 6 11.4428492074573 45 1 0 0 0.0879249252520822 0.327719493072891
1 "small tgt" 848 106 3.5 6 2.0180207649737 180 1 0 0 0.103931160449065 0.363643083070656
1 "small tgt" 849 107 3.5 6 9.94828360489102 90 1 0 0 0.0839245683037007 0.35170931581024
1 "small tgt" 850 107 3.5 6 3.01006568513165 180 1 0 0 0.0959496761474838 0.387612474360139
1 "small tgt" 851 107 3.5 6 -0.772578162421086 225 1 0 0 0.101837237692962 0.269497683881127
1 "small tgt" 852 107 3.5 6 10.1972963881109 0 1 0 0 0.0959442678222331 0.295742777715077
1 "small tgt" 853 107 3.5 6 1.42767623037069 315 1 0 0 0.0999344090478189 0.315709708814211
1 "small tgt" 854 107 3.5 6 4.60900554680411 45 1 0 0 0.0959208317544835 0.359669767738978
1 "small tgt" 855 107 3.5 6 11.5481916482628 270 1 0 0 0.0799386335506824 0.315716018522835
1 "small tgt" 856 107 3.5 6 -9.84666562985316 135 1 0 0 0.131885585101827 0.363692058449033
1 "small tgt" 857 108 3.5 6 11.0596581310319 135 1 0 0 0.115891368404846 0.323720638436498
1 "small tgt" 858 108 3.5 6 0.454985751387205 90 1 0 0 0.115901584131279 0.34370740005852
1 "small tgt" 859 108 3.5 6 2.66109991298419 45 1 0 0 0.091944211336795 0.411656680797023
1 "small tgt" 860 108 3.5 6 6.63684305068388 225 1 0 0 0.0999407187605357 0.371671739978865
1 "small tgt" 861 108 3.5 6 3.12718165505978 270 1 0 0 0.103906522528632 0.33173427221891
1 "small tgt" 862 108 3.5 6 0.649234407425904 315 1 0 0 0.11189521793176 0.359689898724355
1 "small tgt" 863 108 3.5 6 2.91659277084065 180 1 0 0 0.0999076678917845 0.355666706631382
1 "small tgt" 864 108 3.5 6 5.65235993927493 0 1 0 0 0.0879135076788771 0.295735867075564
1 "small tgt" 865 109 3.5 6 4.91254951490167 315 1 0 0 0.0998412656922483 0.327557243349929
1 "small tgt" 866 109 3.5 6 7.3187900716581 0 1 0 0 0.115928024823916 0.331721652796205
1 "small tgt" 867 109 3.5 6 9.33191904524803 270 1 0 0 0.0919499201240797 0.323682179240222
1 "small tgt" 868 109 3.5 6 5.90303922435069 180 1 0 0 0.0999250947097607 0.299728712461729
1 "small tgt" 869 109 3.5 6 12.4231966768795 225 1 0 0 0.0919288877494182 0.299730515234387
1 "small tgt" 870 109 3.5 6 8.2627501938182 45 1 0 0 0.0839344835630982 0.315666742681515
1 "small tgt" 871 109 3.5 6 -1.0488195003009 135 1 0 0 0.115899480892494 0.331699418574317
1 "small tgt" 872 109 3.5 6 9.63533585727544 90 1 0 0 0.0919042498271665 0.331728863889111
1 "small tgt" 873 110 3.5 6 -0.234745382957016 180 1 0 0 0.0959298456255055 0.371622163669599
1 "small tgt" 874 110 3.5 6 3.63879019032767 270 1 0 0 0.0959115174173348 0.335706385701542
1 "small tgt" 875 110 3.5 6 -4.33627859179537 315 1 0 0 0.0959235359127888 0.291742120295567
1 "small tgt" 876 110 3.5 6 4.76050796494701 0 1 0 0 0.103908325303109 0.343711005610658
1 "small tgt" 877 110 3.5 6 4.24103028209842 135 1 0 0 0.115891368404391 0.291759246659694
1 "small tgt" 878 110 3.5 6 6.15485879048891 225 1 0 0 0.0958261860828316 0.331582538690327
1 "small tgt" 879 110 3.5 6 -1.36666354270138 45 1 0 0 0.083981656166543 0.319639156619814
1 "small tgt" 880 110 3.5 6 -0.278455166379851 90 1 0 0 0.0999464275450919 0.307738740694731
2 "small tgt" 1 1 -3.5 6 -1.52285702104577 0 0 0 0 0.19982134503212 1.35874734804342
2 "small tgt" 2 1 -3.5 6 0.959853370503374 45 0 0 0 0.147854863420299 0.587465367947836
2 "small tgt" 3 1 -3.5 6 1.20777642893614 90 0 0 0 0.289731726099681 0.665363861519253
2 "small tgt" 4 1 -3.5 6 10.1401442156036 135 0 0 0 0.191927295300239 0.519516387672212
2 "small tgt" 5 1 -3.5 6 1.37043254834766 270 0 0 0 0.175811391312394 0.491547841282475
2 "small tgt" 6 1 -3.5 6 8.92782158505273 315 0 0 0 0.219758530354014 0.407579105000551
2 "small tgt" 7 1 -3.5 6 -1.35423366533625 225 0 0 0 0.2158230732921 0.375620417384425
2 "small tgt" 8 1 -3.5 6 7.42163519676188 180 0 0 0 0.251747865139166 0.379633393756293
2 "small tgt" 9 2 -3.5 6 7.95573032397313 225 0 0 0 0.163767654797525 0.49562181153
2 "small tgt" 10 2 -3.5 6 15.890894116692 135 0 0 0 0.231612975530609 0.507619577291393
2 "small tgt" 11 2 -3.5 6 10.8457485890896 180 0 0 0 0.167726848392391 0.471119700330703
2 "small tgt" 12 2 -3.5 6 6.48172845156942 90 0 0 0 0.643383832055932 0.447604608252675
2 "small tgt" 13 2 -3.5 6 -3.10557804901979 45 0 0 0 0.135864909682525 0.659370236731476
2 "small tgt" 14 2 -3.5 6 -1.47338343066425 315 0 0 0 0.163840366708371 1.07899367917182
2 "small tgt" 15 2 -3.5 6 -3.19447701308432 0 0 0 0 0.183761327058491 0.479615275871126
2 "small tgt" 16 2 -3.5 6 4.8680787809737 270 0 0 0 0.163841568558126 0.371651308529081
2 "small tgt" 17 3 -3.5 6 5.27935265039603 90 0 0 0 0.635414666713601 0.435601734629799
2 "small tgt" 18 3 -3.5 6 -2.58178097795233 225 0 0 0 0.119894429516492 0.339692320450453
2 "small tgt" 19 3 -3.5 6 3.08909137596903 270 0 0 0 0.143866825430948 0.331706329211244
2 "small tgt" 20 3 -3.5 6 -6.12477614031968 45 0 0 0 0.131874768456171 0.379661036301073
2 "small tgt" 21 3 -3.5 6 10.0603216271423 315 0 0 0 0.135873022168383 0.367654256666441
2 "small tgt" 22 3 -3.5 6 -3.32205638340356 0 0 0 0 0.127883725842523 0.375657674727165
2 "small tgt" 23 3 -3.5 6 8.99268501403617 135 0 0 0 0.127887932316668 0.43561044804045
2 "small tgt" 24 3 -3.5 6 2.0558948121922 180 0 0 0 0.127878017056062 0.419625245215002
2 "small tgt" 25 4 -3.5 6 -1.41667267715428 0 0 0 0 0.143872834679868 0.41562008086656
2 "small tgt" 26 4 -3.5 6 0.908631308341575 270 0 0 0 0.131887387878706 0.357684612386848
2 "small tgt" 27 4 -3.5 6 5.35849882897847 315 0 0 0 0.151861229618476 0.343684264451539
2 "small tgt" 28 4 -3.5 6 2.09178769132029 180 0 0 0 0.131875068918575 0.355678424663452
2 "small tgt" 29 4 -3.5 6 3.90942076513155 90 0 0 0 0.155756124250857 0.407469135746766
2 "small tgt" 30 4 -3.5 6 0.577603930742631 225 0 0 0 0.135884740203693 0.31955322436761
2 "small tgt" 31 4 -3.5 6 1.77627487717801 45 0 0 0 0.131853435622801 0.415661544683402
2 "small tgt" 32 4 -3.5 6 13.6895703186368 135 0 0 0 0.147892721687882 0.371638689106305
2 "small tgt" 33 5 -3.5 6 6.64540259833376 0 0 0 0 0.143850299996757 0.375662482126529
2 "small tgt" 34 5 -3.5 6 3.89619686324888 225 0 0 0 0.115880251294811 0.295688694469675
2 "small tgt" 35 5 -3.5 6 8.02336687365025 135 0 0 0 0.179817457048244 0.411613113743215
2 "small tgt" 36 5 -3.5 6 6.56578398506236 270 0 0 0 0.783320608749108 0.327715587060084
2 "small tgt" 37 5 -3.5 6 8.97018608124409 180 0 0 0 0.123898992940013 0.35966946727703
2 "small tgt" 38 5 -3.5 6 -4.19560842483144 45 0 0 0 0.135868515231806 0.351684377425158
2 "small tgt" 39 5 -3.5 6 12.694365625128 315 0 0 0 0.131879876317726 0.307705990289463
2 "small tgt" 40 5 -3.5 6 1.4011240796035 90 0 0 0 0.151866037017669 0.359670669126984
2 "small tgt" 41 6 -3.5 6 6.3994216008471 90 1 0 0 0.127875312894048 0.371653111303459
2 "small tgt" 42 6 -3.5 6 -1.17149093428832 45 1 0 0 0.139900721199979 0.347620322438075
2 "small tgt" 43 6 -3.5 6 1.14029084406686 225 1 0 0 0.123876758719547 0.3356511006088
2 "small tgt" 44 6 -3.5 6 7.33045177636591 180 1 0 0 0.187579603768455 0.371495969446556
2 "small tgt" 45 6 -3.5 6 10.0153091146555 135 1 0 0 0.539485121550598 0.443554675000172
2 "small tgt" 46 6 -3.5 6 4.4415663074999 270 1 0 0 0.123873754094973 0.35168648066221
2 "small tgt" 47 6 -3.5 6 -10.9444001667684 0 1 0 0 1.64644945034894 0.335669428817766
2 "small tgt" 48 6 -3.5 6 3.28073569760389 315 1 0 0 0.131874768456214 0.391649187264136
2 "small tgt" 49 7 -3.5 6 2.95341179030607 135 1 0 0 0.143862618956916 0.39565224837537
2 "small tgt" 50 7 -3.5 6 -3.68192831662265 90 1 0 0 0.119900138302796 0.323706216237355
2 "small tgt" 51 7 -3.5 6 -3.7150717007566 180 1 0 0 0.111893114692805 0.367673786724907
2 "small tgt" 52 7 -3.5 6 2.66984517574976 225 1 0 0 0.0919111604671059 0.383659590475759
2 "small tgt" 53 7 -3.5 6 2.74627998625037 0 1 0 0 0.10790267300419 0.383651177527298
2 "small tgt" 54 7 -3.5 6 -3.57062219575454 45 1 0 0 0.111892513767998 0.351686781124812
2 "small tgt" 55 7 -3.5 6 6.4008329773684 270 1 0 0 0.143866224506297 0.351687982974596
2 "small tgt" 56 7 -3.5 6 -0.452895759873084 315 1 0 0 0.167852742155276 0.331697615800323
2 "small tgt" 57 8 -3.5 6 0.75837456107391 315 1 0 0 0.159838807909068 0.311721370361056
2 "small tgt" 58 8 -3.5 6 7.03282056503532 90 1 0 0 1.15491873542553 0.339699531548973
2 "small tgt" 59 8 -3.5 6 -4.0509853409307 45 1 0 0 0.0959100151042094 0.325711803036086
2 "small tgt" 60 8 -3.5 6 4.21159964091557 225 1 0 0 0.111886804981538 0.363690556135026
2 "small tgt" 61 8 -3.5 6 0.122923871100517 270 1 0 0 0.115927123435625 0.375621919696556
2 "small tgt" 62 8 -3.5 6 4.50770198842491 180 1 0 0 0.123880063806212 0.331429903764757
2 "small tgt" 63 8 -3.5 6 1.17251803721138 135 1 0 0 0.123863838834211 0.34369417971206
2 "small tgt" 64 8 -3.5 6 2.94645495939687 0 1 0 0 0.107911987339776 0.347701747760084
2 "small tgt" 65 9 -3.5 6 -1.64340114713354 135 1 0 0 0.123872552245047 0.351670255690664
2 "small tgt" 66 9 -3.5 6 -4.24065366556987 270 1 0 0 0.139842731948761 0.315710610200028
2 "small tgt" 67 9 -3.5 6 -1.73985852990175 225 1 0 0 0.119887218417858 0.311691324117021
2 "small tgt" 68 9 -3.5 6 0.34967367267023 90 1 0 0 0.119876401769943 0.347636246947644
2 "small tgt" 69 9 -3.5 6 0.392799143625069 45 1 0 0 0.135849285635629 0.299697163904938
2 "small tgt" 70 9 -3.5 6 -1.0560063928888 315 1 0 0 0.143875238379309 0.339698329699416
2 "small tgt" 71 9 -3.5 6 -9.52400353620881 0 1 0 0 0.603437650888793 0.339689015363717
2 "small tgt" 72 9 -3.5 6 0.687963786213424 180 1 0 0 0.119883913330938 0.303718252762792
2 "small tgt" 73 10 -3.5 6 0.718358693597029 315 1 0 0 0.139858055533409 0.307725820810759
2 "small tgt" 74 10 -3.5 6 -8.67275471649284 135 1 0 0 0.14384429074795 0.363671326538821
2 "small tgt" 75 10 -3.5 6 3.22547801092796 45 1 0 0 0.107914991964151 0.331616791403576
2 "small tgt" 76 10 -3.5 6 0.667183303219777 225 1 0 0 0.131874167531208 0.323709521324417
2 "small tgt" 77 10 -3.5 6 -1.20669011648089 270 1 0 0 0.127875312894105 0.291724693475743
2 "small tgt" 78 10 -3.5 6 -1.90004712240294 90 1 0 0 0.123867744846109 0.343690574162508
2 "small tgt" 79 10 -3.5 6 -0.618459606209562 0 1 0 0 0.139875782817256 0.307679549594752
2 "small tgt" 80 10 -3.5 6 1.79833192046515 180 1 0 0 0.143879144391121 0.343682762139053
2 "small tgt" 81 11 -3.5 6 -0.792611308115573 90 1 0 0 0.127885829079531 0.347692132961669
2 "small tgt" 82 11 -3.5 6 -2.7081855432798 180 1 0 0 0.127893941565446 0.343676452428241
2 "small tgt" 83 11 -3.5 6 -2.11614417013799 270 1 0 0 0.995134611680527 0.311685014405612
2 "small tgt" 84 11 -3.5 6 0.265868752784147 315 1 0 0 0.143862018031911 0.323685484328934
2 "small tgt" 85 11 -3.5 6 1.47233936168258 135 1 0 0 0.139850243509926 0.367612492386883
2 "small tgt" 86 11 -3.5 6 -7.95796160330995 225 1 0 0 0.123858730972984 0.323665954270041
2 "small tgt" 87 11 -3.5 6 5.77376596046052 45 1 0 0 0.0999238928635009 0.351455725507151
2 "small tgt" 88 11 -3.5 6 -1.02602876002113 0 1 0 0 0.131767803826818 0.323786439709465
2 "small tgt" 89 12 -3.5 6 -2.03699135474252 90 1 0 0 0.103898710505291 0.431552402302543
2 "small tgt" 90 12 -3.5 6 0.246268222370708 270 1 0 0 0.119890223042262 0.331585543309444
2 "small tgt" 91 12 -3.5 6 2.65339636801307 0 1 0 0 0.123829586115932 0.335733427318218
2 "small tgt" 92 12 -3.5 6 1.37662614008813 45 1 0 0 0.103837115704891 0.335685052865131
2 "small tgt" 93 12 -3.5 6 1.37705850533057 180 1 0 0 0.127883124917673 0.339692921375331
2 "small tgt" 94 12 -3.5 6 -0.0432167783242474 315 1 0 0 0.135863407370209 0.367684002447959
2 "small tgt" 95 12 -3.5 6 4.37337660874227 135 1 0 0 0.151860929155816 0.423610879504736
2 "small tgt" 96 12 -3.5 6 -6.12513761863827 225 1 0 0 0.119887218417603 0.351683476037977
2 "small tgt" 97 13 -3.5 6 -2.40760062219317 270 1 0 0 0.115894673492107 0.343680057977224
2 "small tgt" 98 13 -3.5 6 4.22037952753438 225 1 0 0 0.0959118178786298 0.351681372800954
2 "small tgt" 99 13 -3.5 6 -1.47832456610177 135 1 0 0 0.151862731930521 0.351675063089544
2 "small tgt" 100 13 -3.5 6 2.21285401204005 90 1 0 0 0.131883782329282 0.339688113975853
2 "small tgt" 101 13 -3.5 6 -0.450673856693485 45 1 0 0 0.10990014731675 0.307713501850515
2 "small tgt" 102 13 -3.5 6 -5.42735191585067 180 1 0 0 0.159853230106421 0.371656416390522
2 "small tgt" 103 13 -3.5 6 9.40787372836625 315 1 0 0 0.155853173619732 0.307713201388367
2 "small tgt" 104 13 -3.5 6 1.11569531145595 0 1 0 0 0.131878374005339 0.339697728774638
2 "small tgt" 105 14 -3.5 6 4.24616496658599 270 1 0 0 0.131876871693294 0.335694968125097
2 "small tgt" 106 14 -3.5 6 8.57591886313588 180 1 0 0 0.183891727758237 0.323702610688031
2 "small tgt" 107 14 -3.5 6 -0.574070050687163 135 1 0 0 0.159851727794319 0.427611536916288
2 "small tgt" 108 14 -3.5 6 -1.30228999215347 90 1 0 0 0.129878495993466 0.371665129800704
2 "small tgt" 109 14 -3.5 6 -4.77378880857364 0 1 0 0 0.183827428795666 0.333689681789053
2 "small tgt" 110 14 -3.5 6 0.441041562260465 45 1 0 0 0.111894316542532 0.363668622376395
2 "small tgt" 111 14 -3.5 6 -7.21361022301928 315 1 0 0 0.159828892648534 0.311721370360772
2 "small tgt" 112 14 -3.5 6 2.17078338703313 225 1 0 0 0.119890223042376 0.331693409326192
2 "small tgt" 113 15 -3.5 6 -1.04510146304369 270 1 0 0 0.155811108877856 0.323351670556349
2 "small tgt" 114 15 -3.5 6 1.88316671739735 225 1 0 0 0.123798638484459 0.311729182384795
2 "small tgt" 115 15 -3.5 6 0.11851984429155 90 1 0 0 0.131822187528485 0.375690124670996
2 "small tgt" 116 15 -3.5 6 2.39690468247301 135 1 0 0 0.167823597298536 0.339716056983434
2 "small tgt" 117 15 -3.5 6 6.48045408589687 0 1 0 0 0.751285303209954 0.32770206625014
2 "small tgt" 118 15 -3.5 6 -3.13742942398341 45 1 0 0 0.12783985832607 0.319746722180128
2 "small tgt" 119 15 -3.5 6 -2.38474658171591 315 1 0 0 0.135886843440801 0.379652322890195
2 "small tgt" 120 15 -3.5 6 -5.09636590368286 180 1 0 0 0.147868083767719 0.355586182693628
2 "small tgt" 121 16 -3.5 6 1.25848516251571 315 1 -3.5 1 0.159852328718841 0.415586128610187
2 "small tgt" 122 16 -3.5 6 -0.511169187902135 135 1 -3.5 1 0.143750546466094 0.49952211448641
2 "small tgt" 123 16 -3.5 6 -2.2515567542366 45 1 -3.5 1 0.875149742969313 0.407601639683605
2 "small tgt" 124 16 -3.5 6 5.35918144149549 270 1 -3.5 1 0.139873078655398 0.39158488830185
2 "small tgt" 125 16 -3.5 6 4.05135615957774 225 1 -3.5 1 0.135849886560266 1.0788365373142
2 "small tgt" 126 16 -3.5 6 5.41413108652508 0 1 -3.5 1 0.103898410042973 0.455535314402368
2 "small tgt" 127 16 -3.5 6 3.97276067193325 180 1 -3.5 1 0.103876175822279 0.3636103326632
2 "small tgt" 128 16 -3.5 6 8.59087908870783 90 1 -3.5 1 0.511516875623443 0.399605733183478
2 "small tgt" 129 17 -3.5 6 10.5489010455846 0 1 -3.5 1 0.0998992549432955 0.407628380841174
2 "small tgt" 130 17 -3.5 6 6.39803285415058 90 1 -3.5 1 0.131878374005396 0.383653581227179
2 "small tgt" 131 17 -3.5 6 8.06557792027433 180 1 -3.5 1 0.103906522528973 0.319701652813933
2 "small tgt" 132 17 -3.5 6 5.63270042572633 45 1 -3.5 1 0.11589287071746 0.387640717828845
2 "small tgt" 133 17 -3.5 6 5.93661255114538 315 1 -3.5 1 0.151858825918737 0.359678481150581
2 "small tgt" 134 17 -3.5 6 9.51135103151043 135 1 -3.5 1 0.139864365244193 0.347670800128526
2 "small tgt" 135 17 -3.5 6 -0.566688455259674 270 1 -3.5 1 0.167842225969878 0.315714215749495
2 "small tgt" 136 17 -3.5 6 5.15296276331482 225 1 -3.5 1 0.115891969329653 0.347684320938185
2 "small tgt" 137 18 -3.5 6 6.29199122292011 270 1 -3.5 1 0.12987669321825 0.349686903112513
2 "small tgt" 138 18 -3.5 6 17.0765614384814 0 1 -3.5 1 0.159847821782193 0.347685222325481
2 "small tgt" 139 18 -3.5 6 15.9254138027863 180 1 -3.5 1 0.127877716593503 0.359672171439399
2 "small tgt" 140 18 -3.5 6 12.4948981782103 90 1 -3.5 1 0.151858525456646 0.323706817162531
2 "small tgt" 141 18 -3.5 6 5.90917581368355 225 1 -3.5 1 0.163849380581439 0.339690818137854
2 "small tgt" 142 18 -3.5 6 5.52477998059632 315 1 -3.5 1 0.167830507934639 0.303731473110076
2 "small tgt" 143 18 -3.5 6 11.2821227548783 135 1 -3.5 1 0.133879153405076 0.321697624814476
2 "small tgt" 144 18 -3.5 6 14.8651880610064 45 1 -3.5 1 0.159813869526829 0.329693831776694
2 "small tgt" 145 19 -3.5 6 17.6225116872119 315 1 -3.5 1 0.17981805797308 0.299708881940262
2 "small tgt" 146 19 -3.5 6 14.7216233752717 45 1 -3.5 1 0.143866825430848 0.331684395452783
2 "small tgt" 147 19 -3.5 6 16.9758486123592 0 1 -3.5 1 0.191699845231938 0.343449603284171
2 "small tgt" 148 19 -3.5 6 14.5489314494733 135 1 -3.5 1 0.183812105210734 0.359620792361454
2 "small tgt" 149 19 -3.5 6 9.08539393181197 225 1 -3.5 1 0.131831802327099 0.299746139283116
2 "small tgt" 150 19 -3.5 6 9.81243191057008 270 1 -3.5 1 0.163830751910496 0.275752110072631
2 "small tgt" 151 19 -3.5 6 9.24629899812873 180 1 -3.5 1 0.123865040684223 0.351681372800783
2 "small tgt" 152 19 -3.5 6 12.640094129527 90 1 -3.5 1 0.143874336992099 0.351700902859761
2 "small tgt" 153 20 -3.5 6 9.43507221604533 180 1 -3.5 1 0.115883856844221 0.351609261814872
2 "small tgt" 154 20 -3.5 6 16.400202018012 315 1 -3.5 1 0.171839277832248 0.331635420074292
2 "small tgt" 155 20 -3.5 6 12.2099518095461 270 1 -3.5 1 0.147850656945991 0.299722402749921
2 "small tgt" 156 20 -3.5 6 0.71322781116523 225 1 -3.5 1 0.123889077679394 0.279755171183922
2 "small tgt" 157 20 -3.5 6 11.8674083007073 90 1 -3.5 1 0.163840066245939 0.339678799640353
2 "small tgt" 158 20 -3.5 6 15.0177598038533 45 1 -3.5 1 0.11988872073016 0.343678555665235
2 "small tgt" 159 20 -3.5 6 17.9388001064873 135 1 -3.5 1 0.139830713451033 0.319735905532468
2 "small tgt" 160 20 -3.5 6 12.1203175621236 0 1 -3.5 1 0.195811974209391 0.367657261290674
2 "small tgt" 161 21 -3.5 6 8.29086210371248 270 1 -3.5 1 0.183811203823723 0.279728129564148
2 "small tgt" 162 21 -3.5 6 15.3687361549642 135 1 -3.5 1 0.179811147336693 0.339681503802808
2 "small tgt" 163 21 -3.5 6 14.1288727338027 45 1 -3.5 1 0.179805438550716 0.351648021469657
2 "small tgt" 164 21 -3.5 6 13.6916519568029 0 1 -3.5 1 0.143866524968473 0.327669015381503
2 "small tgt" 165 21 -3.5 6 NaN 90 1 -3.5 1 NaN NaN
2 "small tgt" 166 21 -3.5 6 9.94733173461825 315 1 -3.5 1 0.151844704184214 0.367653054816572
2 "small tgt" 167 21 -3.5 6 14.7560475576838 180 1 -3.5 1 0.135851388872368 0.355683232062631
2 "small tgt" 168 21 -3.5 6 3.26234398688827 225 1 -3.5 1 0.143866224506212 0.351493884237016
2 "small tgt" 169 22 -3.5 6 6.28625431111944 225 1 -3.5 1 0.135732706208159 0.343749164338931
2 "small tgt" 170 22 -3.5 6 22.7396315303207 135 1 -3.5 1 0.155820723675674 0.355595497029526
2 "small tgt" 171 22 -3.5 6 26.6846770082996 0 1 -3.5 1 0.139786845934452 0.355326583143892
2 "small tgt" 172 22 -3.5 6 11.8708690379716 270 1 -3.5 1 0.159824986636806 0.335597918756946
2 "small tgt" 173 22 -3.5 6 14.5704796117546 315 1 -3.5 1 0.139869172643557 0.3556426696328
2 "small tgt" 174 22 -3.5 6 16.8085405732246 45 1 -3.5 1 0.135840271762504 0.359667664502581
2 "small tgt" 175 22 -3.5 6 22.6504164039385 180 1 -3.5 1 0.135874224018494 0.331611683541041
2 "small tgt" 176 22 -3.5 6 24.8213840735722 90 1 -3.5 1 0.167854244467435 0.319656282985761
2 "small tgt" 177 23 -3.5 6 15.5250828563654 315 1 -3.5 1 0.191811316797725 0.343686968612474
2 "small tgt" 178 23 -3.5 6 23.2281886843003 180 1 -3.5 1 0.147865680067639 0.311712356489124
2 "small tgt" 179 23 -3.5 6 11.9040021432482 270 1 -3.5 1 0.171840179219544 0.327684338966719
2 "small tgt" 180 23 -3.5 6 7.77621672112675 225 1 -3.5 1 0.131880176779418 0.295729557361938
2 "small tgt" 181 23 -3.5 6 25.4259533839481 0 1 -3.5 1 0.175832423682891 0.371661223788806
2 "small tgt" 182 23 -3.5 6 18.3146109352982 135 1 -3.5 1 0.155857079631005 0.299741031421604
2 "small tgt" 183 23 -3.5 6 20.6032281424824 45 1 -3.5 1 0.143872534217849 0.299719698588206
2 "small tgt" 184 23 -3.5 6 24.1108675577963 90 1 -3.5 1 0.487543277859572 0.335692263962301
2 "small tgt" 185 24 -3.5 6 25.564829279233 0 1 -3.5 1 0.151862131006169 0.367671383025254
2 "small tgt" 186 24 -3.5 6 19.9534428183683 135 1 -3.5 1 0.15185732360726 0.323714328722986
2 "small tgt" 187 24 -3.5 6 20.6933411936533 180 1 -3.5 1 0.143867426355882 0.295722646725608
2 "small tgt" 188 24 -3.5 6 19.6185070603606 45 1 -3.5 1 0.149864656692898 0.391637168766351
2 "small tgt" 189 24 -3.5 6 25.967068976302 315 1 -3.5 1 0.515519636272188 0.351675964476158
2 "small tgt" 190 24 -3.5 6 28.831095358034 90 1 -3.5 1 0.149856243744352 0.371654914078931
2 "small tgt" 191 24 -3.5 6 12.2984176592493 270 1 -3.5 1 0.119894729979478 0.3516161724516
2 "small tgt" 192 24 -3.5 6 8.86348299015522 225 1 -3.5 1 0.115845698114185 0.319491629566983
2 "small tgt" 193 25 -3.5 6 16.5568003548734 180 1 -3.5 1 0.103906522528973 0.331649541809725
2 "small tgt" 194 25 -3.5 6 11.5958389647996 225 1 -3.5 1 0.127891838328424 0.299731416623672
2 "small tgt" 195 25 -3.5 6 17.0307815141346 90 1 -3.5 1 0.135845980548083 0.343705296822804
2 "small tgt" 196 25 -3.5 6 24.5684943766054 315 1 -3.5 1 0.155851370844857 0.327690949138741
2 "small tgt" 197 25 -3.5 6 18.3532328178951 135 1 -3.5 1 0.135857999046721 0.307681953292445
2 "small tgt" 198 25 -3.5 6 14.2729965259707 270 1 -3.5 1 0.123882467505837 0.351669955228431
2 "small tgt" 199 25 -3.5 6 23.097367294475 45 1 -3.5 1 0.127893340640412 0.355660697379449
2 "small tgt" 200 25 -3.5 6 22.2242912029555 0 1 -3.5 1 0.0999196863888301 0.335719906509098
2 "small tgt" 201 26 -3.5 6 20.9599100349219 315 1 -3.5 1 0.139855952296102 0.331691005625999
2 "small tgt" 202 26 -3.5 6 30.6286477628923 0 1 -3.5 1 0.119886016568444 0.387651834939902
2 "small tgt" 203 26 -3.5 6 17.0185452273161 270 1 -3.5 1 0.123857228660768 0.37165671685284
2 "small tgt" 204 26 -3.5 6 17.5053327094191 180 1 -3.5 1 0.103880081834291 0.395635122016756
2 "small tgt" 205 26 -3.5 6 20.1149097134149 135 1 -3.5 1 0.147867783305514 0.363650895091268
2 "small tgt" 206 26 -3.5 6 11.2483189272873 225 1 -3.5 1 0.107903574391457 0.311709652326272
2 "small tgt" 207 26 -3.5 6 15.0132370792763 45 1 -3.5 1 0.119882711481409 0.323678273230598
2 "small tgt" 208 26 -3.5 6 30.4290903684741 90 1 -3.5 1 0.128026445502542 0.37163718679551
2 "small tgt" 209 27 -3.5 6 20.7186907856462 180 1 -3.5 1 0.103893302180836 0.339687813514843
2 "small tgt" 210 27 -3.5 6 29.1777726605917 90 1 -3.5 1 0.123738846458878 0.355743324550417
2 "small tgt" 211 27 -3.5 6 26.1442915023011 315 1 -3.5 1 0.12386744438345 0.371565977196269
2 "small tgt" 212 27 -3.5 6 20.947754125884 270 1 -3.5 1 0.127875613356764 0.411611010506249
2 "small tgt" 213 27 -3.5 6 23.7690157991337 0 1 -3.5 1 0.107844984215149 0.355647176569391
2 "small tgt" 214 27 -3.5 6 12.994812977799 225 1 -3.5 1 0.119884814718375 0.319668601944727
2 "small tgt" 215 27 -3.5 6 22.7374502453382 135 1 -3.5 1 0.155852572694698 0.339682405188455
2 "small tgt" 216 27 -3.5 6 26.1921670912796 45 1 -3.5 1 0.131878674467885 0.347685522787401
2 "small tgt" 217 28 -3.5 6 13.6972024265263 270 1 -3.5 1 0.151863032394203 0.359660152941046
2 "small tgt" 218 28 -3.5 6 21.1574827207371 45 1 -3.5 1 0.139864365245217 0.351680170951909
2 "small tgt" 219 28 -3.5 6 28.5447442402312 0 1 -3.5 1 0.163875220351997 0.36766567423831
2 "small tgt" 220 28 -3.5 6 26.5953965637283 90 1 -3.5 1 0.20779922378415 0.315715718061824
2 "small tgt" 221 28 -3.5 6 11.9332222948282 225 1 -3.5 1 0.131875669842543 0.267773930856492
2 "small tgt" 222 28 -3.5 6 32.8401373936205 135 1 -3.5 1 0.143849699071779 0.331699719038056
2 "small tgt" 223 28 -3.5 6 27.8973363687074 180 1 -3.5 1 0.123887575367007 0.375658576113324
2 "small tgt" 224 28 -3.5 6 27.8431188922602 315 1 -3.5 1 0.139870374493398 0.331696714413283
2 "small tgt" 225 29 -3.5 6 24.2821906536171 90 1 -3.5 1 0.12788853324173 0.335685353327221
2 "small tgt" 226 29 -3.5 6 13.681567445831 270 1 -3.5 1 0.147856365732082 0.303724562473008
2 "small tgt" 227 29 -3.5 6 20.0756459492028 315 1 -3.5 1 0.163846375956837 0.355665504779722
2 "small tgt" 228 29 -3.5 6 26.465498339928 135 1 -3.5 1 0.157855455330719 0.35167446216451
2 "small tgt" 229 29 -3.5 6 33.1634452993106 180 1 -3.5 1 0.151860929156214 0.323702310223894
2 "small tgt" 230 29 -3.5 6 22.1291550405888 225 1 -3.5 1 0.0998974521689888 0.323696000514019
2 "small tgt" 231 29 -3.5 6 18.5546108661554 45 1 -3.5 1 0.135864308757618 0.335690160725562
2 "small tgt" 232 29 -3.5 6 24.4107786966966 0 1 -3.5 1 0.107871424910059 0.303456549975408
2 "small tgt" 233 30 -3.5 6 26.9931318196309 180 1 -3.5 1 0.111860364286372 0.351683476037238
2 "small tgt" 234 30 -3.5 6 22.4576311067228 135 1 -3.5 1 0.131893697589703 0.323648827911597
2 "small tgt" 235 30 -3.5 6 38.3767370697227 45 1 -3.5 1 0.143875538842281 0.327666912145446
2 "small tgt" 236 30 -3.5 6 33.668127011209 90 1 -3.5 1 0.151853117133783 0.299720299512728
2 "small tgt" 237 30 -3.5 6 26.4914133553348 0 1 -3.5 1 0.143865924043894 0.343687569538361
2 "small tgt" 238 30 -3.5 6 22.462432307124 270 1 -3.5 1 0.159842413457909 0.323691493578053
2 "small tgt" 239 30 -3.5 6 14.4329641070788 225 1 -3.5 1 0.135889547603028 0.32770296763772
2 "small tgt" 240 30 -3.5 6 33.6701211300523 315 1 -3.5 1 0.155861586568562 0.33967729732808
2 "small tgt" 241 31 -3.5 6 20.7693075707109 315 1 -3.5 1 0.143837380112586 0.343687269075986
2 "small tgt" 242 31 -3.5 6 15.3647748991394 270 1 -3.5 1 0.119887518880546 0.331694310713715
2 "small tgt" 243 31 -3.5 6 27.3987765488754 90 1 -3.5 1 0.135889547602801 0.367622407646991
2 "small tgt" 244 31 -3.5 6 23.7473681068251 0 1 -3.5 1 0.119875500382477 0.347676508913651
2 "small tgt" 245 31 -3.5 6 26.0214118161662 45 1 -3.5 1 0.103909226690803 0.391641375240852
2 "small tgt" 246 31 -3.5 6 27.3217593247476 180 1 -3.5 1 0.107896062830378 0.35164351453227
2 "small tgt" 247 31 -3.5 6 27.681467278684 135 1 -3.5 1 0.135875125406187 0.359672171438319
2 "small tgt" 248 31 -3.5 6 22.8062831866068 225 1 -3.5 1 0.139868571719376 0.315701295864756
2 "small tgt" 249 32 -3.5 6 25.5320656217713 135 1 -3.5 1 0.11588505869463 0.331660959381452
2 "small tgt" 250 32 -3.5 6 17.352135327622 225 1 -3.5 1 0.131862149033964 0.311676601456952
2 "small tgt" 251 32 -3.5 6 30.2674870272978 90 1 -3.5 1 0.143865924044235 0.371657317777931
2 "small tgt" 252 32 -3.5 6 30.4442800365974 180 1 -3.5 1 0.139882693453387 0.375630933570278
2 "small tgt" 253 32 -3.5 6 24.8087782193537 270 1 -3.5 1 0.139820497728465 0.311711154637578
2 "small tgt" 254 32 -3.5 6 26.8857934466766 0 1 -3.5 1 0.155728181243944 0.339216688404804
2 "small tgt" 255 32 -3.5 6 24.3691473088911 45 1 -3.5 1 0.15994126560247 0.363563760982515
2 "small tgt" 256 32 -3.5 6 26.124423925719 315 1 -3.5 1 0.175838432932778 0.355671814488915
2 "small tgt" 257 33 -3.5 6 23.0371356478312 135 1 -3.5 1 0.16380641445312 0.335700977374472
2 "small tgt" 258 33 -3.5 6 21.694419575946 45 1 -3.5 1 0.119887218417944 0.315686873668142
2 "small tgt" 259 33 -3.5 6 29.0077100615328 90 1 -3.5 1 0.171841981994703 0.323656339471881
2 "small tgt" 260 33 -3.5 6 16.0279232839592 225 1 -3.5 1 0.143863820808065 0.343680959364406
2 "small tgt" 261 33 -3.5 6 36.3064945893127 180 1 -3.5 1 0.123887274903836 0.383651177526644
2 "small tgt" 262 33 -3.5 6 23.8480970603475 0 1 -3.5 1 0.119972549750855 0.351668152452021
2 "small tgt" 263 33 -3.5 6 17.603925314717 315 1 -3.5 1 0.151845305109418 0.355689842236302
2 "small tgt" 264 33 -3.5 6 18.1131131559765 270 1 -3.5 1 0.14387223375536 0.331694611175863
2 "small tgt" 265 34 -3.5 6 26.9259740284403 90 1 -3.5 1 0.147856365732309 0.371670237662329
2 "small tgt" 266 34 -3.5 6 24.206693226401 135 1 -3.5 1 0.135862505982232 0.339702536173604
2 "small tgt" 267 34 -3.5 6 27.4565887174837 0 1 -3.5 1 0.131876571230691 0.355678725125927
2 "small tgt" 268 34 -3.5 6 19.0557839079471 315 1 -3.5 1 0.151867839792317 0.323699005138792
2 "small tgt" 269 34 -3.5 6 23.9883513899573 270 1 -3.5 1 0.159854431956887 0.355673917726335
2 "small tgt" 270 34 -3.5 6 37.2862753433014 45 1 -3.5 1 0.177828095221116 0.391636267379113
2 "small tgt" 271 34 -3.5 6 24.6787260852716 225 1 -3.5 1 0.111900325792135 0.335692263964575
2 "small tgt" 272 34 -3.5 6 27.6073271906937 180 1 -3.5 1 0.139863764318875 0.359672171439911
2 "small tgt" 273 35 -3.5 6 25.6590926282551 90 1 -3.5 1 0.123830187040767 0.363584793354903
2 "small tgt" 274 35 -3.5 6 29.7388424354531 0 1 -3.5 1 0.107866917973297 0.26774208183781
2 "small tgt" 275 35 -3.5 6 24.0112323646811 270 1 -3.5 1 0.131885284641612 0.323683080629394
2 "small tgt" 276 35 -3.5 6 32.998896908833 180 1 -3.5 1 0.107916494275969 0.319691437090569
2 "small tgt" 277 35 -3.5 6 34.7913218783113 135 1 -3.5 1 0.16390346382093 0.351650124706453
2 "small tgt" 278 35 -3.5 6 15.2487962939741 315 1 -3.5 1 0.159825287099466 0.335716000496632
2 "small tgt" 279 35 -3.5 6 19.4866030772676 225 1 -3.5 1 0.111913245676305 0.355630951597163
2 "small tgt" 280 35 -3.5 6 19.1470607096992 45 1 -3.5 1 0.151866637942703 0.307733933295481
2 "small tgt" 281 36 -3.5 6 35.5649334700802 45 1 -3.5 1 0.131869660594589 0.339687212587705
2 "small tgt" 282 36 -3.5 6 24.1219963412153 225 1 -3.5 1 0.135876928180096 0.315695286615323
2 "small tgt" 283 36 -3.5 6 29.9042937222616 315 1 -3.5 1 0.145854985408164 0.313708028025417
2 "small tgt" 284 36 -3.5 6 45.0713192823312 180 1 -3.5 1 0.119895631365921 0.387622690082935
2 "small tgt" 285 36 -3.5 6 27.3593701565665 90 1 -3.5 1 0.147840441223366 0.411624831779136
2 "small tgt" 286 36 -3.5 6 22.4248673083714 270 1 -3.5 1 0.143847295372552 0.295705219903653
2 "small tgt" 287 36 -3.5 6 30.6164659213889 0 1 -3.5 1 0.143768874675061 0.343730235206522
2 "small tgt" 288 36 -3.5 6 32.4722986050816 135 1 -3.5 1 0.155918073507451 0.335649297834721
2 "small tgt" 289 37 -3.5 6 25.1135528661393 225 1 -3.5 1 0.151850713433191 0.347680715388947
2 "small tgt" 290 37 -3.5 6 30.6178454429655 45 1 -3.5 1 0.439539595390897 0.3676563599048
2 "small tgt" 291 37 -3.5 6 30.7243708715733 90 1 -3.5 1 0.131756386253642 0.399266811550433
2 "small tgt" 292 37 -3.5 6 24.4589994480924 135 1 -3.5 1 0.147890918913617 0.335631570549936
2 "small tgt" 293 37 -3.5 6 25.3651094521071 315 1 -3.5 1 0.179871840749911 0.335689860263869
2 "small tgt" 294 37 -3.5 6 32.3772871567859 0 1 -3.5 1 0.111947498395011 0.359656246930285
2 "small tgt" 295 37 -3.5 6 25.4236548907518 270 1 -3.5 1 0.131871463369635 0.335599120607299
2 "small tgt" 296 37 -3.5 6 33.095160926084 180 1 -3.5 1 0.103905921603541 0.331696413950681
2 "small tgt" 297 38 -3.5 6 31.1312026733369 45 1 -3.5 1 0.119879406394148 0.371671139051045
2 "small tgt" 298 38 -3.5 6 34.1364791235978 225 1 -3.5 1 0.131875669843225 0.351669354303226
2 "small tgt" 299 38 -3.5 6 25.3868692803564 180 1 -3.5 1 0.115892870716948 0.295731059675063
2 "small tgt" 300 38 -3.5 6 31.2439456259172 90 1 -3.5 1 0.171823653785054 0.331704826899227
2 "small tgt" 301 38 -3.5 6 22.9600705281775 315 1 -3.5 1 0.143863520345008 0.303721858311633
2 "small tgt" 302 38 -3.5 6 32.8359448294871 135 1 -3.5 1 0.179842695893285 0.323694197739883
2 "small tgt" 303 38 -3.5 6 22.995298211197 270 1 -3.5 1 0.139868872181182 0.303725463860928
2 "small tgt" 304 38 -3.5 6 38.6080071492711 0 1 -3.5 1 0.111901227178464 0.375654970566529
2 "small tgt" 305 39 -3.5 6 28.3131815789938 90 1 -3.5 1 0.151853417595248 0.343693879249827
2 "small tgt" 306 39 -3.5 6 28.8217044662848 225 1 -3.5 1 0.143863520344325 0.299729012923763
2 "small tgt" 307 39 -3.5 6 31.9904743671123 135 1 -3.5 1 0.139845135648216 0.335713596797063
2 "small tgt" 308 39 -3.5 6 37.8558323589725 180 1 -3.5 1 0.139920852183536 0.315707305113961
2 "small tgt" 309 39 -3.5 6 31.548173158148 0 1 -3.5 1 0.131874768456328 0.323701709300849
2 "small tgt" 310 39 -3.5 6 34.5577542681313 45 1 -3.5 1 1.23485376342751 0.283731791599962
2 "small tgt" 311 39 -3.5 6 23.3898450649966 270 1 -3.5 1 0.15585738009429 0.285736176549108
2 "small tgt" 312 39 -3.5 6 29.5433760894049 315 1 -3.5 1 0.127867500870479 0.315703098638437
2 "small tgt" 313 40 -3.5 6 36.6320545228119 90 1 -3.5 1 0.135873623093175 0.363661411278486
2 "small tgt" 314 40 -3.5 6 36.6960207449259 180 1 -3.5 1 0.187823879733855 0.367662970076822
2 "small tgt" 315 40 -3.5 6 34.5881101811537 0 1 -3.5 1 0.179818057971715 0.331659156607202
2 "small tgt" 316 40 -3.5 6 23.8066433614349 270 1 -3.5 1 0.151864835167544 0.295716937939233
2 "small tgt" 317 40 -3.5 6 24.8582213337032 225 1 -3.5 1 0.131899406376192 0.311683512093396
2 "small tgt" 318 40 -3.5 6 36.2919336077958 45 1 -3.5 1 0.163858394455019 0.339679400565728
2 "small tgt" 319 40 -3.5 6 26.9144467920433 315 1 -3.5 1 0.15984932409458 0.315686272742255
2 "small tgt" 320 40 -3.5 6 24.6769168653425 135 1 -3.5 1 0.143895369362667 0.331692507939579
2 "small tgt" 321 41 -3.5 6 29.3533279996224 270 1 -3.5 1 0.191808011711146 0.271708186069645
2 "small tgt" 322 41 -3.5 6 27.1814846305202 135 1 -3.5 1 0.151833587073725 0.363679739486997
2 "small tgt" 323 41 -3.5 6 43.6754061433606 180 1 -3.5 1 0.659373241356207 0.23578309375921
2 "small tgt" 324 41 -3.5 6 27.054015688791 45 1 -3.5 1 0.135861905057823 0.367623909960002
2 "small tgt" 325 41 -3.5 6 28.0381223973742 0 1 -3.5 1 0.119876401769716 0.347657880244014
2 "small tgt" 326 41 -3.5 6 33.9449656029857 90 1 -3.5 1 0.143854806933632 0.351665748754158
2 "small tgt" 327 41 -3.5 6 24.8811536330184 225 1 -3.5 1 0.123847313399779 0.295727454124744
2 "small tgt" 328 41 -3.5 6 29.8241938677107 315 1 -3.5 1 0.155852272232664 0.299710684716274
2 "small tgt" 329 42 -3.5 6 31.1959517935992 315 1 -3.5 1 0.203764614117972 0.39564083080279
2 "small tgt" 330 42 -3.5 6 38.7555692663554 0 1 -3.5 1 0.123885171668007 0.311667888046941
2 "small tgt" 331 42 -3.5 6 33.6806496944111 180 1 -3.5 1 0.143818751440108 0.315698892165301
2 "small tgt" 332 42 -3.5 6 35.2714300869871 90 1 -3.5 1 0.171677629038982 0.339687212588501
2 "small tgt" 333 42 -3.5 6 29.868961096671 225 1 -3.5 1 0.175835728770153 0.35555733829824
2 "small tgt" 334 42 -3.5 6 46.682084208441 45 1 -3.5 1 0.21975522526634 0.31164595428811
2 "small tgt" 335 42 -3.5 6 27.054114150966 135 1 -3.5 1 0.175836930619084 0.323712225485792
2 "small tgt" 336 42 -3.5 6 32.9045594451829 270 1 -3.5 1 0.155793381593526 0.271670628263564
2 "small tgt" 337 43 -3.5 6 36.5546422016197 0 1 -3.5 1 0.15185792453201 0.351678969100249
2 "small tgt" 338 43 -3.5 6 31.3204414685152 225 1 -3.5 1 0.675486441183352 0.279735641126194
2 "small tgt" 339 43 -3.5 6 41.7465218067892 135 1 -3.5 1 0.16789721059672 0.343677053353076
2 "small tgt" 340 43 -3.5 6 29.5260836477242 315 1 -3.5 1 0.151858224993703 0.315710009275222
2 "small tgt" 341 43 -3.5 6 22.6558769142913 270 1 -3.5 1 0.139871275880409 0.295731059674722
2 "small tgt" 342 43 -3.5 6 49.3455685147865 180 1 -3.5 1 0.155848666682914 0.283739303161951
2 "small tgt" 343 43 -3.5 6 26.8327150682468 90 1 -3.5 1 0.147868985154105 0.379652623352285
2 "small tgt" 344 43 -3.5 6 36.234950699963 45 1 -3.5 1 0.159851126868944 0.347687626026641
2 "small tgt" 345 44 -3.5 6 38.0050759342697 225 1 -3.5 1 1.51860298185181 0.335676339453698
2 "small tgt" 346 44 -3.5 6 25.0072135826946 135 1 -3.5 1 0.119787765349656 0.478713888545144
2 "small tgt" 347 44 -3.5 6 39.7644493194184 45 1 -3.5 1 0.15191381054558 0.399561865668147
2 "small tgt" 348 44 -3.5 6 33.8279938402695 0 1 -3.5 1 0.123858730973211 0.339701935247376
2 "small tgt" 349 44 -3.5 6 37.8497987328134 90 1 -3.5 1 0.151863332855328 0.363635871971042
2 "small tgt" 350 44 -3.5 6 28.3339796394569 315 1 -3.5 1 1.35469561201364 0.339698329699331
2 "small tgt" 351 44 -3.5 6 33.4585493760639 180 1 -3.5 1 0.0839353849512463 0.359616285424295
2 "small tgt" 352 44 -3.5 6 25.8091697418463 270 1 -3.5 1 0.127849773586718 0.279738645749944
2 "small tgt" 353 45 -3.5 6 40.4341409442552 0 1 -3.5 1 0.115871237421175 0.363669824226008
2 "small tgt" 354 45 -3.5 6 28.6841470985311 315 1 -3.5 1 0.119892927204319 0.347677109839424
2 "small tgt" 355 45 -3.5 6 37.3625707010637 45 1 -3.5 1 0.127897547115367 0.375636642355744
2 "small tgt" 356 45 -3.5 6 34.8340483229204 180 1 -3.5 1 0.111908438277169 0.363667420526895
2 "small tgt" 357 45 -3.5 6 33.2631974429679 225 1 -3.5 1 0.131870261519566 0.311721370360374
2 "small tgt" 358 45 -3.5 6 29.1743804419729 90 1 -3.5 1 0.131872665218907 0.351675063090852
2 "small tgt" 359 45 -3.5 6 49.2277190309742 135 1 -3.5 1 0.119892025816966 0.327653391334934
2 "small tgt" 360 45 -3.5 6 24.2650253633109 270 1 -3.5 1 0.119887819342352 0.331697916263124
2 "small tgt" 361 46 -3.5 6 42.6728943300948 45 1 -3.5 1 0.143866224505246 0.35554171425315
2 "small tgt" 362 46 -3.5 6 33.0217146521206 315 1 -3.5 1 0.123861735597416 0.359659852478785
2 "small tgt" 363 46 -3.5 6 35.1851149362104 90 1 -3.5 1 0.119898035065603 0.359655646005081
2 "small tgt" 364 46 -3.5 6 38.7502092887205 0 1 -3.5 1 0.10788524618215 0.343681860750394
2 "small tgt" 365 46 -3.5 6 32.2415036744276 270 1 -3.5 1 0.135864909682255 0.38761607990989
2 "small tgt" 366 46 -3.5 6 28.0720821945884 135 1 -3.5 1 0.119887218417375 0.31571541759854
2 "small tgt" 367 46 -3.5 6 33.8710749806316 180 1 -3.5 1 0.103876175822506 0.31170214076451
2 "small tgt" 368 46 -3.5 6 36.4214524976468 225 1 -3.5 1 0.1158177551074 0.279724824477626
2 "small tgt" 369 47 -3.5 6 32.5146108699871 90 1 -3.5 1 0.119864082809386 0.351586426669428
2 "small tgt" 370 47 -3.5 6 40.4741165248865 315 1 -3.5 1 0.143843990284836 0.30766362508507
2 "small tgt" 371 47 -3.5 6 31.6519756441456 135 1 -3.5 1 1.2587831932118 0.343677654278167
2 "small tgt" 372 47 -3.5 6 29.1501814981429 225 1 -3.5 1 0.131860045796429 0.351670856616693
2 "small tgt" 373 47 -3.5 6 39.9636542767218 45 1 -3.5 1 0.58739415834907 0.34373744630409
2 "small tgt" 374 47 -3.5 6 33.5799052991379 270 1 -3.5 1 0.0999097711294326 0.33167658343018
2 "small tgt" 375 47 -3.5 6 26.5221520846331 0 1 -3.5 1 0.0839263710782916 0.323702310225599
2 "small tgt" 376 47 -3.5 6 40.927435142375 180 1 -3.5 1 0.0839269720027005 0.395631516467574
2 "small tgt" 377 48 -3.5 6 26.486922900648 315 1 -3.5 1 0.127879519368207 0.319706760674535
2 "small tgt" 378 48 -3.5 6 33.0557631854205 90 1 -3.5 1 0.119886617492853 0.343682762139224
2 "small tgt" 379 48 -3.5 6 30.9440715184584 270 1 -3.5 1 0.115889866093426 0.279740448524421
2 "small tgt" 380 48 -3.5 6 45.1213786679012 0 1 -3.5 1 0.11188710544377 0.323700206989315
2 "small tgt" 381 48 -3.5 6 38.4296301049571 180 1 -3.5 1 0.139865266630636 0.375650163166142
2 "small tgt" 382 48 -3.5 6 34.581055956549 45 1 -3.5 1 0.131878674468453 0.339691118601422
2 "small tgt" 383 48 -3.5 6 33.0474326709429 225 1 -3.5 1 0.103904719754041 0.315700694938528
2 "small tgt" 384 48 -3.5 6 39.7438614032536 135 1 -3.5 1 0.111884100818884 0.379664641849786
2 "small tgt" 385 49 -3.5 6 30.1246832229244 270 1 -3.5 1 0.131882580479669 0.389634286129422
2 "small tgt" 386 49 -3.5 6 30.1967110924675 225 1 -3.5 1 0.107896663754786 0.341680780889533
2 "small tgt" 387 49 -3.5 6 34.4759918488437 45 1 -3.5 1 0.119887218418057 0.375631534494346
2 "small tgt" 388 49 -3.5 6 32.6386263066313 0 1 -3.5 1 0.111595656875579 0.42353726620729
2 "small tgt" 389 49 -3.5 6 41.3675372340508 315 1 -3.5 1 0.127820628729978 0.503438942876301
2 "small tgt" 390 49 -3.5 6 32.7467341461572 180 1 -3.5 1 0.103907423915985 0.403641544701827
2 "small tgt" 391 49 -3.5 6 31.3632537583898 135 1 -3.5 1 0.111924062323737 0.36358629566746
2 "small tgt" 392 49 -3.5 6 34.7404519950239 90 1 -3.5 1 0.159833700047784 0.323672864906939
2 "small tgt" 393 50 -3.5 6 42.4191730396101 135 1 -3.5 1 0.155849568070494 0.311478897172492
2 "small tgt" 394 50 -3.5 6 39.5934185038583 0 1 -3.5 1 0.135870618469198 0.439594279555877
2 "small tgt" 395 50 -3.5 6 25.8557981118 270 1 -3.5 1 0.135877829567562 0.275734683250903
2 "small tgt" 396 50 -3.5 6 45.3333599891893 180 1 -3.5 1 0.0998989544808637 0.291657089426167
2 "small tgt" 397 50 -3.5 6 29.6795139666698 315 1 -3.5 1 0.139865266631205 0.29573736938471
2 "small tgt" 398 50 -3.5 6 32.7335620988371 225 1 -3.5 1 0.11991215680041 0.291722590238464
2 "small tgt" 399 50 -3.5 6 35.7501667634905 45 1 -3.5 1 0.111887105444907 0.327709878272458
2 "small tgt" 400 50 -3.5 6 34.4934964297757 90 1 -3.5 1 0.13987067495566 0.255723884631152
2 "small tgt" 401 51 -3.5 6 48.5137685466292 180 1 -3.5 1 0.491525306598646 0.315669747308334
2 "small tgt" 402 51 -3.5 6 36.714023862137 225 1 -3.5 1 0.119875800844966 0.327685540816333
2 "small tgt" 403 51 -3.5 6 33.9945615155483 315 1 -3.5 1 0.14786568006889 0.291732505499226
2 "small tgt" 404 51 -3.5 6 41.9619657690158 45 1 -3.5 1 0.13586971708196 0.339685109351763
2 "small tgt" 405 51 -3.5 6 35.5243136711768 135 1 -3.5 1 0.151843201871998 0.271744842487351
2 "small tgt" 406 51 -3.5 6 27.288697518562 270 1 -3.5 1 0.139864966169739 0.339678499178149
2 "small tgt" 407 51 -3.5 6 38.3647303358524 90 1 -3.5 1 0.1358492856358 0.363639477519655
2 "small tgt" 408 51 -3.5 6 44.5166866181477 0 1 -3.5 1 0.143877041154269 0.411528984259462
2 "small tgt" 409 52 -3.5 6 40.8909284902383 0 1 -3.5 1 0.151857023143407 0.359629806233102
2 "small tgt" 410 52 -3.5 6 45.1160765482089 180 1 -3.5 1 0.0999085692790231 0.343624772887893
2 "small tgt" 411 52 -3.5 6 38.9456106439159 225 1 -3.5 1 0.127778263525556 0.307436775941596
2 "small tgt" 412 52 -3.5 6 38.1550827406179 90 1 -3.5 1 0.163826545435995 0.339703437561184
2 "small tgt" 413 52 -3.5 6 33.0451692148709 135 1 -3.5 1 0.12384671247537 0.355700959346905
2 "small tgt" 414 52 -3.5 6 32.63525420528 270 1 -3.5 1 0.139859257383137 0.351545263313142
2 "small tgt" 415 52 -3.5 6 29.3520127254239 315 1 -3.5 1 0.123864439759473 0.315674855169163
2 "small tgt" 416 52 -3.5 6 36.185679117498 45 1 -3.5 1 0.111909940589385 0.335678442692824
2 "small tgt" 417 53 -3.5 6 40.6163562264647 135 1 -3.5 1 0.119894729978569 0.331628208976554
2 "small tgt" 418 53 -3.5 6 49.4256333919283 45 1 -3.5 1 0.1718410806061 0.351662744127225
2 "small tgt" 419 53 -3.5 6 51.2207150999885 180 1 -3.5 1 0.0999043628037271 0.343689973239179
2 "small tgt" 420 53 -3.5 6 38.756426128425 90 1 -3.5 1 0.159855032880614 0.387649731701686
2 "small tgt" 421 53 -3.5 6 40.0193366480549 225 1 -3.5 1 0.131882580479669 0.315711211125063
2 "small tgt" 422 53 -3.5 6 45.5806328769696 0 1 -3.5 1 0.143859914793893 0.355674518652904
2 "small tgt" 423 53 -3.5 6 27.6592235331563 315 1 -3.5 1 0.143866524969098 0.307719811562265
2 "small tgt" 424 53 -3.5 6 26.3513042506624 270 1 -3.5 1 0.151857924531896 0.271741837863829
2 "small tgt" 425 54 -3.5 6 28.0791062745604 270 1 -3.5 1 0.123889678604201 0.339689315825581
2 "small tgt" 426 54 -3.5 6 34.7128769465924 90 1 -3.5 1 0.119884213792375 0.451591744853886
2 "small tgt" 427 54 -3.5 6 NaN 315 1 -3.5 1 NaN NaN
2 "small tgt" 428 54 -3.5 6 55.3787198554511 0 1 -3.5 1 0.119891725354591 0.231778530336214
2 "small tgt" 429 54 -3.5 6 46.5595132363955 45 1 -3.5 1 0.125887753842335 0.355670312179882
2 "small tgt" 430 54 -3.5 6 34.2518615035911 225 1 -3.5 1 0.167846131980696 0.327693653299548
2 "small tgt" 431 54 -3.5 6 40.8858346340991 135 1 -3.5 1 0.123879162419598 0.299729914310547
2 "small tgt" 432 54 -3.5 6 47.0550755683565 180 1 -3.5 1 0.107901471154719 0.299706778703012
2 "small tgt" 433 55 -3.5 6 28.8849672636076 270 1 -3.5 1 0.159835202360227 0.359653843228898
2 "small tgt" 434 55 -3.5 6 35.8461876710883 0 1 -3.5 1 0.227782680322662 0.4554635038794
2 "small tgt" 435 55 -3.5 6 40.0067805282521 180 1 -3.5 1 0.123825379641858 0.439595781866274
2 "small tgt" 436 55 -3.5 6 30.5686527042293 225 1 -3.5 1 0.143857210632632 0.28367109818646
2 "small tgt" 437 55 -3.5 6 40.9959233328401 45 1 -3.5 1 0.155838751422152 0.311698535216237
2 "small tgt" 438 55 -3.5 6 40.7712082265471 90 1 -3.5 1 0.131846224526043 0.307740843934653
2 "small tgt" 439 55 -3.5 6 31.5126346358918 315 1 -3.5 1 0.159823484324761 0.327682235728616
2 "small tgt" 440 55 -3.5 6 34.1838528568562 135 1 -3.5 1 0.127887631854492 0.383647271514974
2 "small tgt" 441 56 -3.5 6 35.3818599417516 45 1 -3.5 1 0.163818432950848 0.371649806217647
2 "small tgt" 442 56 -3.5 6 20.0065938677157 225 1 -3.5 1 0.12788703092906 0.299710684714455
2 "small tgt" 443 56 -3.5 6 30.4510639931368 0 1 -3.5 1 0.0959049072430389 0.379636999304012
2 "small tgt" 444 56 -3.5 6 27.160890931439 315 1 -3.5 1 0.139873078655228 0.34365932607102
2 "small tgt" 445 56 -3.5 6 30.4065612952195 270 1 -3.5 1 0.139764010789122 0.343740450928635
2 "small tgt" 446 56 -3.5 6 26.968706050317 135 1 -3.5 1 0.143823558840495 0.347658781631026
2 "small tgt" 447 56 -3.5 6 45.4757097481278 180 1 -3.5 1 0.108080246307736 0.295725350887096
2 "small tgt" 448 56 -3.5 6 38.5216911102157 90 1 -3.5 1 0.151814958401928 0.383620830820291
2 "small tgt" 449 57 -3.5 6 19.9733726517121 0 1 -3.5 1 0.403253647688643 0.251539043742241
2 "small tgt" 450 57 -3.5 6 43.9033974550567 90 1 -3.5 1 0.127795389885023 0.351707813495977
2 "small tgt" 451 57 -3.5 6 33.990370289213 180 1 -3.5 1 0.12380404680971 0.35973256438956
2 "small tgt" 452 57 -3.5 6 33.5682418486321 315 1 -3.5 1 0.11988060824433 0.34767260290414
2 "small tgt" 453 57 -3.5 6 47.0819178990125 45 1 -3.5 1 0.155845662058027 0.395651947914757
2 "small tgt" 454 57 -3.5 6 41.5328962185432 135 1 -3.5 1 0.163849981506701 0.363672227926827
2 "small tgt" 455 57 -3.5 6 34.914204578691 270 1 -3.5 1 0.159850525944421 0.351674762627226
2 "small tgt" 456 57 -3.5 6 34.8427230993666 225 1 -3.5 1 0.151859126381169 0.311713858800204
2 "small tgt" 457 58 -3.5 6 32.700695689009 225 1 -3.5 1 0.127881322142684 0.335701277834914
2 "small tgt" 458 58 -3.5 6 37.8879725556648 270 1 -3.5 1 0.131879575854782 0.32370291115194
2 "small tgt" 459 58 -3.5 6 20.5120646565002 0 1 -3.5 1 0.259764503548467 0.219795186771307
2 "small tgt" 460 58 -3.5 6 43.6641990765512 180 1 -3.5 1 0.0999109729782504 0.303721257388816
2 "small tgt" 461 58 -3.5 6 41.5779915163348 135 1 -3.5 1 0.135878430492539 0.335692864889097
2 "small tgt" 462 58 -3.5 6 40.0560317506928 45 1 -3.5 1 0.135876026793539 0.359666462652058
2 "small tgt" 463 58 -3.5 6 36.0276716306162 315 1 -3.5 1 0.111894917467453 0.315712412973198
2 "small tgt" 464 58 -3.5 6 44.3304953491357 90 1 -3.5 1 0.147863276369435 0.367642839091786
2 "small tgt" 465 59 -3.5 6 46.7057985073752 90 1 -3.5 1 0.131872965682078 0.319702854663774
2 "small tgt" 466 59 -3.5 6 36.6359376537138 270 1 -3.5 1 0.143864421730996 0.355673617264301
2 "small tgt" 467 59 -3.5 6 41.3740509680913 225 1 -3.5 1 0.125877237655686 0.307723116648049
2 "small tgt" 468 59 -3.5 6 47.9348582956479 180 1 -3.5 1 0.15984541808325 0.311715361109009
2 "small tgt" 469 59 -3.5 6 37.7005470633967 135 1 -3.5 1 0.127884026304173 0.303711943052122
2 "small tgt" 470 59 -3.5 6 46.1892475331446 45 1 -3.5 1 0.155848366219743 0.291727397638169
2 "small tgt" 471 59 -3.5 6 38.8037837484993 315 1 -3.5 1 0.183790471914563 0.323284366970711
2 "small tgt" 472 59 -3.5 6 40.6129887255407 0 1 -3.5 1 0.135874824943357 0.323612471956267
2 "small tgt" 473 60 -3.5 6 49.5175909554036 45 1 -3.5 1 0.17181794499902 0.343652715895587
2 "small tgt" 474 60 -3.5 6 NaN 0 1 -3.5 1 NaN NaN
2 "small tgt" 475 60 -3.5 6 50.5621363369936 90 1 -3.5 1 0.147864177757128 0.351668152452476
2 "small tgt" 476 60 -3.5 6 58.3225047663466 135 1 -3.5 1 0.211831429754511 0.335655607547096
2 "small tgt" 477 60 -3.5 6 34.8203026501045 270 1 -3.5 1 0.155849267607209 0.319674010269182
2 "small tgt" 478 60 -3.5 6 48.5687552799704 315 1 -3.5 1 0.131867857822044 0.319683324604057
2 "small tgt" 479 60 -3.5 6 50.7593241606587 180 1 -3.5 1 0.119879706857091 0.327704169486424
2 "small tgt" 480 60 -3.5 6 44.8754669120486 225 1 -3.5 1 0.12388396981828 0.323703512074644
2 "small tgt" 481 61 -3.5 6 39.6642630077435 315 1 -3.5 1 0.127879218906173 0.319685728303057
2 "small tgt" 482 61 -3.5 6 38.15808268714 270 1 -3.5 1 0.159849925021035 0.311699136139623
2 "small tgt" 483 61 -3.5 6 43.3342013612901 180 1 -3.5 1 0.139827708825351 0.343706799134907
2 "small tgt" 484 61 -3.5 6 43.7399950894215 0 1 -3.5 1 0.139890805939331 0.351683175576227
2 "small tgt" 485 61 -3.5 6 53.499810748671 45 1 -3.5 1 0.167828705158854 0.355638162696323
2 "small tgt" 486 61 -3.5 6 47.7528985845687 135 1 -3.5 1 0.135873923555891 0.363658707115519
2 "small tgt" 487 61 -3.5 6 41.3702262201877 225 1 -3.5 1 0.159836704672443 0.279744654999377
2 "small tgt" 488 61 -3.5 6 45.0331646017306 90 1 -3.5 1 0.151861830544021 0.335645091360448
2 "small tgt" 489 62 -3.5 6 57.7205271414954 180 1 -3.5 1 0.127884927692321 0.291614423761075
2 "small tgt" 490 62 -3.5 6 33.1093288373087 0 1 -3.5 1 0.183832837119553 0.283720374028462
2 "small tgt" 491 62 -3.5 6 38.4284063002858 270 1 -3.5 1 0.12391281421219 0.307716506475572
2 "small tgt" 492 62 -3.5 6 44.6142127999242 315 1 -3.5 1 0.131875369382442 0.303606781198368
2 "small tgt" 493 62 -3.5 6 52.132041283146 45 1 -3.5 1 0.147848253246138 0.339676996864455
2 "small tgt" 494 62 -3.5 6 31.9677360728381 135 1 -3.5 1 0.183680803124389 0.279718815226488
2 "small tgt" 495 62 -3.5 6 43.0765688149384 90 1 -3.5 1 0.139648633210754 0.323522333224673
2 "small tgt" 496 62 -3.5 6 NaN 225 1 -3.5 1 NaN NaN
2 "small tgt" 497 63 -3.5 6 42.5561784713341 315 1 -3.5 1 0.14384909814703 0.283781067441623
2 "small tgt" 498 63 -3.5 6 34.2944034803523 270 1 -3.5 1 0.143780592710755 0.263859205705558
2 "small tgt" 499 63 -3.5 6 41.3674239980014 225 1 -3.5 1 0.127895443877605 0.307717107400777
2 "small tgt" 500 63 -3.5 6 54.7879456730776 135 1 -3.5 1 0.643389240380657 0.30369271345694
2 "small tgt" 501 63 -3.5 6 40.8872313092625 0 1 -3.5 1 0.11588986609263 0.351674462164965
2 "small tgt" 502 63 -3.5 6 44.8189563257825 45 1 -3.5 1 0.147920364232277 0.319710065760319
2 "small tgt" 503 63 -3.5 6 46.8972399354124 90 1 -3.5 1 0.131879275392748 0.319710666688025
2 "small tgt" 504 63 -3.5 6 40.0517104445304 180 1 -3.5 1 0.119906448013353 0.299723905062365
2 "small tgt" 505 64 -3.5 6 45.4655955261986 180 1 -3.5 1 0.123886373517507 0.435604438792325
2 "small tgt" 506 64 -3.5 6 47.2316884827076 90 1 -3.5 1 0.151864835168453 0.335693465811801
2 "small tgt" 507 64 -3.5 6 39.6491764681928 315 1 -3.5 1 0.143867125892257 0.319710967151423
2 "small tgt" 508 64 -3.5 6 43.9097953112912 0 1 -3.5 1 0.107902673004446 0.379655928438297
2 "small tgt" 509 64 -3.5 6 36.3174076850044 225 1 -3.5 1 0.135876928179414 0.295699511117391
2 "small tgt" 510 64 -3.5 6 56.1534518824709 45 1 -3.5 1 1.84229657866717 0.339691419066185
2 "small tgt" 511 64 -3.5 6 31.5231741096376 270 1 -3.5 1 0.115893171179323 0.311710253248748
2 "small tgt" 512 64 -3.5 6 39.1389952491506 135 1 -3.5 1 0.107902673003991 0.319716675936434
2 "small tgt" 513 65 -3.5 6 56.11855222295 180 1 -3.5 1 0.121864261285282 0.349707034097491
2 "small tgt" 514 65 -3.5 6 42.5311338508627 225 1 -3.5 1 0.117888241791661 0.315705201877108
2 "small tgt" 515 65 -3.5 6 43.4099221700134 315 1 -3.5 1 0.13186845874543 0.283728786974052
2 "small tgt" 516 65 -3.5 6 41.8325297784457 0 1 -3.5 1 0.0838972262210973 0.32769395376431
2 "small tgt" 517 65 -3.5 6 47.2025548007985 45 1 -3.5 1 0.115894973954482 0.383529189773526
2 "small tgt" 518 65 -3.5 6 44.9596563228416 90 1 -3.5 1 0.111882598507918 0.355642068710495
2 "small tgt" 519 65 -3.5 6 37.258042632391 270 1 -3.5 1 0.127890035554628 0.319686329226442
2 "small tgt" 520 65 -3.5 6 40.032853845586 135 1 -3.5 1 0.115881152681595 0.295712731467574
2 "small tgt" 521 66 -3.5 6 50.2924648962732 180 1 -3.5 1 0.0919126627795777 0.335706986623563
2 "small tgt" 522 66 -3.5 6 39.4087130857936 270 1 -3.5 1 0.123866542996439 0.32768223572748
2 "small tgt" 523 66 -3.5 6 35.5242807418974 225 1 -3.5 1 0.0919144655538275 0.291745425384988
2 "small tgt" 524 66 -3.5 6 39.5816048593662 0 1 -3.5 1 0.0799115919314772 0.319724788423628
2 "small tgt" 525 66 -3.5 6 38.8529329301198 135 1 -3.5 1 0.0999022595685801 0.307718609710946
2 "small tgt" 526 66 -3.5 6 51.810680658581 45 1 -3.5 1 0.119892326278205 0.359670368664183
2 "small tgt" 527 66 -3.5 6 41.5574475877018 90 1 -3.5 1 0.115895274416744 0.339684508425535
2 "small tgt" 528 66 -3.5 6 39.2661074870975 315 1 -3.5 1 0.13187476845701 0.331662461694123
2 "small tgt" 529 67 -3.5 6 30.9293001532764 270 1 -3.5 1 0.135873322629777 0.279741349912229
2 "small tgt" 530 67 -3.5 6 38.0370288332475 135 1 -3.5 1 0.115894072566789 0.343675851502894
2 "small tgt" 531 67 -3.5 6 39.5467626201837 180 1 -3.5 1 0.103903818366689 0.335676038991323
2 "small tgt" 532 67 -3.5 6 30.2646430225069 225 1 -3.5 1 0.103910428540757 0.295702816202947
2 "small tgt" 533 67 -3.5 6 43.3013298311811 315 1 -3.5 1 0.11190032579043 0.32368969080153
2 "small tgt" 534 67 -3.5 6 40.0997212431248 0 1 -3.5 1 0.0998851332085451 0.335649598295049
2 "small tgt" 535 67 -3.5 6 50.4159328005361 45 1 -3.5 1 0.120008304781095 0.339647551546477
2 "small tgt" 536 67 -3.5 6 50.0375029913402 90 1 -3.5 1 0.127714565488077 0.307872746945577
2 "small tgt" 537 68 -3.5 6 41.066999958504 180 1 -3.5 1 0.135858299510346 0.331660959383044
2 "small tgt" 538 68 -3.5 6 36.3500000613567 270 1 -3.5 1 0.131783127411154 0.331412476944251
2 "small tgt" 539 68 -3.5 6 54.4142404451999 45 1 -3.5 1 0.155855877780596 0.379607253524227
2 "small tgt" 540 68 -3.5 6 42.7649131586458 225 1 -3.5 1 0.143880346241758 0.359651439530353
2 "small tgt" 541 68 -3.5 6 41.6804998688919 0 1 -3.5 1 0.115891668867107 0.331602068744814
2 "small tgt" 542 68 -3.5 6 41.0634370740923 135 1 -3.5 1 0.159843014384251 0.331690705164192
2 "small tgt" 543 68 -3.5 6 43.0332265504752 315 1 -3.5 1 0.139875482354 0.311703643076726
2 "small tgt" 544 68 -3.5 6 43.9815042113284 90 1 -3.5 1 0.135867613843175 0.339625617788442
2 "small tgt" 545 69 -3.5 6 38.0197165256365 270 1 -3.5 1 0.127879519368435 0.32770206624923
2 "small tgt" 546 69 -3.5 6 31.2437002947856 315 1 -3.5 1 0.127883425379878 0.327701164862447
2 "small tgt" 547 69 -3.5 6 57.4143740624078 45 1 -3.5 1 0.1358546939598 0.363683645500714
2 "small tgt" 548 69 -3.5 6 35.2178545190184 90 1 -3.5 1 0.12788132214223 0.415606259592323
2 "small tgt" 549 69 -3.5 6 38.6779387201247 225 1 -3.5 1 0.139874280504955 0.335688057488142
2 "small tgt" 550 69 -3.5 6 47.3844234922199 0 1 -3.5 1 0.121888899203441 0.379652923815229
2 "small tgt" 551 69 -3.5 6 51.1425530103356 180 1 -3.5 1 0.107888551270889 0.329700441948489
2 "small tgt" 552 69 -3.5 6 39.5554794612789 135 1 -3.5 1 0.123883969817143 0.37564385345604
2 "small tgt" 553 70 -3.5 6 41.7610286574254 225 1 -3.5 1 0.123867744846621 0.287741162422435
2 "small tgt" 554 70 -3.5 6 40.4576103554775 90 1 -3.5 1 0.139793756570498 0.383484420872719
2 "small tgt" 555 70 -3.5 6 40.6077475769422 315 1 -3.5 1 0.143834375488268 0.283729087439497
2 "small tgt" 556 70 -3.5 6 41.2652151602087 135 1 -3.5 1 0.135910579972915 0.299638273266282
2 "small tgt" 557 70 -3.5 6 48.6541065129606 45 1 -3.5 1 0.175814996862073 0.355722592642223
2 "small tgt" 558 70 -3.5 6 51.8017571754802 0 1 -3.5 1 0.123915518372996 0.307735435609402
2 "small tgt" 559 70 -3.5 6 50.5546620303111 180 1 -3.5 1 0.131866355507327 0.323708619934223
2 "small tgt" 560 70 -3.5 6 37.3546256850496 270 1 -3.5 1 0.131890692965271 0.291734007812238
2 "small tgt" 561 71 -3.5 6 47.9031115619303 315 1 -3.5 1 0.227755338241877 0.339703137101878
2 "small tgt" 562 71 -3.5 6 47.9839241591366 180 1 -3.5 1 0.111874486021634 0.291752336019499
2 "small tgt" 563 71 -3.5 6 44.2396287113743 90 1 -3.5 1 0.167859352328378 0.367651852967128
2 "small tgt" 564 71 -3.5 6 44.8594237306473 45 1 -3.5 1 0.139867970793603 0.319707962526309
2 "small tgt" 565 71 -3.5 6 44.7665317697193 135 1 -3.5 1 0.127877115668298 0.303700525478007
2 "small tgt" 566 71 -3.5 6 38.4524449283346 270 1 -3.5 1 0.151855821294703 0.303708037040451
2 "small tgt" 567 71 -3.5 6 43.7489565748937 0 1 -3.5 1 0.13989471195282 0.323702911149667
2 "small tgt" 568 71 -3.5 6 41.1529437464664 225 1 -3.5 1 0.175816799635186 0.275736786491279
2 "small tgt" 569 72 -3.5 6 40.990832556275 90 1 -3.5 1 0.123730733971342 0.307861329373509
2 "small tgt" 570 72 -3.5 6 54.1229045812239 0 1 -3.5 1 0.127886430004537 0.315690479214709
2 "small tgt" 571 72 -3.5 6 43.5443528375561 45 1 -3.5 1 0.127854580985286 0.30770268520132
2 "small tgt" 572 72 -3.5 6 41.017184318592 135 1 -3.5 1 0.127913171162845 0.259709518919863
2 "small tgt" 573 72 -3.5 6 32.9249926365877 270 1 -3.5 1 0.163805813528143 0.287750777221163
2 "small tgt" 574 72 -3.5 6 40.6363392866044 225 1 -3.5 1 0.135836365750038 0.299607025170644
2 "small tgt" 575 72 -3.5 6 48.1529080496659 180 1 -3.5 1 0.119885716104818 0.355606614142744
2 "small tgt" 576 72 -3.5 6 55.1058564971948 315 1 -3.5 1 0.127831144916399 0.2837272846632
2 "small tgt" 577 73 -3.5 6 35.8850593347888 270 1 -3.5 1 0.139848741197284 0.299702271765
2 "small tgt" 578 73 -3.5 6 44.1692366705411 0 1 -3.5 1 0.143847295372098 0.351690386674818
2 "small tgt" 579 73 -3.5 6 45.1039488675331 90 1 -3.5 1 0.139818694953419 0.311689220882045
2 "small tgt" 580 73 -3.5 6 52.3267298840837 180 1 -3.5 1 0.0998770207238522 0.30370142686661
2 "small tgt" 581 73 -3.5 6 46.2769446098994 135 1 -3.5 1 0.143851501847394 0.371538334654133
2 "small tgt" 582 73 -3.5 6 41.668273846865 225 1 -3.5 1 0.115894673493131 0.299720900437705
2 "small tgt" 583 73 -3.5 6 43.1318292629548 315 1 -3.5 1 0.11987069298425 0.291728899950385
2 "small tgt" 584 73 -3.5 6 50.8780482340809 45 1 -3.5 1 0.139869773568989 0.363671026074599
2 "small tgt" 585 74 -3.5 6 41.5149057314659 225 1 -3.5 1 0.135872421243903 0.319722084257364
2 "small tgt" 586 74 -3.5 6 52.9783139311758 180 1 -3.5 1 0.119889922578523 0.315712412972971
2 "small tgt" 587 74 -3.5 6 35.7410919314055 135 1 -3.5 1 0.143871332365961 0.291738815208873
2 "small tgt" 588 74 -3.5 6 39.0221370689869 270 1 -3.5 1 0.151858825918907 0.343685766763656
2 "small tgt" 589 74 -3.5 6 34.5433314640618 315 1 -3.5 1 0.135870017544676 0.299730214773945
2 "small tgt" 590 74 -3.5 6 47.0590064072328 0 1 -3.5 1 0.119886617491147 0.335701878761029
2 "small tgt" 591 74 -3.5 6 52.923888799819 45 1 -3.5 1 0.135874224017016 0.367653054817765
2 "small tgt" 592 74 -3.5 6 45.8938992067561 90 1 -3.5 1 0.135871519855755 0.327696057001276
2 "small tgt" 593 75 -3.5 6 54.761968527731 45 1 -3.5 1 0.151854619445658 0.339690517676445
2 "small tgt" 594 75 -3.5 6 59.261379710205 180 1 -3.5 1 0.103900513279996 0.331710535685261
2 "small tgt" 595 75 -3.5 6 50.9027653289653 315 1 -3.5 1 0.175838432932778 0.319706460214547
2 "small tgt" 596 75 -3.5 6 42.8288236489013 135 1 -3.5 1 0.119886917955 0.399620455845252
2 "small tgt" 597 75 -3.5 6 33.9910840212871 270 1 -3.5 1 0.131881078169044 0.331664564933135
2 "small tgt" 598 75 -3.5 6 37.2612237204347 90 1 -3.5 1 0.139877585591876 0.339678799640069
2 "small tgt" 599 75 -3.5 6 38.2302140059611 0 1 -3.5 1 0.123778507501356 0.315485563830634
2 "small tgt" 600 75 -3.5 6 33.2052386709055 225 1 -3.5 1 0.131869660594475 0.315640602449321
2 "small tgt" 601 76 -3.5 6 48.4111846617272 315 1 -3.5 1 0.147826920411944 0.315729839797541
2 "small tgt" 602 76 -3.5 6 37.3135881082103 90 1 -3.5 1 0.155854375467925 0.367652453892788
2 "small tgt" 603 76 -3.5 6 52.093650733891 180 1 -3.5 1 0.107880138319842 0.303687605595087
2 "small tgt" 604 76 -3.5 6 38.4195650301464 225 1 -3.5 1 0.119888420267671 0.303677990796359
2 "small tgt" 605 76 -3.5 6 45.868928359027 45 1 -3.5 1 0.155860084255437 0.381648294893239
2 "small tgt" 606 76 -3.5 6 37.0750832821418 270 1 -3.5 1 0.123888476754018 0.375616811835471
2 "small tgt" 607 76 -3.5 6 28.3805599111972 135 1 -3.5 1 0.139844534725398 0.335712995870381
2 "small tgt" 608 76 -3.5 6 39.2176621977073 0 1 -3.5 1 0.139843933796783 0.339653260336036
2 "small tgt" 609 77 -3.5 6 52.7439450408196 180 1 -3.5 1 0.131878374005282 0.351663345054476
2 "small tgt" 610 77 -3.5 6 38.8516476571596 0 1 -3.5 1 0.107881941097276 0.363668622374917
2 "small tgt" 611 77 -3.5 6 36.7541194874494 270 1 -3.5 1 0.1598496245565 0.283741706859473
2 "small tgt" 612 77 -3.5 6 42.7863571828408 315 1 -3.5 1 0.16387942682627 0.311669089897578
2 "small tgt" 613 77 -3.5 6 42.4146201267975 135 1 -3.5 1 0.159846920395694 0.335689559798539
2 "small tgt" 614 77 -3.5 6 36.9713604413041 225 1 -3.5 1 0.143865323120281 0.307708093526571
2 "small tgt" 615 77 -3.5 6 49.0207419700347 45 1 -3.5 1 0.17183867690801 0.307673540346514
2 "small tgt" 616 77 -3.5 6 44.6049387346279 90 1 -3.5 1 0.155846262982323 0.299694459743023
2 "small tgt" 617 78 -3.5 6 41.1833699566811 270 1 -3.5 1 0.167841625044503 0.343659926992586
2 "small tgt" 618 78 -3.5 6 48.5763689110236 180 1 -3.5 1 0.163839164857791 0.31563429273865
2 "small tgt" 619 78 -3.5 6 29.8454369896028 225 1 -3.5 1 0.111770826478278 0.315737651821109
2 "small tgt" 620 78 -3.5 6 39.3556577470755 135 1 -3.5 1 0.135867313383187 0.295550181283943
2 "small tgt" 621 78 -3.5 6 44.4053409567664 90 1 -3.5 1 0.143865924043439 0.319584171997803
2 "small tgt" 622 78 -3.5 6 62.4016280128099 45 1 -3.5 1 0.139870074029659 0.347647964983253
2 "small tgt" 623 78 -3.5 6 42.4772338100964 315 1 -3.5 1 0.11988511518075 0.335689860263983
2 "small tgt" 624 78 -3.5 6 48.9282446438017 0 1 -3.5 1 0.123882467505609 0.379620774335308
2 "small tgt" 625 79 -3.5 6 46.6272170197749 135 1 -3.5 1 0.139874881429478 0.379641205779535
2 "small tgt" 626 79 -3.5 6 39.4963474634915 270 1 -3.5 1 0.147856966657855 0.335696470439416
2 "small tgt" 627 79 -3.5 6 45.3249452018191 0 1 -3.5 1 0.155849868536052 0.39563962895204
2 "small tgt" 628 79 -3.5 6 62.9694517918224 45 1 -3.5 1 0.147867482843594 0.367659965451594
2 "small tgt" 629 79 -3.5 6 47.6073600595372 90 1 -3.5 1 0.167846732907492 0.383650276139861
2 "small tgt" 630 79 -3.5 6 49.6845558622389 180 1 -3.5 1 0.139870674955318 0.355678424666166
2 "small tgt" 631 79 -3.5 6 44.4297081099666 225 1 -3.5 1 0.131863350881531 0.33768793550189
2 "small tgt" 632 79 -3.5 6 36.3241253951294 315 1 -3.5 1 0.147860872668161 0.339684207964638
2 "small tgt" 633 80 -3.5 6 49.0155881826787 180 1 -3.5 1 0.131867557358873 0.341694001235965
2 "small tgt" 634 80 -3.5 6 45.1121500401658 90 1 -3.5 1 0.151865135630942 0.341691597538102
2 "small tgt" 635 80 -3.5 6 53.7611706129375 0 1 -3.5 1 0.125884148294517 0.317694263238764
2 "small tgt" 636 80 -3.5 6 41.3912545280546 270 1 -3.5 1 0.123885171667325 0.31570430048987
2 "small tgt" 637 80 -3.5 6 37.8038455299462 225 1 -3.5 1 0.139865266633024 0.283731491139861
2 "small tgt" 638 80 -3.5 6 37.8724364786774 135 1 -3.5 1 0.139868872180841 0.335680545929108
2 "small tgt" 639 80 -3.5 6 55.417875381132 315 1 -3.5 1 0.187794133949865 0.303669277385097
2 "small tgt" 640 80 -3.5 6 46.1936266873104 45 1 -3.5 1 0.15583875142238 0.335635476562857
2 "small tgt" 641 81 -3.5 6 56.6743115106173 45 1 -3.5 1 0.139854750447284 0.347691231575709
2 "small tgt" 642 81 -3.5 6 50.8109230375116 0 1 -3.5 1 0.143853004159382 0.32368338108995
2 "small tgt" 643 81 -3.5 6 47.2773694320038 225 1 -3.5 1 0.135874524479505 0.327684939892833
2 "small tgt" 644 81 -3.5 6 41.375183508094 315 1 -3.5 1 0.139872778192739 0.32766450844565
2 "small tgt" 645 81 -3.5 6 41.0115764351221 270 1 -3.5 1 0.147850056020161 0.327698460699594
2 "small tgt" 646 81 -3.5 6 44.516303527418 90 1 -3.5 1 0.155824329225652 0.339683306576717
2 "small tgt" 647 81 -3.5 6 40.4484821598425 135 1 -3.5 1 0.139889604090286 0.299723003674899
2 "small tgt" 648 81 -3.5 6 52.1594484662751 180 1 -3.5 1 0.119867688358909 0.319726591195831
2 "small tgt" 649 82 -3.5 6 39.3103562205996 225 1 -3.5 1 0.115905490140676 0.295731360135505
2 "small tgt" 650 82 -3.5 6 44.7078633251089 90 1 -3.5 1 0.151859126381396 0.355658293681245
2 "small tgt" 651 82 -3.5 6 54.0127524590711 180 1 -3.5 1 0.115882654994039 0.347681616776072
2 "small tgt" 652 82 -3.5 6 43.0080199482412 45 1 -3.5 1 0.143884853177951 0.399616549829489
2 "small tgt" 653 82 -3.5 6 43.2363875303244 315 1 -3.5 1 0.143853304620961 0.303717050913519
2 "small tgt" 654 82 -3.5 6 42.3482481161924 135 1 -3.5 1 0.131878974930714 0.347672903362991
2 "small tgt" 655 82 -3.5 6 49.075952387359 0 1 -3.5 1 0.135856496734277 0.347680114463628
2 "small tgt" 656 82 -3.5 6 38.7632029300408 270 1 -3.5 1 0.143863820808065 0.331608077992996
2 "small tgt" 657 83 -3.5 6 50.2669993206467 90 1 -3.5 1 0.131865754583487 0.327667513068718
2 "small tgt" 658 83 -3.5 6 37.3773491774246 315 1 -3.5 1 0.12785698468565 0.335686855639779
2 "small tgt" 659 83 -3.5 6 43.3831235158703 270 1 -3.5 1 0.139852046283977 0.287719228666219
2 "small tgt" 660 83 -3.5 6 36.7876602857734 225 1 -3.5 1 0.123880965193166 0.303670178772336
2 "small tgt" 661 83 -3.5 6 40.8752783445707 135 1 -3.5 1 0.131844121287031 0.283687022696995
2 "small tgt" 662 83 -3.5 6 54.0314259535573 180 1 -3.5 1 0.563361970407414 0.335704582923881
2 "small tgt" 663 83 -3.5 6 49.2465910117901 45 1 -3.5 1 0.131850430998838 0.3756357409668
2 "small tgt" 664 83 -3.5 6 41.7304633763161 0 1 -3.5 1 0.103876476284086 0.395651346985915
2 "small tgt" 665 84 -3.5 6 58.5238181469859 45 1 -3.5 1 0.139864665706909 0.375656773338278
2 "small tgt" 666 84 -3.5 6 34.3647766367496 270 1 -3.5 1 0.143853004160519 0.363678237175009
2 "small tgt" 667 84 -3.5 6 46.5821831806429 90 1 -3.5 1 0.159852328719808 0.371662425638533
2 "small tgt" 668 84 -3.5 6 27.2646788282581 225 1 -3.5 1 0.103900813741348 0.327699963013629
2 "small tgt" 669 84 -3.5 6 52.0006214190744 315 1 -3.5 1 0.127881322142457 0.295732561986142
2 "small tgt" 670 84 -3.5 6 45.7283327128538 0 1 -3.5 1 0.10790357439123 0.335693465813392
2 "small tgt" 671 84 -3.5 6 50.1103250924087 180 1 -3.5 1 0.107895762367434 0.335693165348403
2 "small tgt" 672 84 -3.5 6 36.882938613248 135 1 -3.5 1 0.127880721218617 0.379663740460728
2 "small tgt" 673 85 -3.5 6 34.9536948868942 315 1 -3.5 1 0.12388667398136 0.30372786756152
2 "small tgt" 674 85 -3.5 6 38.2117400448428 135 1 -3.5 1 0.139865867556409 0.33170602874884
2 "small tgt" 675 85 -3.5 6 39.9160093365888 225 1 -3.5 1 0.119886617492284 0.331699719037488
2 "small tgt" 676 85 -3.5 6 45.604737060691 90 1 -3.5 1 0.155851370845312 0.351685879736124
2 "small tgt" 677 85 -3.5 6 51.7523137651915 180 1 -3.5 1 0.119896532753728 0.329692629926512
2 "small tgt" 678 85 -3.5 6 37.5395296918551 270 1 -3.5 1 0.159852629182069 0.291724993936214
2 "small tgt" 679 85 -3.5 6 51.43255259365 45 1 -3.5 1 0.15184019724893 0.331682292216783
2 "small tgt" 680 85 -3.5 6 39.6735309754715 0 1 -3.5 1 0.131877773081669 0.307693971793697
2 "small tgt" 681 86 -3.5 6 54.0839581944534 90 1 -3.5 1 0.17166651193088 0.335414937130508
2 "small tgt" 682 86 -3.5 6 57.6558293234495 180 1 -3.5 1 0.671312116479385 0.33173006574475
2 "small tgt" 683 86 -3.5 6 38.3896644265432 225 1 -3.5 1 0.119884213793284 0.35565889460554
2 "small tgt" 684 86 -3.5 6 53.6406343395497 135 1 -3.5 1 0.127875012431332 0.387638915054822
2 "small tgt" 685 86 -3.5 6 38.6344199958355 270 1 -3.5 1 0.135865811069607 0.367635627996606
2 "small tgt" 686 86 -3.5 6 39.705620758583 0 1 -3.5 1 0.127936907696949 0.339649955245704
2 "small tgt" 687 86 -3.5 6 47.4101927243368 315 1 -3.5 1 0.127871707344411 0.343667138094133
2 "small tgt" 688 86 -3.5 6 54.762307682524 45 1 -3.5 1 0.135887444364926 0.359652641378943
2 "small tgt" 689 87 -3.5 6 40.4523576682127 0 1 -3.5 1 0.0998920438444202 0.363672528385905
2 "small tgt" 690 87 -3.5 6 40.2494563185098 225 1 -3.5 1 0.135865210144857 0.323695700051758
2 "small tgt" 691 87 -3.5 6 NaN 135 1 -3.5 1 NaN NaN
2 "small tgt" 692 87 -3.5 6 43.8695569062306 180 1 -3.5 1 0.119890823967808 0.339684508426217
2 "small tgt" 693 87 -3.5 6 35.1904529838311 90 1 -3.5 1 0.147828122262126 0.339643945996158
2 "small tgt" 694 87 -3.5 6 45.9817361531177 45 1 -3.5 1 0.139880289754728 0.335692564424789
2 "small tgt" 695 87 -3.5 6 42.0842881760484 315 1 -3.5 1 0.179817156585386 0.33169851718776
2 "small tgt" 696 87 -3.5 6 37.2552971044544 270 1 -3.5 1 0.139896214264354 0.311825931291196
2 "small tgt" 697 88 -3.5 6 38.1735191327502 225 1 -3.5 1 0.119881509630886 0.323597148372073
2 "small tgt" 698 88 -3.5 6 39.569089719054 90 1 -3.5 1 0.155851671307801 0.375635740970438
2 "small tgt" 699 88 -3.5 6 42.6843986158098 180 1 -3.5 1 0.159846920397513 0.327673822779389
2 "small tgt" 700 88 -3.5 6 41.9432229905795 270 1 -3.5 1 0.139952100277242 0.383638558104394
2 "small tgt" 701 88 -3.5 6 35.6822905476685 135 1 -3.5 1 0.131794845446166 0.343458617156784
2 "small tgt" 702 88 -3.5 6 38.2098321422772 315 1 -3.5 1 0.127888232778787 0.315707605576335
2 "small tgt" 703 88 -3.5 6 50.4228545873865 45 1 -3.5 1 0.131866956430713 0.327669616306594
2 "small tgt" 704 88 -3.5 6 45.6900625286809 0 1 -3.5 1 0.127840158788558 0.34767500660314
2 "small tgt" 705 89 -3.5 6 35.4839782292263 135 1 -3.5 1 0.143831971788586 0.315740355980097
2 "small tgt" 706 89 -3.5 6 44.6484719586152 90 1 -3.5 1 0.151862731930123 0.327700263476345
2 "small tgt" 707 89 -3.5 6 47.7301971245373 180 1 -3.5 1 0.0959082123292774 0.295731961061165
2 "small tgt" 708 89 -3.5 6 44.0698430762181 45 1 -3.5 1 0.13587873095571 0.323705314849576
2 "small tgt" 709 89 -3.5 6 38.1862867010667 315 1 -3.5 1 0.135882937430551 0.319696544952649
2 "small tgt" 710 89 -3.5 6 55.579550984668 0 1 -3.5 1 0.14387253421728 0.35967157051391
2 "small tgt" 711 89 -3.5 6 41.7920760285291 225 1 -3.5 1 0.123878561495076 0.311715661575363
2 "small tgt" 712 89 -3.5 6 37.8408811919196 270 1 -3.5 1 0.171871427313818 0.323716131498941
2 "small tgt" 713 90 -3.5 6 36.4898352937138 225 1 -3.5 1 0.135870918930323 0.319710967149149
2 "small tgt" 714 90 -3.5 6 43.7752069711211 90 1 -3.5 1 0.171844686157556 0.347679814000003
2 "small tgt" 715 90 -3.5 6 42.6518399600532 270 1 -3.5 1 0.16784613198115 0.347688226949685
2 "small tgt" 716 90 -3.5 6 55.3724590239082 315 1 -3.5 1 0.14392271144493 0.327699362088197
2 "small tgt" 717 90 -3.5 6 51.7766015551642 180 1 -3.5 1 0.111897020703736 0.367658162678254
2 "small tgt" 718 90 -3.5 6 51.7849637532492 135 1 -3.5 1 0.199813833469761 0.367665373775708
2 "small tgt" 719 90 -3.5 6 51.1994211352894 45 1 -3.5 1 0.133886965430065 0.325701887774358
2 "small tgt" 720 90 -3.5 6 41.9385237901201 0 1 -3.5 1 0.151854619446567 0.335693766277245
2 "small tgt" 721 91 -3.5 6 47.8333699622211 180 1 -3.5 1 0.127880721218617 0.35566580524187
2 "small tgt" 722 91 -3.5 6 48.3996579543113 135 1 -3.5 1 0.159850225482387 0.399625864168684
2 "small tgt" 723 91 -3.5 6 40.6276880004487 270 1 -3.5 1 0.159668746167199 0.339363915001741
2 "small tgt" 724 91 -3.5 6 49.4079117889116 45 1 -3.5 1 0.171815541301157 0.355664603391688
2 "small tgt" 725 91 -3.5 6 37.9031881528415 225 1 -3.5 1 0.131930354007181 0.303695117155257
2 "small tgt" 726 91 -3.5 6 41.3507158286823 0 1 -3.5 1 0.139869473105819 0.351680771876545
2 "small tgt" 727 91 -3.5 6 49.8901325595497 90 1 -3.5 1 0.163826845898257 0.335682649164937
2 "small tgt" 728 91 -3.5 6 37.5320197255085 315 1 -3.5 1 1.03498734903087 0.34766358903039
2 "small tgt" 729 92 -3.5 6 46.0429198515085 90 1 -3.5 1 0.123837097675505 0.335742140727689
2 "small tgt" 730 92 -3.5 6 37.8320981188189 270 1 -3.5 1 0.155870299979597 0.327690348215583
2 "small tgt" 731 92 -3.5 6 54.2462480021309 45 1 -3.5 1 0.127868402257491 0.407639497950868
2 "small tgt" 732 92 -3.5 6 43.8675218617942 315 1 -3.5 1 0.123887875830405 0.331660057997624
2 "small tgt" 733 92 -3.5 6 41.5176559527072 135 1 -3.5 1 0.119887819343376 0.391625450732363
2 "small tgt" 734 92 -3.5 6 50.6678541169147 180 1 -3.5 1 0.115894973954255 0.307686159765581
2 "small tgt" 735 92 -3.5 6 43.6104611566585 0 1 -3.5 1 0.107897264680787 0.375641750216573
2 "small tgt" 736 92 -3.5 6 32.519306430218 225 1 -3.5 1 0.139864064783069 0.343650612657484
2 "small tgt" 737 93 -3.5 6 40.9732702606802 315 1 -3.5 1 0.131849229150475 0.319655982522136
2 "small tgt" 738 93 -3.5 6 34.6246361334959 225 1 -3.5 1 0.119881509631568 0.311592171510028
2 "small tgt" 739 93 -3.5 6 39.0798746097462 270 1 -3.5 1 0.1438674263552 0.307690666704502
2 "small tgt" 740 93 -3.5 6 51.8112992296919 0 1 -3.5 1 0.131865454120998 0.315624077017901
2 "small tgt" 741 93 -3.5 6 36.6972411007976 135 1 -3.5 1 0.1358667124573 0.335680545928426
2 "small tgt" 742 93 -3.5 6 35.7566606881946 45 1 -3.5 1 0.179830677395103 0.347622425674899
2 "small tgt" 743 93 -3.5 6 50.8932182631643 90 1 -3.5 1 0.147823014402093 0.343621467800403
2 "small tgt" 744 93 -3.5 6 48.4243639954224 180 1 -3.5 1 0.135870318006027 0.37564535576621
2 "small tgt" 745 94 -3.5 6 41.0246985593227 0 1 -3.5 1 0.131871763832805 0.375640848831381
2 "small tgt" 746 94 -3.5 6 45.8716107846847 225 1 -3.5 1 0.135913584598256 0.34360614421621
2 "small tgt" 747 94 -3.5 6 43.2970557488886 270 1 -3.5 1 0.151809550079861 0.319755736052684
2 "small tgt" 748 94 -3.5 6 41.3863429990229 90 1 -3.5 1 0.159853831032251 0.355677523278018
2 "small tgt" 749 94 -3.5 6 44.1366788934742 315 1 -3.5 1 0.151913810547057 0.319706159749785
2 "small tgt" 750 94 -3.5 6 33.9849379983736 135 1 -3.5 1 0.119887518880887 0.307715004161764
2 "small tgt" 751 94 -3.5 6 41.4866084012195 180 1 -3.5 1 0.135875726329232 0.299721200899739
2 "small tgt" 752 94 -3.5 6 52.9298420226707 45 1 -3.5 1 0.147860271744094 0.347653673771447
2 "small tgt" 753 95 -3.5 6 42.0856621556239 270 1 -3.5 1 0.179833381558637 0.311730684695021
2 "small tgt" 754 95 -3.5 6 38.7965080878465 135 1 -3.5 1 0.14386321988286 0.367684903835652
2 "small tgt" 755 95 -3.5 6 44.3517872953618 90 1 -3.5 1 0.607421181942527 0.367673786724026
2 "small tgt" 756 95 -3.5 6 38.3478225484196 225 1 -3.5 1 0.187826583897277 0.347693334811993
2 "small tgt" 757 95 -3.5 6 51.5898821745481 45 1 -3.5 1 0.147863877294867 0.379649017806969
2 "small tgt" 758 95 -3.5 6 54.1511192405514 180 1 -3.5 1 0.123884270280541 0.351682875113511
2 "small tgt" 759 95 -3.5 6 29.8693457812306 315 1 -3.5 1 0.145863698819539 0.359675476525581
2 "small tgt" 760 95 -3.5 6 47.6069712509903 0 1 -3.5 1 0.121870570995725 0.391638671079363
2 "small tgt" 761 96 -3.5 6 38.3688835624839 90 0 0 0 0.155847464833641 0.371631177546078
2 "small tgt" 762 96 -3.5 6 36.0100663866825 0 0 0 0 0.127924889196947 0.339666781141204
2 "small tgt" 763 96 -3.5 6 31.1219443376686 225 0 0 0 0.131868759208373 0.299765969805094
2 "small tgt" 764 96 -3.5 6 37.2191753309061 270 0 0 0 0.171843183845112 0.319674010269637
2 "small tgt" 765 96 -3.5 6 34.9370731675316 315 0 0 0 0.155821925526652 0.347666293192333
2 "small tgt" 766 96 -3.5 6 34.3671878544587 135 0 0 0 0.147868384231288 0.283746213797258
2 "small tgt" 767 96 -3.5 6 46.4967237683706 45 0 0 0 0.207822058931242 0.311700037527771
2 "small tgt" 768 96 -3.5 6 45.0354626029506 180 0 0 0 0.143863820807383 0.279764185057957
2 "small tgt" 769 97 -3.5 6 40.1601021599568 0 0 0 0 0.139892608714945 0.311718065277773
2 "small tgt" 770 97 -3.5 6 32.5408697888976 135 0 0 0 0.155863689804164 0.287729444385604
2 "small tgt" 771 97 -3.5 6 47.4954502848591 45 0 0 0 0.655371983019677 0.303729670335088
2 "small tgt" 772 97 -3.5 6 31.5354932020109 315 0 0 0 0.143880947164689 0.351670255689214
2 "small tgt" 773 97 -3.5 6 40.6950853971898 90 0 0 0 0.12388757536678 0.3556546881332
2 "small tgt" 774 97 -3.5 6 41.7967214407304 180 0 0 0 0.12385572634912 0.407625075753913
2 "small tgt" 775 97 -3.5 6 33.5427874037631 270 0 0 0 0.119852064312227 0.379680866819626
2 "small tgt" 776 97 -3.5 6 35.6312771052068 225 0 0 0 0.115873340658482 0.351681372801522
2 "small tgt" 777 98 -3.5 6 44.0209227225347 315 0 0 0 0.131877773080305 0.323683080631781
2 "small tgt" 778 98 -3.5 6 36.3949108075236 270 0 0 0 0.139838825937659 0.339596172469783
2 "small tgt" 779 98 -3.5 6 34.4432666682913 90 0 0 0 0.11986558512217 0.34766178625523
2 "small tgt" 780 98 -3.5 6 32.2925088311865 0 0 0 0 0.0979140995912076 0.341669964242783
2 "small tgt" 781 98 -3.5 6 33.2347112239899 225 0 0 0 0.111712236302537 0.34737694785963
2 "small tgt" 782 98 -3.5 6 33.721446344503 180 0 0 0 0.111956812730568 0.37160954424985
2 "small tgt" 783 98 -3.5 6 45.9644240292252 45 0 0 0 0.139887500852637 0.339673992242979
2 "small tgt" 784 98 -3.5 6 25.3489384105622 135 0 0 0 0.139875181894013 0.33968120334066
2 "small tgt" 785 99 -3.5 6 23.8111319534181 225 0 0 0 0.131886486491339 0.363671927464566
2 "small tgt" 786 99 -3.5 6 36.6147690702833 0 0 0 0 0.131878974930032 0.315714816675381
2 "small tgt" 787 99 -3.5 6 34.4954793080702 270 0 0 0 0.13587242124413 0.303724262011428
2 "small tgt" 788 99 -3.5 6 18.3424804645363 135 0 0 0 0.135870618467152 0.339689916749876
2 "small tgt" 789 99 -3.5 6 28.7430961054305 180 0 0 0 0.123886373517962 0.295735867071699
2 "small tgt" 790 99 -3.5 6 31.528890351379 315 0 0 0 0.135879331879323 0.319711568074808
2 "small tgt" 791 99 -3.5 6 43.4249601528844 45 0 0 0 0.131886186029078 0.375650764087823
2 "small tgt" 792 99 -3.5 6 38.7801005256951 90 0 0 0 0.143874036528132 0.375654670102904
2 "small tgt" 793 100 -3.5 6 17.2358756092222 225 0 0 0 0.135864308757846 0.327697559312355
2 "small tgt" 794 100 -3.5 6 30.4378039076048 90 0 0 0 0.13187266521868 0.37566849137761
2 "small tgt" 795 100 -3.5 6 25.9063920074925 135 0 0 0 0.131877172156237 0.351675063091307
2 "small tgt" 796 100 -3.5 6 32.0954110390745 0 0 0 0 0.119892025815943 0.327709577809856
2 "small tgt" 797 100 -3.5 6 33.7150504517746 180 0 0 0 0.117883133930718 0.375662181663074
2 "small tgt" 798 100 -3.5 6 26.7109248318955 315 0 0 0 0.131883481867817 0.327702066248094
2 "small tgt" 799 100 -3.5 6 28.034370169946 270 0 0 0 0.167799560303138 0.343663833004257
2 "small tgt" 800 100 -3.5 6 36.0799559763296 45 0 0 0 0.151828178749611 0.34752747954235
2 "small tgt" 801 101 -3.5 6 24.9055885469591 315 1 0 0 0.171846488932943 0.355639364547187
2 "small tgt" 802 101 -3.5 6 25.7482689107499 180 1 0 0 0.0998995554059547 0.475553925049098
2 "small tgt" 803 101 -3.5 6 29.2181159222497 225 1 0 0 0.107888551269298 0.427616644778936
2 "small tgt" 804 101 -3.5 6 31.7383576843845 0 1 0 0 0.0879201178540825 0.43159687074467
2 "small tgt" 805 101 -3.5 6 21.9475136014111 270 1 0 0 0.107911386414798 0.387646727076117
2 "small tgt" 806 101 -3.5 6 20.867498636903 135 1 0 0 0.143828065775779 0.475607707823428
2 "small tgt" 807 101 -3.5 6 30.294908448911 45 1 0 0 0.119878805468261 0.371621562747578
2 "small tgt" 808 101 -3.5 6 27.1849049139859 90 1 0 0 0.127882824455583 0.351657936731272
2 "small tgt" 809 102 -3.5 6 20.2674485228147 0 1 0 0 0.119839144426578 0.479545268122592
2 "small tgt" 810 102 -3.5 6 28.8676495669229 45 1 0 0 0.119783558874587 0.415513717163776
2 "small tgt" 811 102 -3.5 6 22.7172376117077 270 1 0 0 0.139868271257455 0.359635515020727
2 "small tgt" 812 102 -3.5 6 20.1458198375231 225 1 0 0 0.139866468482978 0.399611742434672
2 "small tgt" 813 102 -3.5 6 17.6606029044684 90 1 0 0 0.127884927692094 0.427611536913673
2 "small tgt" 814 102 -3.5 6 18.7332735700884 180 1 0 0 0.135872421243675 0.375656472878973
2 "small tgt" 815 102 -3.5 6 15.6470488541971 315 1 0 0 0.143859013408019 0.359679382537934
2 "small tgt" 816 102 -3.5 6 9.25239868717956 135 1 0 0 0.179824668146694 0.423613583667475
2 "small tgt" 817 103 -3.5 6 11.2266382507086 315 1 0 0 0.147865680068207 0.363666519139542
2 "small tgt" 818 103 -3.5 6 15.5176134625809 135 1 0 0 0.147865079142321 0.359677579762774
2 "small tgt" 819 103 -3.5 6 17.7708284148639 90 1 0 0 0.135879331879323 0.359672471900694
2 "small tgt" 820 103 -3.5 6 20.3042744574724 225 1 0 0 0.155860685180642 0.355683232063484
2 "small tgt" 821 103 -3.5 6 21.2800283130353 45 1 0 0 0.115893471641584 0.407627479451094
2 "small tgt" 822 103 -3.5 6 9.98063180287317 180 1 0 0 0.119904645237739 0.315715117136051
2 "small tgt" 823 103 -3.5 6 10.9067333528393 0 1 0 0 0.115895274415607 0.339698930624991
2 "small tgt" 824 103 -3.5 6 17.9507807901997 270 1 0 0 0.123895086928542 0.341680480428067
2 "small tgt" 825 104 -3.5 6 4.59621039432114 135 1 0 0 0.143859614332314 0.391636567840351
2 "small tgt" 826 104 -3.5 6 16.7323798376422 45 1 0 0 0.139803972293976 0.347682518163992
2 "small tgt" 827 104 -3.5 6 14.6364149965406 225 1 0 0 0.123895988315326 0.33558920534756
2 "small tgt" 828 104 -3.5 6 14.3551793726398 180 1 0 0 0.127854580985286 0.335667025119847
2 "small tgt" 829 104 -3.5 6 5.90824117840739 0 1 0 0 0.115872138808299 0.355653786741641
2 "small tgt" 830 104 -3.5 6 11.0020275539285 315 1 0 0 0.139864966168716 0.319690836166501
2 "small tgt" 831 104 -3.5 6 6.68855133714818 270 1 0 0 0.14386171756928 0.339674893629535
2 "small tgt" 832 104 -3.5 6 12.3857365928303 90 1 0 0 0.131890692966408 0.347684621400504
2 "small tgt" 833 105 -3.5 6 8.79270443303271 90 1 0 0 0.143846093522143 0.371663927950749
2 "small tgt" 834 105 -3.5 6 6.64379099419091 270 1 0 0 0.127892439252264 0.367654256667493
2 "small tgt" 835 105 -3.5 6 8.72956088146579 225 1 0 0 0.111920156311726 0.335682048238823
2 "small tgt" 836 105 -3.5 6 15.6016809570245 0 1 0 0 0.155856178242857 0.3636563034147
2 "small tgt" 837 105 -3.5 6 10.5802558602675 45 1 0 0 0.119894729978114 0.351676865866239
2 "small tgt" 838 105 -3.5 6 8.62727136486857 315 1 0 0 0.163842169484269 0.351676865865784
2 "small tgt" 839 105 -3.5 6 10.9198811714398 180 1 0 0 0.147859670820708 0.323709220860337
2 "small tgt" 840 105 -3.5 6 11.658438938366 135 1 0 0 0.199713779475815 0.379728940810764
2 "small tgt" 841 106 -3.5 6 15.844081410083 90 1 0 0 0.127879819832287 0.335690761652359
2 "small tgt" 842 106 -3.5 6 13.9546707402367 135 1 0 0 0.151862731929668 0.343648809883007
2 "small tgt" 843 106 -3.5 6 11.7537072974835 270 1 0 0 0.143875238377632 0.327700864399503
2 "small tgt" 844 106 -3.5 6 8.43674973142642 225 1 0 0 0.127873209656855 0.311714459726318
2 "small tgt" 845 106 -3.5 6 9.03426677847855 45 1 0 0 0.119859575872624 0.335680545928199
2 "small tgt" 846 106 -3.5 6 10.3277093919735 315 1 0 0 0.139858355997603 0.31570940835104
2 "small tgt" 847 106 -3.5 6 6.74177433345647 180 1 0 0 0.111896419779669 0.335686555177062
2 "small tgt" 848 106 -3.5 6 13.1680056656018 0 1 0 0 0.127850674974297 0.347632941862457
2 "small tgt" 849 107 -3.5 6 9.15912486821842 315 1 0 0 0.139738171018507 0.34361635993946
2 "small tgt" 850 107 -3.5 6 12.7922676363867 180 1 0 0 0.151876853664817 0.32769755931281
2 "small tgt" 851 107 -3.5 6 4.65693066387752 0 1 0 0 1.36263172649433 0.267625502409828
2 "small tgt" 852 107 -3.5 6 16.4310607178499 45 1 0 0 0.115892870716834 0.355652284430562
2 "small tgt" 853 107 -3.5 6 15.1993497609918 225 1 0 0 0.111900926715407 0.331688301465419
2 "small tgt" 854 107 -3.5 6 10.3216083508082 90 1 0 0 0.135867613844539 0.351672358925953
2 "small tgt" 855 107 -3.5 6 8.58537569526218 135 1 0 0 0.135869116156528 0.335724112982462
2 "small tgt" 856 107 -3.5 6 10.5688876367722 270 1 0 0 0.135884740202755 0.335711193097268
2 "small tgt" 857 108 -3.5 6 11.0732463788739 270 1 0 0 0.128011422379586 0.363683645498213
2 "small tgt" 858 108 -3.5 6 2.04257151241718 135 1 0 0 0.139871876805046 0.37566278258987
2 "small tgt" 859 108 -3.5 6 12.1147195440019 90 1 0 0 0.127886730466571 0.339705540798604
2 "small tgt" 860 108 -3.5 6 12.3034390988985 45 1 0 0 0.111894917470181 0.347689428797139
2 "small tgt" 861 108 -3.5 6 1.547748269747 0 1 0 0 0.115884457768288 0.343692977860655
2 "small tgt" 862 108 -3.5 6 13.4537710419345 180 1 0 0 0.139869172643103 0.347673804754095
2 "small tgt" 863 108 -3.5 6 2.83264966873643 315 1 0 0 0.139864365243966 0.315723229624609
2 "small tgt" 864 108 -3.5 6 7.92109571682763 225 1 0 0 0.143872534216825 0.371658219164601
2 "small tgt" 865 109 -3.5 6 -2.96272986426546 0 1 0 0 0.967096658471519 0.367658763602549
2 "small tgt" 866 109 -3.5 6 5.96253412430466 315 1 0 0 0.127887631853127 0.315710309738733
2 "small tgt" 867 109 -3.5 6 6.88129431265614 135 1 0 0 0.135880834191767 0.383654482612656
2 "small tgt" 868 109 -3.5 6 8.42738303466458 225 1 0 0 0.0999085692797053 0.331692808400248
2 "small tgt" 869 109 -3.5 6 9.01625027551415 180 1 0 0 0.111903931339839 0.383631046544906
2 "small tgt" 870 109 -3.5 6 7.34005849163925 90 1 0 0 0.115887161931141 0.37166152425084
2 "small tgt" 871 109 -3.5 6 7.25426225012041 270 1 0 0 0.119850562001147 0.335531216095433
2 "small tgt" 872 109 -3.5 6 9.02116053438181 45 1 0 0 0.0998881378313854 0.351654030720056
2 "small tgt" 873 110 -3.5 6 7.07521962388211 270 1 0 0 0.123862636984541 0.335693165349994
2 "small tgt" 874 110 -3.5 6 1.00652950613435 0 1 0 0 0.119832534252964 0.355695851484143
2 "small tgt" 875 110 -3.5 6 2.72094635199134 135 1 0 0 0.135856797196311 0.363657204803758
2 "small tgt" 876 110 -3.5 6 6.57993357665731 180 1 0 0 0.115871838346266 0.3756588765782
2 "small tgt" 877 110 -3.5 6 7.76384726408085 45 1 0 0 0.119871594371034 0.351678969102522
2 "small tgt" 878 110 -3.5 6 11.6214818786556 225 1 0 0 0.103920043338576 0.307727022661084
2 "small tgt" 879 110 -3.5 6 7.01498293432507 90 1 0 0 0.139861060159092 0.407647009511493
2 "small tgt" 880 110 -3.5 6 2.64496526720737 315 1 0 0 0.119887819342694 0.311687718567782
3 "small tgt" 1 1 3.5 6 5.10201785602037 90 0 0 0 0.25980446505217 15.452204387773
3 "small tgt" 2 1 3.5 6 -8.39715055306918 135 0 0 0 0.847356666645823 0.511615126841647
3 "small tgt" 3 1 3.5 6 -3.35328427872984 180 0 0 0 0.259744973488623 0.815291615325279
3 "small tgt" 4 1 3.5 6 -7.38749811210526 45 0 0 0 0.299784898937872 0.403601883659249
3 "small tgt" 5 1 3.5 6 -3.95983257757203 0 0 0 0 0.279810756735785 0.33968000149035
3 "small tgt" 6 1 3.5 6 -9.25207256286653 270 0 0 0 0.679464563910287 0.351650425169453
3 "small tgt" 7 1 3.5 6 -12.0003371099648 315 0 0 0 0.21583659410193 0.405626099129009
3 "small tgt" 8 1 3.5 6 -10.2224577691174 225 0 0 0 0.299866624722071 0.389682660582906
3 "small tgt" 9 2 3.5 6 -6.1316745481162 180 0 0 0 0.143889961039136 0.371703889456228
3 "small tgt" 10 2 3.5 6 -5.93809932746624 225 0 0 0 0.131884383254317 0.35166184274226
3 "small tgt" 11 2 3.5 6 -0.140824873722379 45 0 0 0 0.171940533675382 0.295803170660022
3 "small tgt" 12 2 3.5 6 -9.24475682025082 135 0 0 0 0.14396477618692 0.319744018018241
3 "small tgt" 13 2 3.5 6 -9.59459464123774 315 0 0 0 0.147884909664356 0.323737464331259
3 "small tgt" 14 2 3.5 6 -7.33164559445825 0 0 0 0 0.156033751546985 0.247810004377641
3 "small tgt" 15 2 3.5 6 8.63468364749573 270 0 0 0 0.159885079125289 0.255805309952578
3 "small tgt" 16 2 3.5 6 -7.57672318306603 90 0 0 0 0.711441279272904 0.291777274403145
3 "small tgt" 17 3 3.5 6 2.06713071225166 270 0 0 0 0.123909208663022 0.307632977916299
3 "small tgt" 18 3 3.5 6 -0.00804969864359828 225 0 0 0 0.143886956414633 0.271796221564685
3 "small tgt" 19 3 3.5 6 -2.9517731483648 315 0 0 0 0.159882074500871 0.259797253953622
3 "small tgt" 20 3 3.5 6 -11.2021605185225 135 0 0 0 0.219811712206152 0.315751473092305
3 "small tgt" 21 3 3.5 6 -3.38617585167902 0 0 0 0 0.163860497692056 0.287711717103761
3 "small tgt" 22 3 3.5 6 6.55940770506066 90 0 0 0 0.995180882896989 0.287795846587628
3 "small tgt" 23 3 3.5 6 -9.70717098159592 180 0 0 0 0.143900777687023 0.319742816168414
3 "small tgt" 24 3 3.5 6 4.75904095290049 45 0 0 0 0.119901039690163 0.323779228610604
3 "small tgt" 25 4 3.5 6 -4.43976406726188 315 0 0 0 0.11991726466195 0.275786963715859
3 "small tgt" 26 4 3.5 6 -3.9664679217186 180 0 0 0 0.119904344777069 0.259807469676474
3 "small tgt" 27 4 3.5 6 2.67149859409079 45 0 0 0 0.127901152663981 0.27578456001612
3 "small tgt" 28 4 3.5 6 -13.5774500345862 135 0 0 0 0.179863127339388 0.319753332353827
3 "small tgt" 29 4 3.5 6 -0.188467023921115 225 0 0 0 0.15188466568901 0.295762608230348
3 "small tgt" 30 4 3.5 6 9.61145634236323 0 0 0 0 0.143898974912332 0.299767772578718
3 "small tgt" 31 4 3.5 6 -0.321518055505786 270 0 0 0 0.183858676889571 0.295769518866479
3 "small tgt" 32 4 3.5 6 -6.46202910871407 90 0 0 0 0.215839298263973 0.279778306792053
3 "small tgt" 33 5 3.5 6 -4.18842859417982 45 0 0 0 0.135898561476097 0.251782117857601
3 "small tgt" 34 5 3.5 6 -2.61949341347035 270 0 0 0 0.143883350865423 0.251804051615807
3 "small tgt" 35 5 3.5 6 -17.7692757720725 135 0 0 0 0.183860479664048 0.251806154852829
3 "small tgt" 36 5 3.5 6 -11.6227021127741 315 0 0 0 0.191855785238999 0.283781668365776
3 "small tgt" 37 5 3.5 6 -13.9678834483409 180 0 0 0 0.13188438325426 0.295765312392319
3 "small tgt" 38 5 3.5 6 -10.1504219118306 90 0 0 0 1.73469316625301 0.307768186015352
3 "small tgt" 39 5 3.5 6 0.225781922642929 225 0 0 0 0.139888101777416 0.307767885552806
3 "small tgt" 40 5 3.5 6 3.24153039486438 0 0 0 0 0.123954878954095 0.283783771602685
3 "small tgt" 41 6 3.5 6 -3.2904250592088 270 1 0 0 0.279760279045689 0.539612217163608
3 "small tgt" 42 6 3.5 6 -4.82607051737481 45 1 0 0 0.13595985581415 0.275781855854149
3 "small tgt" 43 6 3.5 6 -4.41383328276574 0 1 0 0 0.119888720729904 0.295777631352678
3 "small tgt" 44 6 3.5 6 -5.54932107507229 90 1 0 0 0.659438141243328 0.307663024160263
3 "small tgt" 45 6 3.5 6 -1.79524422045686 225 1 0 0 0.131907218399846 0.307738740695925
3 "small tgt" 46 6 3.5 6 -8.51067663739716 180 1 0 0 0.123914016062088 0.295706722216039
3 "small tgt" 47 6 3.5 6 -1.1624735309238 135 1 0 0 0.187725628514784 0.2679010264699
3 "small tgt" 48 6 3.5 6 -6.06937271205061 315 1 0 0 0.167884591174186 0.287749274909174
3 "small tgt" 49 7 3.5 6 0.0667764392990375 135 1 0 0 0.151882261989442 0.283730589750689
3 "small tgt" 50 7 3.5 6 -6.30301940505447 0 1 0 0 0.12791617578614 0.283781367903174
3 "small tgt" 51 7 3.5 6 2.97937732309574 270 1 0 0 0.119904344777041 0.275786663253484
3 "small tgt" 52 7 3.5 6 -3.19591298469687 90 1 0 0 0.143882749940502 0.251796540054897
3 "small tgt" 53 7 3.5 6 7.70524208892319 225 1 0 0 0.135882336504068 0.291754739719806
3 "small tgt" 54 7 3.5 6 -1.21226243096749 315 1 0 0 0.167873774526299 0.251737348953668
3 "small tgt" 55 7 3.5 6 -1.16144379255339 45 1 0 0 0.131892495740118 0.279788522514963
3 "small tgt" 56 7 3.5 6 -0.0305919701877776 180 1 0 0 0.151880759677226 0.263790399804407
3 "small tgt" 57 8 3.5 6 4.42144655488673 90 1 0 0 0.16787167128922 0.251818473812904
3 "small tgt" 58 8 3.5 6 2.79174277259536 270 1 0 0 0.635491885561009 0.255806511802234
3 "small tgt" 59 8 3.5 6 -2.64964293530523 45 1 0 0 0.131892796202777 0.275783057704018
3 "small tgt" 60 8 3.5 6 -2.36799268899544 135 1 0 0 0.163755636299783 0.291557936820453
3 "small tgt" 61 8 3.5 6 -12.8308538474701 225 1 0 0 0.147914054521294 0.275765029957284
3 "small tgt" 62 8 3.5 6 -3.94781102744389 315 1 0 0 0.123888476754587 0.279782513266269
3 "small tgt" 63 8 3.5 6 9.81688693258078 0 1 0 0 0.119825323154743 0.291784785964097
3 "small tgt" 64 8 3.5 6 -3.98405382492999 180 1 0 0 0.131897002676908 0.295774626727905
3 "small tgt" 65 9 3.5 6 -1.52991323186618 180 1 0 0 0.15588021523925 0.29977498367731
3 "small tgt" 66 9 3.5 6 -0.540357301554119 270 1 0 0 0.123906804963582 0.3117697448142
3 "small tgt" 67 9 3.5 6 -1.50551580463819 225 1 0 0 0.11990494570199 0.283788579001822
3 "small tgt" 68 9 3.5 6 5.55348692507984 135 1 0 0 0.18785783198922 0.291766157292727
3 "small tgt" 69 9 3.5 6 3.16362168605524 315 1 0 0 0.143889360114201 0.287785630864533
3 "small tgt" 70 9 3.5 6 0.911894722249293 90 1 0 0 0.187867446787408 0.323756093002771
3 "small tgt" 71 9 3.5 6 1.89530614107261 45 1 0 0 0.115914804475466 0.2877811239278
3 "small tgt" 72 9 3.5 6 3.02224020904717 0 1 0 0 0.115912100313494 0.335745445815661
3 "small tgt" 73 10 3.5 6 -9.53279115275278 135 1 0 0 0.155886224488142 0.287785029939528
3 "small tgt" 74 10 3.5 6 -3.80457998960174 0 1 0 0 0.1359015661005 0.307747754569107
3 "small tgt" 75 10 3.5 6 2.77408009758545 180 1 0 0 0.119893528129126 0.295788748462854
3 "small tgt" 76 10 3.5 6 3.06554002380676 315 1 0 0 0.139897716575547 0.263799714140276
3 "small tgt" 77 10 3.5 6 10.0196539085639 225 1 0 0 0.115913602625938 0.279785217428213
3 "small tgt" 78 10 3.5 6 -2.12267374704644 270 1 0 0 0.135900364250375 0.279782212803724
3 "small tgt" 79 10 3.5 6 3.41683267021815 90 1 0 0 0.159883877275405 0.283780766978708
3 "small tgt" 80 10 3.5 6 0.0962661863896725 45 1 0 0 0.131913828573573 0.295776729965326
3 "small tgt" 81 11 3.5 6 2.87156131587952 0 1 0 0 0.119909753100956 0.287782926702647
3 "small tgt" 82 11 3.5 6 1.03197107696055 270 1 0 0 0.15586308888021 0.279789123439627
3 "small tgt" 83 11 3.5 6 13.123156917851 315 1 0 0 0.395701223753349 0.119906147551717
3 "small tgt" 84 11 3.5 6 -6.553516546408 90 1 0 0 0.703258785596915 0.271769179944954
3 "small tgt" 85 11 3.5 6 -7.28459965972363 225 1 0 0 0.651529368851556 0.291727698099976
3 "small tgt" 86 11 3.5 6 0.319753405949108 180 1 0 0 0.169839099357944 0.27985041777788
3 "small tgt" 87 11 3.5 6 -4.27099003459362 45 1 0 0 0.131868158282458 0.267800672014658
3 "small tgt" 88 11 3.5 6 -0.587429733059859 135 1 0 0 0.131903312388317 0.299753049919445
3 "small tgt" 89 12 3.5 6 -0.365527516936244 0 1 0 0 0.139890805939558 0.269791235691173
3 "small tgt" 90 12 3.5 6 -6.62127941791164 315 1 0 0 0.127863594858752 0.319739511081139
3 "small tgt" 91 12 3.5 6 0.802155474756169 90 1 0 0 0.115883556381789 0.319764149001742
3 "small tgt" 92 12 3.5 6 -0.184039293718153 270 1 0 0 0.111915649375703 0.295679981059209
3 "small tgt" 93 12 3.5 6 1.76791940476683 45 1 0 0 0.11180808382187 0.299777387377105
3 "small tgt" 94 12 3.5 6 -5.2924224294138 135 1 0 0 0.15188947308792 0.275786362791052
3 "small tgt" 95 12 3.5 6 3.34425862408482 180 1 0 0 0.127899950814253 0.275598874227398
3 "small tgt" 96 12 3.5 6 -3.93545982516 225 1 0 0 0.115912701238585 0.303735679584406
3 "small tgt" 97 13 3.5 6 -3.59781493331366 315 1 0 0 0.143885754564678 0.275780053079586
3 "small tgt" 98 13 3.5 6 -6.40192718578435 0 1 0 0 0.11190423180301 0.275864783488259
3 "small tgt" 99 13 3.5 6 2.09658462553945 135 1 0 0 0.167871370826845 0.30376933137785
3 "small tgt" 100 13 3.5 6 -5.73879154702681 180 1 0 0 0.119901340152808 0.291779377640694
3 "small tgt" 101 13 3.5 6 2.21286832246379 45 1 0 0 0.107924005837333 0.299774382752048
3 "small tgt" 102 13 3.5 6 1.18133981089439 225 1 0 0 0.0999241933257622 0.299775284139628
3 "small tgt" 103 13 3.5 6 1.71655216731785 90 1 0 0 0.147888515213822 0.295780035052417
3 "small tgt" 104 13 3.5 6 -1.12371454583079 270 1 0 0 0.123905903575974 0.287785029939698
3 "small tgt" 105 14 3.5 6 5.53753142553537 225 1 0 0 0.103920644263553 0.295772523491109
3 "small tgt" 106 14 3.5 6 1.06370040043341 180 1 0 0 0.131898504989181 0.311672094520929
3 "small tgt" 107 14 3.5 6 -1.08535970137692 90 1 0 0 0.155846563445721 0.271660713003598
3 "small tgt" 108 14 3.5 6 5.82998027516664 45 1 0 0 0.119849660612772 0.279717613378637
3 "small tgt" 109 14 3.5 6 -4.49916202099116 315 1 0 0 0.507574808387631 0.275794475276825
3 "small tgt" 110 14 3.5 6 0.723097379391068 270 1 0 0 0.11588866424313 0.259823995110708
3 "small tgt" 111 14 3.5 6 1.50389034096878 0 1 0 0 0.127884627229776 0.319753332353514
3 "small tgt" 112 14 3.5 6 4.13626607882866 135 1 0 0 0.163880628675315 0.271786606766398
3 "small tgt" 113 15 3.5 6 -3.55540366389321 270 1 0 0 0.115910297539017 0.24781000437747
3 "small tgt" 114 15 3.5 6 3.78155804595797 180 1 0 0 0.139894111026138 0.267801272939266
3 "small tgt" 115 15 3.5 6 1.11266190307511 225 1 0 0 0.11591420355046 0.29577162210353
3 "small tgt" 116 15 3.5 6 -0.339524701099442 0 1 0 0 0.119905847089228 0.259799056728241
3 "small tgt" 117 15 3.5 6 0.526011202914839 315 1 0 0 0.115913302163335 0.283779264666748
3 "small tgt" 118 15 3.5 6 -3.72026356740729 45 1 0 0 0.123909208663122 0.291776373016091
3 "small tgt" 119 15 3.5 6 5.92752193547488 135 1 0 0 0.135895556851665 0.27978131141623
3 "small tgt" 120 15 3.5 6 -0.434092356946402 90 1 0 0 0.127908363762742 0.271790212316148
3 "small tgt" 121 16 3.5 6 3.65249438156604 0 1 3.5 1 0.103920343801235 0.467640946179529
3 "small tgt" 122 16 3.5 6 1.68167649752026 225 1 3.5 1 0.0839356854133371 0.315750271242393
3 "small tgt" 123 16 3.5 6 -2.59858405846453 180 1 3.5 1 0.103920343801121 0.291761950818795
3 "small tgt" 124 16 3.5 6 -3.24180686912104 45 1 3.5 1 0.0999055646546481 0.291754138794943
3 "small tgt" 125 16 3.5 6 -2.7559264260024 270 1 3.5 1 0.111813492145643 0.275670083825901
3 "small tgt" 126 16 3.5 6 -7.54754592935431 135 1 3.5 1 0.123950972942509 0.319722084259809
3 "small tgt" 127 16 3.5 6 11.2660014887897 90 1 3.5 1 0.131881378629771 0.279759678120456
3 "small tgt" 128 16 3.5 6 -4.92679823035349 315 1 3.5 1 0.116040097313714 0.283775959579259
3 "small tgt" 129 17 3.5 6 -2.78799082875842 135 1 3.5 1 0.131951085916455 0.307665427860059
3 "small tgt" 130 17 3.5 6 -0.915994590314274 0 1 3.5 1 0.11991215680041 0.291777274402989
3 "small tgt" 131 17 3.5 6 -1.64953105943409 315 1 3.5 1 0.123912513749588 0.305738862683768
3 "small tgt" 132 17 3.5 6 6.79753387640212 270 1 3.5 1 0.11191444752609 0.287698196293832
3 "small tgt" 133 17 3.5 6 10.4493254065287 45 1 3.5 1 0.0919009447441681 0.303620902931527
3 "small tgt" 134 17 3.5 6 -1.89765156918262 180 1 3.5 1 0.11583638377806 0.287916632489384
3 "small tgt" 135 17 3.5 6 7.11406816872509 90 1 3.5 1 0.139895012413604 0.299773481365548
3 "small tgt" 136 17 3.5 6 2.92200351376154 225 1 3.5 1 0.13189730313934 0.303751604093634
3 "small tgt" 137 18 3.5 6 -1.59419264578592 180 1 3.5 1 0.135828854189526 0.307815959543461
3 "small tgt" 138 18 3.5 6 3.3701456719527 270 1 3.5 1 0.135844478236265 0.299775284140139
3 "small tgt" 139 18 3.5 6 -0.14948195057503 315 1 3.5 1 0.131829098164985 0.259871167714152
3 "small tgt" 140 18 3.5 6 4.08272129516992 90 1 3.5 1 0.151879858289817 0.299772880440059
3 "small tgt" 141 18 3.5 6 2.92865664352282 0 1 3.5 1 0.131896702213965 0.303725463861554
3 "small tgt" 142 18 3.5 6 11.2729390068302 225 1 3.5 1 0.115909696614153 0.287780222540391
3 "small tgt" 143 18 3.5 6 1.39158966261612 135 1 3.5 1 0.139894711951058 0.283785874839737
3 "small tgt" 144 18 3.5 6 3.23952387807195 45 1 3.5 1 0.135895556851835 0.295774025803212
3 "small tgt" 145 19 3.5 6 7.52045514799939 225 1 3.5 1 0.123985826585795 0.335736431942223
3 "small tgt" 146 19 3.5 6 10.6197596097356 0 1 3.5 1 0.131887988803669 0.275763828107813
3 "small tgt" 147 19 3.5 6 10.0208097917036 315 1 3.5 1 0.135898861938472 0.311762533715523
3 "small tgt" 148 19 3.5 6 1.51641932513595 90 1 3.5 1 0.187638794869315 0.295533355386965
3 "small tgt" 149 19 3.5 6 -1.62693418285392 135 1 3.5 1 0.167842225969935 0.267801873863903
3 "small tgt" 150 19 3.5 6 4.02820553584919 180 1 3.5 1 0.143865022656371 0.295799565110428
3 "small tgt" 151 19 3.5 6 0.507634575663873 45 1 3.5 1 0.103975328428078 0.287756486007652
3 "small tgt" 152 19 3.5 6 4.58792830479788 270 1 3.5 1 0.0958955929069134 0.263847487668158
3 "small tgt" 153 20 3.5 6 -3.88086488101619 135 1 3.5 1 0.13989831750024 0.267789254441311
3 "small tgt" 154 20 3.5 6 4.58675317468632 180 1 3.5 1 0.127905960063174 0.295772823953484
3 "small tgt" 155 20 3.5 6 12.1828027291729 225 1 3.5 1 0.115911799851119 0.307769087402619
3 "small tgt" 156 20 3.5 6 4.04128966668011 45 1 3.5 1 0.135898861938529 0.239814097877797
3 "small tgt" 157 20 3.5 6 16.1067493566751 0 1 3.5 1 0.119911856338206 0.307767885552437
3 "small tgt" 158 20 3.5 6 18.5545035727537 90 1 3.5 1 0.563567486718682 0.279789123439855
3 "small tgt" 159 20 3.5 6 -4.9452374827107 315 1 3.5 1 0.143889360114031 0.311763435103217
3 "small tgt" 160 20 3.5 6 8.22856700813357 270 1 3.5 1 0.123904401263758 0.295774326265473
3 "small tgt" 161 21 3.5 6 8.94505146281553 180 1 3.5 1 0.131896101289271 0.287784429014721
3 "small tgt" 162 21 3.5 6 6.24665219786987 315 1 3.5 1 0.143889059651769 0.323754290227782
3 "small tgt" 163 21 3.5 6 8.16257961242368 270 1 3.5 1 0.119912757725331 0.327744431454789
3 "small tgt" 164 21 3.5 6 1.08969230155021 45 1 3.5 1 0.13589856147604 0.291771866079046
3 "small tgt" 165 21 3.5 6 19.2814200058646 90 1 3.5 1 0.139893510101615 0.275791470652905
3 "small tgt" 166 21 3.5 6 7.61802749248351 135 1 3.5 1 0.151890674937647 0.279786118815309
3 "small tgt" 167 21 3.5 6 12.6352760984335 225 1 3.5 1 0.107918597513503 0.295774025802814
3 "small tgt" 168 21 3.5 6 8.32312433397811 0 1 3.5 1 0.143874336992042 0.303754308256032
3 "small tgt" 169 22 3.5 6 16.6587046227749 90 1 3.5 1 0.131900908688579 0.299774082290071
3 "small tgt" 170 22 3.5 6 9.89850165009311 45 1 3.5 1 0.107916794738628 0.291781781339978
3 "small tgt" 171 22 3.5 6 10.2919018828687 180 1 3.5 1 0.127904758213447 0.307735135146061
3 "small tgt" 172 22 3.5 6 11.3547851764261 225 1 3.5 1 0.13589525638929 0.33973708935423
3 "small tgt" 173 22 3.5 6 19.734484017684 270 1 3.5 1 0.538058525876693 0.279775903092911
3 "small tgt" 174 22 3.5 6 3.99589733036674 315 1 3.5 1 0.143927218381862 0.307712900925594
3 "small tgt" 175 22 3.5 6 10.2216000132495 135 1 3.5 1 0.163862000004258 0.287744167047151
3 "small tgt" 176 22 3.5 6 3.58365440228212 0 1 3.5 1 0.111895217929771 0.317699070639321
3 "small tgt" 177 23 3.5 6 11.195090836433 180 1 3.5 1 0.119966240040299 0.283752223046235
3 "small tgt" 178 23 3.5 6 14.2488672994708 90 1 3.5 1 0.129902232525637 0.277778428780039
3 "small tgt" 179 23 3.5 6 11.5636565365677 135 1 3.5 1 0.115910598001392 0.275787264178234
3 "small tgt" 180 23 3.5 6 13.6880041969003 315 1 3.5 1 0.127841961562808 0.303769331378703
3 "small tgt" 181 23 3.5 6 14.946900058597 225 1 3.5 1 0.115899180428528 0.315693784303903
3 "small tgt" 182 23 3.5 6 15.6851513991532 0 1 3.5 1 0.13573360759483 0.299689952806602
3 "small tgt" 183 23 3.5 6 9.73885380676869 45 1 3.5 1 0.151877755052851 0.29173520966151
3 "small tgt" 184 23 3.5 6 11.824266582193 270 1 3.5 1 0.119889321654568 0.2836978393442
3 "small tgt" 185 24 3.5 6 12.8018300687674 180 1 3.5 1 0.139940382243253 0.319654179748113
3 "small tgt" 186 24 3.5 6 14.6961086885705 225 1 3.5 1 0.135893754076506 0.307707192139105
3 "small tgt" 187 24 3.5 6 7.16981901961849 315 1 3.5 1 0.139876684204751 0.28376844801744
3 "small tgt" 188 24 3.5 6 15.7394733636252 270 1 3.5 1 0.119909152175978 0.291775171166364
3 "small tgt" 189 24 3.5 6 12.3092784407752 45 1 3.5 1 0.119911555875888 0.291773368390523
3 "small tgt" 190 24 3.5 6 12.0831681587001 0 1 3.5 1 0.131705307638981 0.331899226098244
3 "small tgt" 191 24 3.5 6 12.7904036130306 90 1 3.5 1 0.187856630139436 0.307750158268618
3 "small tgt" 192 24 3.5 6 8.21718207250924 135 1 3.5 1 0.131899105913817 0.331748994877898
3 "small tgt" 193 25 3.5 6 14.4382450705479 225 1 3.5 1 0.107920099825719 0.279643098693327
3 "small tgt" 194 25 3.5 6 12.8093012833931 135 1 3.5 1 0.163875821276065 0.287777518378221
3 "small tgt" 195 25 3.5 6 3.94627988756258 315 1 3.5 1 0.155882618938563 0.275786663253371
3 "small tgt" 196 25 3.5 6 15.8830198183046 270 1 3.5 1 0.139889303627115 0.295774927191133
3 "small tgt" 197 25 3.5 6 15.1243876469733 90 1 3.5 1 0.51921592523081 0.287751678608402
3 "small tgt" 198 25 3.5 6 17.7045518983152 180 1 3.5 1 0.12389328415361 0.295820297018963
3 "small tgt" 199 25 3.5 6 16.5021419938281 45 1 3.5 1 0.111876889720975 0.295807677596599
3 "small tgt" 200 25 3.5 6 19.7597618449323 0 1 3.5 1 0.131878974929805 0.299752448994241
3 "small tgt" 201 26 3.5 6 15.760720706705 270 1 3.5 1 0.119913058187308 0.279747960085729
3 "small tgt" 202 26 3.5 6 22.5154846383072 180 1 3.5 1 0.135898861938244 0.29177997856516
3 "small tgt" 203 26 3.5 6 20.0391878785161 225 1 3.5 1 0.143892665201179 0.295764711466518
3 "small tgt" 204 26 3.5 6 16.4283456348618 0 1 3.5 1 0.143890862426701 0.315764693439633
3 "small tgt" 205 26 3.5 6 12.5026076284034 90 1 3.5 1 0.431673789128581 0.367716151929471
3 "small tgt" 206 26 3.5 6 8.20957815149421 315 1 3.5 1 0.139895913801183 0.295776129040178
3 "small tgt" 207 26 3.5 6 10.932223192895 135 1 3.5 1 0.147884609201583 0.291750533245477
3 "small tgt" 208 26 3.5 6 9.56824337103197 45 1 3.5 1 0.127900852201833 0.279794531763741
3 "small tgt" 209 27 3.5 6 18.6338180845811 225 1 3.5 1 0.131900608226374 0.299770777203207
3 "small tgt" 210 27 3.5 6 15.0421734453747 315 1 3.5 1 0.151877755052965 0.311750815680739
3 "small tgt" 211 27 3.5 6 10.0273295079342 180 1 3.5 1 0.123905903576315 0.275789367416223
3 "small tgt" 212 27 3.5 6 21.2339932284359 270 1 3.5 1 0.111915649376215 0.311764036027057
3 "small tgt" 213 27 3.5 6 17.7011367004837 0 1 3.5 1 0.123901997564644 0.295779434127667
3 "small tgt" 214 27 3.5 6 8.72179090268998 45 1 3.5 1 0.103919742876315 0.283779264667032
3 "small tgt" 215 27 3.5 6 16.9077198252666 135 1 3.5 1 0.14788010226539 0.307771491101789
3 "small tgt" 216 27 3.5 6 20.7938540996261 90 1 3.5 1 0.11591270123904 0.279773499393059
3 "small tgt" 217 28 3.5 6 21.8609167818177 90 1 3.5 1 0.10792250352506 0.267786850742709
3 "small tgt" 218 28 3.5 6 18.5515015113516 0 1 3.5 1 0.131903612850579 0.315758984653144
3 "small tgt" 219 28 3.5 6 22.1587239771709 45 1 3.5 1 0.123903499876747 0.275774644756098
3 "small tgt" 220 28 3.5 6 15.9802557708719 270 1 3.5 1 0.115898279041517 0.303769331377566
3 "small tgt" 221 28 3.5 6 22.3290114997948 225 1 3.5 1 0.131901509613385 0.279785818353275
3 "small tgt" 222 28 3.5 6 11.5788814546864 135 1 3.5 1 0.147695918788713 0.279762983207888
3 "small tgt" 223 28 3.5 6 4.50421379279319 180 1 3.5 1 0.139906730448843 0.295647831576048
3 "small tgt" 224 28 3.5 6 14.7059728256077 315 1 3.5 1 0.147848253246593 0.287807564622881
3 "small tgt" 225 29 3.5 6 21.8760570784632 225 1 3.5 1 0.159833399585409 0.291786588738773
3 "small tgt" 226 29 3.5 6 12.2771522234509 135 1 3.5 1 0.127908664225174 0.239792164119194
3 "small tgt" 227 29 3.5 6 17.5132929810872 180 1 3.5 1 0.119919968824092 0.27580829654903
3 "small tgt" 228 29 3.5 6 18.5552550605446 0 1 3.5 1 0.143888458726565 0.287778720228175
3 "small tgt" 229 29 3.5 6 14.4681406919437 270 1 3.5 1 0.0999259961001826 0.245811328215382
3 "small tgt" 230 29 3.5 6 8.18227061699121 315 1 3.5 1 0.123901997564758 0.279743753611001
3 "small tgt" 231 29 3.5 6 19.60336531044 90 1 3.5 1 0.12391251375027 0.263799113214873
3 "small tgt" 232 29 3.5 6 11.0537552929817 45 1 3.5 1 0.10392214657611 0.275768034581688
3 "small tgt" 233 30 3.5 6 15.4718170449965 135 1 3.5 1 0.151826075512986 0.275781855854234
3 "small tgt" 234 30 3.5 6 7.38629434287748 45 1 3.5 1 0.108009036708154 0.287785029939869
3 "small tgt" 235 30 3.5 6 15.3072641835789 315 1 3.5 1 0.119913058188104 0.287820784970108
3 "small tgt" 236 30 3.5 6 15.6114700211026 180 1 3.5 1 0.123959385890998 0.279768091068718
3 "small tgt" 237 30 3.5 6 20.7732463788013 225 1 3.5 1 0.103866260561858 0.263877533912023
3 "small tgt" 238 30 3.5 6 8.52109147556751 0 1 3.5 1 0.103792647262935 0.259876876499789
3 "small tgt" 239 30 3.5 6 12.4050038915373 270 1 3.5 1 0.143981902546102 0.279775302166627
3 "small tgt" 240 30 3.5 6 13.6998477116688 90 1 3.5 1 0.111909640127578 0.255630741273649
3 "small tgt" 241 31 3.5 6 17.0137344838407 135 1 3.5 1 0.139895312875979 0.271794118328103
3 "small tgt" 242 31 3.5 6 21.5158655246064 180 1 3.5 1 0.131890392503124 0.283755227671008
3 "small tgt" 243 31 3.5 6 17.3297970932491 90 1 3.5 1 0.131888589728533 0.279645201930407
3 "small tgt" 244 31 3.5 6 11.3669487435785 270 1 3.5 1 0.159873962014672 0.32375008375368
3 "small tgt" 245 31 3.5 6 18.5031795170948 225 1 3.5 1 0.119907649863762 0.267671773627058
3 "small tgt" 246 31 3.5 6 17.578267101917 0 1 3.5 1 0.135913284135654 0.283739904086588
3 "small tgt" 247 31 3.5 6 19.6133987574894 45 1 3.5 1 0.11991395957557 0.303766927679021
3 "small tgt" 248 31 3.5 6 13.1255768676432 315 1 3.5 1 0.315762289739951 0.211839542239773
3 "small tgt" 249 32 3.5 6 13.7924834691914 0 1 3.5 1 0.119876401769943 0.291738214285601
3 "small tgt" 250 32 3.5 6 17.3978741682362 90 1 3.5 1 0.123907706350451 0.271812746999331
3 "small tgt" 251 32 3.5 6 15.2731440381918 180 1 3.5 1 0.135917791072075 0.263772972982906
3 "small tgt" 252 32 3.5 6 13.0207642220163 315 1 3.5 1 0.143860215257519 0.283797592875544
3 "small tgt" 253 32 3.5 6 21.3049231699854 225 1 3.5 1 0.115907893838994 0.307753763818141
3 "small tgt" 254 32 3.5 6 14.4430713124383 45 1 3.5 1 0.107916494275969 0.275779151692177
3 "small tgt" 255 32 3.5 6 18.3834087005034 135 1 3.5 1 0.163876121738667 0.275789367415086
3 "small tgt" 256 32 3.5 6 21.7981916141618 270 1 3.5 1 0.127908363762799 0.295769819328825
3 "small tgt" 257 33 3.5 6 23.0187329252512 0 1 3.5 1 0.123908006813622 0.331748694415069
3 "small tgt" 258 33 3.5 6 12.0184410748184 45 1 3.5 1 0.107919799363344 0.287787734101016
3 "small tgt" 259 33 3.5 6 21.6405933677103 180 1 3.5 1 0.131896702214476 0.28378677622652
3 "small tgt" 260 33 3.5 6 24.1520539365996 135 1 3.5 1 0.143886956414917 0.271792916477807
3 "small tgt" 261 33 3.5 6 24.0736158610432 90 1 3.5 1 0.127902955438458 0.275794475276371
3 "small tgt" 262 33 3.5 6 20.9332175182189 270 1 3.5 1 0.11591089846354 0.291781480877603
3 "small tgt" 263 33 3.5 6 32.6390342485748 225 1 3.5 1 0.123901697102383 0.299774382752389
3 "small tgt" 264 33 3.5 6 13.6578468946141 315 1 3.5 1 0.13989050547741 0.283786475765282
3 "small tgt" 265 34 3.5 6 25.6750468083011 90 1 3.5 1 0.151882261989044 0.283787377151839
3 "small tgt" 266 34 3.5 6 18.4800899271404 225 1 3.5 1 0.155881417089063 0.287782626240187
3 "small tgt" 267 34 3.5 6 11.8692803027271 0 1 3.5 1 0.119905246164535 0.283788579002021
3 "small tgt" 268 34 3.5 6 16.6171083793296 135 1 3.5 1 0.183860479664077 0.291778776715091
3 "small tgt" 269 34 3.5 6 11.712925710758 315 1 3.5 1 0.131896101289271 0.287778419765914
3 "small tgt" 270 34 3.5 6 12.3829153973025 180 1 3.5 1 0.131900608226147 0.299789105412174
3 "small tgt" 271 34 3.5 6 15.2615037238368 270 1 3.5 1 0.107914991964208 0.259799958114968
3 "small tgt" 272 34 3.5 6 9.88237388401327 45 1 3.5 1 0.139901021662467 0.267793160453266
3 "small tgt" 273 35 3.5 6 18.0364503656305 180 1 3.5 1 0.139896815188649 0.287784429015005
3 "small tgt" 274 35 3.5 6 18.4661571339258 225 1 3.5 1 0.123904401263758 0.291751134169999
3 "small tgt" 275 35 3.5 6 25.1452440240216 135 1 3.5 1 0.163876422201042 0.279773499393059
3 "small tgt" 276 35 3.5 6 28.0292016774969 45 1 3.5 1 0.667397391325267 0.283766044319009
3 "small tgt" 277 35 3.5 6 17.624239978065 270 1 3.5 1 0.135876627717607 0.291770664229261
3 "small tgt" 278 35 3.5 6 13.820489365651 90 1 3.5 1 0.459603876325559 0.255814323825803
3 "small tgt" 279 35 3.5 6 14.744667479042 0 1 3.5 1 0.127839257401092 0.291818437757456
3 "small tgt" 280 35 3.5 6 15.9278968865335 315 1 3.5 1 0.159883877275547 0.273803310676044
3 "small tgt" 281 36 3.5 6 23.8099446810246 225 1 3.5 1 0.125904880200665 0.271773386420023
3 "small tgt" 282 36 3.5 6 17.3068621348808 0 1 3.5 1 0.15187685366584 0.311773350363865
3 "small tgt" 283 36 3.5 6 12.4637335462119 45 1 3.5 1 0.113822984955618 0.291858098798684
3 "small tgt" 284 36 3.5 6 15.6427213093478 135 1 3.5 1 0.171873831012931 0.271783301679875
3 "small tgt" 285 36 3.5 6 24.7724434021567 315 1 3.5 1 0.147863576831355 0.275763227183006
3 "small tgt" 286 36 3.5 6 24.3688217510686 270 1 3.5 1 0.13987488143016 0.367565319783353
3 "small tgt" 287 36 3.5 6 22.8214335201921 90 1 3.5 1 0.143940138266998 0.267776635019118
3 "small tgt" 288 36 3.5 6 20.8295376851059 180 1 3.5 1 0.139947593341049 0.259738964239205
3 "small tgt" 289 37 3.5 6 22.6064160003741 225 1 3.5 1 0.131834506488758 0.291795001687092
3 "small tgt" 290 37 3.5 6 17.8830005225132 0 1 3.5 1 0.147827821800661 0.263873928363182
3 "small tgt" 291 37 3.5 6 20.2243236615547 90 1 3.5 1 0.383692040419078 0.319749726804162
3 "small tgt" 292 37 3.5 6 12.0559865216199 45 1 3.5 1 0.131897603601374 0.287768204043005
3 "small tgt" 293 37 3.5 6 3.2276106569566 135 1 3.5 1 0.215820068667199 0.23179986316984
3 "small tgt" 294 37 3.5 6 18.0383616431639 180 1 3.5 1 0.147885811051424 0.279777104942013
3 "small tgt" 295 37 3.5 6 21.6017143800917 270 1 3.5 1 0.159877267101933 0.295780936439996
3 "small tgt" 296 37 3.5 6 11.3901801636012 315 1 3.5 1 0.131908720711635 0.267794662764913
3 "small tgt" 297 38 3.5 6 18.6433646221698 0 1 3.5 1 0.127904457750674 0.271795921101784
3 "small tgt" 298 38 3.5 6 22.3320267236379 270 1 3.5 1 0.143876440228837 0.323751886528385
3 "small tgt" 299 38 3.5 6 14.5105332173987 315 1 3.5 1 0.139880289753705 0.395700923291088
3 "small tgt" 300 38 3.5 6 16.2694285854635 45 1 3.5 1 0.179858319940081 0.295776729965951
3 "small tgt" 301 38 3.5 6 24.7624220324152 90 1 3.5 1 0.147867182379969 0.2957460827962
3 "small tgt" 302 38 3.5 6 18.6071590888283 135 1 3.5 1 0.151763879787154 0.259611267701871
3 "small tgt" 303 38 3.5 6 16.0584478172956 180 1 3.5 1 0.139895613338354 0.287748673984083
3 "small tgt" 304 38 3.5 6 16.4887658529521 225 1 3.5 1 0.123886974442257 0.275779752617041
3 "small tgt" 305 39 3.5 6 9.02924432710159 315 1 3.5 1 0.155937603565803 0.275766231807893
3 "small tgt" 306 39 3.5 6 17.6279390600866 135 1 3.5 1 0.179841193580955 0.291798607236728
3 "small tgt" 307 39 3.5 6 15.7379542228094 45 1 3.5 1 0.155882919401279 0.27179712295208
3 "small tgt" 308 39 3.5 6 20.2972283590143 225 1 3.5 1 0.143889059651315 0.295775227653053
3 "small tgt" 309 39 3.5 6 15.2739207704089 180 1 3.5 1 0.147893022150242 0.299769575353025
3 "small tgt" 310 39 3.5 6 33.7359365553907 90 1 3.5 1 0.61952561186888 0.263802418303158
3 "small tgt" 311 39 3.5 6 19.2101967511849 0 1 3.5 1 0.15188406476409 0.27978461650423
3 "small tgt" 312 39 3.5 6 20.9406926656527 270 1 3.5 1 0.127903856826379 0.267795564152834
3 "small tgt" 313 40 3.5 6 22.9531716835589 90 1 3.5 1 0.219832143652411 0.279791527139309
3 "small tgt" 314 40 3.5 6 12.3386012241797 315 1 3.5 1 0.199845682490036 0.275797479901371
3 "small tgt" 315 40 3.5 6 21.4106686355286 225 1 3.5 1 0.171869925001261 0.307768186014528
3 "small tgt" 316 40 3.5 6 17.9145079075617 0 1 3.5 1 0.203844236663826 0.295775828577462
3 "small tgt" 317 40 3.5 6 17.4431083935634 45 1 3.5 1 0.183860179201929 0.315745764306143
3 "small tgt" 318 40 3.5 6 22.0444877499833 270 1 3.5 1 0.243814454827429 0.315764392977599
3 "small tgt" 319 40 3.5 6 12.7787904118766 180 1 3.5 1 0.539595391267085 0.307766383240505
3 "small tgt" 320 40 3.5 6 25.8875720082783 135 1 3.5 1 0.223820181641713 0.28379518917518
3 "small tgt" 321 41 3.5 6 26.8233695304507 180 1 3.5 1 0.167872572676856 0.283783471141078
3 "small tgt" 322 41 3.5 6 21.7910701333828 45 1 3.5 1 0.131882580479669 0.291785687352331
3 "small tgt" 323 41 3.5 6 22.2890461625521 225 1 3.5 1 0.147898430475152 0.347713766257698
3 "small tgt" 324 41 3.5 6 24.996917312462 315 1 3.5 1 0.147756311740523 0.30767293942074
3 "small tgt" 325 41 3.5 6 20.2303192223103 90 1 3.5 1 0.143858412482587 0.283723679115269
3 "small tgt" 326 41 3.5 6 26.0556732159251 270 1 3.5 1 0.123892683228519 0.339696526924513
3 "small tgt" 327 41 3.5 6 17.5663678742277 0 1 3.5 1 0.171868723152215 0.325593721295604
3 "small tgt" 328 41 3.5 6 34.1332485837378 135 1 3.5 1 0.189843287804138 0.285893318406693
3 "small tgt" 329 42 3.5 6 23.2382650623771 90 1 3.5 1 0.121812581744734 0.277852643002802
3 "small tgt" 330 42 3.5 6 25.3573106039571 135 1 3.5 1 0.171863314827647 0.303758815192282
3 "small tgt" 331 42 3.5 6 24.3663539432844 225 1 3.5 1 0.1678927036603 0.305769209390178
3 "small tgt" 332 42 3.5 6 15.532616797505 180 1 3.5 1 0.127764742715726 0.299838681715187
3 "small tgt" 333 42 3.5 6 24.6332886906382 0 1 3.5 1 0.147884008277515 0.339756018488288
3 "small tgt" 334 42 3.5 6 21.6833210181023 315 1 3.5 1 0.163860798154133 0.315424870417928
3 "small tgt" 335 42 3.5 6 26.6087089574564 270 1 3.5 1 0.119905246164535 0.291791997062887
3 "small tgt" 336 42 3.5 6 20.8333994643859 45 1 3.5 1 0.127969958563085 0.275735885101312
3 "small tgt" 337 43 3.5 6 24.8960803588246 90 1 3.5 1 0.555537928426475 0.275749105448426
3 "small tgt" 338 43 3.5 6 22.2728699958804 225 1 3.5 1 0.11189221330585 0.271778494280511
3 "small tgt" 339 43 3.5 6 18.7751238545597 135 1 3.5 1 0.136004324255509 0.283782870215987
3 "small tgt" 340 43 3.5 6 22.1355302320284 0 1 3.5 1 0.131740161281982 0.28792564636251
3 "small tgt" 341 43 3.5 6 26.8875366436562 315 1 3.5 1 0.143870731442576 0.279750063322922
3 "small tgt" 342 43 3.5 6 11.4616974599481 45 1 3.5 1 0.12777285520167 0.291907374640118
3 "small tgt" 343 43 3.5 6 26.5790049061505 270 1 3.5 1 0.0999293011875579 0.247807901140618
3 "small tgt" 344 43 3.5 6 23.586762724603 180 1 3.5 1 0.123904701726474 0.255805910876688
3 "small tgt" 345 44 3.5 6 27.4579471017838 135 1 3.5 1 0.131901209150897 0.247811807152971
3 "small tgt" 346 44 3.5 6 20.5844753841416 180 1 3.5 1 0.131901509613726 0.287647718604148
3 "small tgt" 347 44 3.5 6 25.5613524029968 270 1 3.5 1 0.10390592160411 0.307708393988833
3 "small tgt" 348 44 3.5 6 14.8706163167298 0 1 3.5 1 0.119909753100956 0.251805553928193
3 "small tgt" 349 44 3.5 6 12.6559568003622 45 1 3.5 1 0.111898222554146 0.279787621127298
3 "small tgt" 350 44 3.5 6 14.8700110371034 315 1 3.5 1 0.119908851713603 0.263751339687246
3 "small tgt" 351 44 3.5 6 16.4976252911577 90 1 3.5 1 0.11589677672896 0.247797084492618
3 "small tgt" 352 44 3.5 6 36.3535051527389 225 1 3.5 1 0.107913189189503 0.271782400291841
3 "small tgt" 353 45 3.5 6 26.2560595303682 180 1 3.5 1 0.103972323803532 0.255773460933483
3 "small tgt" 354 45 3.5 6 17.0922824595904 135 1 3.5 1 0.255801403940154 0.143897472599747
3 "small tgt" 355 45 3.5 6 22.8754252865113 270 1 3.5 1 0.10793602433489 0.307757068904948
3 "small tgt" 356 45 3.5 6 26.048388741818 225 1 3.5 1 0.119907349401615 0.263799113215214
3 "small tgt" 357 45 3.5 6 20.3710012139124 90 1 3.5 1 0.119909152176319 0.299772880440059
3 "small tgt" 358 45 3.5 6 25.4488918446956 0 1 3.5 1 0.115909696614608 0.243815656676929
3 "small tgt" 359 45 3.5 6 11.3347863866862 315 1 3.5 1 0.131903312387749 0.263794305816077
3 "small tgt" 360 45 3.5 6 15.0830288586026 45 1 3.5 1 0.115913903088199 0.295762608230348
3 "small tgt" 361 46 3.5 6 29.3723363509012 270 1 3.5 1 0.111910541514476 0.267794362302766
3 "small tgt" 362 46 3.5 6 18.0775973062465 135 1 3.5 1 0.127902955438344 0.251811863639432
3 "small tgt" 363 46 3.5 6 20.0511810721254 90 1 3.5 1 0.123903499876405 0.275774644756325
3 "small tgt" 364 46 3.5 6 36.0656213715142 225 1 3.5 1 0.123901697101701 0.267793761378243
3 "small tgt" 365 46 3.5 6 20.0347735580513 45 1 3.5 1 0.123911612362804 0.263795207203543
3 "small tgt" 366 46 3.5 6 15.6191270264989 315 1 3.5 1 0.127901753588844 0.283784672990464
3 "small tgt" 367 46 3.5 6 18.6893452421709 0 1 3.5 1 0.135898561475869 0.299773481365037
3 "small tgt" 368 46 3.5 6 14.6423946490767 180 1 3.5 1 0.151894580949261 0.26779676600222
3 "small tgt" 369 47 3.5 6 7.47741565793885 45 1 3.5 1 0.119907649863876 0.32375759531476
3 "small tgt" 370 47 3.5 6 21.7640012197381 225 1 3.5 1 0.127901753588844 0.271791714627966
3 "small tgt" 371 47 3.5 6 6.66535982271324 315 1 3.5 1 0.155877511077051 0.2797867197404
3 "small tgt" 372 47 3.5 6 23.9643890968188 180 1 3.5 1 0.131907218400102 0.275795376664519
3 "small tgt" 373 47 3.5 6 29.1505935934468 270 1 3.5 1 0.123907105425815 0.315732543958802
3 "small tgt" 374 47 3.5 6 16.1176141163981 135 1 3.5 1 0.147870487466776 0.275783057704871
3 "small tgt" 375 47 3.5 6 15.1841232906397 0 1 3.5 1 0.143885454102588 0.275773142442745
3 "small tgt" 376 47 3.5 6 23.0282142157714 90 1 3.5 1 0.151862431467748 0.299540923435529
3 "small tgt" 377 48 3.5 6 14.2293735842024 45 1 3.5 1 0.13192885169542 0.303695417617178
3 "small tgt" 378 48 3.5 6 27.9193651317166 90 1 3.5 1 0.607513423910746 0.283763340157179
3 "small tgt" 379 48 3.5 6 11.4735406932156 135 1 3.5 1 0.143890261501497 0.303634423741983
3 "small tgt" 380 48 3.5 6 34.0738163031228 225 1 3.5 1 0.111887105444112 0.2638027187636
3 "small tgt" 381 48 3.5 6 18.3930951145527 315 1 3.5 1 0.121907227413431 0.269781019967581
3 "small tgt" 382 48 3.5 6 9.39571969783108 0 1 3.5 1 0.131867557357282 0.275763227183347
3 "small tgt" 383 48 3.5 6 26.3333981074874 270 1 3.5 1 0.111916250301533 0.283728186051349
3 "small tgt" 384 48 3.5 6 25.7239504171528 180 1 3.5 1 0.13569785256459 0.267910641267576
3 "small tgt" 385 49 3.5 6 24.6641746512168 180 1 3.5 1 0.131874167531123 0.27569442128447
3 "small tgt" 386 49 3.5 6 20.2604820583604 45 1 3.5 1 0.147866280992844 0.295747585108415
3 "small tgt" 387 49 3.5 6 24.1081622761355 270 1 3.5 1 0.115948456268825 0.21982072607932
3 "small tgt" 388 49 3.5 6 30.240727339161 225 1 3.5 1 0.123961188665362 0.271830173820717
3 "small tgt" 389 49 3.5 6 14.6014159116493 315 1 3.5 1 0.128008417755723 0.303738684208838
3 "small tgt" 390 49 3.5 6 18.5362235185512 0 1 3.5 1 0.107916193813594 0.283775058191168
3 "small tgt" 391 49 3.5 6 27.4696658532108 135 1 3.5 1 0.131896702214021 0.291707567116305
3 "small tgt" 392 49 3.5 6 15.4493696195363 90 1 3.5 1 0.139877585592103 0.291767359142909
3 "small tgt" 393 50 3.5 6 29.926214313889 225 1 3.5 1 0.115900983203346 0.279783414653934
3 "small tgt" 394 50 3.5 6 18.5679727629689 0 1 3.5 1 0.119895330904001 0.283768448017895
3 "small tgt" 395 50 3.5 6 26.888234667774 315 1 3.5 1 0.123908006813508 0.279789423902457
3 "small tgt" 396 50 3.5 6 27.1291172266137 180 1 3.5 1 0.139896514726161 0.307763378616301
3 "small tgt" 397 50 3.5 6 33.727940668081 270 1 3.5 1 0.0999223905510007 0.291778175789773
3 "small tgt" 398 50 3.5 6 11.344814810203 45 1 3.5 1 0.115927123435881 0.295779133665405
3 "small tgt" 399 50 3.5 6 22.1642785194024 135 1 3.5 1 0.123969601613794 0.275785761866018
3 "small tgt" 400 50 3.5 6 22.1197827705922 90 1 3.5 1 0.123905603114167 0.279789123439969
3 "small tgt" 401 51 3.5 6 20.3849429935515 315 1 3.5 1 0.139900721199751 0.291722890701408
3 "small tgt" 402 51 3.5 6 23.4856449877849 0 1 3.5 1 0.131841717587236 0.311622518218201
3 "small tgt" 403 51 3.5 6 21.1145240073581 90 1 3.5 1 0.187827184819639 0.283756429520849
3 "small tgt" 404 51 3.5 6 25.200484756173 45 1 3.5 1 0.127872308269957 0.299774683214764
3 "small tgt" 405 51 3.5 6 27.5580986621727 135 1 3.5 1 0.171865718527329 0.283776560504066
3 "small tgt" 406 51 3.5 6 31.2581009888257 225 1 3.5 1 0.179869136587968 0.307761275378994
3 "small tgt" 407 51 3.5 6 27.6518018357708 180 1 3.5 1 0.175865775014131 0.319755736053253
3 "small tgt" 408 51 3.5 6 28.2741550020098 270 1 3.5 1 0.12390950912561 0.271793817864932
3 "small tgt" 409 52 3.5 6 31.2655106162457 270 1 3.5 1 0.575570660804715 0.299764767954002
3 "small tgt" 410 52 3.5 6 7.67467454215553 0 1 3.5 1 0.139899819812513 0.299770777203207
3 "small tgt" 411 52 3.5 6 29.9495306996241 225 1 3.5 1 0.139892608713808 0.299765068417287
3 "small tgt" 412 52 3.5 6 25.0648231184228 180 1 3.5 1 0.143890261501497 0.287784128552175
3 "small tgt" 413 52 3.5 6 11.2765069587009 45 1 3.5 1 0.127899049426901 0.271793216939727
3 "small tgt" 414 52 3.5 6 24.0413017930613 315 1 3.5 1 0.143881247628542 0.279799339162423
3 "small tgt" 415 52 3.5 6 29.1504927744374 135 1 3.5 1 0.599546361806119 0.315762289740292
3 "small tgt" 416 52 3.5 6 27.3408439711449 90 1 3.5 1 0.123902898951769 0.291779678103239
3 "small tgt" 417 53 3.5 6 13.3922062688797 315 1 3.5 1 0.143907988785372 0.291772467004535
3 "small tgt" 418 53 3.5 6 24.2228337347769 135 1 3.5 1 0.127895744339867 0.287787433639437
3 "small tgt" 419 53 3.5 6 12.5708899661407 45 1 3.5 1 0.119903443389717 0.279790024827548
3 "small tgt" 420 53 3.5 6 23.4670719868746 225 1 3.5 1 0.111917452150806 0.27579086972753
3 "small tgt" 421 53 3.5 6 19.2511432380202 90 1 3.5 1 0.119934991946138 0.283780466516191
3 "small tgt" 422 53 3.5 6 23.7031160857025 0 1 3.5 1 0.119907649864331 0.307767585090346
3 "small tgt" 423 53 3.5 6 17.149908768503 180 1 3.5 1 0.131900007301056 0.287783227165392
3 "small tgt" 424 53 3.5 6 20.3042591542939 270 1 3.5 1 0.275771039206461 0.239818604814445
3 "small tgt" 425 54 3.5 6 15.4673371895785 315 1 3.5 1 0.107899067454923 0.315724731935461
3 "small tgt" 426 54 3.5 6 29.6745582582586 225 1 3.5 1 0.11586913418455 0.303727867560042
3 "small tgt" 427 54 3.5 6 17.2940835937813 90 1 3.5 1 0.119899236915217 0.29578303967628
3 "small tgt" 428 54 3.5 6 17.2164696124201 45 1 3.5 1 0.115950259043643 0.295718740714506
3 "small tgt" 429 54 3.5 6 11.2911536341744 135 1 3.5 1 0.145771456849388 0.389697984167924
3 "small tgt" 430 54 3.5 6 12.6418767630645 180 1 3.5 1 0.12790626052572 0.283785574376793
3 "small tgt" 431 54 3.5 6 15.6175350784121 0 1 3.5 1 0.12588444875496 0.299746740207411
3 "small tgt" 432 54 3.5 6 23.7849844218116 270 1 3.5 1 0.131898204526578 0.3156718505453
3 "small tgt" 433 55 3.5 6 19.6431725515168 135 1 3.5 1 0.135880533729846 0.303713144901621
3 "small tgt" 434 55 3.5 6 11.081713022674 45 1 3.5 1 0.127712161788395 0.287950284282147
3 "small tgt" 435 55 3.5 6 13.4018410336922 0 1 3.5 1 0.115856514761617 0.287637202418182
3 "small tgt" 436 55 3.5 6 11.9829146262723 180 1 3.5 1 0.155869098128733 0.295806475746872
3 "small tgt" 437 55 3.5 6 17.8618105736368 225 1 3.5 1 0.111908738739658 0.295771321641496
3 "small tgt" 438 55 3.5 6 21.9419772693177 270 1 3.5 1 0.119905546626796 0.295745181408279
3 "small tgt" 439 55 3.5 6 3.28390490027879 315 1 3.5 1 0.147865680068435 0.279778306791968
3 "small tgt" 440 55 3.5 6 NaN 90 1 3.5 1 NaN NaN
3 "small tgt" 441 56 3.5 6 26.9941713127911 0 1 3.5 1 0.159830394960863 0.339793876755152
3 "small tgt" 442 56 3.5 6 19.4464345352555 180 1 3.5 1 0.135857398121402 0.383750931057875
3 "small tgt" 443 56 3.5 6 19.6400765211595 90 1 3.5 1 0.107877434159377 0.303818006293113
3 "small tgt" 444 56 3.5 6 31.1195609516774 225 1 3.5 1 0.103922146575769 0.279785217428184
3 "small tgt" 445 56 3.5 6 18.6124655592445 135 1 3.5 1 0.135894955926574 0.359727756990765
3 "small tgt" 446 56 3.5 6 24.8661349623213 270 1 3.5 1 0.0919306905254871 0.29577672996561
3 "small tgt" 447 56 3.5 6 14.0819781223414 45 1 3.5 1 0.127905058675424 0.287778119303425
3 "small tgt" 448 56 3.5 6 9.85019233458325 315 1 3.5 1 0.123904401264099 0.335748149977803
3 "small tgt" 449 57 3.5 6 18.4944926698126 90 1 3.5 1 0.123905903576087 0.307766383240505
3 "small tgt" 450 57 3.5 6 17.1834587876084 45 1 3.5 1 0.107916494275969 0.295778232277144
3 "small tgt" 451 57 3.5 6 20.9175799797951 270 1 3.5 1 0.103920343800837 0.311763435103785
3 "small tgt" 452 57 3.5 6 20.031235793065 0 1 3.5 1 0.123904100802065 0.315762890665155
3 "small tgt" 453 57 3.5 6 27.2036367100789 135 1 3.5 1 0.131903612850465 0.299771678591128
3 "small tgt" 454 57 3.5 6 29.2537563389081 225 1 3.5 1 0.12390740588819 0.283782870215646
3 "small tgt" 455 57 3.5 6 19.0964585245819 180 1 3.5 1 0.127904758213276 0.235820952027552
3 "small tgt" 456 57 3.5 6 17.0452181521224 315 1 3.5 1 0.131894598977965 0.287782926702334
3 "small tgt" 457 58 3.5 6 18.5030568742235 90 1 3.5 1 0.107923705375129 0.279787020202662
3 "small tgt" 458 58 3.5 6 19.9539759539097 135 1 3.5 1 0.143888158264531 0.275793573889246
3 "small tgt" 459 58 3.5 6 5.29439388484001 315 1 3.5 1 0.123908607738372 0.291765556367523
3 "small tgt" 460 58 3.5 6 18.967239503342 0 1 3.5 1 0.11590729291413 0.307751660580379
3 "small tgt" 461 58 3.5 6 15.8868674828127 180 1 3.5 1 0.123890279529633 0.299759660092832
3 "small tgt" 462 58 3.5 6 30.1788455690392 270 1 3.5 1 0.103911930852632 0.279787921590241
3 "small tgt" 463 58 3.5 6 26.9166494804037 225 1 3.5 1 0.131876270768316 0.295459441626917
3 "small tgt" 464 58 3.5 6 15.7891665795876 45 1 3.5 1 0.119918766974138 0.295751491120313
3 "small tgt" 465 59 3.5 6 26.6247821499957 0 1 3.5 1 0.131944175280182 0.315644208001345
3 "small tgt" 466 59 3.5 6 15.9976496818194 180 1 3.5 1 0.141821577590008 0.325826579688737
3 "small tgt" 467 59 3.5 6 23.5511110400171 135 1 3.5 1 0.139861961544966 0.319785481834288
3 "small tgt" 468 59 3.5 6 33.3759324898213 225 1 3.5 1 0.155890731424051 0.311754421230717
3 "small tgt" 469 59 3.5 6 17.0336179144506 90 1 3.5 1 0.11990855125191 0.297775406125993
3 "small tgt" 470 59 3.5 6 14.3123409909245 315 1 3.5 1 0.131881078168135 0.29574968834504
3 "small tgt" 471 59 3.5 6 23.4004527510757 270 1 3.5 1 0.107920700751038 0.259798756266036
3 "small tgt" 472 59 3.5 6 10.1709688463709 45 1 3.5 1 0.147957321113381 0.319717877785479
3 "small tgt" 473 60 3.5 6 22.1343371967604 90 1 3.5 1 0.111838730990485 0.28375252350952
3 "small tgt" 474 60 3.5 6 19.7764560434243 225 1 3.5 1 0.135873623093175 0.291779978564591
3 "small tgt" 475 60 3.5 6 25.6156918976165 270 1 3.5 1 0.571553778419911 0.323685484328507
3 "small tgt" 476 60 3.5 6 10.7231700849333 315 1 3.5 1 0.15188706938784 0.275738589262573
3 "small tgt" 477 60 3.5 6 18.7172586491984 0 1 3.5 1 0.139889303626887 0.295753894819427
3 "small tgt" 478 60 3.5 6 19.6492891141476 45 1 3.5 1 0.143853304621416 0.299659305637988
3 "small tgt" 479 60 3.5 6 18.2368617073534 135 1 3.5 1 0.155845962520289 0.295816090544804
3 "small tgt" 480 60 3.5 6 16.4326463307158 180 1 3.5 1 0.151867539329714 0.279772297542195
3 "small tgt" 481 61 3.5 6 17.2165692627846 315 1 3.5 1 0.147887613826697 0.347724883369438
3 "small tgt" 482 61 3.5 6 27.0159030842097 225 1 3.5 1 0.107914391039685 0.29177787532808
3 "small tgt" 483 61 3.5 6 16.7812161312067 0 1 3.5 1 0.151889172625715 0.315754177253893
3 "small tgt" 484 61 3.5 6 13.8248657791122 45 1 3.5 1 0.339741596291333 0.299769274890423
3 "small tgt" 485 61 3.5 6 28.5277302830049 270 1 3.5 1 0.119912457262899 0.303767829066373
3 "small tgt" 486 61 3.5 6 24.5494156822524 180 1 3.5 1 0.123904701726588 0.303764824441487
3 "small tgt" 487 61 3.5 6 22.943625122707 90 1 3.5 1 0.115914203551029 0.307763378616983
3 "small tgt" 488 61 3.5 6 23.1546431745056 135 1 3.5 1 0.119901039689466 0.283771753105384
3 "small tgt" 489 62 3.5 6 16.3487909734752 180 1 3.5 1 0.107874129073025 0.295553185907693
3 "small tgt" 490 62 3.5 6 11.7541198367918 0 1 3.5 1 0.115887762855664 0.279781010954366
3 "small tgt" 491 62 3.5 6 23.4546705079712 90 1 3.5 1 0.099955441420434 0.263800615526634
3 "small tgt" 492 62 3.5 6 18.6668779934427 45 1 3.5 1 0.0879375446754693 0.263800315065509
3 "small tgt" 493 62 3.5 6 20.7297154712052 135 1 3.5 1 0.115916907713199 0.287790738727153
3 "small tgt" 494 62 3.5 6 24.1841447369583 270 1 3.5 1 0.0959292447005282 0.275781555391859
3 "small tgt" 495 62 3.5 6 32.2026953233917 225 1 3.5 1 0.103924850737712 0.291785386888705
3 "small tgt" 496 62 3.5 6 10.9581439086041 315 1 3.5 1 0.11591841002496 0.299764167029252
3 "small tgt" 497 63 3.5 6 30.2921934199883 270 1 3.5 1 0.091935497924851 0.259801460428207
3 "small tgt" 498 63 3.5 6 16.262081445475 180 1 3.5 1 0.127903556363435 0.287779020690778
3 "small tgt" 499 63 3.5 6 11.2331219126378 315 1 3.5 1 0.135894054539676 0.295775227654076
3 "small tgt" 500 63 3.5 6 13.9630607018235 0 1 3.5 1 0.115910297539358 0.315749069392496
3 "small tgt" 501 63 3.5 6 26.2282030867291 135 1 3.5 1 0.139894411489195 0.307766383240278
3 "small tgt" 502 63 3.5 6 13.1131473045571 45 1 3.5 1 0.0999320053490464 0.291780879952057
3 "small tgt" 503 63 3.5 6 21.0596826870013 90 1 3.5 1 0.111907837351964 0.295784241526007
3 "small tgt" 504 63 3.5 6 29.3874747095826 225 1 3.5 1 0.115902485515335 0.27979393083865
3 "small tgt" 505 64 3.5 6 21.6989521809438 135 1 3.5 1 0.123904401263871 0.271797122952421
3 "small tgt" 506 64 3.5 6 27.4489865161283 225 1 3.5 1 0.103909527153064 0.29977498367839
3 "small tgt" 507 64 3.5 6 17.5930569069288 90 1 3.5 1 0.107917996588412 0.271794418789796
3 "small tgt" 508 64 3.5 6 23.6768565089021 270 1 3.5 1 0.115901584128551 0.303758514729907
3 "small tgt" 509 64 3.5 6 18.8857749498841 45 1 3.5 1 0.0919219771142252 0.263811131713055
3 "small tgt" 510 64 3.5 6 11.4940519583386 315 1 3.5 1 0.135902467488222 0.307763979540141
3 "small tgt" 511 64 3.5 6 22.4072942417009 180 1 3.5 1 0.103916437790076 0.279787921589786
3 "small tgt" 512 64 3.5 6 17.7662459163128 0 1 3.5 1 0.123908307275769 0.279792728988696
3 "small tgt" 513 65 3.5 6 18.173447017847 180 1 3.5 1 0.131872364756418 0.287752880457901
3 "small tgt" 514 65 3.5 6 26.4969960421025 270 1 3.5 1 0.103922747500974 0.267800071089368
3 "small tgt" 515 65 3.5 6 19.0385432425608 0 1 3.5 1 0.131885284641612 0.295768617479098
3 "small tgt" 516 65 3.5 6 25.598116646543 225 1 3.5 1 0.119850562000238 0.259542762265255
3 "small tgt" 517 65 3.5 6 23.5973874131572 90 1 3.5 1 0.107860307800365 0.295539665097976
3 "small tgt" 518 65 3.5 6 16.7127898029274 45 1 3.5 1 0.107902973465571 0.287665145424626
3 "small tgt" 519 65 3.5 6 24.799013910465 135 1 3.5 1 0.165763927260059 0.301828043541263
3 "small tgt" 520 65 3.5 6 21.4361682354847 315 1 3.5 1 0.143857210632859 0.315741557831871
3 "small tgt" 521 66 3.5 6 13.779109149591 315 1 3.5 1 0.137910457986436 0.285792062561995
3 "small tgt" 522 66 3.5 6 23.8500293543764 225 1 3.5 1 0.105923526900369 0.307730628209356
3 "small tgt" 523 66 3.5 6 20.8617424048939 270 1 3.5 1 0.52757629267262 0.293771443628657
3 "small tgt" 524 66 3.5 6 27.6149578994677 90 1 3.5 1 0.119905546627251 0.259789742392286
3 "small tgt" 525 66 3.5 6 21.3619670751176 0 1 3.5 1 0.107920099826288 0.295755096670518
3 "small tgt" 526 66 3.5 6 21.0940129434951 135 1 3.5 1 0.103918240564553 0.27579026880403
3 "small tgt" 527 66 3.5 6 17.5773015372087 45 1 3.5 1 0.107869922597501 0.303631118654721
3 "small tgt" 528 66 3.5 6 23.1660754434729 180 1 3.5 1 0.099911273440739 0.28372277772678
3 "small tgt" 529 67 3.5 6 34.2217196926616 270 1 3.5 1 0.0840483588294774 0.251778211845703
3 "small tgt" 530 67 3.5 6 28.5509784348553 225 1 3.5 1 0.0999250947131713 0.307698478728753
3 "small tgt" 531 67 3.5 6 20.2893549315825 90 1 3.5 1 0.112016604756263 0.259799958115991
3 "small tgt" 532 67 3.5 6 6.68275971124421 315 1 3.5 1 0.127835050926706 0.271819357173399
3 "small tgt" 533 67 3.5 6 20.0056763880223 45 1 3.5 1 0.116027778353555 0.279737143437387
3 "small tgt" 534 67 3.5 6 28.5265165641184 180 1 3.5 1 0.119846956451056 0.283736899462383
3 "small tgt" 535 67 3.5 6 17.6214352605155 0 1 3.5 1 0.12790535913814 0.279784616502639
3 "small tgt" 536 67 3.5 6 23.4080143566323 135 1 3.5 1 0.127895143415799 0.275780654004393
3 "small tgt" 537 68 3.5 6 18.4651140645578 45 1 3.5 1 0.0919339956128624 0.267788953979334
3 "small tgt" 538 68 3.5 6 24.7025120171118 180 1 3.5 1 0.111915649375533 0.295770119791086
3 "small tgt" 539 68 3.5 6 27.9806136187146 90 1 3.5 1 0.123904701726133 0.259805065977616
3 "small tgt" 540 68 3.5 6 29.9957058480829 135 1 3.5 1 0.119903443390285 0.295775828577916
3 "small tgt" 541 68 3.5 6 27.7565923789006 270 1 3.5 1 0.115911198926597 0.303767829065464
3 "small tgt" 542 68 3.5 6 14.6828058979633 315 1 3.5 1 0.143891763814509 0.287781123927289
3 "small tgt" 543 68 3.5 6 14.9996132455589 0 1 3.5 1 0.131798150534223 0.267725255941741
3 "small tgt" 544 68 3.5 6 38.6100665539232 225 1 3.5 1 0.15188977355092 0.283769649867736
3 "small tgt" 545 69 3.5 6 28.192293794546 270 1 3.5 1 0.09593465302396 0.263829459921908
3 "small tgt" 546 69 3.5 6 27.5940728402374 180 1 3.5 1 0.119926879459626 0.271776391043431
3 "small tgt" 547 69 3.5 6 30.5466590924879 225 1 3.5 1 0.119915461887558 0.315745463844223
3 "small tgt" 548 69 3.5 6 19.1510926134888 90 1 3.5 1 0.131897303139567 0.2638039206131
3 "small tgt" 549 69 3.5 6 8.07142775159168 45 1 3.5 1 0.127890035553946 0.327762759662619
3 "small tgt" 550 69 3.5 6 16.0922298419596 0 1 3.5 1 0.123909509125724 0.275784560016291
3 "small tgt" 551 69 3.5 6 12.9654826614286 135 1 3.5 1 0.119911255412717 0.271792315552602
3 "small tgt" 552 69 3.5 6 5.2254410801301 315 1 3.5 1 0.147882205501901 0.291784485501466
3 "small tgt" 553 70 3.5 6 19.7327331612782 45 1 3.5 1 0.103910729003019 0.291780279028444
3 "small tgt" 554 70 3.5 6 19.4854349823591 180 1 3.5 1 0.151888271238704 0.25980085950323
3 "small tgt" 555 70 3.5 6 14.571961012375 315 1 3.5 1 0.135904570724506 0.311764036027853
3 "small tgt" 556 70 3.5 6 29.4063901814781 90 1 3.5 1 0.539594790339834 0.279769292917763
3 "small tgt" 557 70 3.5 6 25.5318295481874 270 1 3.5 1 0.151886768926261 0.283779565127588
3 "small tgt" 558 70 3.5 6 18.254933706515 135 1 3.5 1 0.11990644801449 0.307775697574925
3 "small tgt" 559 70 3.5 6 30.9902761790794 225 1 3.5 1 0.11192376186159 0.287776316528607
3 "small tgt" 560 70 3.5 6 16.7173657095071 0 1 3.5 1 0.119909152175978 0.299771979052593
3 "small tgt" 561 71 3.5 6 26.0929635957427 270 1 3.5 1 0.0999229914762054 0.283787377151839
3 "small tgt" 562 71 3.5 6 32.5514004989625 0 1 3.5 1 0.131897904064544 0.2997722795144
3 "small tgt" 563 71 3.5 6 23.1038280985986 180 1 3.5 1 0.127898448502037 0.279791827601912
3 "small tgt" 564 71 3.5 6 17.4296605124621 315 1 3.5 1 0.131892195277715 0.319762646690151
3 "small tgt" 565 71 3.5 6 30.6418358489426 135 1 3.5 1 0.131899706838567 0.291779077178035
3 "small tgt" 566 71 3.5 6 22.0287120988663 45 1 3.5 1 0.127905058675651 0.27977199708107
3 "small tgt" 567 71 3.5 6 27.6389319446949 90 1 3.5 1 0.119896232291012 0.283755528134179
3 "small tgt" 568 71 3.5 6 21.1196816050659 225 1 3.5 1 0.0959253386879482 0.287784729477153
3 "small tgt" 569 72 3.5 6 24.8450667688654 180 1 3.5 1 0.123907405888076 0.375695232532735
3 "small tgt" 570 72 3.5 6 23.2706789137069 315 1 3.5 1 0.139710228011381 0.323379914025736
3 "small tgt" 571 72 3.5 6 31.6833537301129 90 1 3.5 1 0.115906992451983 0.275764729496132
3 "small tgt" 572 72 3.5 6 30.8331377656639 45 1 3.5 1 0.123844008312517 0.283752523508838
3 "small tgt" 573 72 3.5 6 34.8437807448352 225 1 3.5 1 0.111864871223133 0.301774260764887
3 "small tgt" 574 72 3.5 6 37.845435020171 270 1 3.5 1 0.0958937901330046 0.307645597338706
3 "small tgt" 575 72 3.5 6 2.55925519730248 135 1 3.5 1 0.127890336016662 0.283793686862055
3 "small tgt" 576 72 3.5 6 11.3934973110605 0 1 3.5 1 0.119905847090195 0.279774400779843
3 "small tgt" 577 73 3.5 6 25.1375971607698 315 1 3.5 1 0.107905978090685 0.325723220608324
3 "small tgt" 578 73 3.5 6 28.6647077612506 225 1 3.5 1 0.135867914306345 0.323672564443541
3 "small tgt" 579 73 3.5 6 30.4805803812606 90 1 3.5 1 0.151883463839795 0.279792128063036
3 "small tgt" 580 73 3.5 6 28.9933216730299 270 1 3.5 1 0.0959064095550275 0.303690309756803
3 "small tgt" 581 73 3.5 6 22.8835742010421 0 1 3.5 1 0.111827313417734 0.291833160416445
3 "small tgt" 582 73 3.5 6 16.6240200850066 135 1 3.5 1 0.143860215257519 0.287842117802938
3 "small tgt" 583 73 3.5 6 8.87187550968152 180 1 3.5 1 0.11992597807307 0.279768691993468
3 "small tgt" 584 73 3.5 6 18.9844281231815 45 1 3.5 1 0.151886468462862 0.239812595565809
3 "small tgt" 585 74 3.5 6 14.0043386843067 180 1 3.5 1 0.131922842446556 0.26377267252019
3 "small tgt" 586 74 3.5 6 14.169658577522 135 1 3.5 1 0.13185824302218 0.299813743331924
3 "small tgt" 587 74 3.5 6 11.6421843386482 315 1 3.5 1 0.111910541513907 0.279791226677162
3 "small tgt" 588 74 3.5 6 18.3977528968177 0 1 3.5 1 0.128016830704382 0.319743717555866
3 "small tgt" 589 74 3.5 6 26.6943969714487 225 1 3.5 1 0.111913846601055 0.307757369366755
3 "small tgt" 590 74 3.5 6 19.7171629879549 45 1 3.5 1 0.0999401178360131 0.287794644737005
3 "small tgt" 591 74 3.5 6 27.766675704172 270 1 3.5 1 0.0838284203216517 0.29188754411939
3 "small tgt" 592 74 3.5 6 23.8561584355794 90 1 3.5 1 0.127900551739003 0.275774344293268
3 "small tgt" 593 75 3.5 6 20.434867367298 90 1 3.5 1 0.123920926698702 0.275789367415882
3 "small tgt" 594 75 3.5 6 32.2692152092306 45 1 3.5 1 0.123909809587985 0.31575988604186
3 "small tgt" 595 75 3.5 6 15.0847123340238 135 1 3.5 1 0.13589555685212 0.275793874352075
3 "small tgt" 596 75 3.5 6 NaN 270 1 3.5 1 NaN NaN
3 "small tgt" 597 75 3.5 6 10.0813359989446 180 1 3.5 1 0.119918166049274 0.275764729494995
3 "small tgt" 598 75 3.5 6 29.6504615113596 225 1 3.5 1 0.12792549012147 0.307760073529153
3 "small tgt" 599 75 3.5 6 13.7254502627185 315 1 3.5 1 0.139893209638558 0.275765931344495
3 "small tgt" 600 75 3.5 6 14.5314006469864 0 1 3.5 1 0.135892852689722 0.291781180415228
3 "small tgt" 601 76 3.5 6 24.3012294653092 0 1 3.5 1 0.139887801315126 0.367732977827245
3 "small tgt" 602 76 3.5 6 13.4752106606053 180 1 3.5 1 0.155883520327279 0.323753388841396
3 "small tgt" 603 76 3.5 6 24.0058539406858 315 1 3.5 1 0.139892007788376 0.315765594827326
3 "small tgt" 604 76 3.5 6 17.0119371585295 270 1 3.5 1 0.115898879966153 0.259799056727616
3 "small tgt" 605 76 3.5 6 21.7128413818728 90 1 3.5 1 0.151873248115862 0.291789893827172
3 "small tgt" 606 76 3.5 6 16.0799327598899 135 1 3.5 1 0.159883276350683 0.299768073040923
3 "small tgt" 607 76 3.5 6 20.6018370360673 45 1 3.5 1 0.143893867050338 0.295775528114746
3 "small tgt" 608 76 3.5 6 16.7744124612134 225 1 3.5 1 0.111927667873942 0.259796653028616
3 "small tgt" 609 77 3.5 6 17.7096002364885 0 1 3.5 1 0.139897115650228 0.299769575352684
3 "small tgt" 610 77 3.5 6 5.39861786384991 180 1 3.5 1 0.155888628187313 0.371713203792297
3 "small tgt" 611 77 3.5 6 21.9710153616409 270 1 3.5 1 0.111915649375987 0.307770289251948
3 "small tgt" 612 77 3.5 6 21.5808638155395 45 1 3.5 1 0.139878186516398 0.287782626240414
3 "small tgt" 613 77 3.5 6 19.3559055892215 90 1 3.5 1 0.635521631342499 0.295768617479553
3 "small tgt" 614 77 3.5 6 14.5634459758265 315 1 3.5 1 0.127902354513253 0.291779377639841
3 "small tgt" 615 77 3.5 6 6.44948988594674 135 1 3.5 1 0.139893510101729 0.299776185526753
3 "small tgt" 616 77 3.5 6 23.6191468738656 225 1 3.5 1 0.115914804475551 0.287776616991096
3 "small tgt" 617 78 3.5 6 17.855502174972 90 1 3.5 1 0.15586278841738 0.311762834177898
3 "small tgt" 618 78 3.5 6 21.316681506815 225 1 3.5 1 0.119903743851864 0.339741596290423
3 "small tgt" 619 78 3.5 6 11.7892077230929 180 1 3.5 1 0.155924383218462 0.343433077850477
3 "small tgt" 620 78 3.5 6 14.4534991709311 135 1 3.5 1 0.163791691793222 0.367738386149767
3 "small tgt" 621 78 3.5 6 17.6839678140639 270 1 3.5 1 0.12790986607456 0.311794683198059
3 "small tgt" 622 78 3.5 6 17.4438090188817 315 1 3.5 1 0.151802338979905 0.339678799640751
3 "small tgt" 623 78 3.5 6 17.8668977981261 0 1 3.5 1 0.167829606547912 0.291821742843922
3 "small tgt" 624 78 3.5 6 21.0404708224311 45 1 3.5 1 0.11790837277681 0.265759330185801
3 "small tgt" 625 79 3.5 6 18.6887324600304 270 1 3.5 1 0.115905790602255 0.303772336002339
3 "small tgt" 626 79 3.5 6 19.7853312322071 0 1 3.5 1 0.12593372459537 0.317757059891392
3 "small tgt" 627 79 3.5 6 13.6170182080882 315 1 3.5 1 0.12788462723006 0.319745820794424
3 "small tgt" 628 79 3.5 6 19.2781340698658 225 1 3.5 1 0.103881884608882 0.271775790119591
3 "small tgt" 629 79 3.5 6 6.27826832867239 135 1 3.5 1 0.163876722663417 0.315749069393178
3 "small tgt" 630 79 3.5 6 9.03303822213362 45 1 3.5 1 0.115838487015253 0.283813216922908
3 "small tgt" 631 79 3.5 6 9.073559423645 180 1 3.5 1 0.107794206062181 0.26788540242319
3 "small tgt" 632 79 3.5 6 17.1456045480693 90 1 3.5 1 0.119903743852092 0.251795638667772
3 "small tgt" 633 80 3.5 6 21.953393662694 90 1 3.5 1 0.0999085692787958 0.283763039695259
3 "small tgt" 634 80 3.5 6 23.6427070946596 45 1 3.5 1 0.119898035065262 0.32374707912868
3 "small tgt" 635 80 3.5 6 10.7210845156437 180 1 3.5 1 0.115899781353392 0.255656280582571
3 "small tgt" 636 80 3.5 6 13.1096245556578 135 1 3.5 1 0.131737156658346 0.279952875470826
3 "small tgt" 637 80 3.5 6 15.0413460977538 270 1 3.5 1 0.103920644263553 0.303755810568418
3 "small tgt" 638 80 3.5 6 27.7977447205214 225 1 3.5 1 0.111796966711381 0.263916293566808
3 "small tgt" 639 80 3.5 6 12.0416538639414 0 1 3.5 1 0.135896157777097 0.279787320664582
3 "small tgt" 640 80 3.5 6 20.5327148672472 315 1 3.5 1 0.119893528129069 0.287756786469572
3 "small tgt" 641 81 3.5 6 23.1630507294081 225 1 3.5 1 0.111918353538158 0.295774626728416
3 "small tgt" 642 81 3.5 6 11.7874752998436 90 1 3.5 1 0.187888178695175 0.255787582668063
3 "small tgt" 643 81 3.5 6 24.7168277798894 45 1 3.5 1 0.0919231789644073 0.335670931129698
3 "small tgt" 644 81 3.5 6 14.8664878862684 315 1 3.5 1 0.123789023686641 0.299585391877372
3 "small tgt" 645 81 3.5 6 7.03609543492544 180 1 3.5 1 0.107902673004219 0.279783715115855
3 "small tgt" 646 81 3.5 6 15.0607879315112 0 1 3.5 1 0.119906147551546 0.327704770412083
3 "small tgt" 647 81 3.5 6 10.7859456244234 135 1 3.5 1 0.127901753588503 0.295774326265018
3 "small tgt" 648 81 3.5 6 10.5371371830791 270 1 3.5 1 0.095930146088449 0.283773555880089
3 "small tgt" 649 82 3.5 6 21.9870215086868 225 1 3.5 1 0.107918597513162 0.295777931813745
3 "small tgt" 650 82 3.5 6 15.0053806320033 315 1 3.5 1 0.131902711462999 0.307770589715574
3 "small tgt" 651 82 3.5 6 8.83554481097706 180 1 3.5 1 0.115912100314063 0.295773725340041
3 "small tgt" 652 82 3.5 6 17.0510228749171 0 1 3.5 1 0.127906560988549 0.327750140239914
3 "small tgt" 653 82 3.5 6 12.1014780927145 45 1 3.5 1 0.0919315919134078 0.363725710240715
3 "small tgt" 654 82 3.5 6 17.4800232466618 270 1 3.5 1 0.0999374136731603 0.287780523003221
3 "small tgt" 655 82 3.5 6 13.9482111481486 90 1 3.5 1 0.103929958598883 0.279783414652911
3 "small tgt" 656 82 3.5 6 -3.64010389242302 135 1 3.5 1 0.111916851225033 0.295774626727734
3 "small tgt" 657 83 3.5 6 12.3107464995678 270 1 3.5 1 0.111914447526033 0.351729146328353
3 "small tgt" 658 83 3.5 6 11.5863558344669 180 1 3.5 1 0.103920644263098 0.335744844890769
3 "small tgt" 659 83 3.5 6 6.23818796011044 135 1 3.5 1 0.123905903576087 0.331749896265819
3 "small tgt" 660 83 3.5 6 15.0760428800268 45 1 3.5 1 0.119909152176206 0.287780222539823
3 "small tgt" 661 83 3.5 6 16.0594465066156 315 1 3.5 1 0.127906861449901 0.319751529579435
3 "small tgt" 662 83 3.5 6 13.0067326280775 90 1 3.5 1 0.111919555387885 0.339738591666446
3 "small tgt" 663 83 3.5 6 15.8882871028967 0 1 3.5 1 0.111915348913953 0.311765838802557
3 "small tgt" 664 83 3.5 6 16.9812502940873 225 1 3.5 1 0.10391794010161 0.35573551252719
3 "small tgt" 665 84 3.5 6 10.9317504306851 270 1 3.5 1 0.0998977526314775 0.343767793010102
3 "small tgt" 666 84 3.5 6 15.3420297903657 315 1 3.5 1 0.111899123941612 0.2877375568753
3 "small tgt" 667 84 3.5 6 14.4347323255009 90 1 3.5 1 0.135866712457073 0.291730402262147
3 "small tgt" 668 84 3.5 6 1.83668704262862 180 1 3.5 1 0.095919028976823 0.271696468033724
3 "small tgt" 669 84 3.5 6 17.0275200716384 45 1 3.5 1 0.0959466715223698 0.279718514766046
3 "small tgt" 670 84 3.5 6 19.7109121772682 225 1 3.5 1 0.0998743165607721 0.351813876738561
3 "small tgt" 671 84 3.5 6 22.9580735229284 0 1 3.5 1 0.131840215275133 0.295781837827462
3 "small tgt" 672 84 3.5 6 13.3928097945911 135 1 3.5 1 0.125850196036936 0.273848980966704
3 "small tgt" 673 85 3.5 6 16.819202222522 270 1 3.5 1 0.111915949838249 0.281730411275703
3 "small tgt" 674 85 3.5 6 19.3768742477948 90 1 3.5 1 0.107913189189276 0.293736890449509
3 "small tgt" 675 85 3.5 6 8.71522272582503 135 1 3.5 1 0.151810751928451 0.311757425855149
3 "small tgt" 676 85 3.5 6 NaN 0 1 3.5 1 NaN NaN
3 "small tgt" 677 85 3.5 6 7.87546313756868 180 1 3.5 1 0.103889997094711 0.275673689375708
3 "small tgt" 678 85 3.5 6 13.3065314921637 225 1 3.5 1 0.0839056391691884 0.303833329877762
3 "small tgt" 679 85 3.5 6 8.84210967120901 315 1 3.5 1 0.119902241539421 0.291764955442659
3 "small tgt" 680 85 3.5 6 15.8763107913072 45 1 3.5 1 0.143878243004337 0.25578367665662
3 "small tgt" 681 86 3.5 6 6.34723942420388 90 1 3.5 1 0.115930128059972 0.275752110074336
3 "small tgt" 682 86 3.5 6 21.2261277307998 0 1 3.5 1 0.119904344777979 0.355690142699132
3 "small tgt" 683 86 3.5 6 24.6979001863484 225 1 3.5 1 0.0959295451627895 0.275649652380253
3 "small tgt" 684 86 3.5 6 12.7788052111938 45 1 3.5 1 0.0959010012306862 0.299740730959911
3 "small tgt" 685 86 3.5 6 4.05996109902804 315 1 3.5 1 0.115941245170461 0.319756036515855
3 "small tgt" 686 86 3.5 6 15.4096183138218 270 1 3.5 1 0.107947441908209 0.311763134641069
3 "small tgt" 687 86 3.5 6 11.921803139953 180 1 3.5 1 0.107919198437685 0.315754778180462
3 "small tgt" 688 86 3.5 6 14.6571267366978 135 1 3.5 1 0.135898561475869 0.299778889689833
3 "small tgt" 689 87 3.5 6 21.6809050639631 270 1 3.5 1 0.103918841488849 0.295756298518882
3 "small tgt" 690 87 3.5 6 9.46565335132035 180 1 3.5 1 0.119904344776614 0.319758440214628
3 "small tgt" 691 87 3.5 6 22.2036259499867 135 1 3.5 1 0.143890261501156 0.295753894819427
3 "small tgt" 692 87 3.5 6 23.5712618151233 225 1 3.5 1 0.107831463405091 0.335516493435989
3 "small tgt" 693 87 3.5 6 12.8837675666093 45 1 3.5 1 0.111870580009736 0.291707867578452
3 "small tgt" 694 87 3.5 6 28.2464348572195 0 1 3.5 1 0.127893641102673 0.367707138057312
3 "small tgt" 695 87 3.5 6 18.9021653492075 90 1 3.5 1 0.115894072567471 0.295776129040178
3 "small tgt" 696 87 3.5 6 10.6474468277334 315 1 3.5 1 0.135845379623333 0.287833704854847
3 "small tgt" 697 88 3.5 6 17.0110117961869 225 1 3.5 1 0.111917151689113 0.307769988790142
3 "small tgt" 698 88 3.5 6 15.7946634773205 45 1 3.5 1 0.107920400288776 0.331744487941251
3 "small tgt" 699 88 3.5 6 6.3184808839278 180 1 3.5 1 0.111915949838476 0.359728057453367
3 "small tgt" 700 88 3.5 6 10.7763591039226 90 1 3.5 1 0.131899406376078 0.339737990741924
3 "small tgt" 701 88 3.5 6 11.6796329442576 0 1 3.5 1 0.147887313364208 0.307768186014073
3 "small tgt" 702 88 3.5 6 15.1125689618701 315 1 3.5 1 0.13989441148874 0.355731005590997
3 "small tgt" 703 88 3.5 6 13.6845059074144 135 1 3.5 1 0.147891820301538 0.331748393952694
3 "small tgt" 704 88 3.5 6 23.4597688590739 270 1 3.5 1 0.111916550763226 0.331744187478989
3 "small tgt" 705 89 3.5 6 20.7342757414692 270 1 3.5 1 0.107917395663208 0.283767246168054
3 "small tgt" 706 89 3.5 6 23.894653778932 90 1 3.5 1 0.111913846600828 0.299771979053276
3 "small tgt" 707 89 3.5 6 17.5626409311432 45 1 3.5 1 0.111915348914181 0.323748280979089
3 "small tgt" 708 89 3.5 6 29.7827570811717 0 1 3.5 1 0.127905058675651 0.367722161178108
3 "small tgt" 709 89 3.5 6 16.9360758448217 180 1 3.5 1 0.11191625030051 0.339736788891742
3 "small tgt" 710 89 3.5 6 21.4352494582731 135 1 3.5 1 0.135893153152665 0.327756449951494
3 "small tgt" 711 89 3.5 6 15.2287766693522 225 1 3.5 1 0.123906204038121 0.363725710241624
3 "small tgt" 712 89 3.5 6 7.05988506750259 315 1 3.5 1 0.139891707326569 0.351727043092524
3 "small tgt" 713 90 3.5 6 23.7116095762855 315 1 3.5 1 0.167913135106346 0.407651516450187
3 "small tgt" 714 90 3.5 6 16.6606337002923 45 1 3.5 1 0.21575997617947 0.41162302900284
3 "small tgt" 715 90 3.5 6 22.6392949573557 270 1 3.5 1 0.0902411902161475 0.271759865610193
3 "small tgt" 716 90 3.5 6 12.3934823802585 135 1 3.5 1 0.147875595328287 0.287739059185697
3 "small tgt" 717 90 3.5 6 21.1737405099018 225 1 3.5 1 0.0899100806045681 0.315806157257839
3 "small tgt" 718 90 3.5 6 10.7498031069146 180 1 3.5 1 0.131892495739976 0.323729652307975
3 "small tgt" 719 90 3.5 6 15.3549630302817 0 1 3.5 1 0.139897115650228 0.347707156084653
3 "small tgt" 720 90 3.5 6 16.0703242061804 90 1 3.5 1 0.127984681222642 0.297780814450789
3 "small tgt" 721 91 3.5 6 16.4597269331571 135 1 3.5 1 0.135824046790049 0.295739472622699
3 "small tgt" 722 91 3.5 6 23.4392190669685 225 1 3.5 1 0.119899537377933 0.323716131497804
3 "small tgt" 723 91 3.5 6 23.4395884343958 90 1 3.5 1 0.111924663248828 0.303617898307493
3 "small tgt" 724 91 3.5 6 3.20908446719823 315 1 3.5 1 0.151790620944439 0.33578480639494
3 "small tgt" 725 91 3.5 6 11.3032057250803 180 1 3.5 1 0.139880590216308 0.31964787003767
3 "small tgt" 726 91 3.5 6 22.5107981178275 270 1 3.5 1 0.123939855832077 0.32374437496901
3 "small tgt" 727 91 3.5 6 22.8487280332907 45 1 3.5 1 0.143944945666135 0.315741557831643
3 "small tgt" 728 91 3.5 6 25.3659852008824 0 1 3.5 1 0.131929152157909 0.335693465813847
3 "small tgt" 729 92 3.5 6 8.99360295207946 180 1 3.5 1 0.127907762837367 0.299708881938841
3 "small tgt" 730 92 3.5 6 17.4514869628751 225 1 3.5 1 0.111913546138112 0.343646406183325
3 "small tgt" 731 92 3.5 6 13.216747471342 0 1 3.5 1 0.147942598453028 0.319730497207729
3 "small tgt" 732 92 3.5 6 22.0696049061548 315 1 3.5 1 0.131883782330078 0.29978760309973
3 "small tgt" 733 92 3.5 6 22.1196146260532 270 1 3.5 1 0.115902785978278 0.343694780637634
3 "small tgt" 734 92 3.5 6 19.1661578689325 90 1 3.5 1 0.12775753161668 0.323876578442878
3 "small tgt" 735 92 3.5 6 15.7212908877938 135 1 3.5 1 0.135901265637585 0.319747924029343
3 "small tgt" 736 92 3.5 6 21.6480720255609 45 1 3.5 1 0.115912701237903 0.295777631352166
3 "small tgt" 737 93 3.5 6 28.8298476164172 315 1 3.5 1 0.135900965175551 0.307763078152902
3 "small tgt" 738 93 3.5 6 18.9684803381617 90 1 3.5 1 0.119890223041921 0.339737089354685
3 "small tgt" 739 93 3.5 6 22.9525859585446 45 1 3.5 1 0.119907048939012 0.351725240317819
3 "small tgt" 740 93 3.5 6 20.2867426745278 270 1 3.5 1 0.0999049637296139 0.335459706033589
3 "small tgt" 741 93 3.5 6 2.49899580663238 135 1 3.5 1 0.131934860944284 0.279729331413137
3 "small tgt" 742 93 3.5 6 13.7743674333156 225 1 3.5 1 0.099965056218025 0.311752918917819
3 "small tgt" 743 93 3.5 6 24.5976277964858 0 1 3.5 1 0.119909152176206 0.315772505462519
3 "small tgt" 744 93 3.5 6 3.30179035175396 180 1 3.5 1 0.123904701727042 0.387709824191461
3 "small tgt" 745 94 3.5 6 10.0064685210774 45 1 3.5 1 0.119914560500092 0.295777931816019
3 "small tgt" 746 94 3.5 6 13.7602886950647 90 1 3.5 1 0.119908551250546 0.335745445815292
3 "small tgt" 747 94 3.5 6 22.2902958048363 0 1 3.5 1 0.135899763325597 0.343736544916055
3 "small tgt" 748 94 3.5 6 32.6160300564434 315 1 3.5 1 0.119906448014035 0.347734197702948
3 "small tgt" 749 94 3.5 6 9.55548814330526 180 1 3.5 1 0.139895613338467 0.383704960303248
3 "small tgt" 750 94 3.5 6 12.1623913929648 135 1 3.5 1 0.139895312876433 0.367714950079517
3 "small tgt" 751 94 3.5 6 16.8058872365599 225 1 3.5 1 0.131899105914954 0.315760186502985
3 "small tgt" 752 94 3.5 6 18.8948506454248 270 1 3.5 1 0.103918841488849 0.307764880927834
3 "small tgt" 753 95 3.5 6 14.2577278530905 0 1 3.5 1 0.139898918425615 0.295775528115428
3 "small tgt" 754 95 3.5 6 10.6939349416551 45 1 3.5 1 0.163874619426906 0.315759285115291
3 "small tgt" 755 95 3.5 6 7.62983205625192 180 1 3.5 1 0.143888158263962 0.327753445328653
3 "small tgt" 756 95 3.5 6 10.5620694235635 90 1 3.5 1 0.159883576812945 0.275778550767427
3 "small tgt" 757 95 3.5 6 13.8752869841599 135 1 3.5 1 0.151898186498329 0.303767829064782
3 "small tgt" 758 95 3.5 6 23.6092995600822 270 1 3.5 1 0.0959310474752328 0.323745276355567
3 "small tgt" 759 95 3.5 6 29.3713917020173 225 1 3.5 1 0.119913058187649 0.299773481364355
3 "small tgt" 760 95 3.5 6 9.80079718072545 315 1 3.5 1 0.127902955438913 0.299761462867764
3 "small tgt" 761 96 3.5 6 18.076576141882 225 0 0 0 0.163862600928951 0.471631387870275
3 "small tgt" 762 96 3.5 6 13.9262818714027 45 0 0 0 0.0999127757536371 0.283718871715337
3 "small tgt" 763 96 3.5 6 16.9914559629678 90 0 0 0 0.111886804981623 0.259781028981024
3 "small tgt" 764 96 3.5 6 12.6697129780738 180 0 0 0 0.111922860474806 0.279786419278025
3 "small tgt" 765 96 3.5 6 26.9779036757823 270 0 0 0 0.0759481918619258 0.295551984058875
3 "small tgt" 766 96 3.5 6 14.4686532081892 315 0 0 0 0.11587484297047 0.295636714466127
3 "small tgt" 767 96 3.5 6 0.428622247209338 135 0 0 0 0.123789023685958 0.267904932481088
3 "small tgt" 768 96 3.5 6 11.8910820825267 0 0 0 0 0.12788673046748 0.307757369368119
3 "small tgt" 769 97 3.5 6 22.2520168384028 270 0 0 0 0.10790537716548 0.287744467508901
3 "small tgt" 770 97 3.5 6 12.1248501275622 315 0 0 0 0.123905302651792 0.299759960556003
3 "small tgt" 771 97 3.5 6 6.90078452172555 0 0 0 0 0.115897678116198 0.299765969804184
3 "small tgt" 772 97 3.5 6 19.2039641819272 135 0 0 0 0.123895387390348 0.295774927190678
3 "small tgt" 773 97 3.5 6 8.38878356037693 180 0 0 0 0.127879218905491 0.279786419277571
3 "small tgt" 774 97 3.5 6 18.4031947959091 90 0 0 0 0.103969319178987 0.275754513772881
3 "small tgt" 775 97 3.5 6 13.9304819439668 45 0 0 0 0.115915405400301 0.315727736559893
3 "small tgt" 776 97 3.5 6 13.5137591219789 225 0 0 0 0.103942277559099 0.311756224004966
3 "small tgt" 777 98 3.5 6 7.03439109313435 180 0 0 0 0.135897660088631 0.30766242323557
3 "small tgt" 778 98 3.5 6 14.6538652297561 0 0 0 0 0.155883820788176 0.395699120515928
3 "small tgt" 779 98 3.5 6 14.5407726430285 270 0 0 0 0.119992380272606 0.295796260024645
3 "small tgt" 780 98 3.5 6 7.50290443157609 135 0 0 0 0.183723468790959 0.307489056405984
3 "small tgt" 781 98 3.5 6 7.36065160705106 45 0 0 0 0.123903499876405 0.29577973458936
3 "small tgt" 782 98 3.5 6 18.8472519672812 225 0 0 0 0.123926034560554 0.291753537869681
3 "small tgt" 783 98 3.5 6 13.4217735346044 315 0 0 0 0.155857680555755 0.299743735583206
3 "small tgt" 784 98 3.5 6 13.7853578246153 90 0 0 0 0.119924475760627 0.295774326265018
3 "small tgt" 785 99 3.5 6 16.8129570894635 225 0 0 0 0.103920944725814 0.299772880440287
3 "small tgt" 786 99 3.5 6 12.6400429837996 180 0 0 0 0.139893810563308 0.283779865590304
3 "small tgt" 787 99 3.5 6 17.8310303851313 135 0 0 0 0.167883990248811 0.291775171164772
3 "small tgt" 788 99 3.5 6 8.6841522733714 315 0 0 0 0.159873962014444 0.299779190151412
3 "small tgt" 789 99 3.5 6 13.124930775156 0 0 0 0 0.179861925489377 0.335739737029826
3 "small tgt" 790 99 3.5 6 12.9275674166903 90 0 0 0 0.131902711464136 0.283775358654111
3 "small tgt" 791 99 3.5 6 9.51976880423859 45 0 0 0 0.139891406864081 0.319760543452276
3 "small tgt" 792 99 3.5 6 15.212130599844 270 0 0 0 0.135902167025279 0.307761575842051
3 "small tgt" 793 100 3.5 6 11.2353613130316 180 0 0 0 0.147899932785549 0.287773011443505
3 "small tgt" 794 100 3.5 6 8.31639171986025 225 0 0 0 0.135906974425325 0.29178418503875
3 "small tgt" 795 100 3.5 6 11.1731635613595 315 0 0 0 0.123892983690666 0.279782212802957
3 "small tgt" 796 100 3.5 6 2.55746585612654 45 0 0 0 0.147885210126788 0.263803319688805
3 "small tgt" 797 100 3.5 6 14.9296014010753 0 0 0 0 0.12790355636389 0.303772035539851
3 "small tgt" 798 100 3.5 6 23.3356000963554 90 0 0 0 0.151883163376169 0.271792015089886
3 "small tgt" 799 100 3.5 6 5.43418647232052 135 0 0 0 0.13989501241349 0.307765481853494
3 "small tgt" 800 100 3.5 6 19.2800401143862 270 0 0 0 0.135916889684722 0.283781668366373
3 "small tgt" 801 101 3.5 6 14.6455767496452 90 1 0 0 0.171839878757055 0.367749803723427
3 "small tgt" 802 101 3.5 6 10.1156849818979 180 1 0 0 0.143881247628315 0.387690594594915
3 "small tgt" 803 101 3.5 6 10.9181840816056 45 1 0 0 0.135886843441085 0.299729914310547
3 "small tgt" 804 101 3.5 6 18.9556602877299 225 1 0 0 0.119919367898774 0.311736994407966
3 "small tgt" 805 101 3.5 6 22.6290953002521 315 1 0 0 0.211806791833396 0.339716657907957
3 "small tgt" 806 101 3.5 6 16.9613160684571 135 1 0 0 0.107850993463444 0.435653113706394
3 "small tgt" 807 101 3.5 6 15.5465145188726 270 1 0 0 0.111900926716316 0.315730741183643
3 "small tgt" 808 101 3.5 6 14.3249528417834 0 1 0 0 0.119911255412944 0.387693899680698
3 "small tgt" 809 102 3.5 6 1.96749774831499 180 1 0 0 0.115892870718199 0.355735212066065
3 "small tgt" 810 102 3.5 6 6.6617480725232 315 1 0 0 0.143891162889076 0.331744487941478
3 "small tgt" 811 102 3.5 6 11.7621471020421 90 1 0 0 0.119907349401274 0.303757913804475
3 "small tgt" 812 102 3.5 6 7.05133739299358 135 1 0 0 0.179863127338649 0.315756580954258
3 "small tgt" 813 102 3.5 6 12.5969632560299 45 1 0 0 0.155883219864336 0.295775828578144
3 "small tgt" 814 102 3.5 6 12.4789025186996 0 1 0 0 0.155856178244449 0.359734367165402
3 "small tgt" 815 102 3.5 6 9.71706436438719 225 1 0 0 0.151882261989385 0.299765068418083
3 "small tgt" 816 102 3.5 6 10.5874863932027 270 1 0 0 0.159873361090376 0.311715661573317
3 "small tgt" 817 103 3.5 6 6.53749435519264 135 1 0 0 0.175854056979688 0.339706442184479
3 "small tgt" 818 103 3.5 6 8.88546056366224 0 1 0 0 0.219826434865581 0.375711157042588
3 "small tgt" 819 103 3.5 6 3.67833222535438 315 1 0 0 0.211809195533306 0.359735869475799
3 "small tgt" 820 103 3.5 6 5.04848506180953 225 1 0 0 0.195850132939313 0.339719362070127
3 "small tgt" 821 103 3.5 6 8.7204270419118 90 1 0 0 0.155888628187768 0.303763923053339
3 "small tgt" 822 103 3.5 6 3.17243678560316 180 1 0 0 0.159866450454047 0.31177094666441
3 "small tgt" 823 103 3.5 6 7.02235846645484 270 1 0 0 0.163869211102337 0.359726555141151
3 "small tgt" 824 103 3.5 6 8.09548858844913 45 1 0 0 0.151885867539022 0.287776316527697
3 "small tgt" 825 104 3.5 6 0.898458909529628 270 1 0 0 0.139896514725251 0.287775114679562
3 "small tgt" 826 104 3.5 6 10.1644829448908 0 1 0 0 0.19985079035132 0.319754233741151
3 "small tgt" 827 104 3.5 6 3.91664224361923 225 1 0 0 0.607545873854406 0.323728450457793
3 "small tgt" 828 104 3.5 6 4.36667820237273 90 1 0 0 0.203841832964372 0.303771735077589
3 "small tgt" 829 104 3.5 6 5.20996920012027 45 1 0 0 0.179864930113581 0.315751473092178
3 "small tgt" 830 104 3.5 6 2.00205971667509 180 1 0 0 0.1838628833641 0.311765237877808
3 "small tgt" 831 104 3.5 6 5.71910225788206 135 1 0 0 0.195851034326552 0.327754647177926
3 "small tgt" 832 104 3.5 6 10.5750402201492 315 1 0 0 0.179867934739377 0.303764523979908
3 "small tgt" 833 105 3.5 6 4.8405407570394 225 1 0 0 0.199849288038877 0.319756036516083
3 "small tgt" 834 105 3.5 6 4.32606285751696 135 1 0 0 0.195851935714245 0.331739680542341
3 "small tgt" 835 105 3.5 6 3.83739568099199 0 1 0 0 0.15988177403915 0.299770777202184
3 "small tgt" 836 105 3.5 6 -0.276742689189261 45 1 0 0 0.195852536638995 0.28778232577838
3 "small tgt" 837 105 3.5 6 4.06871512289407 270 1 0 0 0.159885680050593 0.28378587483985
3 "small tgt" 838 105 3.5 6 -2.92576606650409 315 1 0 0 0.155870600441176 0.319745520330343
3 "small tgt" 839 105 3.5 6 9.966887242037 90 1 0 0 0.11993108593424 0.279753368409047
3 "small tgt" 840 105 3.5 6 0.0357762868449293 180 1 0 0 0.135904871186995 0.259776822508229
3 "small tgt" 841 106 3.5 6 3.49704784265679 0 1 0 0 0.131776216775734 0.299662009797885
3 "small tgt" 842 106 3.5 6 8.16112236580038 135 1 0 0 0.135912983672597 0.263727302691905
3 "small tgt" 843 106 3.5 6 -0.652469806739715 45 1 0 0 0.114041421151569 0.291714477751611
3 "small tgt" 844 106 3.5 6 1.18899224765217 225 1 0 0 0.10598662401253 0.267757104960765
3 "small tgt" 845 106 3.5 6 -0.409835039706745 270 1 0 0 0.119904645239103 0.287785931326425
3 "small tgt" 846 106 3.5 6 3.90403662642665 315 1 0 0 0.119990277035413 0.267789254441595
3 "small tgt" 847 106 3.5 6 0.0284555710842022 180 1 0 0 0.131897002677761 0.323738966643759
3 "small tgt" 848 106 3.5 6 6.73808104575534 90 1 0 0 0.159882374962535 0.259721236956466
3 "small tgt" 849 107 3.5 6 1.11396256756877 0 1 0 0 0.119907048938558 0.29173941613476
3 "small tgt" 850 107 3.5 6 -4.85749292415938 45 1 0 0 0.111894617004509 0.355680527901086
3 "small tgt" 851 107 3.5 6 9.17176364961039 315 1 0 0 0.127912570236049 0.275788466027961
3 "small tgt" 852 107 3.5 6 7.2640880539412 135 1 0 0 0.135768160776252 0.32363260293846
3 "small tgt" 853 107 3.5 6 3.11109217584205 270 1 0 0 0.119908551252365 0.287767903580288
3 "small tgt" 854 107 3.5 6 5.04033848989763 90 1 0 0 0.11590879522555 0.307800635959893
3 "small tgt" 855 107 3.5 6 11.4739636780525 225 1 0 0 0.111901828103328 0.299761462867309
3 "small tgt" 856 107 3.5 6 -3.76739566659032 180 1 0 0 0.131916833197693 0.275754213310165
3 "small tgt" 857 108 3.5 6 -0.311294447229992 270 1 0 0 0.119950015068525 0.299749143907547
3 "small tgt" 858 108 3.5 6 9.44238693300391 180 1 0 0 0.13188107816768 0.315759886040496
3 "small tgt" 859 108 3.5 6 -3.33966002172484 0 1 0 0 0.111994670998683 0.311755623079307
3 "small tgt" 860 108 3.5 6 0.986306078191169 90 1 0 0 0.131978127536968 0.303822513229989
3 "small tgt" 861 108 3.5 6 0.885193558813844 135 1 0 0 0.135991704832122 0.295789950313065
3 "small tgt" 862 108 3.5 6 2.85795891190113 225 1 0 0 0.131862149033623 0.327777181860256
3 "small tgt" 863 108 3.5 6 3.62953209086905 45 1 0 0 0.103914935477178 0.279786419277571
3 "small tgt" 864 108 3.5 6 6.79991543182478 315 1 0 0 0.103931460911099 0.295775828577462
3 "small tgt" 865 109 3.5 6 5.15925716022817 270 1 0 0 0.0879378451381854 0.279782513267264
3 "small tgt" 866 109 3.5 6 -2.18370680845083 90 1 0 0 0.119911856338376 0.275786663253257
3 "small tgt" 867 109 3.5 6 1.93235987581629 135 1 0 0 0.131890993428669 0.29178718966341
3 "small tgt" 868 109 3.5 6 -0.602321170861883 45 1 0 0 0.103830205068334 0.275731979088278
3 "small tgt" 869 109 3.5 6 1.17076754245681 180 1 0 0 0.115907292914244 0.287751678609311
3 "small tgt" 870 109 3.5 6 7.42825079088555 315 1 0 0 0.111872082322861 0.311779660075217
3 "small tgt" 871 109 3.5 6 11.7072108829016 225 1 0 0 0.0959367562618354 0.26777723594455
3 "small tgt" 872 109 3.5 6 7.74712141807531 0 1 0 0 0.107945038208527 0.3357250143697
3 "small tgt" 873 110 3.5 6 -4.64573441759004 180 1 0 0 0.119916964199092 0.315727736559438
3 "small tgt" 874 110 3.5 6 16.1452066364805 315 1 0 0 0.11992477622357 0.28778142438955
3 "small tgt" 875 110 3.5 6 -2.19385778147568 45 1 0 0 0.099923592400728 0.283783170677225
3 "small tgt" 876 110 3.5 6 9.80633222615628 135 1 0 0 0.119908250788512 0.283786776227544
3 "small tgt" 877 110 3.5 6 6.97092828343049 90 1 0 0 0.111906635502464 0.291783584114683
3 "small tgt" 878 110 3.5 6 2.78026736895341 270 1 0 0 0.103920343801065 0.291775471628171
3 "small tgt" 879 110 3.5 6 1.41315820419432 225 1 0 0 0.111913546138567 0.295779133665974
3 "small tgt" 880 110 3.5 6 6.17817540623002 0 1 0 0 0.12391401606169 0.307759472604403
4 "small tgt" 1 1 -3.5 6 -7.2629820648785 135 0 0 0 0.147899632324126 1.35092120282334
4 "small tgt" 2 1 -3.5 6 -2.14795389565705 90 0 0 0 0.103929658136849 0.447602805477892
4 "small tgt" 3 1 -3.5 6 -13.5056303802766 225 0 0 0 0.0879405492994181 0.379670651099119
4 "small tgt" 4 1 -3.5 6 8.89993433510303 315 0 0 0 0.735351479461727 0.391727307498883
4 "small tgt" 5 1 -3.5 6 -1.43835008155291 270 0 0 0 0.0879264275646818 0.4636225614843
4 "small tgt" 6 1 -3.5 6 2.7166898894644 45 0 0 0 0.0999169822273842 0.395692810804931
4 "small tgt" 7 1 -3.5 6 6.76273629529175 180 0 0 0 0.0640108190516457 0.467635237393822
4 "small tgt" 8 1 -3.5 6 -6.07747656510211 0 0 0 0 0.0958958933694447 0.391687045531867
4 "small tgt" 9 2 -3.5 6 -2.85903869404446 0 0 0 0 0.0799746890438797 0.40766383540894
4 "small tgt" 10 2 -3.5 6 -0.973615890279954 315 0 0 0 0.0839323803265444 0.463609341137015
4 "small tgt" 11 2 -3.5 6 -2.44193896678972 135 0 0 0 0.127834750464473 0.419353627167624
4 "small tgt" 12 2 -3.5 6 -6.11208567273715 45 0 0 0 0.0799479478864953 0.347669898741145
4 "small tgt" 13 2 -3.5 6 -4.68929401255597 270 0 0 0 0.0878948790083598 0.419685337703186
4 "small tgt" 14 2 -3.5 6 -2.82199470278883 225 0 0 0 0.0839350844885587 0.403681205743723
4 "small tgt" 15 2 -3.5 6 -8.68607543034932 180 0 0 0 0.103926953974849 0.411668699295063
4 "small tgt" 16 2 -3.5 6 2.82049765905723 90 0 0 0 0.135857999046422 0.415720134859484
4 "small tgt" 17 3 -3.5 6 -8.52219015992443 0 0 0 0 0.0779438634001366 0.407669544195485
4 "small tgt" 18 3 -3.5 6 -0.668818439343055 90 0 0 0 0.719446199646029 0.4476418655955
4 "small tgt" 19 3 -3.5 6 7.64696154151803 135 0 0 0 0.087916512304048 0.603251664637071
4 "small tgt" 20 3 -3.5 6 -5.51201144142737 45 0 0 0 0.0759115354441917 0.375713861203778
4 "small tgt" 21 3 -3.5 6 2.6744368496231 270 0 0 0 0.0839510089979285 0.391659102524599
4 "small tgt" 22 3 -3.5 6 -1.27444636070251 225 0 0 0 0.0759184460804363 0.435642897984309
4 "small tgt" 23 3 -3.5 6 -10.8357811821011 180 0 0 0 0.0879168127665224 0.443634898472368
4 "small tgt" 24 3 -3.5 6 17.4894136788864 315 0 0 0 0.0839338826388456 0.371691270033779
4 "small tgt" 25 4 -3.5 6 1.42028839389955 135 0 0 0 0.103914935477121 0.395686200631417
4 "small tgt" 26 4 -3.5 6 -5.65177386823351 180 0 0 0 0.0959439673601565 0.419682333078782
4 "small tgt" 27 4 -3.5 6 7.77056593389985 315 0 0 0 0.0959373571864859 0.411679515943007
4 "small tgt" 28 4 -3.5 6 -3.98902745972231 45 0 0 0 0.0839483048359 0.359713635256043
4 "small tgt" 29 4 -3.5 6 0.393642482953302 270 0 0 0 0.107924907224728 0.35170751303329
4 "small tgt" 30 4 -3.5 6 -2.89134162130205 0 0 0 0 0.0919252822018279 0.407689675179114
4 "small tgt" 31 4 -3.5 6 -6.04772834489094 90 0 0 0 0.123911912825051 0.331743887016444
4 "small tgt" 32 4 -3.5 6 -17.1141167996176 225 0 0 0 0.0997874829150049 0.339418298703677
4 "small tgt" 33 5 -3.5 6 -8.65671120573958 225 0 0 0 0.075952398336284 0.431643141959711
4 "small tgt" 34 5 -3.5 6 -2.17560354719858 135 0 0 0 0.127838055551109 0.387779831939412
4 "small tgt" 35 5 -3.5 6 5.27014177717094 315 0 0 0 0.0919069539928614 0.395695214504599
4 "small tgt" 36 5 -3.5 6 2.61468206053563 90 0 0 0 0.115871237421658 0.359763812483948
4 "small tgt" 37 5 -3.5 6 -2.27684958918999 180 0 0 0 0.087936342825202 0.411683421954905
4 "small tgt" 38 5 -3.5 6 -5.28313891551257 45 0 0 0 0.0879354414379918 0.347693635274254
4 "small tgt" 39 5 -3.5 6 -0.892476304327924 270 0 0 0 0.0919315919132657 0.40369172192905
4 "small tgt" 40 5 -3.5 6 0.602337249057128 0 0 0 0 0.083934183101178 0.355705165820751
4 "small tgt" 41 6 -3.5 6 7.93095521870087 135 1 0 0 0.103908625765996 0.383718481114215
4 "small tgt" 42 6 -3.5 6 -4.55421480982719 180 1 0 0 0.0799437414124782 0.367701128807568
4 "small tgt" 43 6 -3.5 6 -4.40751088093388 315 1 0 0 0.0999274984128249 0.347674706140083
4 "small tgt" 44 6 -3.5 6 -0.675709657672537 45 1 0 0 0.0680147815502892 0.38767947748363
4 "small tgt" 45 6 -3.5 6 -1.01969569059494 225 1 0 0 0.0759139391437884 0.359636716870966
4 "small tgt" 46 6 -3.5 6 0.762516367798897 90 1 0 0 0.0999211887015576 0.371717710728575
4 "small tgt" 47 6 -3.5 6 -2.81249868319481 0 1 0 0 0.0719409242765607 0.355681429288182
4 "small tgt" 48 6 -3.5 6 -0.553390799917774 270 1 0 0 0.0878825600481434 0.387393136776865
4 "small tgt" 49 7 -3.5 6 5.52080708521239 315 1 0 0 0.0999166817648529 0.347714367182647
4 "small tgt" 50 7 -3.5 6 1.54278040475735 90 1 0 0 0.0959262400761531 0.367615497011286
4 "small tgt" 51 7 -3.5 6 -0.207394972639501 270 1 0 0 0.143923312370134 0.36372841440263
4 "small tgt" 52 7 -3.5 6 1.34702625398396 45 1 0 0 0.107911085952281 0.36369926954589
4 "small tgt" 53 7 -3.5 6 6.93085588049018 180 1 0 0 0.0919454131855559 0.38772274407529
4 "small tgt" 54 7 -3.5 6 5.60670605885339 0 1 0 0 0.099924193325819 0.331739380079881
4 "small tgt" 55 7 -3.5 6 -10.0750793554648 225 1 0 0 0.0719421261263449 0.359722048204532
4 "small tgt" 56 7 -3.5 6 0.546763250205073 135 1 0 0 0.103914334552201 0.411689130741081
4 "small tgt" 57 8 -3.5 6 5.17366102533629 90 1 0 0 0.115911799851233 0.375707851954644
4 "small tgt" 58 8 -3.5 6 1.85803031659198 270 1 0 0 0.099922090088711 0.335682649165335
4 "small tgt" 59 8 -3.5 6 4.77058795823886 135 1 0 0 0.103919141951394 0.375709354267229
4 "small tgt" 60 8 -3.5 6 -6.1431386350508 180 1 0 0 0.0919297891385895 0.407672849282449
4 "small tgt" 61 8 -3.5 6 -5.74942968272241 0 1 0 0 0.0879297326516166 0.303760017042038
4 "small tgt" 62 8 -3.5 6 11.4624367329159 225 1 0 0 0.0799154979430625 0.335729521306149
4 "small tgt" 63 8 -3.5 6 1.35502321134381 315 1 0 0 0.0999160808400745 0.359715738492866
4 "small tgt" 64 8 -3.5 6 -0.999228320608831 45 1 0 0 0.0879062965809965 0.327768468449733
4 "small tgt" 65 9 -3.5 6 3.378334075511 45 1 0 0 0.0879141086045934 0.375625525245823
4 "small tgt" 66 9 -3.5 6 0.753180436389546 315 1 0 0 0.119926879460252 0.323708619936724
4 "small tgt" 67 9 -3.5 6 1.82991325742627 270 1 0 0 0.111903029953311 0.327749839778335
4 "small tgt" 68 9 -3.5 6 -0.380933603044598 135 1 0 0 0.11590038227834 0.395705430227764
4 "small tgt" 69 9 -3.5 6 -1.55366566915633 90 1 0 0 0.119913959575257 0.343729934742612
4 "small tgt" 70 9 -3.5 6 -0.959864507561033 225 1 0 0 0.0959337516371477 0.395697317741593
4 "small tgt" 71 9 -3.5 6 -3.55185732684732 0 1 0 0 0.11990614755166 0.371712903329353
4 "small tgt" 72 9 -3.5 6 -0.397953632022961 180 1 0 0 0.123901096177178 0.41568077428019
4 "small tgt" 73 10 -3.5 6 -5.93239943857143 315 1 0 0 0.0998875369081418 0.355502654134938
4 "small tgt" 74 10 -3.5 6 -1.80274252306407 180 1 0 0 0.0879348405130429 0.371679551998341
4 "small tgt" 75 10 -3.5 6 3.01056052290395 225 1 0 0 0.0798803438371181 0.307818663705319
4 "small tgt" 76 10 -3.5 6 -5.59450074686006 0 1 0 0 0.087933037738452 0.347741408802278
4 "small tgt" 77 10 -3.5 6 -1.32200029943517 45 1 0 0 0.0639528298003711 0.339737389816719
4 "small tgt" 78 10 -3.5 6 -3.76201232629838 135 1 0 0 0.0999247942508532 0.363713992205192
4 "small tgt" 79 10 -3.5 6 -8.22215766296632 90 1 0 0 0.0879378451374464 0.391653393738068
4 "small tgt" 80 10 -3.5 6 -2.36392448615281 270 1 0 0 0.103915235939581 0.351736056965365
4 "small tgt" 81 11 -3.5 6 0.189674259190622 135 1 0 0 0.107928813236384 0.355735212065071
4 "small tgt" 82 11 -3.5 6 0.663051163109928 90 1 0 0 0.0919153669412651 0.359719644504992
4 "small tgt" 83 11 -3.5 6 3.36670372983237 315 1 0 0 0.107915893351219 0.299769575353196
4 "small tgt" 84 11 -3.5 6 -13.667121140115 270 1 0 0 0.0799338261518869 0.307774495726335
4 "small tgt" 85 11 -3.5 6 -3.78240910347611 180 1 0 0 0.0959025035431864 0.351758591648604
4 "small tgt" 86 11 -3.5 6 -2.60980327585005 225 1 0 0 0.0838969257584949 0.391681336745336
4 "small tgt" 87 11 -3.5 6 7.17364757013278 0 1 0 0 0.0959226345267155 0.339653861257659
4 "small tgt" 88 11 -3.5 6 -4.43516389864 45 1 0 0 0.095928343313318 0.347713465795124
4 "small tgt" 89 12 -3.5 6 6.21731088039839 315 1 0 0 0.103969619641589 0.311749012905693
4 "small tgt" 90 12 -3.5 6 3.40776953967903 45 1 0 0 0.0799470464992567 0.395655553462603
4 "small tgt" 91 12 -3.5 6 4.66418846387181 90 1 0 0 0.10791979936306 0.355706367670479
4 "small tgt" 92 12 -3.5 6 2.85580144639065 225 1 0 0 0.0759286618033173 0.34356888687384
4 "small tgt" 93 12 -3.5 6 -2.15464088751737 0 1 0 0 0.0958535281652644 0.355784788367629
4 "small tgt" 94 12 -3.5 6 -0.603808113328625 180 1 0 0 0.0959220336017665 0.475611914297275
4 "small tgt" 95 12 -3.5 6 5.13465610702106 270 1 0 0 0.115818656494127 0.35171292135783
4 "small tgt" 96 12 -3.5 6 -0.926895110682709 135 1 0 0 0.119919668361661 0.355694349172722
4 "small tgt" 97 13 -3.5 6 -0.658855386602435 315 1 0 0 0.103921245188531 0.319757238365526
4 "small tgt" 98 13 -3.5 6 -2.93089332213239 90 1 0 0 0.115912100313494 0.345609928240492
4 "small tgt" 99 13 -3.5 6 -4.4695793774976 135 1 0 0 0.115913001701188 0.339743699527787
4 "small tgt" 100 13 -3.5 6 1.40052966361343 0 1 0 0 0.0799323238396141 0.311750214755307
4 "small tgt" 101 13 -3.5 6 6.82335250910654 180 1 0 0 0.0799362298513415 0.335739737029144
4 "small tgt" 102 13 -3.5 6 -1.80503221630992 45 1 0 0 0.0799326243021028 0.295771622103359
4 "small tgt" 103 13 -3.5 6 9.07193285414703 270 1 0 0 0.131906016550204 0.311732187009341
4 "small tgt" 104 13 -3.5 6 -9.52445445181158 225 1 0 0 0.0799554594476604 0.323755792540624
4 "small tgt" 105 14 -3.5 6 -4.82471790672861 180 1 0 0 0.107887048956911 0.331728262969477
4 "small tgt" 106 14 -3.5 6 -0.0914765277597023 0 1 0 0 0.0959259396137213 0.351682274187965
4 "small tgt" 107 14 -3.5 6 0.24849911984482 45 1 0 0 0.0959409627355399 0.33574454442811
4 "small tgt" 108 14 -3.5 6 2.14133691626368 135 1 0 0 0.119909152176035 0.299771378128071
4 "small tgt" 109 14 -3.5 6 -1.71846645931223 270 1 0 0 0.119913959575001 0.295770720716234
4 "small tgt" 110 14 -3.5 6 -0.0371038310452971 225 1 0 0 0.0799440418746826 0.327730910644561
4 "small tgt" 111 14 -3.5 6 1.7064212717019 90 1 0 0 0.115724611749897 0.34753439017976
4 "small tgt" 112 14 -3.5 6 -6.75755325199325 315 1 0 0 0.11591961187446 0.295762307768314
4 "small tgt" 113 15 -3.5 6 -3.86421726600939 315 1 0 0 0.119900438765569 0.335725314832189
4 "small tgt" 114 15 -3.5 6 5.87750671952225 225 1 0 0 0.119834036565464 0.343803548040626
4 "small tgt" 115 15 -3.5 6 0.062374523033176 270 1 0 0 0.13589165083954 0.283777161428759
4 "small tgt" 116 15 -3.5 6 -1.04338567452224 90 1 0 0 0.159882074500558 0.407685168242381
4 "small tgt" 117 15 -3.5 6 1.89105803362504 135 1 0 0 0.131901810075874 0.307762777691323
4 "small tgt" 118 15 -3.5 6 0.17979574597511 45 1 0 0 0.0999208882391827 0.287768804967754
4 "small tgt" 119 15 -3.5 6 3.80056152407445 180 1 0 0 0.111914447526033 0.299762965179866
4 "small tgt" 120 15 -3.5 6 2.96102187910727 0 1 0 0 0.115922015574199 0.311772148513796
4 "small tgt" 121 16 -3.5 6 -2.40668864460364 270 1 -3.5 1 0.0959196299023688 0.419668812268867
4 "small tgt" 122 16 -3.5 6 -4.02905886963309 315 1 -3.5 1 0.11192105769976 0.323751886528953
4 "small tgt" 123 16 -3.5 6 3.21524105213306 135 1 -3.5 1 0.103923047963292 0.331742384704341
4 "small tgt" 124 16 -3.5 6 -4.18122693406448 225 1 -3.5 1 0.0758009652657279 0.323875376592014
4 "small tgt" 125 16 -3.5 6 -2.47824072183441 90 1 -3.5 1 0.139899819812683 0.335725014369871
4 "small tgt" 126 16 -3.5 6 -2.56100922977677 45 1 -3.5 1 0.0879342395880371 0.327728506945107
4 "small tgt" 127 16 -3.5 6 -5.59820936198582 180 1 -3.5 1 0.111895217929771 0.319722084259581
4 "small tgt" 128 16 -3.5 6 -0.445701100440115 0 1 -3.5 1 0.103925151200144 0.291767659605
4 "small tgt" 129 17 -3.5 6 -5.51916860130351 0 1 -3.5 1 0.0959106160291867 0.355692245935927
4 "small tgt" 130 17 -3.5 6 -5.97741083932207 270 1 -3.5 1 0.123999948320488 0.299741031421661
4 "small tgt" 131 17 -3.5 6 7.93501277612755 90 1 -3.5 1 0.587033603418831 0.383291223522349
4 "small tgt" 132 17 -3.5 6 -0.721854388193631 225 1 -3.5 1 0.0799437414123076 0.339725671781423
4 "small tgt" 133 17 -3.5 6 -0.937850010197439 45 1 -3.5 1 0.0839317794017234 0.351727644016421
4 "small tgt" 134 17 -3.5 6 1.7409429106837 135 1 -3.5 1 0.109916071826433 0.321753510828898
4 "small tgt" 135 17 -3.5 6 -0.103268347433509 315 1 -3.5 1 0.123905302651508 0.30776728462763
4 "small tgt" 136 17 -3.5 6 -1.8554857755332 180 1 -3.5 1 0.115909396151665 0.395674182133973
4 "small tgt" 137 18 -3.5 6 6.72025842383633 90 1 -3.5 1 0.119910053563331 0.339738892128992
4 "small tgt" 138 18 -3.5 6 -1.10528091941148 180 1 -3.5 1 0.091953225208897 0.383533095787129
4 "small tgt" 139 18 -3.5 6 -0.80803128257118 135 1 -3.5 1 0.10391313270253 0.335736131480189
4 "small tgt" 140 18 -3.5 6 2.55255179506716 45 1 -3.5 1 0.09992148916416 0.275810700248712
4 "small tgt" 141 18 -3.5 6 4.77769103844465 270 1 -3.5 1 0.099930503037001 0.315732844420779
4 "small tgt" 142 18 -3.5 6 1.13521846886279 315 1 -3.5 1 0.127899049427015 0.299764167029366
4 "small tgt" 143 18 -3.5 6 -2.20827629198501 225 1 -3.5 1 0.0879312349634347 0.275765630882461
4 "small tgt" 144 18 -3.5 6 2.19044371773151 0 1 -3.5 1 0.103933564148463 0.3277345161938
4 "small tgt" 145 19 -3.5 6 7.14658834604451 315 1 -3.5 1 0.119908851713717 0.323752487453646
4 "small tgt" 146 19 -3.5 6 9.39266374824037 270 1 -3.5 1 0.119918166049445 0.319711868536899
4 "small tgt" 147 19 -3.5 6 1.92561508338315 45 1 -3.5 1 0.131900908688522 0.323758496702112
4 "small tgt" 148 19 -3.5 6 3.72281714571186 90 1 -3.5 1 0.119916663737229 0.339724469931866
4 "small tgt" 149 19 -3.5 6 8.74231207733754 180 1 -3.5 1 0.12790626052572 0.379704903817981
4 "small tgt" 150 19 -3.5 6 3.55242012292389 0 1 -3.5 1 0.115786206550467 0.323455931023375
4 "small tgt" 151 19 -3.5 6 10.3886529912382 225 1 -3.5 1 0.0959457701350743 0.339705540797866
4 "small tgt" 152 19 -3.5 6 2.32188824453881 135 1 -3.5 1 0.115898879966153 0.363731719489579
4 "small tgt" 153 20 -3.5 6 9.94416938088763 0 1 -3.5 1 0.0919457136478172 0.267764916983765
4 "small tgt" 154 20 -3.5 6 0.911269218518244 90 1 -3.5 1 0.127892138791026 0.319735304607548
4 "small tgt" 155 20 -3.5 6 -0.142367371621882 315 1 -3.5 1 0.103872570272927 0.327794909144643
4 "small tgt" 156 20 -3.5 6 -2.69007491013243 225 1 -3.5 1 0.0839431969744169 0.339733784267025
4 "small tgt" 157 20 -3.5 6 -3.94820160477315 180 1 -3.5 1 0.103903217441939 0.359704921845037
4 "small tgt" 158 20 -3.5 6 4.30414974949435 135 1 -3.5 1 0.111905133190476 0.335746046740496
4 "small tgt" 159 20 -3.5 6 2.73417806379493 45 1 -3.5 1 0.103922747500917 0.303765124903691
4 "small tgt" 160 20 -3.5 6 1.93065737686466 270 1 -3.5 1 0.135894054539392 0.335735230093007
4 "small tgt" 161 21 -3.5 6 7.21912347720485 180 1 -3.5 1 0.139905228136513 0.347718874119209
4 "small tgt" 162 21 -3.5 6 3.00292091725911 225 1 -3.5 1 0.139879388366921 0.347734197703687
4 "small tgt" 163 21 -3.5 6 10.326575904418 135 1 -3.5 1 0.155861887030483 0.319747022642844
4 "small tgt" 164 21 -3.5 6 6.83273382715466 0 1 -3.5 1 0.583533516434841 0.331750196727626
4 "small tgt" 165 21 -3.5 6 16.480712992685 45 1 -3.5 1 0.147878599953572 0.319752430966332
4 "small tgt" 166 21 -3.5 6 8.67376560782425 270 1 -3.5 1 0.127966953938255 0.319702554200887
4 "small tgt" 167 21 -3.5 6 6.26931404272854 315 1 -3.5 1 0.131897303139283 0.315752374479416
4 "small tgt" 168 21 -3.5 6 3.01391025055568 90 1 -3.5 1 0.131899105914215 0.303723060161815
4 "small tgt" 169 22 -3.5 6 3.63099584577456 45 1 -3.5 1 0.0999043628048071 0.323738666180873
4 "small tgt" 170 22 -3.5 6 10.0166157128918 180 1 -3.5 1 0.0959100151042094 0.327752543940278
4 "small tgt" 171 22 -3.5 6 12.2165559888686 270 1 -3.5 1 0.135880834191823 0.29975244899407
4 "small tgt" 172 22 -3.5 6 11.6380504377005 225 1 -3.5 1 0.0839209627539503 0.387700810316801
4 "small tgt" 173 22 -3.5 6 12.9226779149037 135 1 -3.5 1 0.13203731863706 0.307628771441784
4 "small tgt" 174 22 -3.5 6 2.1086871092913 315 1 -3.5 1 0.127900251277026 0.327707775036856
4 "small tgt" 175 22 -3.5 6 11.2061145500712 90 1 -3.5 1 0.123776704726254 0.351602050716281
4 "small tgt" 176 22 -3.5 6 6.68238052040779 0 1 -3.5 1 0.116006145057838 0.291764054055875
4 "small tgt" 177 23 -3.5 6 4.66339781827134 90 1 -3.5 1 0.0959400613484149 0.327656696421286
4 "small tgt" 178 23 -3.5 6 2.79885242094982 315 1 -3.5 1 0.103948286808532 0.335717803271564
4 "small tgt" 179 23 -3.5 6 4.20151162480848 270 1 -3.5 1 0.115916607250142 0.303757312879611
4 "small tgt" 180 23 -3.5 6 8.80650350884094 45 1 -3.5 1 0.0919276859012825 0.335732225468632
4 "small tgt" 181 23 -3.5 6 9.89307051335362 180 1 -3.5 1 0.109917574138422 0.321749604816773
4 "small tgt" 182 23 -3.5 6 12.4380425218087 0 1 -3.5 1 0.111911442901715 0.27178480399175
4 "small tgt" 183 23 -3.5 6 9.83870857469467 225 1 -3.5 1 0.111909039201919 0.319750027266764
4 "small tgt" 184 23 -3.5 6 6.68591433574836 135 1 -3.5 1 0.131901509613385 0.347728488917483
4 "small tgt" 185 24 -3.5 6 3.20209167948377 180 1 -3.5 1 0.555439376744744 0.39549360420574
4 "small tgt" 186 24 -3.5 6 4.22987065017221 315 1 -3.5 1 0.115916306787994 0.37570634964311
4 "small tgt" 187 24 -3.5 6 13.5155642656237 225 1 -3.5 1 0.111917752613067 0.311834043777139
4 "small tgt" 188 24 -3.5 6 3.86272381128499 135 1 -3.5 1 0.123891481379133 0.351700902859875
4 "small tgt" 189 24 -3.5 6 8.82353550123768 45 1 -3.5 1 0.135894955926346 0.323716131498713
4 "small tgt" 190 24 -3.5 6 NaN 0 1 -3.5 1 NaN NaN
4 "small tgt" 191 24 -3.5 6 13.6946982883649 270 1 -3.5 1 0.139875782817285 0.299765368880117
4 "small tgt" 192 24 -3.5 6 9.90977634668592 90 1 -3.5 1 0.135879932803959 0.351728244942024
4 "small tgt" 193 25 -3.5 6 16.3154549597834 45 1 -3.5 1 0.103922747500405 0.303781049413374
4 "small tgt" 194 25 -3.5 6 6.75492838564931 270 1 -3.5 1 0.131923443371761 0.335711493560439
4 "small tgt" 195 25 -3.5 6 7.9713973778735 225 1 -3.5 1 0.0919258831270326 0.363714893592487
4 "small tgt" 196 25 -3.5 6 7.79630290095236 180 1 -3.5 1 0.115922316036517 0.327752543941415
4 "small tgt" 197 25 -3.5 6 6.5749791236042 315 1 -3.5 1 0.0999196863889438 0.291776673478012
4 "small tgt" 198 25 -3.5 6 18.7821429582225 0 1 -3.5 1 0.175864272702825 0.219816219143127
4 "small tgt" 199 25 -3.5 6 8.61388462336522 135 1 -3.5 1 0.107917395663662 0.359493095823836
4 "small tgt" 200 25 -3.5 6 13.1813099201063 90 1 -3.5 1 0.111900926716203 0.303743792070691
4 "small tgt" 201 26 -3.5 6 10.9234041350636 0 1 -3.5 1 0.0839347840261553 0.271773987343636
4 "small tgt" 202 26 -3.5 6 13.2214904807228 270 1 -3.5 1 0.119898035066058 0.307744449482357
4 "small tgt" 203 26 -3.5 6 15.4071123577153 45 1 -3.5 1 0.0999491317083994 0.327762459200812
4 "small tgt" 204 26 -3.5 6 10.5305591566274 180 1 -3.5 1 0.0999250947130577 0.359724451903958
4 "small tgt" 205 26 -3.5 6 9.30450339964003 225 1 -3.5 1 0.0999241933259327 0.335717202345791
4 "small tgt" 206 26 -3.5 6 8.68906451422062 135 1 -3.5 1 0.119913659113195 0.331728563431625
4 "small tgt" 207 26 -3.5 6 6.37857534775894 90 1 -3.5 1 0.103921545651133 0.307766683702539
4 "small tgt" 208 26 -3.5 6 11.637371802133 315 1 -3.5 1 0.135900965175892 0.303761819817055
4 "small tgt" 209 27 -3.5 6 5.32230622953536 270 1 -3.5 1 0.131901810075533 0.319751830041696
4 "small tgt" 210 27 -3.5 6 5.36681987602632 225 1 -3.5 1 0.123901096177178 0.315763792052167
4 "small tgt" 211 27 -3.5 6 14.7709901721872 180 1 -3.5 1 0.0919333946877714 0.279759377657683
4 "small tgt" 212 27 -3.5 6 15.3643402215593 135 1 -3.5 1 0.151880158752419 0.3157364499707
4 "small tgt" 213 27 -3.5 6 9.11156753348727 45 1 -3.5 1 0.099927798875342 0.311755623079534
4 "small tgt" 214 27 -3.5 6 9.54818982654248 315 1 -3.5 1 0.115912100313608 0.303766927678566
4 "small tgt" 215 27 -3.5 6 18.6513189727872 0 1 -3.5 1 0.0879267280269005 0.359716339418128
4 "small tgt" 216 27 -3.5 6 18.9438367413573 90 1 -3.5 1 0.131782526486063 0.323830908150285
4 "small tgt" 217 28 -3.5 6 13.1875653397158 315 1 -3.5 1 0.107924907224174 0.315749069391813
4 "small tgt" 218 28 -3.5 6 15.5511124810327 225 1 -3.5 1 0.103905621141394 0.34770925932105
4 "small tgt" 219 28 -3.5 6 16.9331529881917 135 1 -3.5 1 0.0999067665042048 0.33583288038642
4 "small tgt" 220 28 -3.5 6 7.12630737491493 45 1 -3.5 1 0.115909696613812 0.335715099108825
4 "small tgt" 221 28 -3.5 6 17.1195617318481 180 1 -3.5 1 0.0959124188038913 0.343735643528476
4 "small tgt" 222 28 -3.5 6 18.5020257556133 270 1 -3.5 1 0.127910166537504 0.331652245972464
4 "small tgt" 223 28 -3.5 6 12.9615065445041 0 1 -3.5 1 0.103937169697588 0.303695117155144
4 "small tgt" 224 28 -3.5 6 15.8165264458663 90 1 -3.5 1 0.107914991963753 0.319701652814274
4 "small tgt" 225 29 -3.5 6 13.2780397425857 0 1 -3.5 1 0.0919294886763282 0.315756280491087
4 "small tgt" 226 29 -3.5 6 9.64886619236622 315 1 -3.5 1 0.10393656877261 0.319719680560524
4 "small tgt" 227 29 -3.5 6 16.3611504197442 135 1 -3.5 1 0.0999311039616941 0.355709071833076
4 "small tgt" 228 29 -3.5 6 16.8858254212633 180 1 -3.5 1 0.0799266150532958 0.395683796931735
4 "small tgt" 229 29 -3.5 6 23.2588592591043 270 1 -3.5 1 0.119890823966671 0.311802795682297
4 "small tgt" 230 29 -3.5 6 17.1891106364294 90 1 -3.5 1 0.115903086440312 0.30375731288018
4 "small tgt" 231 29 -3.5 6 6.98817213893895 225 1 -3.5 1 0.0959235359143804 0.339740093978435
4 "small tgt" 232 29 -3.5 6 23.4160602252897 45 1 -3.5 1 0.0999214891639895 0.331737276842773
4 "small tgt" 233 30 -3.5 6 16.2731069656966 45 1 -3.5 1 0.0798701281144076 0.367610990074695
4 "small tgt" 234 30 -3.5 6 14.8878718559041 270 1 -3.5 1 0.107937827109822 0.307762176766005
4 "small tgt" 235 30 -3.5 6 22.3767005567728 315 1 -3.5 1 0.123903199414372 0.379732245899504
4 "small tgt" 236 30 -3.5 6 16.9055480260998 180 1 -3.5 1 0.0959304465498008 0.319747924029912
4 "small tgt" 237 30 -3.5 6 13.3213632734439 0 1 -3.5 1 0.10790898271523 0.311777256374967
4 "small tgt" 238 30 -3.5 6 13.6543704231343 90 1 -3.5 1 0.57156910200581 0.351720733381057
4 "small tgt" 239 30 -3.5 6 19.7743866069833 135 1 -3.5 1 0.103917038713803 0.371719513503535
4 "small tgt" 240 30 -3.5 6 9.99711456824557 225 1 -3.5 1 0.099922090088512 0.351727644016819
4 "small tgt" 241 31 -3.5 6 15.3145718293119 90 1 -3.5 1 0.0999217896264781 0.35971633941756
4 "small tgt" 242 31 -3.5 6 10.0785909411419 225 1 -3.5 1 0.0839326807888483 0.311759228629057
4 "small tgt" 243 31 -3.5 6 20.1371432970173 135 1 -3.5 1 0.103928456287122 0.303763021666327
4 "small tgt" 244 31 -3.5 6 19.4476756839356 315 1 -3.5 1 0.0999205877765235 0.33574123934136
4 "small tgt" 245 31 -3.5 6 13.0449287067444 270 1 -3.5 1 0.0958979966062543 0.355674218188938
4 "small tgt" 246 31 -3.5 6 15.7268188743064 180 1 -3.5 1 0.0759025215708107 0.363384985831885
4 "small tgt" 247 31 -3.5 6 17.4378496129153 0 1 -3.5 1 0.0759620131343581 0.303709539351075
4 "small tgt" 248 31 -3.5 6 8.13909425848571 45 1 -3.5 1 0.0879279298767415 0.327737520818118
4 "small tgt" 249 32 -3.5 6 23.8000041518497 45 1 -3.5 1 0.0919589339955564 0.339728375943309
4 "small tgt" 250 32 -3.5 6 17.0280907265605 315 1 -3.5 1 0.0999118743657164 0.32775494763996
4 "small tgt" 251 32 -3.5 6 9.25682308913386 225 1 -3.5 1 0.091933394687544 0.36371759775443
4 "small tgt" 252 32 -3.5 6 16.4630957281253 90 1 -3.5 1 0.103917940101496 0.399643891914366
4 "small tgt" 253 32 -3.5 6 11.9247239344442 0 1 -3.5 1 0.0959286437755509 0.315729539333688
4 "small tgt" 254 32 -3.5 6 16.3640120195787 270 1 -3.5 1 0.115914504013062 0.339719662532502
4 "small tgt" 255 32 -3.5 6 16.1041913809909 180 1 -3.5 1 0.0759460886249599 0.415649526185121
4 "small tgt" 256 32 -3.5 6 15.3213469298569 135 1 -3.5 1 0.103902616516962 0.379700997804889
4 "small tgt" 257 33 -3.5 6 24.632451169634 315 1 -3.5 1 0.107900569767139 0.327748037003516
4 "small tgt" 258 33 -3.5 6 11.8257713010676 135 1 -3.5 1 0.123908307275769 0.359682988087002
4 "small tgt" 259 33 -3.5 6 11.2847529846714 225 1 -3.5 1 0.0999169822271142 0.367693617245891
4 "small tgt" 260 33 -3.5 6 17.0538269443256 0 1 -3.5 1 0.111919855850033 0.375678707099041
4 "small tgt" 261 33 -3.5 6 21.0633175932562 180 1 -3.5 1 0.111895217929941 0.367715250542233
4 "small tgt" 262 33 -3.5 6 20.5219415542811 90 1 -3.5 1 0.127888533241617 0.371643496505158
4 "small tgt" 263 33 -3.5 6 24.6526183290904 45 1 -3.5 1 0.58350136695401 0.275772241056757
4 "small tgt" 264 33 -3.5 6 18.9376509651347 270 1 -3.5 1 0.104035120453773 0.379663139538934
4 "small tgt" 265 34 -3.5 6 22.5297973636673 90 1 -3.5 1 0.107781887102988 0.367746198173108
4 "small tgt" 266 34 -3.5 6 16.3544899980539 270 1 -3.5 1 0.119914260037262 0.363719100066646
4 "small tgt" 267 34 -3.5 6 18.2030162487956 0 1 -3.5 1 0.0999205877766371 0.379693185782912
4 "small tgt" 268 34 -3.5 6 20.7378808082595 315 1 -3.5 1 0.109985779112549 0.343756976362556
4 "small tgt" 269 34 -3.5 6 18.0307715180876 135 1 -3.5 1 0.0919213761902711 0.389712105902163
4 "small tgt" 270 34 -3.5 6 10.1947230387311 225 1 -3.5 1 0.0879315354262644 0.331743887016273
4 "small tgt" 271 34 -3.5 6 17.4505331382381 180 1 -3.5 1 0.0959022030805272 0.379708208903821
4 "small tgt" 272 34 -3.5 6 15.3239300192071 45 1 -3.5 1 0.103930259061826 0.391613732694964
4 "small tgt" 273 35 -3.5 6 14.8943766658636 135 1 -3.5 1 0.107914391038889 0.335744243966246
4 "small tgt" 274 35 -3.5 6 20.2248303312515 270 1 -3.5 1 0.139864064782159 0.343742854628204
4 "small tgt" 275 35 -3.5 6 18.9271478829973 0 1 -3.5 1 0.0999262965630123 0.343724526418669
4 "small tgt" 276 35 -3.5 6 15.5531663412163 45 1 -3.5 1 0.119895030441398 0.355721991716791
4 "small tgt" 277 35 -3.5 6 21.9825266304175 315 1 -3.5 1 0.139880289753478 0.347754629150131
4 "small tgt" 278 35 -3.5 6 22.7120532478004 90 1 -3.5 1 0.123901697102269 0.375681110797814
4 "small tgt" 279 35 -3.5 6 10.3261712642264 225 1 -3.5 1 0.131906617474897 0.399666727060094
4 "small tgt" 280 35 -3.5 6 24.8771311841256 180 1 -3.5 1 0.131896702214135 0.383707364003953
4 "small tgt" 281 36 -3.5 6 11.5738286135553 270 1 -3.5 1 0.135896758701051 0.415694595552623
4 "small tgt" 282 36 -3.5 6 21.5516484832804 180 1 -3.5 1 0.111909039202487 0.395703927915406
4 "small tgt" 283 36 -3.5 6 16.1133312704921 315 1 -3.5 1 0.123887575367689 0.363722104690396
4 "small tgt" 284 36 -3.5 6 17.1527933445382 135 1 -3.5 1 0.119911255413285 0.363714292668419
4 "small tgt" 285 36 -3.5 6 23.3621884922212 225 1 -3.5 1 0.131899706838908 0.359688095948513
4 "small tgt" 286 36 -3.5 6 21.6302972180728 90 1 -3.5 1 0.123719316399843 0.363528907341447
4 "small tgt" 287 36 -3.5 6 23.0406217937159 45 1 -3.5 1 0.111887105443998 0.375642952066869
4 "small tgt" 288 36 -3.5 6 17.8317729371061 0 1 -3.5 1 0.107917696126492 0.343708000984748
4 "small tgt" 289 37 -3.5 6 22.3554855521865 180 1 -3.5 1 0.103898710505177 0.375721673227076
4 "small tgt" 290 37 -3.5 6 17.627826877344 225 1 -3.5 1 0.155874506452847 0.387705317253904
4 "small tgt" 291 37 -3.5 6 23.9375578344959 270 1 -3.5 1 0.127903255901515 0.383706162153658
4 "small tgt" 292 37 -3.5 6 25.4238019414927 90 1 -3.5 1 0.123908607738144 0.399682050643605
4 "small tgt" 293 37 -3.5 6 NaN 45 1 -3.5 1 NaN NaN
4 "small tgt" 294 37 -3.5 6 16.596488221358 0 1 -3.5 1 0.0799341266142619 0.351732751878444
4 "small tgt" 295 37 -3.5 6 25.3746392404792 315 1 -3.5 1 0.103924550275337 0.343716413932498
4 "small tgt" 296 37 -3.5 6 16.7173163895939 135 1 -3.5 1 0.111910541514249 0.375710856578962
4 "small tgt" 297 38 -3.5 6 27.2036189859804 315 1 -3.5 1 0.095974013604291 0.355730705127712
4 "small tgt" 298 38 -3.5 6 10.7615619967217 225 1 -3.5 1 0.0879513659472195 0.335715700034598
4 "small tgt" 299 38 -3.5 6 17.542133798947 45 1 -3.5 1 0.0959370567243241 0.335736431942337
4 "small tgt" 300 38 -3.5 6 23.133340924485 180 1 -3.5 1 0.0919225780395436 0.379675758960616
4 "small tgt" 301 38 -3.5 6 20.3575631350975 0 1 -3.5 1 0.0879285308019462 0.339713052358093
4 "small tgt" 302 38 -3.5 6 12.5899802490162 90 1 -3.5 1 0.131899105914158 0.319748524954889
4 "small tgt" 303 38 -3.5 6 31.2917977947198 135 1 -3.5 1 0.103921545650792 0.335738535179757
4 "small tgt" 304 38 -3.5 6 20.1713295932459 270 1 -3.5 1 0.131893697589931 0.375696734843814
4 "small tgt" 305 39 -3.5 6 9.36902339562175 45 1 -3.5 1 0.0919162683281911 0.363719400529249
4 "small tgt" 306 39 -3.5 6 27.7772435974054 180 1 -3.5 1 0.067951684437503 0.399644192376286
4 "small tgt" 307 39 -3.5 6 36.4371311524894 315 1 -3.5 1 0.115888363780869 0.315628583954435
4 "small tgt" 308 39 -3.5 6 25.8348717732681 90 1 -3.5 1 0.11365502645117 0.329901150861701
4 "small tgt" 309 39 -3.5 6 23.928579613742 0 1 -3.5 1 0.0839501076105762 0.359673373288729
4 "small tgt" 310 39 -3.5 6 28.97990053562 270 1 -3.5 1 0.119903443389717 0.319713370848604
4 "small tgt" 311 39 -3.5 6 25.9290429310618 135 1 -3.5 1 0.103924249813076 0.363726311166033
4 "small tgt" 312 39 -3.5 6 5.13166679923453 225 1 -3.5 1 0.0959457701347901 0.347738704640619
4 "small tgt" 313 40 -3.5 6 37.257115731477 135 1 -3.5 1 0.0899377231497738 0.35972505282848
4 "small tgt" 314 40 -3.5 6 22.1044371758331 0 1 -3.5 1 0.0919258831265779 0.339736187966537
4 "small tgt" 315 40 -3.5 6 16.7375708509955 45 1 -3.5 1 0.0958931892071178 0.33977164253497
4 "small tgt" 316 40 -3.5 6 21.296440262076 225 1 -3.5 1 0.099928099338058 0.375706349642883
4 "small tgt" 317 40 -3.5 6 19.2317767630168 180 1 -3.5 1 0.0839356854135076 0.395597263747732
4 "small tgt" 318 40 -3.5 6 19.035790135272 270 1 -3.5 1 0.103896006343348 0.331785350833115
4 "small tgt" 319 40 -3.5 6 20.6859507512169 90 1 -3.5 1 0.0919427090232148 0.359716339418355
4 "small tgt" 320 40 -3.5 6 35.3317796306656 315 1 -3.5 1 0.103903217441939 0.35173245141641
4 "small tgt" 321 41 -3.5 6 12.5098741179202 225 1 -3.5 1 0.0759496941740281 0.343742253702999
4 "small tgt" 322 41 -3.5 6 28.5573892214606 315 1 -3.5 1 0.103923949351042 0.323746778667328
4 "small tgt" 323 41 -3.5 6 18.6563918452238 45 1 -3.5 1 0.0799257136660572 0.367713748230472
4 "small tgt" 324 41 -3.5 6 17.7463676158874 0 1 -3.5 1 0.0799407367878757 0.339742798140605
4 "small tgt" 325 41 -3.5 6 24.0561440827082 180 1 -3.5 1 0.0959175266651755 0.347730291691732
4 "small tgt" 326 41 -3.5 6 19.5130157325521 270 1 -3.5 1 0.127890636478355 0.311764937414409
4 "small tgt" 327 41 -3.5 6 35.9039270172322 135 1 -3.5 1 0.0999217896270466 0.403685412218238
4 "small tgt" 328 41 -3.5 6 24.2330785723713 90 1 -3.5 1 0.0959289442380395 0.36372090284101
4 "small tgt" 329 42 -3.5 6 26.2507682276135 270 1 -3.5 1 0.0959328502497101 0.359725052829276
4 "small tgt" 330 42 -3.5 6 26.6564727027367 90 1 -3.5 1 0.0958300920946158 0.39943477005454
4 "small tgt" 331 42 -3.5 6 22.4178169102953 45 1 -3.5 1 0.0879339391260601 0.375705448255417
4 "small tgt" 332 42 -3.5 6 27.0058537809235 180 1 -3.5 1 0.0879745015554363 0.427623855877073
4 "small tgt" 333 42 -3.5 6 26.6618801610711 0 1 -3.5 1 0.0999052641921025 0.367713147305039
4 "small tgt" 334 42 -3.5 6 36.9686046897095 315 1 -3.5 1 0.115922015574256 0.307748956417981
4 "small tgt" 335 42 -3.5 6 28.8054312196444 135 1 -3.5 1 0.115913602625824 0.411683121492501
4 "small tgt" 336 42 -3.5 6 13.549149330471 225 1 -3.5 1 0.103921245188758 0.319755135128844
4 "small tgt" 337 43 -3.5 6 22.8902142722723 0 1 -3.5 1 0.07993953493758 0.347730291692301
4 "small tgt" 338 43 -3.5 6 23.7506203171056 180 1 -3.5 1 0.0919285872886348 0.343738948616078
4 "small tgt" 339 43 -3.5 6 35.0421299449784 270 1 -3.5 1 0.119904344777183 0.331745689790296
4 "small tgt" 340 43 -3.5 6 41.51158034697 315 1 -3.5 1 0.623517555870421 0.363719700991965
4 "small tgt" 341 43 -3.5 6 21.9194984038315 90 1 -3.5 1 0.107927611386572 0.391690951542842
4 "small tgt" 342 43 -3.5 6 7.99922470059555 45 1 -3.5 1 0.0959298456255055 0.347716770882812
4 "small tgt" 343 43 -3.5 6 13.5608178464756 225 1 -3.5 1 0.103913433164962 0.343663833005394
4 "small tgt" 344 43 -3.5 6 22.4501139831604 135 1 -3.5 1 0.0999184845394439 0.383690838569692
4 "small tgt" 345 44 -3.5 6 15.9248252566989 45 1 -3.5 1 0.111917752613294 0.323745576817373
4 "small tgt" 346 44 -3.5 6 20.6080110605069 135 1 -3.5 1 0.119898035066058 0.363701973707975
4 "small tgt" 347 44 -3.5 6 18.9030507260559 0 1 -3.5 1 0.0918919308711565 0.327773275849836
4 "small tgt" 348 44 -3.5 6 20.4760037916031 180 1 -3.5 1 0.0799425395625804 0.359675776987842
4 "small tgt" 349 44 -3.5 6 31.1895198627748 315 1 -3.5 1 0.1039023160547 0.339671588541478
4 "small tgt" 350 44 -3.5 6 17.8676623422048 225 1 -3.5 1 0.0959100151047778 0.431468873742801
4 "small tgt" 351 44 -3.5 6 22.6915618304573 90 1 -3.5 1 0.0959445682854039 0.379704903817583
4 "small tgt" 352 44 -3.5 6 25.3221571877248 270 1 -3.5 1 0.102252476786816 0.335800430442305
4 "small tgt" 353 45 -3.5 6 23.3127521430425 180 1 -3.5 1 0.0799515534356487 0.369717532254299
4 "small tgt" 354 45 -3.5 6 21.2458002656383 45 1 -3.5 1 0.0978461950787732 0.377774432628598
4 "small tgt" 355 45 -3.5 6 27.4297968142322 90 1 -3.5 1 0.0998388619923389 0.359739174563515
4 "small tgt" 356 45 -3.5 6 23.3374522172956 270 1 -3.5 1 0.0999265970252736 0.373728405389215
4 "small tgt" 357 45 -3.5 6 26.8272035364248 135 1 -3.5 1 0.095922934989062 0.395697017279872
4 "small tgt" 358 45 -3.5 6 14.0804518815844 225 1 -3.5 1 0.099926296562785 0.323742572192714
4 "small tgt" 359 45 -3.5 6 28.1343050939804 315 1 -3.5 1 0.087889470685127 0.359523142068042
4 "small tgt" 360 45 -3.5 6 29.2116961237858 0 1 -3.5 1 0.0879549714966288 0.359704621382434
4 "small tgt" 361 46 -3.5 6 21.8951190295585 225 1 -3.5 1 0.0799374317012962 0.395703927916429
4 "small tgt" 362 46 -3.5 6 28.4953110987991 45 1 -3.5 1 0.0999127757530687 0.379690481620287
4 "small tgt" 363 46 -3.5 6 20.5633365396664 0 1 -3.5 1 0.0959376576491877 0.331728563431739
4 "small tgt" 364 46 -3.5 6 30.374752377608 180 1 -3.5 1 0.111903029953737 0.367716151928676
4 "small tgt" 365 46 -3.5 6 31.7800535963512 315 1 -3.5 1 0.111918654000192 0.331750497189773
4 "small tgt" 366 46 -3.5 6 24.575055722441 135 1 -3.5 1 0.10392244703803 0.39568229461895
4 "small tgt" 367 46 -3.5 6 19.1690952214866 270 1 -3.5 1 0.11189972486693 0.35174236667649
4 "small tgt" 368 46 -3.5 6 28.1841787707511 90 1 -3.5 1 0.11591961187446 0.371695176045364
4 "small tgt" 369 47 -3.5 6 24.4690948036211 180 1 -3.5 1 0.107913189189617 0.379713316765901
4 "small tgt" 370 47 -3.5 6 21.8618083498151 225 1 -3.5 1 0.09193429607501 0.359721747742697
4 "small tgt" 371 47 -3.5 6 23.8778002384062 0 1 -3.5 1 0.0839392909624621 0.315756881416178
4 "small tgt" 372 47 -3.5 6 19.4669282947265 45 1 -3.5 1 0.103918541026928 0.327730309720323
4 "small tgt" 373 47 -3.5 6 13.1797268092251 270 1 -3.5 1 0.115837285166663 0.343491668025081
4 "small tgt" 374 47 -3.5 6 30.8395744935397 135 1 -3.5 1 0.119858073561886 0.37569883808203
4 "small tgt" 375 47 -3.5 6 26.1209482508368 315 1 -3.5 1 0.123898692477951 0.343751568038101
4 "small tgt" 376 47 -3.5 6 26.8275812317182 90 1 -3.5 1 0.123919724849429 0.387676172397278
4 "small tgt" 377 48 -3.5 6 25.7208716136105 135 1 -3.5 1 0.119905847089058 0.375708152418156
4 "small tgt" 378 48 -3.5 6 17.2843535070929 270 1 -3.5 1 0.119904945702046 0.343739850002635
4 "small tgt" 379 48 -3.5 6 16.3945680188511 225 1 -3.5 1 0.119910654488535 0.331748694415865
4 "small tgt" 380 48 -3.5 6 23.6749244455275 0 1 -3.5 1 0.163844873644962 0.34374796248926
4 "small tgt" 381 48 -3.5 6 23.3472677820901 90 1 -3.5 1 0.115902185053073 0.41968804186547
4 "small tgt" 382 48 -3.5 6 24.7476676701575 45 1 -3.5 1 0.0959256391516874 0.355730104202507
4 "small tgt" 383 48 -3.5 6 35.1241408447226 315 1 -3.5 1 0.11989863599058 0.355732207440951
4 "small tgt" 384 48 -3.5 6 25.8035250759993 180 1 -3.5 1 0.09592563915146 0.395690707567155
4 "small tgt" 385 49 -3.5 6 23.835469414351 270 1 -3.5 1 0.111908137814908 0.375686218659666
4 "small tgt" 386 49 -3.5 6 10.7520014679186 225 1 -3.5 1 0.0999302025749103 0.339734685654776
4 "small tgt" 387 49 -3.5 6 21.1791963028425 45 1 -3.5 1 0.115911499388972 0.375713560741474
4 "small tgt" 388 49 -3.5 6 41.3296027967001 315 1 -3.5 1 0.111888607756327 0.31974191478082
4 "small tgt" 389 49 -3.5 6 21.7950067092782 0 1 -3.5 1 0.0799410372503644 0.379665242775104
4 "small tgt" 390 49 -3.5 6 30.2448743901799 180 1 -3.5 1 0.0959268410007326 0.359727456528958
4 "small tgt" 391 49 -3.5 6 24.0184701208479 90 1 -3.5 1 0.0999244937883077 0.403670990020487
4 "small tgt" 392 49 -3.5 6 20.2472669721939 135 1 -3.5 1 0.103917940101837 0.459558806958512
4 "small tgt" 393 50 -3.5 6 25.4279582182002 0 1 -3.5 1 0.0759097326695155 0.379560080920328
4 "small tgt" 394 50 -3.5 6 17.2517085709905 225 1 -3.5 1 0.0958312939447978 0.359532456403031
4 "small tgt" 395 50 -3.5 6 32.4907890145901 135 1 -3.5 1 0.115942447020188 0.407597733671196
4 "small tgt" 396 50 -3.5 6 34.4170607745195 315 1 -3.5 1 0.53162051713889 0.363677936712406
4 "small tgt" 397 50 -3.5 6 17.8738543222801 180 1 -3.5 1 0.0659274689672884 0.467661377625859
4 "small tgt" 398 50 -3.5 6 25.0409596979984 90 1 -3.5 1 0.123909208662326 0.381667224024682
4 "small tgt" 399 50 -3.5 6 23.9826891352991 270 1 -3.5 1 0.107916494276196 0.439659179444106
4 "small tgt" 400 50 -3.5 6 21.8767497577155 45 1 -3.5 1 0.099926296562785 0.36370017093293
4 "small tgt" 401 51 -3.5 6 21.1896851516103 270 1 -3.5 1 0.123856928198393 0.383639159030054
4 "small tgt" 402 51 -3.5 6 26.6241439694574 180 1 -3.5 1 0.519569569525743 0.351778722631821
4 "small tgt" 403 51 -3.5 6 NaN 135 1 -3.5 1 NaN NaN
4 "small tgt" 404 51 -3.5 6 16.7303849176124 225 1 -3.5 1 0.103919742876201 0.315739154132643
4 "small tgt" 405 51 -3.5 6 25.5793921035378 0 1 -3.5 1 0.0839329812511096 0.359708827857503
4 "small tgt" 406 51 -3.5 6 24.0649123959397 45 1 -3.5 1 0.11192225954926 0.363729315789215
4 "small tgt" 407 51 -3.5 6 24.4749191723429 90 1 -3.5 1 0.123909208662894 0.395674482596291
4 "small tgt" 408 51 -3.5 6 40.8242333487842 315 1 -3.5 1 0.127888533241503 0.379718124165265
4 "small tgt" 409 52 -3.5 6 26.0760276953662 0 1 -3.5 1 0.0879249252525369 0.307785312374449
4 "small tgt" 410 52 -3.5 6 20.6172420547815 225 1 -3.5 1 0.0799320233768412 0.387707720953358
4 "small tgt" 411 52 -3.5 6 24.4651551046596 270 1 -3.5 1 0.115904889215017 0.355744526401054
4 "small tgt" 412 52 -3.5 6 23.3269670674366 180 1 -3.5 1 0.0919279863643396 0.399693167755231
4 "small tgt" 413 52 -3.5 6 31.1429087229387 90 1 -3.5 1 0.103925451662576 0.455650992442088
4 "small tgt" 414 52 -3.5 6 40.4748225842152 315 1 -3.5 1 0.103908926228769 0.343730836130476
4 "small tgt" 415 52 -3.5 6 36.3396429818372 135 1 -3.5 1 0.0959346530244147 0.419608419319161
4 "small tgt" 416 52 -3.5 6 16.3183443647749 45 1 -3.5 1 0.0879129067545819 0.355754742124304
4 "small tgt" 417 53 -3.5 6 31.0559017238306 135 1 -3.5 1 0.0879390469870032 0.403664680308793
4 "small tgt" 418 53 -3.5 6 26.1012920446823 315 1 -3.5 1 0.0919403053237602 0.379691383007639
4 "small tgt" 419 53 -3.5 6 23.2135093037863 45 1 -3.5 1 0.0839525113104855 0.395678989532257
4 "small tgt" 420 53 -3.5 6 11.433503856678 225 1 -3.5 1 0.0879351409754463 0.363711888968282
4 "small tgt" 421 53 -3.5 6 24.3234262470349 180 1 -3.5 1 0.0879360423627986 0.427644587785721
4 "small tgt" 422 53 -3.5 6 18.1698357507894 270 1 -3.5 1 0.107917395663662 0.35572289310528
4 "small tgt" 423 53 -3.5 6 20.4312790822539 90 1 -3.5 1 0.103918841488962 0.351723738005148
4 "small tgt" 424 53 -3.5 6 20.5738897136689 0 1 -3.5 1 0.0759385770636527 0.355731306052803
4 "small tgt" 425 54 -3.5 6 24.419314965414 0 1 -3.5 1 0.0879405492994465 0.367694218171209
4 "small tgt" 426 54 -3.5 6 30.0831543616483 135 1 -3.5 1 0.11990194107716 0.407671346969778
4 "small tgt" 427 54 -3.5 6 29.263128091827 315 1 -3.5 1 0.10790687947781 0.411663891895955
4 "small tgt" 428 54 -3.5 6 25.7455664130054 45 1 -3.5 1 0.119900739227774 0.379709410754003
4 "small tgt" 429 54 -3.5 6 28.4537086945216 180 1 -3.5 1 0.115910898463767 0.419683835391083
4 "small tgt" 430 54 -3.5 6 24.0901786061238 90 1 -3.5 1 0.115901884590471 0.391679834433035
4 "small tgt" 431 54 -3.5 6 17.8402346313328 225 1 -3.5 1 0.0839350844881892 0.395693411729553
4 "small tgt" 432 54 -3.5 6 22.2740718354223 270 1 -3.5 1 0.111843838851883 0.363731118564033
4 "small tgt" 433 55 -3.5 6 30.8808974403595 315 1 -3.5 1 0.107914991964435 0.399661018272354
4 "small tgt" 434 55 -3.5 6 21.9601887564118 135 1 -3.5 1 0.0919291882139532 0.403658070135634
4 "small tgt" 435 55 -3.5 6 9.52460400580988 270 1 -3.5 1 0.131877172155555 0.339735286579412
4 "small tgt" 436 55 -3.5 6 11.1592089052594 225 1 -3.5 1 0.0799133947060682 0.347637749260798
4 "small tgt" 437 55 -3.5 6 23.3920639621874 0 1 -3.5 1 0.0959151229658346 0.339553506802758
4 "small tgt" 438 55 -3.5 6 16.6548016973774 90 1 -3.5 1 0.119912457262785 0.391769672702821
4 "small tgt" 439 55 -3.5 6 21.2029209278228 180 1 -3.5 1 0.0839477039110079 0.335746347203212
4 "small tgt" 440 55 -3.5 6 21.4142931090113 45 1 -3.5 1 0.0998818281213971 0.36773838615045
4 "small tgt" 441 56 -3.5 6 NaN 180 1 -3.5 1 NaN NaN
4 "small tgt" 442 56 -3.5 6 19.6313564140469 135 1 -3.5 1 0.547574471867392 0.423679985866556
4 "small tgt" 443 56 -3.5 6 24.6168556525433 90 1 -3.5 1 0.107889452656309 0.40770590015245
4 "small tgt" 444 56 -3.5 6 19.270495292983 0 1 -3.5 1 0.095935854874142 0.371702387143387
4 "small tgt" 445 56 -3.5 6 23.5080735123646 315 1 -3.5 1 0.0919445117979194 0.359720846353639
4 "small tgt" 446 56 -3.5 6 14.0527325004953 45 1 -3.5 1 0.0759397789138347 0.359734667627436
4 "small tgt" 447 56 -3.5 6 24.1355090943872 270 1 -3.5 1 0.0999293011880127 0.335734629167519
4 "small tgt" 448 56 -3.5 6 12.7950429925185 225 1 -3.5 1 0.0839329812517917 0.399652905787207
4 "small tgt" 449 57 -3.5 6 23.1859394695267 315 1 -3.5 1 0.0918946350325314 0.339701033860592
4 "small tgt" 450 57 -3.5 6 13.0880071027587 225 1 -3.5 1 0.0839428965114166 0.383683327008839
4 "small tgt" 451 57 -3.5 6 21.4755931377665 135 1 -3.5 1 0.107905377165707 0.407659028010357
4 "small tgt" 452 57 -3.5 6 21.1314345177765 0 1 -3.5 1 0.0919147660156341 0.343685766762746
4 "small tgt" 453 57 -3.5 6 22.4480736538117 90 1 -3.5 1 0.111900626254055 0.339760224963811
4 "small tgt" 454 57 -3.5 6 16.3045305014664 45 1 -3.5 1 0.0959229349891757 0.351713522282353
4 "small tgt" 455 57 -3.5 6 20.9341937713657 270 1 -3.5 1 0.119906748476751 0.359727456527708
4 "small tgt" 456 57 -3.5 6 20.461293441869 180 1 -3.5 1 0.091935197462135 0.339728375943423
4 "small tgt" 457 58 -3.5 6 23.7207978193884 135 1 -3.5 1 0.103913433165189 0.391698763566865
4 "small tgt" 458 58 -3.5 6 18.364343226685 270 1 -3.5 1 0.139921753570661 0.351733052340933
4 "small tgt" 459 58 -3.5 6 19.4631869587146 0 1 -3.5 1 0.103916137327587 0.363720902840214
4 "small tgt" 460 58 -3.5 6 11.5421070402389 225 1 -3.5 1 0.0959283433130622 0.383706462615692
4 "small tgt" 461 58 -3.5 6 36.5359150701828 315 1 -3.5 1 0.119890223042376 0.331732168982171
4 "small tgt" 462 58 -3.5 6 26.2391413085522 90 1 -3.5 1 0.111914447526715 0.407684567317119
4 "small tgt" 463 58 -3.5 6 14.4171775225568 45 1 -3.5 1 0.0919213761897026 0.387702012168802
4 "small tgt" 464 58 -3.5 6 16.5866724720773 180 1 -3.5 1 0.0878489082547276 0.375752620857838
4 "small tgt" 465 59 -3.5 6 20.9359492767706 225 1 -3.5 1 0.103914935476951 0.359720245431618
4 "small tgt" 466 59 -3.5 6 26.2935079583688 315 1 -3.5 1 0.111918954462226 0.33173877915533
4 "small tgt" 467 59 -3.5 6 21.6129342383576 180 1 -3.5 1 0.0879032919565361 0.395659759937189
4 "small tgt" 468 59 -3.5 6 23.4428696710624 135 1 -3.5 1 0.107894560517934 0.395709937164384
4 "small tgt" 469 59 -3.5 6 27.3958386118535 90 1 -3.5 1 0.123908908200292 0.359708827856821
4 "small tgt" 470 59 -3.5 6 27.6124516590197 270 1 -3.5 1 0.119901640614898 0.375711457504849
4 "small tgt" 471 59 -3.5 6 16.6023508394822 45 1 -3.5 1 0.0919228785019186 0.387613976671446
4 "small tgt" 472 59 -3.5 6 24.3268495349602 0 1 -3.5 1 0.0919589339951017 0.391474017661949
4 "small tgt" 473 60 -3.5 6 28.5933056881232 135 1 -3.5 1 0.0919168692537369 0.37570665010503
4 "small tgt" 474 60 -3.5 6 17.2816912430368 270 1 -3.5 1 0.11592532066129 0.395645337739097
4 "small tgt" 475 60 -3.5 6 22.6973093228237 225 1 -3.5 1 0.575536107622611 0.391695758943115
4 "small tgt" 476 60 -3.5 6 20.2708572059906 0 1 -3.5 1 0.0799296196771593 0.399685055268947
4 "small tgt" 477 60 -3.5 6 20.3938712567224 45 1 -3.5 1 0.0799455441867849 0.419683835390288
4 "small tgt" 478 60 -3.5 6 39.4867063849273 315 1 -3.5 1 0.08793454005081 0.367717654242597
4 "small tgt" 479 60 -3.5 6 15.952962884034 180 1 -3.5 1 0.0919264840515552 0.371713804716819
4 "small tgt" 480 60 -3.5 6 30.5893194248649 90 1 -3.5 1 0.119814506507055 0.435480648265866
4 "small tgt" 481 61 -3.5 6 20.3872781143089 45 1 -3.5 1 0.0959163248160166 0.391695758943115
4 "small tgt" 482 61 -3.5 6 29.3797335084418 90 1 -3.5 1 0.107915592889867 0.379714518615174
4 "small tgt" 483 61 -3.5 6 7.14507177638504 225 1 -3.5 1 0.0839230659908026 0.379727738963084
4 "small tgt" 484 61 -3.5 6 21.1197126936012 180 1 -3.5 1 0.079941037250137 0.395692810805485
4 "small tgt" 485 61 -3.5 6 22.2320578604082 0 1 -3.5 1 0.0999151794521822 0.355737916226644
4 "small tgt" 486 61 -3.5 6 36.5911569578996 315 1 -3.5 1 0.107910785490503 0.343740751389532
4 "small tgt" 487 61 -3.5 6 21.0603834077363 270 1 -3.5 1 0.107857303175706 0.367657561753049
4 "small tgt" 488 61 -3.5 6 26.2364032780415 135 1 -3.5 1 0.111942390532931 0.407677656681699
4 "small tgt" 489 62 -3.5 6 17.8497301616473 45 1 -3.5 1 0.0879231224785144 0.423673676156113
4 "small tgt" 490 62 -3.5 6 15.933716222952 225 1 -3.5 1 0.0919216766524187 0.355715682005211
4 "small tgt" 491 62 -3.5 6 19.6941603149324 180 1 -3.5 1 0.0999106725153069 0.419671516430981
4 "small tgt" 492 62 -3.5 6 24.3577946546519 0 1 -3.5 1 0.0839359858755415 0.355719287554621
4 "small tgt" 493 62 -3.5 6 11.5193488270365 270 1 -3.5 1 0.10791048502756 0.383712171404795
4 "small tgt" 494 62 -3.5 6 40.8881477017746 315 1 -3.5 1 0.10791108595231 0.411638953512238
4 "small tgt" 495 62 -3.5 6 27.6415080960768 90 1 -3.5 1 0.107923404912299 0.391680134894841
4 "small tgt" 496 62 -3.5 6 31.2397301181741 135 1 -3.5 1 0.099919686389967 0.403682708055612
4 "small tgt" 497 63 -3.5 6 30.1936003911329 45 1 -3.5 1 0.0999139776038191 0.363692058446304
4 "small tgt" 498 63 -3.5 6 18.5372255702896 225 1 -3.5 1 0.123893885079042 0.355709973220428
4 "small tgt" 499 63 -3.5 6 32.4649194086366 315 1 -3.5 1 0.111916250300965 0.347706555158993
4 "small tgt" 500 63 -3.5 6 24.75647257367 270 1 -3.5 1 0.151887670313045 0.351722536155421
4 "small tgt" 501 63 -3.5 6 27.2013979016596 0 1 -3.5 1 0.0999121748284324 0.343740150464782
4 "small tgt" 502 63 -3.5 6 32.3424980420274 90 1 -3.5 1 0.123904100802065 0.355712977844405
4 "small tgt" 503 63 -3.5 6 11.4342917986122 180 1 -3.5 1 0.111904532265953 0.335713596797177
4 "small tgt" 504 63 -3.5 6 23.4770335536646 135 1 -3.5 1 0.139831915300874 0.359799267051358
4 "small tgt" 505 64 -3.5 6 31.6204738284472 315 1 -3.5 1 0.111910841977988 0.383707364003612
4 "small tgt" 506 64 -3.5 6 21.7492319054676 90 1 -3.5 1 0.127894842953538 0.435640193821882
4 "small tgt" 507 64 -3.5 6 19.6231744859709 270 1 -3.5 1 0.131882280018317 0.335723512056575
4 "small tgt" 508 64 -3.5 6 28.2436092356556 0 1 -3.5 1 0.0998659036115441 0.375480101423136
4 "small tgt" 509 64 -3.5 6 21.8572262581926 45 1 -3.5 1 0.0999368127484104 0.339730479180844
4 "small tgt" 510 64 -3.5 6 13.8109199611999 225 1 -3.5 1 0.0839260706154619 0.343719719018964
4 "small tgt" 511 64 -3.5 6 21.5391978406171 180 1 -3.5 1 0.0759358729023916 0.391699364491842
4 "small tgt" 512 64 -3.5 6 NaN 135 1 -3.5 1 NaN NaN
4 "small tgt" 513 65 -3.5 6 27.5935299801015 135 1 -3.5 1 0.0979814031777551 0.343736244453339
4 "small tgt" 514 65 -3.5 6 36.0867357439446 90 1 -3.5 1 0.119913358650138 0.355719588017791
4 "small tgt" 515 65 -3.5 6 19.6583161453534 225 1 -3.5 1 0.107926109073787 0.35572619819186
4 "small tgt" 516 65 -3.5 6 28.4000819798793 0 1 -3.5 1 0.107839575891603 0.347639251570854
4 "small tgt" 517 65 -3.5 6 44.4537410244694 315 1 -3.5 1 0.0879567742715608 0.347726986604812
4 "small tgt" 518 65 -3.5 6 21.8288077233025 270 1 -3.5 1 0.191800500150521 0.40367850158259
4 "small tgt" 519 65 -3.5 6 18.905607654506 180 1 -3.5 1 0.0959103155662433 0.36372931578876
4 "small tgt" 520 65 -3.5 6 38.2606230135126 45 1 -3.5 1 0.0999238928632167 0.327753445326152
4 "small tgt" 521 66 -3.5 6 21.988769930721 270 1 -3.5 1 0.103903818366689 0.359734968088333
4 "small tgt" 522 66 -3.5 6 30.144526435896 90 1 -3.5 1 0.119931386396502 0.343704996360657
4 "small tgt" 523 66 -3.5 6 27.8398150142279 0 1 -3.5 1 0.0919354979246236 0.299772579978026
4 "small tgt" 524 66 -3.5 6 25.3991644428435 45 1 -3.5 1 0.119897133678933 0.291776973940614
4 "small tgt" 525 66 -3.5 6 21.5123299221729 225 1 -3.5 1 0.103924850738167 0.383705260766646
4 "small tgt" 526 66 -3.5 6 36.6271657424086 135 1 -3.5 1 0.0999335076614898 0.391701467728581
4 "small tgt" 527 66 -3.5 6 30.1603586149107 180 1 -3.5 1 0.0959271414637897 0.347723681519483
4 "small tgt" 528 66 -3.5 6 42.8166528361878 315 1 -3.5 1 0.171867220839658 0.355735212064019
4 "small tgt" 529 67 -3.5 6 26.8452712500927 270 1 -3.5 1 0.111852852724724 0.387500401868238
4 "small tgt" 530 67 -3.5 6 32.3448336928577 90 1 -3.5 1 0.103914635014689 0.395685599706667
4 "small tgt" 531 67 -3.5 6 21.3888930186459 45 1 -3.5 1 0.0999163813023642 0.395655853924154
4 "small tgt" 532 67 -3.5 6 36.0146778418967 315 1 -3.5 1 0.0999220900882847 0.395697317743043
4 "small tgt" 533 67 -3.5 6 24.8981001689653 0 1 -3.5 1 0.0759469900126533 0.375709354268338
4 "small tgt" 534 67 -3.5 6 26.8681192918785 180 1 -3.5 1 0.0999247942509101 0.359711532018537
4 "small tgt" 535 67 -3.5 6 27.130056021786 135 1 -3.5 1 0.103922747501201 0.387699608466846
4 "small tgt" 536 67 -3.5 6 12.1102335345423 225 1 -3.5 1 0.107921902600538 0.307758270754448
4 "small tgt" 537 68 -3.5 6 25.4476814983553 180 1 -3.5 1 0.0799422390996369 0.395678989532598
4 "small tgt" 538 68 -3.5 6 27.3138043576741 0 1 -3.5 1 0.11591450401329 0.359725954217083
4 "small tgt" 539 68 -3.5 6 29.808860155009 135 1 -3.5 1 0.115909095688494 0.371722217665592
4 "small tgt" 540 68 -3.5 6 33.0613163014622 90 1 -3.5 1 0.11191114243934 0.367718856092552
4 "small tgt" 541 68 -3.5 6 13.6044193499586 270 1 -3.5 1 0.107904475778696 0.343747361565647
4 "small tgt" 542 68 -3.5 6 38.7186329291438 315 1 -3.5 1 0.111895818854691 0.363704076944259
4 "small tgt" 543 68 -3.5 6 18.4522539449834 225 1 -3.5 1 0.0999160808403303 0.331724957881761
4 "small tgt" 544 68 -3.5 6 24.4792358377542 45 1 -3.5 1 0.0999353104368765 0.375669993685278
4 "small tgt" 545 69 -3.5 6 34.2221524966927 135 1 -3.5 1 0.11990945263824 0.343732338442351
4 "small tgt" 546 69 -3.5 6 27.8380881330102 180 1 -3.5 1 0.0999611502058997 0.351717428294478
4 "small tgt" 547 69 -3.5 6 29.1720869852454 270 1 -3.5 1 0.119906748477661 0.315754477718883
4 "small tgt" 548 69 -3.5 6 29.3748233294608 90 1 -3.5 1 0.111909940589385 0.379692284394878
4 "small tgt" 549 69 -3.5 6 31.1998563223668 45 1 -3.5 1 0.115918710487449 0.331709934760056
4 "small tgt" 550 69 -3.5 6 37.5312962541652 315 1 -3.5 1 0.0958351999556726 0.343808655902649
4 "small tgt" 551 69 -3.5 6 26.7620784912966 0 1 -3.5 1 0.115862524010254 0.339381041360866
4 "small tgt" 552 69 -3.5 6 18.5097325329625 225 1 -3.5 1 0.103893903105927 0.339636734898022
4 "small tgt" 553 70 -3.5 6 34.8623764792357 225 1 -3.5 1 0.10792490722497 0.311765538339159
4 "small tgt" 554 70 -3.5 6 25.8296116017424 135 1 -3.5 1 0.126008840205714 0.419629752151195
4 "small tgt" 555 70 -3.5 6 23.8218006240201 90 1 -3.5 1 0.119914260038286 0.315772505463201
4 "small tgt" 556 70 -3.5 6 23.1429974971736 180 1 -3.5 1 0.0859343615757098 0.385704237392702
4 "small tgt" 557 70 -3.5 6 35.4856008274199 270 1 -3.5 1 0.123906204039031 0.313753698316987
4 "small tgt" 558 70 -3.5 6 35.1267346517575 45 1 -3.5 1 0.115910898464335 0.371710800092842
4 "small tgt" 559 70 -3.5 6 46.3170933626023 315 1 -3.5 1 0.127901152663526 0.295774025803439
4 "small tgt" 560 70 -3.5 6 30.4242714899164 0 1 -3.5 1 0.119849961075261 0.335723812520655
4 "small tgt" 561 71 -3.5 6 34.8741723667837 0 1 -3.5 1 0.111897922091885 0.359735569013537
4 "small tgt" 562 71 -3.5 6 42.9212927641069 270 1 -3.5 1 0.127917978561072 0.347780468919836
4 "small tgt" 563 71 -3.5 6 29.2785672545007 45 1 -3.5 1 0.119904945702046 0.331730366207239
4 "small tgt" 564 71 -3.5 6 32.2705493676005 90 1 -3.5 1 0.147886411977197 0.367703232043823
4 "small tgt" 565 71 -3.5 6 19.8099676294406 225 1 -3.5 1 0.107921001213299 0.335729220843859
4 "small tgt" 566 71 -3.5 6 32.1995939983483 180 1 -3.5 1 0.10392605258744 0.371714105179535
4 "small tgt" 567 71 -3.5 6 37.172963987742 135 1 -3.5 1 0.119894129054728 0.351727944478853
4 "small tgt" 568 71 -3.5 6 47.1274892042048 315 1 -3.5 1 0.119892927204774 0.335739737029826
4 "small tgt" 569 72 -3.5 6 36.9998398932508 315 1 -3.5 1 0.103923949349564 0.379704302892833
4 "small tgt" 570 72 -3.5 6 34.7937970081736 225 1 -3.5 1 0.563569289494126 0.371711100554649
4 "small tgt" 571 72 -3.5 6 30.0483833643497 135 1 -3.5 1 0.103918240564099 0.443658635006841
4 "small tgt" 572 72 -3.5 6 27.7089905291745 45 1 -3.5 1 0.103904419291439 0.375680509873746
4 "small tgt" 573 72 -3.5 6 31.6140743685719 0 1 -3.5 1 0.099895348930886 0.375693129295541
4 "small tgt" 574 72 -3.5 6 32.036582565344 180 1 -3.5 1 0.0919439108731694 0.443624983211748
4 "small tgt" 575 72 -3.5 6 29.4848195774433 270 1 -3.5 1 0.115922916961381 0.339717258834071
4 "small tgt" 576 72 -3.5 6 31.8498248215282 90 1 -3.5 1 0.111914147063771 0.403679102507112
4 "small tgt" 577 73 -3.5 6 25.409796246509 270 1 -3.5 1 0.10392184611328 0.427655404432699
4 "small tgt" 578 73 -3.5 6 33.1325600313976 180 1 -3.5 1 0.0959256391508916 0.371716809341024
4 "small tgt" 579 73 -3.5 6 28.4098667326299 225 1 -3.5 1 0.0879354414378213 0.359705222306957
4 "small tgt" 580 73 -3.5 6 43.2368221863009 315 1 -3.5 1 0.0999118743661711 0.359714536643878
4 "small tgt" 581 73 -3.5 6 33.9740441412808 135 1 -3.5 1 0.107911686877515 0.40768997564237
4 "small tgt" 582 73 -3.5 6 28.9632776734149 90 1 -3.5 1 0.111911743364089 0.38770201216812
4 "small tgt" 583 73 -3.5 6 30.7379722222898 0 1 -3.5 1 0.0999259961006373 0.343717014859067
4 "small tgt" 584 73 -3.5 6 41.8541867014316 45 1 -3.5 1 0.111907536889248 0.371697880207421
4 "small tgt" 585 74 -3.5 6 30.0798735158301 270 1 -3.5 1 0.107897865605082 0.39171649085074
4 "small tgt" 586 74 -3.5 6 29.2498230581702 0 1 -3.5 1 0.0999250947131713 0.335722911131143
4 "small tgt" 587 74 -3.5 6 30.8322377585921 45 1 -3.5 1 0.119901340152865 0.387684284883107
4 "small tgt" 588 74 -3.5 6 26.4166585367777 180 1 -3.5 1 0.107916494276196 0.371696077432944
4 "small tgt" 589 74 -3.5 6 27.0603795463141 135 1 -3.5 1 0.123916119299565 0.295674572736743
4 "small tgt" 590 74 -3.5 6 50.2301508955916 315 1 -3.5 1 0.127908964687322 0.327743830529698
4 "small tgt" 591 74 -3.5 6 30.1149157605704 225 1 -3.5 1 0.127896345265299 0.339689616288979
4 "small tgt" 592 74 -3.5 6 37.8954837457932 90 1 -3.5 1 0.139888101777387 0.367682800598686
4 "small tgt" 593 75 -3.5 6 28.3694712747599 180 1 -3.5 1 0.0999064660416025 0.315773707312019
4 "small tgt" 594 75 -3.5 6 49.4035060284311 315 1 -3.5 1 0.0998025060362124 0.307437977792006
4 "small tgt" 595 75 -3.5 6 34.5385243597108 45 1 -3.5 1 0.119896532753728 0.35170330655933
4 "small tgt" 596 75 -3.5 6 26.2682813924451 0 1 -3.5 1 0.0919406057867036 0.327748037004312
4 "small tgt" 597 75 -3.5 6 35.477723568628 90 1 -3.5 1 0.135895857314154 0.315745764305802
4 "small tgt" 598 75 -3.5 6 21.6133127815214 225 1 -3.5 1 0.155888928650484 0.355725897728689
4 "small tgt" 599 75 -3.5 6 31.5271690329107 135 1 -3.5 1 0.143898073525179 0.339753314325435
4 "small tgt" 600 75 -3.5 6 31.1397200312611 270 1 -3.5 1 0.139889604089831 0.323728750921418
4 "small tgt" 601 76 -3.5 6 28.6998755562802 180 1 -3.5 1 0.115908194301937 0.299768974428389
4 "small tgt" 602 76 -3.5 6 30.4972688180696 0 1 -3.5 1 0.115910297538676 0.343735643527452
4 "small tgt" 603 76 -3.5 6 51.3636272165897 315 1 -3.5 1 0.139889604089603 0.355722292179507
4 "small tgt" 604 76 -3.5 6 32.0953076074946 45 1 -3.5 1 0.143848497221825 0.339622012238806
4 "small tgt" 605 76 -3.5 6 42.3333080404062 135 1 -3.5 1 0.163895351334986 0.3437197190201
4 "small tgt" 606 76 -3.5 6 20.9778835392795 225 1 -3.5 1 0.12792128364822 0.331747192102739
4 "small tgt" 607 76 -3.5 6 35.9320514380331 270 1 -3.5 1 0.11190122717835 0.303727867559473
4 "small tgt" 608 76 -3.5 6 43.9500279730259 90 1 -3.5 1 0.111899724867499 0.395697317740769
4 "small tgt" 609 77 -3.5 6 31.9928932864065 0 1 -3.5 1 0.103920644263326 0.335735230093178
4 "small tgt" 610 77 -3.5 6 33.5539959975682 180 1 -3.5 1 0.095923836376187 0.343732939366646
4 "small tgt" 611 77 -3.5 6 50.4513674118942 315 1 -3.5 1 0.0999133766777049 0.331703324588261
4 "small tgt" 612 77 -3.5 6 27.3304053686969 270 1 -3.5 1 0.135907274887131 0.31174059995692
4 "small tgt" 613 77 -3.5 6 14.752483272031 225 1 -3.5 1 0.103925752124724 0.259785836380388
4 "small tgt" 614 77 -3.5 6 34.9798347518828 135 1 -3.5 1 0.111914747988749 0.363720902841806
4 "small tgt" 615 77 -3.5 6 37.6006822471957 90 1 -3.5 1 0.107911987339776 0.375718067678918
4 "small tgt" 616 77 -3.5 6 34.8321764041822 45 1 -3.5 1 0.103922146575769 0.343728432430908
4 "small tgt" 617 78 -3.5 6 34.0643331655501 90 1 -3.5 1 0.103941977096838 0.331700319962692
4 "small tgt" 618 78 -3.5 6 13.531156922115 225 1 -3.5 1 0.107865415660854 0.307735135146459
4 "small tgt" 619 78 -3.5 6 54.2735030604503 315 1 -3.5 1 0.107917996588185 0.323751586065328
4 "small tgt" 620 78 -3.5 6 30.2783313862368 135 1 -3.5 1 0.099960549280695 0.371683157547523
4 "small tgt" 621 78 -3.5 6 27.9628184778198 45 1 -3.5 1 0.0959274419255962 0.347713465794641
4 "small tgt" 622 78 -3.5 6 29.9030440086729 180 1 -3.5 1 0.0999220900882847 0.363716696368328
4 "small tgt" 623 78 -3.5 6 34.9086690903561 0 1 -3.5 1 0.103949789120634 0.327745332841459
4 "small tgt" 624 78 -3.5 6 43.885649007948 270 1 -3.5 1 0.119901640615581 0.307746853181015
4 "small tgt" 625 79 -3.5 6 35.3755973199806 135 1 -3.5 1 0.123914917449383 0.355687138075837
4 "small tgt" 626 79 -3.5 6 20.8237691780308 225 1 -3.5 1 0.111911142440476 0.327749238854267
4 "small tgt" 627 79 -3.5 6 33.0801827122497 45 1 -3.5 1 0.115900382279051 0.327744431455358
4 "small tgt" 628 79 -3.5 6 35.5055721561582 270 1 -3.5 1 0.13988239299124 0.34374736156542
4 "small tgt" 629 79 -3.5 6 39.4448631350158 0 1 -3.5 1 0.119900739227887 0.32774383053038
4 "small tgt" 630 79 -3.5 6 45.2381742765898 315 1 -3.5 1 0.123905002189076 0.41567025809286
4 "small tgt" 631 79 -3.5 6 31.9667824245706 90 1 -3.5 1 0.115799126435604 0.371818365646277
4 "small tgt" 632 79 -3.5 6 33.3080755756368 180 1 -3.5 1 0.0999163813025916 0.375678406636553
4 "small tgt" 633 80 -3.5 6 28.9535264536137 0 1 -3.5 1 0.0919255826640892 0.383704058917829
4 "small tgt" 634 80 -3.5 6 45.0487171739152 315 1 -3.5 1 0.111913245676305 0.359710931094469
4 "small tgt" 635 80 -3.5 6 32.0846617887421 270 1 -3.5 1 0.131984737709445 0.423647235459612
4 "small tgt" 636 80 -3.5 6 31.7693043499315 45 1 -3.5 1 0.107908982715344 0.395691608956895
4 "small tgt" 637 80 -3.5 6 28.7826943855796 90 1 -3.5 1 0.107902072079241 0.375709354267883
4 "small tgt" 638 80 -3.5 6 24.807408793145 180 1 -3.5 1 0.0839242678403025 0.315689577828834
4 "small tgt" 639 80 -3.5 6 24.1542165278456 225 1 -3.5 1 0.0998938466198069 0.4154899806299
4 "small tgt" 640 80 -3.5 6 31.0064483762878 135 1 -3.5 1 0.0919385025490556 0.365633346284312
4 "small tgt" 641 81 -3.5 6 30.6431478283166 45 1 -3.5 1 0.103892701256427 0.319783078133923
4 "small tgt" 642 81 -3.5 6 49.445171591468 315 1 -3.5 1 0.11192256001209 0.399671233995832
4 "small tgt" 643 81 -3.5 6 17.8175177274285 270 1 -3.5 1 0.0879282303390028 0.411682220104467
4 "small tgt" 644 81 -3.5 6 28.3387623418836 0 1 -3.5 1 0.151885867539022 0.28378136790343
4 "small tgt" 645 81 -3.5 6 31.4116289907387 135 1 -3.5 1 0.139891106402501 0.403689017767647
4 "small tgt" 646 81 -3.5 6 17.4488397953697 225 1 -3.5 1 0.0679054132210695 0.315716619449404
4 "small tgt" 647 81 -3.5 6 31.6413647196496 180 1 -3.5 1 0.0959157238912667 0.295727454125654
4 "small tgt" 648 81 -3.5 6 42.0852837418413 90 1 -3.5 1 0.0999217896264781 0.327730910645187
4 "small tgt" 649 82 -3.5 6 46.3379601342442 315 1 -3.5 1 0.0919246812766232 0.347736300940596
4 "small tgt" 650 82 -3.5 6 12.5088894684376 225 1 -3.5 1 0.0839272724651892 0.331744487941933
4 "small tgt" 651 82 -3.5 6 33.2983336589605 0 1 -3.5 1 0.0799395349388305 0.387685787195096
4 "small tgt" 652 82 -3.5 6 30.8612031476882 180 1 -3.5 1 0.0799398354006371 0.371697579745614
4 "small tgt" 653 82 -3.5 6 31.7001757192979 270 1 -3.5 1 0.0999091702042278 0.303764824440123
4 "small tgt" 654 82 -3.5 6 38.1525591982927 90 1 -3.5 1 0.111922560011408 0.395620699817982
4 "small tgt" 655 82 -3.5 6 41.3813277758401 135 1 -3.5 1 0.0999362118241152 0.371706593618001
4 "small tgt" 656 82 -3.5 6 33.972800898956 45 1 -3.5 1 0.111905433652737 0.331755004126762
4 "small tgt" 657 83 -3.5 6 38.9940483075121 45 1 -3.5 1 0.115913602625142 0.403692322854795
4 "small tgt" 658 83 -3.5 6 29.5210783612601 135 1 -3.5 1 0.107957056705573 0.37964360947899
4 "small tgt" 659 83 -3.5 6 24.1383113183799 270 1 -3.5 1 0.127840158789013 0.303857667335024
4 "small tgt" 660 83 -3.5 6 26.0383100229803 225 1 -3.5 1 0.111892513767316 0.287791640113483
4 "small tgt" 661 83 -3.5 6 34.66462047291 180 1 -3.5 1 0.103926953974678 0.275783057704302
4 "small tgt" 662 83 -3.5 6 41.4346386614328 315 1 -3.5 1 0.299771378128753 0.243805741416736
4 "small tgt" 663 83 -3.5 6 35.3751110922348 0 1 -3.5 1 0.0919267845140439 0.4076833654658
4 "small tgt" 664 83 -3.5 6 40.0536906915534 90 1 -3.5 1 0.115905189677051 0.343738948617556
4 "small tgt" 665 84 -3.5 6 44.5315458093027 315 1 -3.5 1 0.0759433844627893 0.327746234229153
4 "small tgt" 666 84 -3.5 6 40.6340559049551 90 1 -3.5 1 0.107916794738912 0.331742384703603
4 "small tgt" 667 84 -3.5 6 29.9752134260817 180 1 -3.5 1 0.0799296196771593 0.379702800579253
4 "small tgt" 668 84 -3.5 6 32.1605848582567 0 1 -3.5 1 0.0919222775769413 0.323730253232952
4 "small tgt" 669 84 -3.5 6 35.0532345545349 45 1 -3.5 1 0.10392304796278 0.295768317016837
4 "small tgt" 670 84 -3.5 6 32.672640151543 135 1 -3.5 1 0.115906992452665 0.331716845396841
4 "small tgt" 671 84 -3.5 6 31.3631814208345 270 1 -3.5 1 0.11990073922766 0.355714780617973
4 "small tgt" 672 84 -3.5 6 32.063220412735 225 1 -3.5 1 0.111902128566044 0.339719662532843
4 "small tgt" 673 85 -3.5 6 24.5239287397018 270 1 -3.5 1 0.119913058187649 0.355708771370246
4 "small tgt" 674 85 -3.5 6 17.1983442937598 225 1 -3.5 1 0.119903142927342 0.327813537817065
4 "small tgt" 675 85 -3.5 6 31.4043733083564 135 1 -3.5 1 0.143894167513281 0.3277014653263
4 "small tgt" 676 85 -3.5 6 41.0706979049259 45 1 -3.5 1 0.143936833179851 0.351684677887533
4 "small tgt" 677 85 -3.5 6 47.0233159930293 315 1 -3.5 1 0.0919057521425657 0.37565947750204
4 "small tgt" 678 85 -3.5 6 33.9532576194073 0 1 -3.5 1 0.103859950850619 0.299718797199603
4 "small tgt" 679 85 -3.5 6 40.314471432774 90 1 -3.5 1 0.123874955943847 0.347716169957039
4 "small tgt" 680 85 -3.5 6 30.7641869832664 180 1 -3.5 1 0.107899968842503 0.339778553172209
4 "small tgt" 681 86 -3.5 6 38.2092354716001 90 1 -3.5 1 0.135885040665926 0.335735831017928
4 "small tgt" 682 86 -3.5 6 30.096062472351 225 1 -3.5 1 0.113892091317894 0.371709598242433
4 "small tgt" 683 86 -3.5 6 39.6112593261518 180 1 -3.5 1 0.121903020940181 0.357720968341937
4 "small tgt" 684 86 -3.5 6 39.0316064786244 135 1 -3.5 1 0.099918184077751 0.383709166778544
4 "small tgt" 685 86 -3.5 6 28.2776927255556 270 1 -3.5 1 0.119916663737285 0.375704546868519
4 "small tgt" 686 86 -3.5 6 37.6751522851595 0 1 -3.5 1 0.135897960551802 0.359704320919946
4 "small tgt" 687 86 -3.5 6 34.8629575431136 45 1 -3.5 1 0.135811427368481 0.32377171704934
4 "small tgt" 688 86 -3.5 6 43.3968787052748 315 1 -3.5 1 0.11191955538834 0.407708904775291
4 "small tgt" 689 87 -3.5 6 32.3288134042136 0 1 -3.5 1 0.119884213793284 0.319754233740468
4 "small tgt" 690 87 -3.5 6 39.1134024197371 90 1 -3.5 1 0.123919424385804 0.307782908673971
4 "small tgt" 691 87 -3.5 6 28.3472247189203 180 1 -3.5 1 0.0999217896262508 0.371707795467728
4 "small tgt" 692 87 -3.5 6 39.2703924133713 135 1 -3.5 1 0.143904383236986 0.327677728791514
4 "small tgt" 693 87 -3.5 6 57.4357482077875 315 1 -3.5 1 0.10392665351219 0.343713409307611
4 "small tgt" 694 87 -3.5 6 39.102312413475 45 1 -3.5 1 0.123840102301756 0.3078237715672
4 "small tgt" 695 87 -3.5 6 25.7959023882779 225 1 -3.5 1 0.119899537378387 0.359712132944878
4 "small tgt" 696 87 -3.5 6 35.5741221869673 270 1 -3.5 1 0.115922316036404 0.395692209880508
4 "small tgt" 697 88 -3.5 6 29.0437788601719 270 1 -3.5 1 0.111921358161908 0.403684811292123
4 "small tgt" 698 88 -3.5 6 30.6203944133486 180 1 -3.5 1 0.091923178964862 0.351733953729081
4 "small tgt" 699 88 -3.5 6 56.2039351913814 315 1 -3.5 1 0.111918954462453 0.339733784267537
4 "small tgt" 700 88 -3.5 6 33.9561893723434 135 1 -3.5 1 0.119900438765399 0.363645486768746
4 "small tgt" 701 88 -3.5 6 20.0737708801993 225 1 -3.5 1 0.12790235451439 0.315731642571109
4 "small tgt" 702 88 -3.5 6 49.5996292653201 90 1 -3.5 1 0.123918522998338 0.38768488580763
4 "small tgt" 703 88 -3.5 6 40.3760947192619 0 1 -3.5 1 0.123863838834041 0.355707569520519
4 "small tgt" 704 88 -3.5 6 36.4798292301699 45 1 -3.5 1 0.115961676616053 0.339729577792923
4 "small tgt" 705 89 -3.5 6 37.0956178483098 180 1 -3.5 1 0.111916851225487 0.35571177599536
4 "small tgt" 706 89 -3.5 6 20.0822465922788 225 1 -3.5 1 0.115916907712744 0.33972957779315
4 "small tgt" 707 89 -3.5 6 41.0261586988539 0 1 -3.5 1 0.135898861938813 0.29577102117878
4 "small tgt" 708 89 -3.5 6 48.1162271514548 45 1 -3.5 1 0.107902973466253 0.315760486964336
4 "small tgt" 709 89 -3.5 6 55.3551441384309 315 1 -3.5 1 0.103925151199974 0.335736732404939
4 "small tgt" 710 89 -3.5 6 45.061614087333 90 1 -3.5 1 0.127907161913072 0.375705448255985
4 "small tgt" 711 89 -3.5 6 33.9010256757135 270 1 -3.5 1 0.139889604089603 0.315712713437279
4 "small tgt" 712 89 -3.5 6 40.5569319018485 135 1 -3.5 1 0.123895687852837 0.343726329194169
4 "small tgt" 713 90 -3.5 6 37.5633844130599 135 1 -3.5 1 0.127899349890868 0.387689993670392
4 "small tgt" 714 90 -3.5 6 17.7830064881672 225 1 -3.5 1 0.119901941077615 0.303765124902384
4 "small tgt" 715 90 -3.5 6 37.9662002992058 0 1 -3.5 1 0.103898710505973 0.299771378128753
4 "small tgt" 716 90 -3.5 6 32.3797846326317 180 1 -3.5 1 0.131882280017635 0.379673655723764
4 "small tgt" 717 90 -3.5 6 51.483098341798 315 1 -3.5 1 0.155875407840995 0.355726498653894
4 "small tgt" 718 90 -3.5 6 28.9628149197727 270 1 -3.5 1 0.111915649376442 0.415618879018211
4 "small tgt" 719 90 -3.5 6 44.2559233236676 45 1 -3.5 1 0.127875012432469 0.371670538123681
4 "small tgt" 720 90 -3.5 6 34.6026490099504 90 1 -3.5 1 0.111888006832032 0.351702405170954
4 "small tgt" 721 91 -3.5 6 26.3674707334292 45 1 -3.5 1 0.167845230593684 0.427580589284389
4 "small tgt" 722 91 -3.5 6 39.3873870897059 315 1 -3.5 1 0.0960503310648164 0.397702303613869
4 "small tgt" 723 91 -3.5 6 31.7697717486888 270 1 -3.5 1 0.11790026029098 0.329752121490628
4 "small tgt" 724 91 -3.5 6 30.6737194670015 135 1 -3.5 1 0.131900307764454 0.355721691253393
4 "small tgt" 725 91 -3.5 6 36.7447508780284 90 1 -3.5 1 0.107917395663662 0.355726498653894
4 "small tgt" 726 91 -3.5 6 32.0130831803827 225 1 -3.5 1 0.107933921098265 0.355554333674263
4 "small tgt" 727 91 -3.5 6 29.1000122082969 0 1 -3.5 1 0.0759460886251873 0.30374168883327
4 "small tgt" 728 91 -3.5 6 33.1590006037991 180 1 -3.5 1 0.135897059163426 0.451631706359422
4 "small tgt" 729 92 -3.5 6 42.3111628694754 135 1 -3.5 1 0.107914391038776 0.343754873125363
4 "small tgt" 730 92 -3.5 6 33.8737592482966 0 1 -3.5 1 0.099927197950592 0.331742084242705
4 "small tgt" 731 92 -3.5 6 46.2291647131685 90 1 -3.5 1 0.111900325791794 0.339740093978207
4 "small tgt" 732 92 -3.5 6 33.663469598999 180 1 -3.5 1 0.0959232354521191 0.327756149489005
4 "small tgt" 733 92 -3.5 6 39.390241463531 315 1 -3.5 1 0.131882880941248 0.411686426578399
4 "small tgt" 734 92 -3.5 6 33.712584996449 270 1 -3.5 1 0.123892983691348 0.38767737424746
4 "small tgt" 735 92 -3.5 6 19.798217550468 225 1 -3.5 1 0.139889904552092 0.319761144377935
4 "small tgt" 736 92 -3.5 6 42.9445957937329 45 1 -3.5 1 0.11990194107716 0.37571265935162
4 "small tgt" 737 93 -3.5 6 33.693597946102 0 1 -3.5 1 0.075940079376096 0.359725052828935
4 "small tgt" 738 93 -3.5 6 29.9629507636414 270 1 -3.5 1 0.107917095201174 0.315752975404621
4 "small tgt" 739 93 -3.5 6 23.1963811304067 225 1 -3.5 1 0.111909339664408 0.323731154619736
4 "small tgt" 740 93 -3.5 6 34.8484552081618 135 1 -3.5 1 0.0999280993387401 0.335687757026108
4 "small tgt" 741 93 -3.5 6 35.1690241924844 45 1 -3.5 1 0.139872177267989 0.331734873141613
4 "small tgt" 742 93 -3.5 6 37.3365231914048 315 1 -3.5 1 0.115906391527233 0.311755322617273
4 "small tgt" 743 93 -3.5 6 32.5976500363976 180 1 -3.5 1 0.0999148789899209 0.299750345757047
4 "small tgt" 744 93 -3.5 6 39.5842320147676 90 1 -3.5 1 0.143846994909381 0.343781013358011
4 "small tgt" 745 94 -3.5 6 37.8014607454633 135 1 -3.5 1 0.0959244373025285 0.363719100067101
4 "small tgt" 746 94 -3.5 6 17.5711644333436 225 1 -3.5 1 0.0999217896262508 0.335705484311802
4 "small tgt" 747 94 -3.5 6 46.378708223953 270 1 -3.5 1 0.111874786483668 0.35176189673416
4 "small tgt" 748 94 -3.5 6 31.2965677059859 180 1 -3.5 1 0.103915536402155 0.38770261309287
4 "small tgt" 749 94 -3.5 6 35.3551271055562 0 1 -3.5 1 0.099924493788194 0.323743774042669
4 "small tgt" 750 94 -3.5 6 36.1174200690836 90 1 -3.5 1 0.607534756744371 0.331745389328262
4 "small tgt" 751 94 -3.5 6 30.9770905703409 45 1 -3.5 1 0.095911216954164 0.335750553678281
4 "small tgt" 752 94 -3.5 6 51.1568851072695 315 1 -3.5 1 0.0959244373018464 0.375688622358439
4 "small tgt" 753 95 -3.5 6 17.2435942153472 225 1 -3.5 1 0.0919379016238508 0.319750027266764
4 "small tgt" 754 95 -3.5 6 39.9857335213466 135 1 -3.5 1 0.0999184845388754 0.299754852693923
4 "small tgt" 755 95 -3.5 6 34.6730535787204 0 1 -3.5 1 0.087936943750492 0.315760486966155
4 "small tgt" 756 95 -3.5 6 47.87204482352 315 1 -3.5 1 0.0879333382010827 0.355718386167382
4 "small tgt" 757 95 -3.5 6 29.5357940287569 270 1 -3.5 1 0.119897734603228 0.335745746278917
4 "small tgt" 758 95 -3.5 6 30.3045020864759 45 1 -3.5 1 0.115906091064289 0.375682913573655
4 "small tgt" 759 95 -3.5 6 40.9043143250343 90 1 -3.5 1 0.111916851225487 0.335725915756484
4 "small tgt" 760 95 -3.5 6 30.7086098535835 180 1 -3.5 1 0.103805567148584 0.343768393933942
4 "small tgt" 761 96 -3.5 6 28.7585031096249 45 0 0 0 0.0799317229143526 0.491639181865139
4 "small tgt" 762 96 -3.5 6 33.6483081003789 90 0 0 0 0.0879588775082993 0.371701485757058
4 "small tgt" 763 96 -3.5 6 36.6276171251889 135 0 0 0 0.0799695811822403 0.335709690785279
4 "small tgt" 764 96 -3.5 6 21.7405895296996 180 0 0 0 0.083928774776723 0.299764167029934
4 "small tgt" 765 96 -3.5 6 26.7510903487498 270 0 0 0 0.0999199868522282 0.355729803741497
4 "small tgt" 766 96 -3.5 6 31.0771810067049 0 0 0 0 0.0919466150355674 0.33174118285342
4 "small tgt" 767 96 -3.5 6 48.8432220590431 315 0 0 0 0.103921545650337 0.383693542732317
4 "small tgt" 768 96 -3.5 6 15.0004203175542 225 0 0 0 0.627532335016895 0.339735587041105
4 "small tgt" 769 97 -3.5 6 42.0530578176447 90 0 0 0 0.099926897487876 0.359713034331207
4 "small tgt" 770 97 -3.5 6 37.6764781831975 315 0 0 0 0.099918184077751 0.367713447767528
4 "small tgt" 771 97 -3.5 6 25.9995221741218 180 0 0 0 0.0759394784513461 0.351716827367909
4 "small tgt" 772 97 -3.5 6 20.0142423202654 225 0 0 0 0.0719231969922021 0.399697674689605
4 "small tgt" 773 97 -3.5 6 28.870791302977 0 0 0 0 0.0839434974366213 0.363712790356203
4 "small tgt" 774 97 -3.5 6 28.0802433832079 135 0 0 0 0.0958559318637526 0.331486691165537
4 "small tgt" 775 97 -3.5 6 28.5542392782715 270 0 0 0 0.115888664242902 0.347739606027744
4 "small tgt" 776 97 -3.5 6 31.3320656722294 45 0 0 0 0.115912400776097 0.339717258832479
4 "small tgt" 777 98 -3.5 6 24.555176597773 180 0 0 0 0.0919409062487375 0.343718517169918
4 "small tgt" 778 98 -3.5 6 26.9701658392568 135 0 0 0 0.095914522041312 0.3796772612734
4 "small tgt" 779 98 -3.5 6 40.5478400597461 315 0 0 0 0.107927310923742 0.347707757008948
4 "small tgt" 780 98 -3.5 6 19.1605083974974 270 0 0 0 0.131899406376306 0.295760805456894
4 "small tgt" 781 98 -3.5 6 29.8494709035057 45 0 0 0 0.111912945214272 0.347702949608674
4 "small tgt" 782 98 -3.5 6 30.7615600824829 0 0 0 0 0.0919210757281235 0.339712150971309
4 "small tgt" 783 98 -3.5 6 37.4423630228987 90 0 0 0 0.115906992452437 0.351730648641251
4 "small tgt" 784 98 -3.5 6 14.0239132233326 225 0 0 0 0.0999214891633073 0.335741239342042
4 "small tgt" 785 99 -3.5 6 31.1190279705792 45 0 0 0 0.12389779109003 0.319754534203867
4 "small tgt" 786 99 -3.5 6 26.7702302521031 0 0 0 0 0.0999247942506827 0.335726817143268
4 "small tgt" 787 99 -3.5 6 34.8627158240816 90 0 0 0 0.119909753100956 0.303727867560383
4 "small tgt" 788 99 -3.5 6 47.3828618982292 315 0 0 0 0.123898992939758 0.339739493053457
4 "small tgt" 789 99 -3.5 6 25.3024906263031 135 0 0 0 0.575555036757578 0.391684942296024
4 "small tgt" 790 99 -3.5 6 23.2451680270217 270 0 0 0 0.111887405906145 0.351708414421182
4 "small tgt" 791 99 -3.5 6 19.8569377958461 225 0 0 0 0.0839401923501555 0.331744487942615
4 "small tgt" 792 99 -3.5 6 28.2694679001643 180 0 0 0 0.0879360423623439 0.347727887991596
4 "small tgt" 793 100 -3.5 6 24.0719964957103 270 0 0 0 0.107828759244512 0.371776601366037
4 "small tgt" 794 100 -3.5 6 14.69491093779 225 0 0 0 0.0919577321453744 0.319745520331253
4 "small tgt" 795 100 -3.5 6 26.4362644902018 135 0 0 0 0.103914935477178 0.375713260278872
4 "small tgt" 796 100 -3.5 6 32.5431587292396 315 0 0 0 0.111903029953737 0.347716470421119
4 "small tgt" 797 100 -3.5 6 23.6276837036247 90 0 0 0 0.135872421244585 0.367721860715847
4 "small tgt" 798 100 -3.5 6 28.5056055672846 0 0 0 0 0.559582753816585 0.351820186449231
4 "small tgt" 799 100 -3.5 6 24.8516047537487 180 0 0 0 0.0999293011875579 0.375599385013174
4 "small tgt" 800 100 -3.5 6 26.6809036609895 45 0 0 0 0.103913733626769 0.391552438358985
4 "small tgt" 801 101 -3.5 6 23.7651328017453 90 1 0 0 0.119904645240922 0.511565850999432
4 "small tgt" 802 101 -3.5 6 22.5340189425851 135 1 0 0 0.103925151199746 0.351702405170954
4 "small tgt" 803 101 -3.5 6 13.620607871837 180 1 0 0 0.0919294886759872 0.371713804715228
4 "small tgt" 804 101 -3.5 6 11.0941592609398 270 1 0 0 0.0839152539674615 0.351739362051831
4 "small tgt" 805 101 -3.5 6 20.1981553470888 45 1 0 0 0.0919222775769413 0.359689598260502
4 "small tgt" 806 101 -3.5 6 23.3020075220394 0 1 0 0 0.0799350280015005 0.355688039462621
4 "small tgt" 807 101 -3.5 6 4.23905201683201 225 1 0 0 0.0799302206019092 0.323754891153612
4 "small tgt" 808 101 -3.5 6 9.89238331978881 315 1 0 0 0.0919234794273507 0.375711157041906
4 "small tgt" 809 102 -3.5 6 19.0637253722399 90 1 0 0 0.0879417511496285 0.38370706354317
4 "small tgt" 810 102 -3.5 6 20.9087718868555 315 1 0 0 0.0919294886757598 0.303744693457702
4 "small tgt" 811 102 -3.5 6 7.13756527228592 225 1 0 0 0.0759364738266868 0.331739680542341
4 "small tgt" 812 102 -3.5 6 11.6412812083268 45 1 0 0 0.087931535425696 0.327715887524164
4 "small tgt" 813 102 -3.5 6 18.6748957697349 270 1 0 0 0.0998337541313958 0.279656919965419
4 "small tgt" 814 102 -3.5 6 19.9598046801948 135 1 0 0 0.103929357675042 0.363692659373328
4 "small tgt" 815 102 -3.5 6 14.4142108673639 180 1 0 0 0.0919186720277594 0.371727025064729
4 "small tgt" 816 102 -3.5 6 13.8097153280326 0 1 0 0 0.0799314224523187 0.315752674942587
4 "small tgt" 817 103 -3.5 6 11.2328460315142 225 1 0 0 0.0959316483999828 0.339743399066265
4 "small tgt" 818 103 -3.5 6 7.46679166684311 180 1 0 0 0.103915235939212 0.387658745574754
4 "small tgt" 819 103 -3.5 6 11.347227446609 135 1 0 0 0.103920644263553 0.35972445190373
4 "small tgt" 820 103 -3.5 6 10.6607413216363 45 1 0 0 0.0919333946876577 0.339738591667128
4 "small tgt" 821 103 -3.5 6 6.87604350425218 90 1 0 0 0.0839392909626895 0.339733483803457
4 "small tgt" 822 103 -3.5 6 7.3298161962464 315 1 0 0 0.107920700750356 0.331740882392978
4 "small tgt" 823 103 -3.5 6 -0.807802909217609 270 1 0 0 0.0879189160027636 0.287773311904402
4 "small tgt" 824 103 -3.5 6 16.171952423874 0 1 0 0 0.0799392344756598 0.383701354756568
4 "small tgt" 825 104 -3.5 6 3.89229063530044 225 1 0 0 0.0719463326008736 0.35572109033069
4 "small tgt" 826 104 -3.5 6 8.84696560528545 0 1 0 0 0.0839191599789046 0.339735587042242
4 "small tgt" 827 104 -3.5 6 3.87058177636 270 1 0 0 0.0999226910139441 0.31975092865332
4 "small tgt" 828 104 -3.5 6 12.0483789211589 315 1 0 0 0.0999326062737964 0.343731437055112
4 "small tgt" 829 104 -3.5 6 11.03133095098 135 1 0 0 0.0998616971373849 0.351777821243786
4 "small tgt" 830 104 -3.5 6 10.6815673222284 90 1 0 0 0.11990073922766 0.32775044070263
4 "small tgt" 831 104 -3.5 6 8.07693577622371 45 1 0 0 0.0799416381755691 0.347727587530699
4 "small tgt" 832 104 -3.5 6 4.90015753721065 180 1 0 0 0.0959121183411753 0.335704582925246
4 "small tgt" 833 105 -3.5 6 8.63943686719254 135 1 0 0 0.103904419290984 0.28368582084704
4 "small tgt" 834 105 -3.5 6 3.26254788073644 45 1 0 0 0.0999091702035457 0.311750515217227
4 "small tgt" 835 105 -3.5 6 4.88019466779197 270 1 0 0 0.111898523017089 0.331731568056739
4 "small tgt" 836 105 -3.5 6 8.09521513081819 180 1 0 0 0.103918841488849 0.351723437543797
4 "small tgt" 837 105 -3.5 6 10.6156037116246 0 1 0 0 0.0839771492308046 0.351622782623281
4 "small tgt" 838 105 -3.5 6 10.8694697155343 315 1 0 0 0.0998929452321136 0.315538745682488
4 "small tgt" 839 105 -3.5 6 15.1793322850598 90 1 0 0 0.103877377672234 0.347778365682643
4 "small tgt" 840 105 -3.5 6 4.0500931333153 225 1 0 0 0.0879189160041278 0.343730836129907
4 "small tgt" 841 106 -3.5 6 7.81132696772808 135 1 0 0 0.103899611892075 0.347709559783198
4 "small tgt" 842 106 -3.5 6 8.6507740482482 0 1 0 0 0.099903160955364 0.37573128802569
4 "small tgt" 843 106 -3.5 6 3.0329542454535 270 1 0 0 0.0979192074519233 0.339750910628482
4 "small tgt" 844 106 -3.5 6 -0.25435736619053 225 1 0 0 0.0839398918867573 0.339701033861274
4 "small tgt" 845 106 -3.5 6 1.57741078792293 180 1 0 0 0.0839353849514737 0.375709654729462
4 "small tgt" 846 106 -3.5 6 1.39135373304933 90 1 0 0 0.0959277423883123 0.335738234716473
4 "small tgt" 847 106 -3.5 6 21.8073990818395 315 1 0 0 0.103918541026815 0.311743604581807
4 "small tgt" 848 106 -3.5 6 6.78239153500279 45 1 0 0 0.0919294886762145 0.327763961511891
4 "small tgt" 849 107 -3.5 6 11.0578142829561 90 1 0 0 0.115889265168335 0.327756149488323
4 "small tgt" 850 107 -3.5 6 -0.538986345212973 225 1 0 0 0.0999413196848309 0.295808278521008
4 "small tgt" 851 107 -3.5 6 4.99092332188847 45 1 0 0 0.10392034380061 0.335746347202758
4 "small tgt" 852 107 -3.5 6 9.60680948082769 0 1 0 0 0.0999166817648529 0.44763795958238
4 "small tgt" 853 107 -3.5 6 9.40552970309206 270 1 0 0 0.0919373006993283 0.335735530555439
4 "small tgt" 854 107 -3.5 6 11.4802977311956 315 1 0 0 0.103929658136622 0.327742929144506
4 "small tgt" 855 107 -3.5 6 7.74885055794398 135 1 0 0 0.107935122947765 0.339717258833389
4 "small tgt" 856 107 -3.5 6 3.71664215961613 180 1 0 0 0.0879357419005373 0.371713504252966
4 "small tgt" 857 108 -3.5 6 12.217596923709 225 1 0 0 0.0879363428250599 0.327733614806675
4 "small tgt" 858 108 -3.5 6 9.09185266294113 270 1 0 0 0.103923348425042 0.351728545405422
4 "small tgt" 859 108 -3.5 6 4.91784827868987 135 1 0 0 0.103913433164735 0.39170266957899
4 "small tgt" 860 108 -3.5 6 3.03758710921735 315 1 0 0 0.11591510493804 0.319732600446287
4 "small tgt" 861 108 -3.5 6 6.78555536974845 90 1 0 0 0.11590398782846 0.355659195067801
4 "small tgt" 862 108 -3.5 6 2.69432913753576 180 1 0 0 0.0959067100175162 0.379710913065537
4 "small tgt" 863 108 -3.5 6 6.65969508907268 45 1 0 0 0.0959118178793688 0.367649749729253
4 "small tgt" 864 108 -3.5 6 5.87458969020251 0 1 0 0 0.0799527552856034 0.339719962994195
4 "small tgt" 865 109 -3.5 6 3.26516477820556 225 1 0 0 0.0959184280527552 0.359691401035661
4 "small tgt" 866 109 -3.5 6 1.02938656690543 180 1 0 0 0.103914334552428 0.367714950080426
4 "small tgt" 867 109 -3.5 6 6.05704825514026 45 1 0 0 0.123906204039031 0.347734197703858
4 "small tgt" 868 109 -3.5 6 6.09404102145355 90 1 0 0 0.0919306905257145 0.355730104203985
4 "small tgt" 869 109 -3.5 6 7.00015381112083 315 1 0 0 0.115898579504119 0.315752674943724
4 "small tgt" 870 109 -3.5 6 -5.73682665744426 270 1 0 0 0.095919028976823 0.331742084240886
4 "small tgt" 871 109 -3.5 6 13.1055112039106 0 1 0 0 0.111916250301192 0.347729390304039
4 "small tgt" 872 109 -3.5 6 2.33336503981307 135 1 0 0 0.111915949837794 0.323744374967646
4 "small tgt" 873 110 -3.5 6 -2.97887330219564 225 1 0 0 0.103909827616008 0.331725258345841
4 "small tgt" 874 110 -3.5 6 5.64419970027571 270 1 0 0 0.0919243808143619 0.355703963970882
4 "small tgt" 875 110 -3.5 6 0.418785038914564 180 1 0 0 0.0999130762149889 0.359726254678208
4 "small tgt" 876 110 -3.5 6 6.12196996386226 90 1 0 0 0.0919297891380211 0.367701128807084
4 "small tgt" 877 110 -3.5 6 9.52270300434823 315 1 0 0 0.111885603132805 0.307766082777789
4 "small tgt" 878 110 -3.5 6 6.81603838876188 45 1 0 0 0.107969375666926 0.363686349660611
4 "small tgt" 879 110 -3.5 6 1.75633266888114 0 1 0 0 0.0919132637043276 0.343740150464782
4 "small tgt" 880 110 -3.5 6 6.01235324556431 135 1 0 0 0.111901828103782 0.355724094954212
5 "small tgt" 1 1 3.5 6 -1.9249092989039 0 0 0 0 0.171871727776193 35.0432416532286
5 "small tgt" 2 1 3.5 6 1.35604917097723 45 0 0 0 0.195843522765891 1.79457803505375
5 "small tgt" 3 1 3.5 6 -1.01425335975625 225 0 0 0 0.199860705612039 0.975195924046751
5 "small tgt" 4 1 3.5 6 -9.92776616338957 315 0 0 0 0.255792690529994 0.951245161427963
5 "small tgt" 5 1 3.5 6 -4.00955599535556 180 0 0 0 0.159873661552439 0.919229686410262
5 "small tgt" 6 1 3.5 6 0.955319368014686 135 0 0 0 0.247802793279135 0.739382183117897
5 "small tgt" 7 1 3.5 6 2.21946539370677 90 0 0 0 1.63060276070904 0.631581066419287
5 "small tgt" 8 1 3.5 6 -3.67165818241906 270 0 0 0 0.195845025078185 0.831331502315408
5 "small tgt" 9 2 3.5 6 6.43333394262818 90 0 0 0 0.17187443193815 0.703438161674484
5 "small tgt" 10 2 3.5 6 0.958295997362515 315 0 0 0 0.203828312155238 0.531554415400706
5 "small tgt" 11 2 3.5 6 0.393136721066933 0 0 0 0 0.147873792554037 0.583497460942439
5 "small tgt" 12 2 3.5 6 -5.72759532421813 180 0 0 0 0.191680014710656 0.599513911861877
5 "small tgt" 13 2 3.5 6 -2.64721560338585 225 0 0 0 0.211816707093789 0.571562491831131
5 "small tgt" 14 2 3.5 6 -9.73330911840534 270 0 0 0 0.23587233110463 0.703384979822303
5 "small tgt" 15 2 3.5 6 4.86211314964062 135 0 0 0 0.263813234949907 0.59955056827954
5 "small tgt" 16 2 3.5 6 7.80046767897455 45 0 0 0 0.263803319689188 0.555585401491399
5 "small tgt" 17 3 3.5 6 4.67183712484322 90 0 0 0 1.03923318379336 0.527585907470183
5 "small tgt" 18 3 3.5 6 -3.24312882447222 270 0 0 0 0.211832331140855 0.679461559285883
5 "small tgt" 19 3 3.5 6 2.51423371308668 0 0 0 0 0.199830959830251 0.635508110533095
5 "small tgt" 20 3 3.5 6 0.804134263208839 135 0 0 0 0.235775281736039 0.615525855844609
5 "small tgt" 21 3 3.5 6 -5.11881089250519 180 0 0 0 0.207815749219762 0.555556557096835
5 "small tgt" 22 3 3.5 6 6.54660530996069 225 0 0 0 0.167877079613277 0.535585119056847
5 "small tgt" 23 3 3.5 6 -5.10110315516303 315 0 0 0 0.195853137564086 0.455632063308499
5 "small tgt" 24 3 3.5 6 12.3552326318597 45 0 0 0 0.19582519455696 0.519611033341434
5 "small tgt" 25 4 3.5 6 -6.52426252871808 180 0 0 0 0.207851203787783 0.503616516180259
5 "small tgt" 26 4 3.5 6 6.35848963791521 90 0 0 0 0.155884421713466 0.495625116616949
5 "small tgt" 27 4 3.5 6 0.955706046212532 225 0 0 0 0.179858319940109 0.447650579006108
5 "small tgt" 28 4 3.5 6 -2.48924481036104 270 0 0 0 0.223823186266031 0.411683121492217
5 "small tgt" 29 4 3.5 6 -7.20163542324692 315 0 0 0 0.203790453887592 0.415459633922495
5 "small tgt" 30 4 3.5 6 6.65347412053673 45 0 0 0 0.143887557339582 0.459632420258089
5 "small tgt" 31 4 3.5 6 -2.51277501629987 135 0 0 0 0.195855841725972 0.475601698574252
5 "small tgt" 32 4 3.5 6 2.87616817877091 0 0 0 0 0.147893322613015 0.551574828818929
5 "small tgt" 33 5 3.5 6 1.34421370939704 135 0 0 0 0.195847428777626 0.443655329918244
5 "small tgt" 34 5 3.5 6 -0.648355525056076 180 0 0 0 0.163875520814116 0.475628139269162
5 "small tgt" 35 5 3.5 6 0.154864886521184 0 0 0 0 0.171867220839687 0.423648437309595
5 "small tgt" 36 5 3.5 6 -0.949122725208182 315 0 0 0 0.175862469927409 0.427643986860261
5 "small tgt" 37 5 3.5 6 -4.06232939207095 270 0 0 0 0.239802079380496 0.359717541267855
5 "small tgt" 38 5 3.5 6 12.0862194666776 45 0 0 0 0.139882092528552 0.483623745306431
5 "small tgt" 39 5 3.5 6 6.71473147997046 225 0 0 0 0.18786384123797 0.88324660484983
5 "small tgt" 40 5 3.5 6 5.91150431496446 90 0 0 0 0.139876383742205 0.671341261335357
5 "small tgt" 41 6 3.5 6 -4.61650054289899 180 1 0 0 0.131898504988925 0.703296643864462
5 "small tgt" 42 6 3.5 6 -10.622544746066 135 1 0 0 0.195814678371363 0.483605116635289
5 "small tgt" 43 6 3.5 6 7.77814422796252 225 1 0 0 0.175870882875756 0.563567787181313
5 "small tgt" 44 6 3.5 6 -3.63887429511018 270 1 0 0 0.171869624539084 0.459659461877891
5 "small tgt" 45 6 3.5 6 -7.7180120395146 315 1 0 0 0.147847351859099 0.583597815397411
5 "small tgt" 46 6 3.5 6 4.06938759900515 45 1 0 0 0.219866997295355 0.575584181614033
5 "small tgt" 47 6 3.5 6 -0.634630370613799 0 1 0 0 0.121905725101698 0.575566454330044
5 "small tgt" 48 6 3.5 6 2.72059070540883 90 1 0 0 0.14389266520098 0.563563280244693
5 "small tgt" 49 7 3.5 6 -1.14145869698066 180 1 0 0 0.127873510119173 0.499401929509503
5 "small tgt" 50 7 3.5 6 -2.38353469192359 90 1 0 0 0.119919367899087 0.507584723647966
5 "small tgt" 51 7 3.5 6 7.38596000510046 45 1 0 0 0.103916437789621 0.515616685641049
5 "small tgt" 52 7 3.5 6 1.57661658837833 225 1 0 0 0.143897172137855 0.483603914784823
5 "small tgt" 53 7 3.5 6 -5.32460610557845 315 1 0 0 0.14388755733961 0.503581962999164
5 "small tgt" 54 7 3.5 6 0.288748435333477 270 1 0 0 0.103902916979479 0.459656457253516
5 "small tgt" 55 7 3.5 6 1.16635194356653 0 1 0 0 0.131897002676681 0.399693768679498
5 "small tgt" 56 7 3.5 6 -3.40031871238891 135 1 0 0 0.13591178182358 0.511626243952094
5 "small tgt" 57 8 3.5 6 3.4257559252115 90 1 0 0 0.123886673979939 0.471595031913751
5 "small tgt" 58 8 3.5 6 -3.02216679439192 0 1 0 0 0.0999848867390938 0.467621716583835
5 "small tgt" 59 8 3.5 6 4.28594589833711 225 1 0 0 0.115909696614182 0.467603087912551
5 "small tgt" 60 8 3.5 6 -2.18758115799213 180 1 0 0 0.123911011437741 0.48763972630266
5 "small tgt" 61 8 3.5 6 1.24976333131835 315 1 0 0 0.135924100783456 0.431660869244183
5 "small tgt" 62 8 3.5 6 -1.18389650771526 45 1 0 0 0.119901640614984 0.451635311908376
5 "small tgt" 63 8 3.5 6 1.8927313989832 135 1 0 0 0.159880271726365 0.403692322854283
5 "small tgt" 64 8 3.5 6 -4.23075820734092 270 1 0 0 0.159871858777933 0.443566092572638
5 "small tgt" 65 9 3.5 6 6.27677851481781 180 1 0 0 0.139879989291643 0.427553247202724
5 "small tgt" 66 9 3.5 6 -0.417181319503621 45 1 0 0 0.151802639442423 0.451728154803021
5 "small tgt" 67 9 3.5 6 -1.40438800378628 135 1 0 0 0.159955086874163 0.415689487690315
5 "small tgt" 68 9 3.5 6 0.474720523995731 270 1 0 0 0.13590967858633 0.487576929652477
5 "small tgt" 69 9 3.5 6 -0.712031004600704 0 1 0 0 0.123903800338979 0.43163923594804
5 "small tgt" 70 9 3.5 6 -4.98617591828306 315 1 0 0 0.135814431992316 0.431746200577294
5 "small tgt" 71 9 3.5 6 2.68505470048235 225 1 0 0 0.123885171667837 0.439638147072316
5 "small tgt" 72 9 3.5 6 0.241817729398586 90 1 0 0 0.143946147515493 0.471613961047211
5 "small tgt" 73 10 3.5 6 -6.87102071709943 225 1 0 0 0.179856817628064 0.399646295613564
5 "small tgt" 74 10 3.5 6 1.63878947438006 90 1 0 0 0.127974465499705 0.451622392023324
5 "small tgt" 75 10 3.5 6 8.78531334782 315 1 0 0 0.143882749940303 0.443220861227474
5 "small tgt" 76 10 3.5 6 4.04157202972596 0 1 0 0 0.139878186517024 0.475631444355542
5 "small tgt" 77 10 3.5 6 0.885793269955033 270 1 0 0 0.123863237909347 0.567619823670668
5 "small tgt" 78 10 3.5 6 1.75871499106615 45 1 0 0 0.107924306299651 0.50363814947616
5 "small tgt" 79 10 3.5 6 0.791076622259169 180 1 0 0 0.179859221327774 0.443672155815193
5 "small tgt" 80 10 3.5 6 -3.00292672240276 135 1 0 0 0.149909726059263 0.439661282680447
5 "small tgt" 81 11 3.5 6 -0.902770901177146 270 1 0 0 0.167873474063924 0.543579823706693
5 "small tgt" 82 11 3.5 6 2.22047679479193 225 1 0 0 0.123853022186381 0.495487805281016
5 "small tgt" 83 11 3.5 6 0.673278525567383 180 1 0 0 0.123895086928144 0.5115934935464
5 "small tgt" 84 11 3.5 6 3.26904810321261 315 1 0 0 0.143892665200951 0.519600817618368
5 "small tgt" 85 11 3.5 6 -7.52309153210219 45 1 0 0 0.147886111514083 0.503611107856273
5 "small tgt" 86 11 3.5 6 -0.279656147258753 90 1 0 0 0.12791767809847 0.47163649573065
5 "small tgt" 87 11 3.5 6 4.58402012942328 135 1 0 0 0.135863707832755 0.507601249082313
5 "small tgt" 88 11 3.5 6 2.16092712493211 0 1 0 0 0.14386111664453 0.487545982021118
5 "small tgt" 89 12 3.5 6 1.36698818072405 135 1 0 0 0.159858938892853 0.479626092519027
5 "small tgt" 90 12 3.5 6 0.0781660038205692 45 1 0 0 0.127914673474152 0.419677225217356
5 "small tgt" 91 12 3.5 6 -1.24199719770516 180 1 0 0 0.139869473106216 0.463675442873864
5 "small tgt" 92 12 3.5 6 1.87649086846057 90 1 0 0 0.139895613338638 0.447639762357653
5 "small tgt" 93 12 3.5 6 -0.356732906721345 0 1 0 0 0.14388815826436 0.45963242025806
5 "small tgt" 94 12 3.5 6 6.09464121864347 225 1 0 0 0.139872778192796 0.471363074908652
5 "small tgt" 95 12 3.5 6 0.0217040868450084 315 1 0 0 0.187871653261539 0.399720509836698
5 "small tgt" 96 12 3.5 6 2.74935190679301 270 1 0 0 0.183856874115008 0.419663704407299
5 "small tgt" 97 13 3.5 6 0.515834489038784 270 1 0 0 0.143929321618998 0.455604721226393
5 "small tgt" 98 13 3.5 6 -1.33852332302094 0 1 0 0 0.183856273189974 0.463633979057022
5 "small tgt" 99 13 3.5 6 1.35366814041369 135 1 0 0 0.191876817609909 0.463639687842999
5 "small tgt" 100 13 3.5 6 2.30825576722983 45 1 0 0 0.179839691268683 0.415698201100895
5 "small tgt" 101 13 3.5 6 -7.25747456649503 225 1 0 0 0.211834734840579 0.423682690027874
5 "small tgt" 102 13 3.5 6 -0.591370409672689 315 1 0 0 0.19593456288618 0.439654372044743
5 "small tgt" 103 13 3.5 6 -4.62764896506972 90 1 0 0 0.171947143849309 0.447653583630768
5 "small tgt" 104 13 3.5 6 1.44887866039429 180 1 0 0 0.175868779639018 0.463643894317897
5 "small tgt" 105 14 3.5 6 0.239308313442693 135 1 0 0 0.207843692226618 0.427659009981937
5 "small tgt" 106 14 3.5 6 -1.93746305636833 180 1 0 0 0.191850076452852 0.459614993436219
5 "small tgt" 107 14 3.5 6 -4.3042217348697 90 1 0 0 0.171855803266851 0.47962068419497
5 "small tgt" 108 14 3.5 6 -0.16690891041531 225 1 0 0 0.167870168976776 0.463632777207465
5 "small tgt" 109 14 3.5 6 -1.4284470737709 45 1 0 0 0.183828029720473 0.447624739236289
5 "small tgt" 110 14 3.5 6 2.32587009612704 270 1 0 0 0.231835918663023 0.431564721262589
5 "small tgt" 111 14 3.5 6 -1.27969316390455 0 1 0 0 0.179857118090581 0.339745802765037
5 "small tgt" 112 14 3.5 6 -6.00503603765284 315 1 0 0 0.19582849964371 0.411662389584137
5 "small tgt" 113 15 3.5 6 3.58135960199107 315 1 0 0 0.179710792881338 0.415309703164155
5 "small tgt" 114 15 3.5 6 -2.68151221399236 180 1 0 0 0.207804031184253 0.423672774768193
5 "small tgt" 115 15 3.5 6 -0.659703905585135 0 1 0 0 0.207852105174993 0.435606241566404
5 "small tgt" 116 15 3.5 6 -1.62908272440897 135 1 0 0 0.179896178207571 0.429642062097571
5 "small tgt" 117 15 3.5 6 -2.10678961272501 270 1 0 0 0.21983214365207 0.509612544667505
5 "small tgt" 118 15 3.5 6 -0.978480334125039 45 1 0 0 0.229818313365854 0.461656635728218
5 "small tgt" 119 15 3.5 6 -2.56733100662341 225 1 0 0 0.219834847814298 0.411680717792535
5 "small tgt" 120 15 3.5 6 4.41220754167105 90 1 0 0 0.211838039927159 0.40768156269263
5 "small tgt" 121 16 3.5 6 -6.01107035735131 180 1 3.5 1 0.131903913312897 0.65151194203014
5 "small tgt" 122 16 3.5 6 -3.59822483763366 225 1 3.5 1 0.135875726330312 0.499631482815971
5 "small tgt" 123 16 3.5 6 4.37654731506972 90 1 3.5 1 0.139876383742092 0.515589644021645
5 "small tgt" 124 16 3.5 6 3.59811498317452 45 1 3.5 1 0.135891650839653 0.463652307266273
5 "small tgt" 125 16 3.5 6 -0.0668382537347411 315 1 3.5 1 0.2158510162987 0.479627594830731
5 "small tgt" 126 16 3.5 6 -9.16453942724162 0 1 3.5 1 0.127889134166594 0.531569738984558
5 "small tgt" 127 16 3.5 6 5.34244515676487 135 1 3.5 1 0.147887012901322 0.535576706108714
5 "small tgt" 128 16 3.5 6 -2.67642836584983 270 1 3.5 1 0.14789452446297 0.463656213278284
5 "small tgt" 129 17 3.5 6 0.584480737278726 135 1 3.5 1 0.167878882388152 0.455644382269384
5 "small tgt" 130 17 3.5 6 2.44138814359522 0 1 3.5 1 0.139885998540421 0.451655142430013
5 "small tgt" 131 17 3.5 6 -0.105758608137503 270 1 3.5 1 0.155841155122062 0.854766370921084
5 "small tgt" 132 17 3.5 6 3.0155980081236 45 1 3.5 1 0.119877303157466 0.711401618230809
5 "small tgt" 133 17 3.5 6 1.17343065724018 315 1 3.5 1 0.151929735055376 0.603524184071659
5 "small tgt" 134 17 3.5 6 -0.115629619057238 225 1 3.5 1 0.147858769432219 0.587572332577167
5 "small tgt" 135 17 3.5 6 6.13397108281691 180 1 3.5 1 0.147884308739265 0.679442630152039
5 "small tgt" 136 17 3.5 6 7.40127782229787 90 1 3.5 1 0.147882806427674 0.635441708333531
5 "small tgt" 137 18 3.5 6 -0.991863840636338 315 1 3.5 1 0.155883520326142 0.603540108581285
5 "small tgt" 138 18 3.5 6 3.36267625880776 45 1 3.5 1 0.131888289265873 0.499581606050185
5 "small tgt" 139 18 3.5 6 2.79955373952268 180 1 3.5 1 0.123908307275542 0.591524615535945
5 "small tgt" 140 18 3.5 6 1.06269536352804 270 1 3.5 1 0.123897190165451 0.55957644410563
5 "small tgt" 141 18 3.5 6 6.31927616819512 0 1 3.5 1 0.135900965175551 0.611537817855208
5 "small tgt" 142 18 3.5 6 7.89796079035853 225 1 3.5 1 0.115917208175233 0.667475812022531
5 "small tgt" 143 18 3.5 6 18.028664991145 90 1 3.5 1 0.135959555351576 0.619438477760809
5 "small tgt" 144 18 3.5 6 6.6878609549123 135 1 3.5 1 0.135894355001881 0.651488205496889
5 "small tgt" 145 19 3.5 6 3.12537221931632 225 1 3.5 1 0.127940513243914 0.623441238409896
5 "small tgt" 146 19 3.5 6 12.2686870541987 180 1 3.5 1 0.119813905582305 0.618693931830876
5 "small tgt" 147 19 3.5 6 -0.617839616827915 0 1 3.5 1 0.151886468463431 0.363723006078999
5 "small tgt" 148 19 3.5 6 1.32388070774292 270 1 3.5 1 0.127900852201492 0.451699009945287
5 "small tgt" 149 19 3.5 6 6.66312188907414 135 1 3.5 1 0.131904514238045 0.655506590194591
5 "small tgt" 150 19 3.5 6 3.87594586249138 45 1 3.5 1 0.187857531527129 0.859361042580872
5 "small tgt" 151 19 3.5 6 -0.881674918534796 315 1 3.5 1 0.15189007401284 0.491618750418183
5 "small tgt" 152 19 3.5 6 8.63763894915584 90 1 3.5 1 0.119910354025933 0.591547150219071
5 "small tgt" 153 20 3.5 6 8.0810394581532 45 1 3.5 1 0.119855669861749 0.471545455609885
5 "small tgt" 154 20 3.5 6 -2.38148535418972 315 1 3.5 1 0.14388605502711 0.475644063778645
5 "small tgt" 155 20 3.5 6 4.00430377673969 135 1 3.5 1 0.159839408833932 0.495611896269338
5 "small tgt" 156 20 3.5 6 1.41445079597296 270 1 3.5 1 0.147876196253719 0.611512879473025
5 "small tgt" 157 20 3.5 6 11.6728408748614 180 1 3.5 1 0.119895330903319 0.547588894065711
5 "small tgt" 158 20 3.5 6 8.89183308440425 90 1 3.5 1 0.143885754564735 0.531601588004719
5 "small tgt" 159 20 3.5 6 12.1068313990473 225 1 3.5 1 0.127913772086913 0.519539823742548
5 "small tgt" 160 20 3.5 6 3.35010132845641 0 1 3.5 1 0.119935893333491 0.555581195017794
5 "small tgt" 161 21 3.5 6 14.2487715520525 45 1 3.5 1 0.107916193814162 0.539594790341539
5 "small tgt" 162 21 3.5 6 7.67632031196522 90 1 3.5 1 0.131898805451442 0.54357772046933
5 "small tgt" 163 21 3.5 6 4.55150963568511 270 1 3.5 1 0.151880459214567 0.423629808638452
5 "small tgt" 164 21 3.5 6 4.65521994395549 0 1 3.5 1 0.151904796672511 0.75540043681292
5 "small tgt" 165 21 3.5 6 -4.49411916825747 315 1 3.5 1 0.139900420737263 0.531586264419616
5 "small tgt" 166 21 3.5 6 5.07446937008411 225 1 3.5 1 0.139934072530764 0.587534774772166
5 "small tgt" 167 21 3.5 6 1.57164117888299 135 1 3.5 1 0.163879727288418 0.527599728742757
5 "small tgt" 168 21 3.5 6 -3.65788826408541 180 1 3.5 1 0.143892064276315 0.623525367893649
5 "small tgt" 169 22 3.5 6 8.28573654918344 270 1 3.5 1 0.131836609726065 0.723502743073254
5 "small tgt" 170 22 3.5 6 -0.609714267416178 0 1 3.5 1 0.131902711463113 0.55154838812291
5 "small tgt" 171 22 3.5 6 6.12987809692149 180 1 3.5 1 0.135989301133236 0.539591785717221
5 "small tgt" 172 22 3.5 6 8.04255687590013 225 1 3.5 1 0.107906579016117 0.563584913540353
5 "small tgt" 173 22 3.5 6 4.86530991144743 135 1 3.5 1 0.151880158752761 0.555470023913699
5 "small tgt" 174 22 3.5 6 14.0998883700339 45 1 3.5 1 0.119908551250887 0.53158115655765
5 "small tgt" 175 22 3.5 6 5.41828504321958 90 1 3.5 1 0.131908420249943 0.523586752369852
5 "small tgt" 176 22 3.5 6 -4.68831669773496 315 1 3.5 1 0.115896175804778 0.487607877284518
5 "small tgt" 177 23 3.5 6 4.73199986629648 135 1 3.5 1 0.155874806915222 0.523582245433886
5 "small tgt" 178 23 3.5 6 4.35793291243393 45 1 3.5 1 0.131899406376306 0.479532348238195
5 "small tgt" 179 23 3.5 6 0.134524404916962 315 1 3.5 1 0.131774113538654 0.407783118999191
5 "small tgt" 180 23 3.5 6 6.79431043094048 0 1 3.5 1 0.127911969311981 0.499299772279414
5 "small tgt" 181 23 3.5 6 14.5776693340502 90 1 3.5 1 0.135934616968711 0.559575242255846
5 "small tgt" 182 23 3.5 6 7.35426143036955 225 1 3.5 1 0.134072050292275 0.471611857809307
5 "small tgt" 183 23 3.5 6 4.18105227008238 180 1 3.5 1 0.131933358632295 0.603541911355364
5 "small tgt" 184 23 3.5 6 11.0575495887519 270 1 3.5 1 0.135900965175324 0.527598827356087
5 "small tgt" 185 24 3.5 6 7.83990654102264 0 1 3.5 1 0.119909452638353 0.49962006524197
5 "small tgt" 186 24 3.5 6 12.7279131103769 90 1 3.5 1 0.119803389396793 0.567411603199616
5 "small tgt" 187 24 3.5 6 7.00616559876162 270 1 3.5 1 0.131885885566703 0.53957075334597
5 "small tgt" 188 24 3.5 6 4.73616082551645 135 1 3.5 1 0.151883463839454 0.527569081573574
5 "small tgt" 189 24 3.5 6 1.8897251100681 315 1 3.5 1 0.151894580949261 0.43164975213358
5 "small tgt" 190 24 3.5 6 2.63903311932614 180 1 3.5 1 0.131910523486795 0.539585175543607
5 "small tgt" 191 24 3.5 6 4.59132063994054 45 1 3.5 1 0.119883011943671 0.627524222532202
5 "small tgt" 192 24 3.5 6 5.72521194044345 225 1 3.5 1 0.115915705862903 1.07511470904853
5 "small tgt" 193 25 3.5 6 3.95422945363241 135 1 3.5 1 0.135898261013153 0.571548670559309
5 "small tgt" 194 25 3.5 6 1.58047252098785 180 1 3.5 1 0.123908006813394 0.515609474543567
5 "small tgt" 195 25 3.5 6 1.56020155744361 315 1 3.5 1 0.139891406864308 0.479636007779163
5 "small tgt" 196 25 3.5 6 5.42066625087876 225 1 3.5 1 0.131834506488758 0.467614205023324
5 "small tgt" 197 25 3.5 6 6.52108404961511 0 1 3.5 1 0.111921658624738 0.539557532999424
5 "small tgt" 198 25 3.5 6 10.6815710879755 270 1 3.5 1 0.139837624086908 0.451708023819606
5 "small tgt" 199 25 3.5 6 3.66740926826429 90 1 3.5 1 0.135891951302369 0.595535789133237
5 "small tgt" 200 25 3.5 6 9.16075960004578 45 1 3.5 1 0.123889678604314 0.595472992483224
5 "small tgt" 201 26 3.5 6 2.58921832378565 90 1 3.5 1 0.147874393479469 0.463641791080477
5 "small tgt" 202 26 3.5 6 7.88907058626356 315 1 3.5 1 0.143891463351224 0.559582152892062
5 "small tgt" 203 26 3.5 6 5.49625283454535 270 1 3.5 1 0.159876666176842 0.343636190461098
5 "small tgt" 204 26 3.5 6 9.93034483873765 45 1 3.5 1 0.11990975310141 0.455653997066975
5 "small tgt" 205 26 3.5 6 5.09552043370259 135 1 3.5 1 0.143888759189167 0.539588781092903
5 "small tgt" 206 26 3.5 6 -0.887783074052919 180 1 3.5 1 0.119916663736944 0.531569738984899
5 "small tgt" 207 26 3.5 6 11.6919920535368 225 1 3.5 1 0.11990013830291 0.475631744819111
5 "small tgt" 208 26 3.5 6 5.46508353525341 0 1 3.5 1 0.12789934988939 0.49961345506938
5 "small tgt" 209 27 3.5 6 -3.13312678738857 135 1 3.5 1 0.131890993428215 0.519552443166049
5 "small tgt" 210 27 3.5 6 5.20569030856486 0 1 3.5 1 0.13986827125666 0.547687145285863
5 "small tgt" 211 27 3.5 6 12.9764658549181 270 1 3.5 1 0.132034314012799 0.531520463145171
5 "small tgt" 212 27 3.5 6 1.29840207469181 180 1 3.5 1 0.115899480890903 0.547504764583095
5 "small tgt" 213 27 3.5 6 9.78289149871139 45 1 3.5 1 0.119851463387249 0.619464017069618
5 "small tgt" 214 27 3.5 6 12.7435460019374 225 1 3.5 1 0.131886186028737 0.571615673683823
5 "small tgt" 215 27 3.5 6 9.87558141122195 90 1 3.5 1 0.14786507914323 0.599574304811426
5 "small tgt" 216 27 3.5 6 9.96116371642925 315 1 3.5 1 0.131903011926056 0.563577101517467
5 "small tgt" 217 28 3.5 6 9.58401910443648 0 1 3.5 1 0.125910588987381 0.509615849754255
5 "small tgt" 218 28 3.5 6 14.0948286120336 270 1 3.5 1 0.131896101289385 0.563572895042626
5 "small tgt" 219 28 3.5 6 16.9193112194425 45 1 3.5 1 0.103923949350929 0.607540765993235
5 "small tgt" 220 28 3.5 6 -5.66676951759719 135 1 3.5 1 0.13583516390031 0.439487615389567
5 "small tgt" 221 28 3.5 6 7.14333004152128 225 1 3.5 1 0.0959253386891987 0.591537234958651
5 "small tgt" 222 28 3.5 6 8.38772445970243 90 1 3.5 1 0.131892495739976 0.611491246176342
5 "small tgt" 223 28 3.5 6 4.5733329697151 180 1 3.5 1 0.123904701726588 0.551573026044366
5 "small tgt" 224 28 3.5 6 6.37487037783544 315 1 3.5 1 0.127902054051447 0.62748426102587
5 "small tgt" 225 29 3.5 6 9.99948063996292 270 1 3.5 1 0.111919555387885 0.479621285120174
5 "small tgt" 226 29 3.5 6 8.25204649593203 315 1 3.5 1 0.131919537359977 0.56754681129712
5 "small tgt" 227 29 3.5 6 12.1028583237351 225 1 3.5 1 0.103921245188189 0.531612104189207
5 "small tgt" 228 29 3.5 6 9.1163783530039 0 1 3.5 1 0.127900251276515 0.495630524941134
5 "small tgt" 229 29 3.5 6 13.0325896815476 45 1 3.5 1 0.143900477224634 0.419683234466333
5 "small tgt" 230 29 3.5 6 4.29392204309384 90 1 3.5 1 0.139879688828728 0.667453277338268
5 "small tgt" 231 29 3.5 6 5.00589091414897 135 1 3.5 1 0.155882618939131 0.547246366883087
5 "small tgt" 232 29 3.5 6 8.33895505553809 180 1 3.5 1 0.167849737530673 0.38766625713572
5 "small tgt" 233 30 3.5 6 13.4527506360559 315 1 3.5 1 0.143902580461486 0.415682877515792
5 "small tgt" 234 30 3.5 6 8.48606141141364 45 1 3.5 1 0.115902185052846 0.499604741658118
5 "small tgt" 235 30 3.5 6 11.6928974601741 225 1 3.5 1 0.115905189677619 0.483641773052796
5 "small tgt" 236 30 3.5 6 11.2871532146267 90 1 3.5 1 0.111917452150237 0.559550303872697
5 "small tgt" 237 30 3.5 6 14.5035088493172 180 1 3.5 1 0.131891293890476 0.507585625034949
5 "small tgt" 238 30 3.5 6 9.21230552647288 0 1 3.5 1 0.135890749453097 0.439660381293152
5 "small tgt" 239 30 3.5 6 5.29719389860721 135 1 3.5 1 0.167871070364072 0.651511040642731
5 "small tgt" 240 30 3.5 6 12.7322402928317 270 1 3.5 1 0.120005300157231 0.52358735329608
5 "small tgt" 241 31 3.5 6 7.04385601815436 135 1 3.5 1 0.163880328213281 0.739381281729834
5 "small tgt" 242 31 3.5 6 11.3115316949906 315 1 3.5 1 0.147768330237454 0.44776475473418
5 "small tgt" 243 31 3.5 6 5.39494222747775 90 1 3.5 1 0.131892195277487 0.455654597991042
5 "small tgt" 244 31 3.5 6 7.6992802314236 45 1 3.5 1 0.0959088132540273 0.407653920148505
5 "small tgt" 245 31 3.5 6 10.3150705177554 180 1 3.5 1 0.103924249812621 0.519606826868085
5 "small tgt" 246 31 3.5 6 4.75879641034639 0 1 3.5 1 0.127872308269957 0.479605661072242
5 "small tgt" 247 31 3.5 6 13.1910212682457 225 1 3.5 1 0.0959130197292097 0.467640946180836
5 "small tgt" 248 31 3.5 6 16.8745097430836 270 1 3.5 1 0.147887313364208 0.535599240791498
5 "small tgt" 249 32 3.5 6 12.677493515419 180 1 3.5 1 0.103915536401473 0.51557642367311
5 "small tgt" 250 32 3.5 6 7.15808111405467 135 1 3.5 1 0.147887012901265 0.523592761619966
5 "small tgt" 251 32 3.5 6 11.8170221750988 270 1 3.5 1 0.111858561512122 0.491211022885409
5 "small tgt" 252 32 3.5 6 4.79722374839711 45 1 3.5 1 0.0799392344757734 0.519577982472015
5 "small tgt" 253 32 3.5 6 14.1588427714353 90 1 3.5 1 0.119913058187649 0.515577325060576
5 "small tgt" 254 32 3.5 6 5.49452752534525 0 1 3.5 1 0.111922259549488 0.443673357664466
5 "small tgt" 255 32 3.5 6 16.5798204606467 225 1 3.5 1 0.0939404837985194 0.443659836855772
5 "small tgt" 256 32 3.5 6 9.09260856944966 315 1 3.5 1 0.135895857313926 0.43966128268039
5 "small tgt" 257 33 3.5 6 8.71156174210885 180 1 3.5 1 0.119901941077842 0.439669094703731
5 "small tgt" 258 33 3.5 6 13.5120589791302 0 1 3.5 1 0.127877115668184 0.435580702259244
5 "small tgt" 259 33 3.5 6 5.08889226589135 135 1 3.5 1 0.127925790583959 0.535590827842498
5 "small tgt" 260 33 3.5 6 15.1442202208497 270 1 3.5 1 0.119880007319125 0.463665527612761
5 "small tgt" 261 33 3.5 6 9.29084362624335 315 1 3.5 1 0.147888515213253 0.455650691979258
5 "small tgt" 262 33 3.5 6 17.6481211298296 45 1 3.5 1 0.11191685122526 0.43166567664241
5 "small tgt" 263 33 3.5 6 11.621716356826 225 1 3.5 1 0.119898035065376 0.423661657657703
5 "small tgt" 264 33 3.5 6 12.9888835989562 90 1 3.5 1 0.131865153657486 0.383663496487543
5 "small tgt" 265 34 3.5 6 NaN 90 1 3.5 1 NaN NaN
5 "small tgt" 266 34 3.5 6 14.7584272574571 225 1 3.5 1 0.12791287069922 0.583551544181205
5 "small tgt" 267 34 3.5 6 15.8222690293426 315 1 3.5 1 0.139907030910877 0.571566698305901
5 "small tgt" 268 34 3.5 6 16.1876445405864 0 1 3.5 1 0.139892007789285 0.507612666655405
5 "small tgt" 269 34 3.5 6 12.5068549600151 45 1 3.5 1 0.115812647245775 0.471177990044907
5 "small tgt" 270 34 3.5 6 -0.858100107608806 180 1 3.5 1 0.135833962051038 0.443660137318034
5 "small tgt" 271 34 3.5 6 20.1516810394229 270 1 3.5 1 0.131818581979701 0.531646056445084
5 "small tgt" 272 34 3.5 6 4.04293191709273 135 1 3.5 1 0.127901753589072 0.651500223994617
5 "small tgt" 273 35 3.5 6 13.4849425674839 0 1 3.5 1 0.123907405888417 0.475620026783872
5 "small tgt" 274 35 3.5 6 9.2852124928718 45 1 3.5 1 0.127877416131469 0.619548146552233
5 "small tgt" 275 35 3.5 6 -4.46852668097089 135 1 3.5 1 0.151883764301488 0.511611521293048
5 "small tgt" 276 35 3.5 6 10.6075801619976 90 1 3.5 1 0.123905302651337 0.53959028340546
5 "small tgt" 277 35 3.5 6 12.9656734992583 270 1 3.5 1 0.123880063806155 0.535566790848407
5 "small tgt" 278 35 3.5 6 9.49294827649598 315 1 3.5 1 0.131819483366712 0.479717132638598
5 "small tgt" 279 35 3.5 6 7.247151694747 180 1 3.5 1 0.135896458239017 0.543579222781318
5 "small tgt" 280 35 3.5 6 15.61117321942 225 1 3.5 1 0.127804103295034 0.563635992155014
5 "small tgt" 281 36 3.5 6 12.8877656719947 270 1 3.5 1 0.147826319488672 0.523654356419684
5 "small tgt" 282 36 3.5 6 9.79751574039995 225 1 3.5 1 0.115794919961331 0.499692476691166
5 "small tgt" 283 36 3.5 6 4.96080343521497 135 1 3.5 1 0.183857475039986 0.599497386426606
5 "small tgt" 284 36 3.5 6 12.7041124287059 0 1 3.5 1 0.143891763813826 0.471625078158127
5 "small tgt" 285 36 3.5 6 5.70054642962576 90 1 3.5 1 0.135891650839994 0.519599615769266
5 "small tgt" 286 36 3.5 6 8.90404736559577 180 1 3.5 1 0.199840875090672 0.427630766512493
5 "small tgt" 287 36 3.5 6 6.01109604376925 315 1 3.5 1 0.159852929644785 0.48339569431289
5 "small tgt" 288 36 3.5 6 11.628245275106 45 1 3.5 1 0.187862338926038 0.575537309474271
5 "small tgt" 289 37 3.5 6 14.845698097224 225 1 3.5 1 0.0982836683942878 0.495621511068407
5 "small tgt" 290 37 3.5 6 8.37488266596102 180 1 3.5 1 0.119901340151955 0.4636628234515
5 "small tgt" 291 37 3.5 6 18.4840730638875 270 1 3.5 1 0.0999205877770919 0.49562872216643
5 "small tgt" 292 37 3.5 6 16.7221924802991 0 1 3.5 1 0.15188316337651 0.603532897482751
5 "small tgt" 293 37 3.5 6 9.83326945551195 45 1 3.5 1 0.123930241033804 0.611444374036182
5 "small tgt" 294 37 3.5 6 7.80138728541725 135 1 3.5 1 0.143887256876724 0.53557159824777
5 "small tgt" 295 37 3.5 6 10.8153667663495 90 1 3.5 1 0.407695684427381 0.559571035781005
5 "small tgt" 296 37 3.5 6 8.09544100347543 315 1 3.5 1 0.131886786953942 0.419676924755095
5 "small tgt" 297 38 3.5 6 11.8006867650178 270 1 3.5 1 0.127902654975969 0.455635067931439
5 "small tgt" 298 38 3.5 6 17.9577891719646 90 1 3.5 1 0.123917621611554 0.539574358896857
5 "small tgt" 299 38 3.5 6 2.94298817490969 315 1 3.5 1 0.123907105426156 0.587544990495189
5 "small tgt" 300 38 3.5 6 17.8957620355337 45 1 3.5 1 0.111918053076124 0.499622468942334
5 "small tgt" 301 38 3.5 6 8.60006682410101 0 1 3.5 1 0.143892965663667 0.567573552453609
5 "small tgt" 302 38 3.5 6 5.23150099571768 180 1 3.5 1 0.159863746291308 0.423680887254591
5 "small tgt" 303 38 3.5 6 12.2782658956696 225 1 3.5 1 0.127905659600856 0.515626901363362
5 "small tgt" 304 38 3.5 6 12.4664037856495 135 1 3.5 1 0.139898317500183 0.555558059410032
5 "small tgt" 305 39 3.5 6 1.08405100616121 135 1 3.5 1 0.151887670313272 0.471631087406649
5 "small tgt" 306 39 3.5 6 1.51388916370475 45 1 3.5 1 0.159876365714695 0.491625661054741
5 "small tgt" 307 39 3.5 6 13.3862443447637 225 1 3.5 1 0.11195260625675 0.507593737520551
5 "small tgt" 308 39 3.5 6 16.4378844915431 90 1 3.5 1 0.143882749940531 0.503617117105023
5 "small tgt" 309 39 3.5 6 5.84635517134606 315 1 3.5 1 0.14389326612627 0.407680060381495
5 "small tgt" 310 39 3.5 6 8.25092962830709 0 1 3.5 1 0.135887143903005 0.467622317508926
5 "small tgt" 311 39 3.5 6 15.6439179792459 270 1 3.5 1 0.127888533241389 0.515612779629805
5 "small tgt" 312 39 3.5 6 6.24671867116072 180 1 3.5 1 0.151873548578465 0.515571916736917
5 "small tgt" 313 40 3.5 6 7.90516075747971 270 1 3.5 1 0.15179813250586 0.495697227603273
5 "small tgt" 314 40 3.5 6 9.0067700429781 180 1 3.5 1 0.139889904552092 0.495613999507896
5 "small tgt" 315 40 3.5 6 7.29888414396643 315 1 3.5 1 0.151856422220135 0.51958849865855
5 "small tgt" 316 40 3.5 6 6.83173322903688 90 1 3.5 1 0.159878168488945 0.511602807882582
5 "small tgt" 317 40 3.5 6 14.1644608884952 0 1 3.5 1 0.159844817157932 0.423575725398223
5 "small tgt" 318 40 3.5 6 11.1245121936163 225 1 3.5 1 0.131759691341244 0.555131402741722
5 "small tgt" 319 40 3.5 6 4.34723626137533 135 1 3.5 1 0.159874562939876 0.567535393723915
5 "small tgt" 320 40 3.5 6 7.98582769667652 45 1 3.5 1 0.119957827091639 0.475656382738634
5 "small tgt" 321 41 3.5 6 3.01626173606084 0 1 3.5 1 0.127911368387458 0.415676267343429
5 "small tgt" 322 41 3.5 6 5.02402015227564 135 1 3.5 1 0.165877502063154 0.533604771102432
5 "small tgt" 323 41 3.5 6 13.7088710798028 90 1 3.5 1 0.143886956414804 0.50761507035395
5 "small tgt" 324 41 3.5 6 1.7241037848824 180 1 3.5 1 0.15189608326159 0.507612967118575
5 "small tgt" 325 41 3.5 6 8.90110244251779 270 1 3.5 1 0.179839991731228 0.567581965402269
5 "small tgt" 326 41 3.5 6 2.42931530432 315 1 3.5 1 0.155862187493085 0.519627558775937
5 "small tgt" 327 41 3.5 6 10.655671511191 225 1 3.5 1 0.139904627211649 0.60351637204792
5 "small tgt" 328 41 3.5 6 8.47267316740545 45 1 3.5 1 0.103903818366803 0.527603935216234
5 "small tgt" 329 42 3.5 6 6.78625858389508 135 1 3.5 1 0.143879745316553 0.507605155094211
5 "small tgt" 330 42 3.5 6 -0.628305400952314 180 1 3.5 1 0.147876196253378 0.515585437547202
5 "small tgt" 331 42 3.5 6 3.65724064447158 45 1 3.5 1 0.115913602625824 0.563559073769966
5 "small tgt" 332 42 3.5 6 14.3344260822314 270 1 3.5 1 0.147884909664754 0.467642148029995
5 "small tgt" 333 42 3.5 6 11.5752769309139 225 1 3.5 1 0.123899593864849 0.491625661054627
5 "small tgt" 334 42 3.5 6 13.9993760781663 0 1 3.5 1 0.147882806427106 0.467637340631313
5 "small tgt" 335 42 3.5 6 1.62625976282985 315 1 3.5 1 0.151865135630146 0.53551030390895
5 "small tgt" 336 42 3.5 6 14.6087935402776 90 1 3.5 1 0.123906804963781 0.575564651556874
5 "small tgt" 337 43 3.5 6 6.06119272385429 90 1 3.5 1 0.123918823461054 0.58755460529369
5 "small tgt" 338 43 3.5 6 1.03727843153635 0 1 3.5 1 0.111918053075556 0.583547938632591
5 "small tgt" 339 43 3.5 6 5.60531400796313 270 1 3.5 1 0.119910954950569 0.45163471098374
5 "small tgt" 340 43 3.5 6 7.73658223137398 45 1 3.5 1 0.15987696663899 0.839340929625564
5 "small tgt" 341 43 3.5 6 4.11983084235456 315 1 3.5 1 0.135905171649711 0.523573532024329
5 "small tgt" 342 43 3.5 6 8.35240574976979 225 1 3.5 1 0.11591540540087 0.519564762124787
5 "small tgt" 343 43 3.5 6 3.14743377578313 180 1 3.5 1 0.11601515893085 0.499571390327105
5 "small tgt" 344 43 3.5 6 5.18119056385417 135 1 3.5 1 0.147884909664413 0.47162898417082
5 "small tgt" 345 44 3.5 6 9.52021954697536 0 1 3.5 1 0.123889678604428 0.491631069379537
5 "small tgt" 346 44 3.5 6 4.48694478920657 45 1 3.5 1 0.0998995554052726 0.495573737540553
5 "small tgt" 347 44 3.5 6 -2.51507876957426 135 1 3.5 1 0.123840102301642 0.547608724587576
5 "small tgt" 348 44 3.5 6 12.2770365771031 225 1 3.5 1 0.115913903087971 0.5595373839883
5 "small tgt" 349 44 3.5 6 7.02306964722015 180 1 3.5 1 0.119861378647101 0.587444335577743
5 "small tgt" 350 44 3.5 6 9.638704885669 270 1 3.5 1 0.119868890208636 0.571531544198933
5 "small tgt" 351 44 3.5 6 8.22191959677093 90 1 3.5 1 0.13193696418125 0.599539150707869
5 "small tgt" 352 44 3.5 6 3.13516657742022 315 1 3.5 1 0.139875181891966 0.599573403425211
5 "small tgt" 353 45 3.5 6 5.63897867073394 225 1 3.5 1 0.113871359410041 0.55362428313606
5 "small tgt" 354 45 3.5 6 5.77282544169516 135 1 3.5 1 0.123907405888076 0.555585101030374
5 "small tgt" 355 45 3.5 6 4.02930547644647 45 1 3.5 1 0.0839359858757689 0.519614939354824
5 "small tgt" 356 45 3.5 6 12.9875914351574 270 1 3.5 1 0.0959283433137443 0.495627520316702
5 "small tgt" 357 45 3.5 6 9.69938042217204 90 1 3.5 1 0.115899180429096 0.64346976431375
5 "small tgt" 358 45 3.5 6 0.524467144131765 315 1 3.5 1 0.123894486003337 0.535603747727464
5 "small tgt" 359 45 3.5 6 3.66749746079353 0 1 3.5 1 0.107902072079924 0.49561189627002
5 "small tgt" 360 45 3.5 6 4.71814148001863 180 1 3.5 1 0.127908964687094 0.455648288280827
5 "small tgt" 361 46 3.5 6 15.2779270649155 225 1 3.5 1 0.127899950814026 0.567536295110358
5 "small tgt" 362 46 3.5 6 3.4539782159648 135 1 3.5 1 0.12789965035131 0.519567466287072
5 "small tgt" 363 46 3.5 6 4.69081120991881 0 1 3.5 1 0.135907575349393 0.475641359616247
5 "small tgt" 364 46 3.5 6 11.567232170479 90 1 3.5 1 0.115915405400528 0.495607389333372
5 "small tgt" 365 46 3.5 6 5.10531037764085 315 1 3.5 1 0.11590639152746 0.487587445837107
5 "small tgt" 366 46 3.5 6 7.18837808957338 270 1 3.5 1 0.127891838328196 0.43566843729127
5 "small tgt" 367 46 3.5 6 3.19776183591435 180 1 3.5 1 0.127849473123433 0.455249574621121
5 "small tgt" 368 46 3.5 6 4.05701768297894 45 1 3.5 1 0.0999127757527276 0.559598978788927
5 "small tgt" 369 47 3.5 6 12.7861466511139 270 1 3.5 1 0.0959397608862673 0.551558303384809
5 "small tgt" 370 47 3.5 6 2.89636853212501 135 1 3.5 1 0.119907048938103 0.6075575918901
5 "small tgt" 371 47 3.5 6 15.5666096750099 90 1 3.5 1 0.16388693838735 0.555550547848725
5 "small tgt" 372 47 3.5 6 11.7036730225419 45 1 3.5 1 0.11191114243934 0.531551410776729
5 "small tgt" 373 47 3.5 6 9.52179737648063 180 1 3.5 1 0.115906391527233 0.463642992931909
5 "small tgt" 374 47 3.5 6 3.58787163934694 0 1 3.5 1 0.10391343316428 0.499598732410277
5 "small tgt" 375 47 3.5 6 11.6941403227692 225 1 3.5 1 0.115957169680314 0.639475416614005
5 "small tgt" 376 47 3.5 6 -8.46662742153065 315 1 3.5 1 0.12388517166778 0.503608704156022
5 "small tgt" 377 48 3.5 6 3.81381935983164 0 1 3.5 1 0.111910541515044 0.499593324086163
5 "small tgt" 378 48 3.5 6 6.57966074041801 270 1 3.5 1 0.0999106725162164 0.46363157535734
5 "small tgt" 379 48 3.5 6 15.6150471998603 90 1 3.5 1 0.115913602625369 0.543538059426737
5 "small tgt" 380 48 3.5 6 -4.79189664502088 135 1 3.5 1 0.111900626254283 0.57553941271135
5 "small tgt" 381 48 3.5 6 -0.161633876249905 315 1 3.5 1 0.119830431015544 0.543153767963076
5 "small tgt" 382 48 3.5 6 5.91336623945639 180 1 3.5 1 0.107916494275514 0.559541289999288
5 "small tgt" 383 48 3.5 6 13.4440076156344 225 1 3.5 1 0.0999280993369212 0.527601531518258
5 "small tgt" 384 48 3.5 6 14.2100113032187 45 1 3.5 1 0.0799458446497283 0.527588912095098
5 "small tgt" 385 49 3.5 6 10.9671314031017 225 1 3.5 1 0.1039530942071 1.16307809349291
5 "small tgt" 386 49 3.5 6 8.55353584585666 270 1 3.5 1 0.123872852708018 0.515584536159622
5 "small tgt" 387 49 3.5 6 9.55697662987886 90 1 3.5 1 0.115914804476006 0.491624759667502
5 "small tgt" 388 49 3.5 6 2.43760912041792 135 1 3.5 1 0.115934935460473 0.527599428279927
5 "small tgt" 389 49 3.5 6 7.45218963714283 315 1 3.5 1 0.111907837353101 0.535608555126828
5 "small tgt" 390 49 3.5 6 9.37655489951601 180 1 3.5 1 0.111919555387885 0.523591559768875
5 "small tgt" 391 49 3.5 6 7.204782600336 0 1 3.5 1 0.115900382278141 0.535551467262849
5 "small tgt" 392 49 3.5 6 10.6552194476616 45 1 3.5 1 0.0879321363509007 0.563566585331728
5 "small tgt" 393 50 3.5 6 14.073840064852 90 1 3.5 1 0.0999226910139441 0.595540896995999
5 "small tgt" 394 50 3.5 6 -0.742102308299065 135 1 3.5 1 0.107921902599855 0.547582584355496
5 "small tgt" 395 50 3.5 6 8.20294211560318 270 1 3.5 1 0.0959241368386756 0.555577289006806
5 "small tgt" 396 50 3.5 6 8.88103122495495 0 1 3.5 1 0.119901941077615 0.531300224175311
5 "small tgt" 397 50 3.5 6 10.6514450952075 180 1 3.5 1 0.127896645727105 0.58356837007841
5 "small tgt" 398 50 3.5 6 2.77378951146645 315 1 3.5 1 0.115909696614608 0.559539787687982
5 "small tgt" 399 50 3.5 6 15.1851132536921 225 1 3.5 1 0.0999184845391028 0.587557910378564
5 "small tgt" 400 50 3.5 6 7.62214884318626 45 1 3.5 1 0.103902015592666 0.62353107667991
5 "small tgt" 401 51 3.5 6 7.98826816811122 45 1 3.5 1 0.115867030948039 0.607544972468077
5 "small tgt" 402 51 3.5 6 3.06151467546512 135 1 3.5 1 0.139888402240331 0.603546718754615
5 "small tgt" 403 51 3.5 6 6.91231234326799 270 1 3.5 1 0.127906260525833 0.583544032620466
5 "small tgt" 404 51 3.5 6 15.3788200013528 90 1 3.5 1 0.119906748475614 0.547567861697189
5 "small tgt" 405 51 3.5 6 6.99921705690723 0 1 3.5 1 0.111916851225487 0.57553400438519
5 "small tgt" 406 51 3.5 6 10.2135027796501 180 1 3.5 1 0.127735597857964 0.675635771016005
5 "small tgt" 407 51 3.5 6 10.9107714283713 315 1 3.5 1 0.151829981524315 0.867343728733658
5 "small tgt" 408 51 3.5 6 19.2943842897437 225 1 3.5 1 0.11184023330361 0.635595545103115
5 "small tgt" 409 52 3.5 6 17.2456955493871 90 1 3.5 1 0.115911799851574 0.71944139224729
5 "small tgt" 410 52 3.5 6 9.35351442353916 45 1 3.5 1 0.10399155339951 0.567543506209404
5 "small tgt" 411 52 3.5 6 1.13648872735306 0 1 3.5 1 0.11191685122526 0.483575370853487
5 "small tgt" 412 52 3.5 6 10.4797918796862 225 1 3.5 1 0.159899200860309 1.03880622666497
5 "small tgt" 413 52 3.5 6 6.44052513654291 270 1 3.5 1 0.11992026928624 0.495631125865657
5 "small tgt" 414 52 3.5 6 14.6831534891109 180 1 3.5 1 0.115904588752528 0.555578791318339
5 "small tgt" 415 52 3.5 6 8.91138654971252 135 1 3.5 1 0.123891781840712 0.555608537100397
5 "small tgt" 416 52 3.5 6 5.35200192456867 315 1 3.5 1 0.127902354513935 0.541591663730742
5 "small tgt" 417 53 3.5 6 0.340319950359716 315 1 3.5 1 0.12390530265202 0.511621737015275
5 "small tgt" 418 53 3.5 6 9.42795813533442 270 1 3.5 1 0.115904889214562 0.58714597637163
5 "small tgt" 419 53 3.5 6 11.5532404361755 0 1 3.5 1 0.115907893838994 0.575541816410578
5 "small tgt" 420 53 3.5 6 7.85944186360246 45 1 3.5 1 0.0879558728845495 0.53154720430166
5 "small tgt" 421 53 3.5 6 20.1261866989889 225 1 3.5 1 0.0999235924011828 0.711443682972686
5 "small tgt" 422 53 3.5 6 13.4329630317305 90 1 3.5 1 0.11986618604692 0.627508298020985
5 "small tgt" 423 53 3.5 6 4.50110522452299 135 1 3.5 1 0.135900364250574 0.719399627968414
5 "small tgt" 424 53 3.5 6 5.70668814102089 180 1 3.5 1 0.13989260871449 0.607513724373121
5 "small tgt" 425 54 3.5 6 18.2819459364644 225 1 3.5 1 0.111935179434795 0.519606826867857
5 "small tgt" 426 54 3.5 6 9.92664059091403 90 1 3.5 1 0.131892195277715 0.559569533469357
5 "small tgt" 427 54 3.5 6 3.80385942997059 0 1 3.5 1 0.119844552751601 0.50310603049229
5 "small tgt" 428 54 3.5 6 3.48117948408066 180 1 3.5 1 0.127978972436495 0.547534810827756
5 "small tgt" 429 54 3.5 6 8.06723242597551 270 1 3.5 1 0.151859126381851 0.523622807862466
5 "small tgt" 430 54 3.5 6 6.85493602539931 135 1 3.5 1 0.139898918425388 0.46764304941621
5 "small tgt" 431 54 3.5 6 13.495037832963 45 1 3.5 1 0.0999305030379674 0.46363788506801
5 "small tgt" 432 54 3.5 6 -0.605241280666658 315 1 3.5 1 0.139888402239876 0.563578603827864
5 "small tgt" 433 55 3.5 6 22.5169147759068 90 1 3.5 1 0.107917996588867 0.535543955701087
5 "small tgt" 434 55 3.5 6 5.1010612101106 315 1 3.5 1 0.131900307763317 0.475621529094951
5 "small tgt" 435 55 3.5 6 13.2483793625035 270 1 3.5 1 0.139879688828614 0.479613172634572
5 "small tgt" 436 55 3.5 6 8.87326985613689 0 1 3.5 1 0.147876797178697 0.463638786455931
5 "small tgt" 437 55 3.5 6 -0.332717299524161 135 1 3.5 1 0.127910767461572 0.543559091798897
5 "small tgt" 438 55 3.5 6 19.7732757528702 225 1 3.5 1 0.127869904569934 0.483636364729591
5 "small tgt" 439 55 3.5 6 14.795828238404 45 1 3.5 1 0.115898879966153 0.479608665697469
5 "small tgt" 440 55 3.5 6 6.39434585493774 180 1 3.5 1 0.115922616498665 0.455618542498996
5 "small tgt" 441 56 3.5 6 7.46923717473194 45 1 3.5 1 0.159880271725115 0.591451903623465
5 "small tgt" 442 56 3.5 6 -2.51156521600532 315 1 3.5 1 0.115926822973506 0.479632702692697
5 "small tgt" 443 56 3.5 6 9.20911925880815 90 1 3.5 1 0.131889791577805 0.595558323815112
5 "small tgt" 444 56 3.5 6 10.977574387537 270 1 3.5 1 0.123905903575405 0.447643668370347
5 "small tgt" 445 56 3.5 6 6.77647284260511 0 1 3.5 1 0.107935423410026 0.491548442209705
5 "small tgt" 446 56 3.5 6 5.82135286610716 180 1 3.5 1 0.12390770635011 0.467620214270255
5 "small tgt" 447 56 3.5 6 16.235511511834 225 1 3.5 1 0.107893358668207 0.455653997066065
5 "small tgt" 448 56 3.5 6 5.0771796671588 135 1 3.5 1 0.183859578276497 0.839369173093019
5 "small tgt" 449 57 3.5 6 0.773182044001916 315 1 3.5 1 0.111915348914636 0.58354222984417
5 "small tgt" 450 57 3.5 6 -3.12572698078146 135 1 3.5 1 0.127889434629651 0.567269184000907
5 "small tgt" 451 57 3.5 6 13.6628722415589 180 1 3.5 1 0.14387133236778 0.707448734347963
5 "small tgt" 452 57 3.5 6 8.15247138471389 90 1 3.5 1 0.119899236914989 0.587556107605224
5 "small tgt" 453 57 3.5 6 10.8796021382443 270 1 3.5 1 0.103906222066144 0.531570640373047
5 "small tgt" 454 57 3.5 6 9.27135807615354 45 1 3.5 1 0.0999247942509101 0.507592535674121
5 "small tgt" 455 57 3.5 6 3.4855413659604 0 1 3.5 1 0.10791379011448 0.439668794240333
5 "small tgt" 456 57 3.5 6 14.9069948371056 225 1 3.5 1 0.115908194303074 0.539575861208732
5 "small tgt" 457 58 3.5 6 19.1696588500698 90 1 3.5 1 0.107899968841821 0.563528426599987
5 "small tgt" 458 58 3.5 6 12.9613066927848 225 1 3.5 1 0.103862655012335 0.50363544531433
5 "small tgt" 459 58 3.5 6 1.7451068640227 135 1 3.5 1 0.131900007301056 0.539457779467739
5 "small tgt" 460 58 3.5 6 4.48670586596921 0 1 3.5 1 0.107921301675333 0.439636644760412
5 "small tgt" 461 58 3.5 6 14.1592408299639 45 1 3.5 1 0.103911930852746 0.50758051717321
5 "small tgt" 462 58 3.5 6 0.373397313508036 180 1 3.5 1 0.131892495740203 0.595529178960078
5 "small tgt" 463 58 3.5 6 12.1336068507007 270 1 3.5 1 0.124014070055409 0.575498850280383
5 "small tgt" 464 58 3.5 6 6.7438259122321 315 1 3.5 1 0.131905716087431 0.571528539576093
5 "small tgt" 465 59 3.5 6 5.95493632544309 0 1 3.5 1 0.119913959575342 0.567383059267968
5 "small tgt" 466 59 3.5 6 17.7434016484224 225 1 3.5 1 0.115926522511018 0.535613362526419
5 "small tgt" 467 59 3.5 6 2.17255683661469 180 1 3.5 1 0.138019525852769 0.623585460380582
5 "small tgt" 468 59 3.5 6 8.55003564436535 90 1 3.5 1 0.13989441148874 0.559584556591972
5 "small tgt" 469 59 3.5 6 11.7274993950019 45 1 3.5 1 0.111918654000647 0.559559918671539
5 "small tgt" 470 59 3.5 6 -0.28612877890451 135 1 3.5 1 0.135890448990722 0.487628308730109
5 "small tgt" 471 59 3.5 6 11.2645183066512 270 1 3.5 1 0.127907161913527 0.475588778690508
5 "small tgt" 472 59 3.5 6 7.07471461442376 315 1 3.5 1 0.119912156800183 0.571541759923548
5 "small tgt" 473 60 3.5 6 11.1961687301325 180 1 3.5 1 0.131895199902146 0.519611934728573
5 "small tgt" 474 60 3.5 6 6.54023336795192 90 1 3.5 1 0.11992147113574 0.619516597995016
5 "small tgt" 475 60 3.5 6 11.0055834365286 270 1 3.5 1 0.131888589728078 0.50357685513859
5 "small tgt" 476 60 3.5 6 -2.06762280376533 135 1 3.5 1 0.143894467975997 0.571564595068821
5 "small tgt" 477 60 3.5 6 14.5185521886588 0 1 3.5 1 0.111915348913953 0.511600704644252
5 "small tgt" 478 60 3.5 6 17.8703436040937 225 1 3.5 1 0.119910654488876 0.547566960308131
5 "small tgt" 479 60 3.5 6 10.4261806222442 45 1 3.5 1 0.11990885171349 0.559444541092489
5 "small tgt" 480 60 3.5 6 5.13237360169419 315 1 3.5 1 0.127896044802583 0.515634412926147
5 "small tgt" 481 61 3.5 6 12.8179440984661 270 1 3.5 1 0.115906391526778 0.459650147541879
5 "small tgt" 482 61 3.5 6 12.8830219862953 0 1 3.5 1 0.119901941078069 0.499617060618675
5 "small tgt" 483 61 3.5 6 -1.05543428759532 180 1 3.5 1 0.107898766991866 0.547601513488871
5 "small tgt" 484 61 3.5 6 -1.16225316077448 135 1 3.5 1 0.127905359138367 0.535552368650315
5 "small tgt" 485 61 3.5 6 17.2481457823293 225 1 3.5 1 0.111909039201919 0.499618863391561
5 "small tgt" 486 61 3.5 6 10.9597011949694 90 1 3.5 1 0.123909809587985 0.535581513507168
5 "small tgt" 487 61 3.5 6 4.81031511891544 315 1 3.5 1 0.11996503819023 0.52760633891512
5 "small tgt" 488 61 3.5 6 13.5518300612256 45 1 3.5 1 0.099941920610263 0.543579222781545
5 "small tgt" 489 62 3.5 6 7.2302941607989 45 1 3.5 1 0.0999948019991734 0.547572669095416
5 "small tgt" 490 62 3.5 6 14.59166235498 225 1 3.5 1 0.111912945214499 0.54356840613309
5 "small tgt" 491 62 3.5 6 2.04807174170148 315 1 3.5 1 0.13588624251588 0.52357142878509
5 "small tgt" 492 62 3.5 6 4.27683379846572 135 1 3.5 1 0.135847482860981 0.543563298270556
5 "small tgt" 493 62 3.5 6 11.6387406012562 90 1 3.5 1 0.11591270123813 0.555579993167385
5 "small tgt" 494 62 3.5 6 12.9610302146882 270 1 3.5 1 0.10386385686229 0.50758382226104
5 "small tgt" 495 62 3.5 6 3.53183391384232 0 1 3.5 1 0.103938371547429 0.555516295129337
5 "small tgt" 496 62 3.5 6 7.14323981988505 180 1 3.5 1 0.12394316091968 0.551574227893298
5 "small tgt" 497 63 3.5 6 10.597868111365 180 1 3.5 1 0.123897791090258 0.535612761600987
5 "small tgt" 498 63 3.5 6 5.15778735840099 0 1 3.5 1 0.119914860962353 0.475633547593134
5 "small tgt" 499 63 3.5 6 5.32584253790205 270 1 3.5 1 0.171873230089204 0.531589269042797
5 "small tgt" 500 63 3.5 6 12.1462036727687 45 1 3.5 1 0.0999232919382393 0.511282514919003
5 "small tgt" 501 63 3.5 6 11.7118244742007 225 1 3.5 1 0.115907893839449 0.50360119259517
5 "small tgt" 502 63 3.5 6 13.5377094835775 90 1 3.5 1 0.119923273910672 0.491658411461458
5 "small tgt" 503 63 3.5 6 5.64051253147794 135 1 3.5 1 0.127899650351537 0.443691685873773
5 "small tgt" 504 63 3.5 6 7.12860141112205 315 1 3.5 1 0.119913959575115 0.383698650593487
5 "small tgt" 505 64 3.5 6 13.6763972540587 270 1 3.5 1 0.0999091702033184 0.431683704388661
5 "small tgt" 506 64 3.5 6 5.74295476060405 180 1 3.5 1 0.111917151687976 0.507551372317039
5 "small tgt" 507 64 3.5 6 9.57160047103718 90 1 3.5 1 0.127901753588958 0.487628308730791
5 "small tgt" 508 64 3.5 6 3.87488977574619 0 1 3.5 1 0.0919270849758504 0.439631536897878
5 "small tgt" 509 64 3.5 6 6.29087509633357 315 1 3.5 1 0.107904475779378 0.511611521292934
5 "small tgt" 510 64 3.5 6 15.4758689524616 225 1 3.5 1 0.0919348969991916 0.483549230620611
5 "small tgt" 511 64 3.5 6 11.0052755622856 45 1 3.5 1 0.0839095451813137 0.539583072306868
5 "small tgt" 512 64 3.5 6 2.88736193605887 135 1 3.5 1 0.119866486508727 0.487699217866975
5 "small tgt" 513 65 3.5 6 7.76452855965411 270 1 3.5 1 0.107914090576742 0.487605173123029
5 "small tgt" 514 65 3.5 6 5.04388670412683 180 1 3.5 1 0.10793752664722 0.543520332143771
5 "small tgt" 515 65 3.5 6 7.99757988157566 315 1 3.5 1 0.111893114692066 0.471670447986298
5 "small tgt" 516 65 3.5 6 6.08225326145679 90 1 3.5 1 0.119903142926887 0.495611295343451
5 "small tgt" 517 65 3.5 6 4.2995827020446 45 1 3.5 1 0.087934239588094 0.571551975644297
5 "small tgt" 518 65 3.5 6 12.1155616134564 225 1 3.5 1 0.0999280993378306 0.475627237881554
5 "small tgt" 519 65 3.5 6 1.49715882626224 0 1 3.5 1 0.0999268974876486 0.475621529094269
5 "small tgt" 520 65 3.5 6 3.16341183904241 135 1 3.5 1 0.107895762368344 0.471618768446206
5 "small tgt" 521 66 3.5 6 10.4978931187131 225 1 3.5 1 0.107917095200946 0.463649603104841
5 "small tgt" 522 66 3.5 6 9.73208280770774 90 1 3.5 1 0.119908250788512 0.519597212070039
5 "small tgt" 523 66 3.5 6 2.57942217115827 0 1 3.5 1 0.107907480402901 0.483574469466021
5 "small tgt" 524 66 3.5 6 6.32806285861298 270 1 3.5 1 0.111911743364544 0.475563840307586
5 "small tgt" 525 66 3.5 6 4.58600250465841 180 1 3.5 1 0.111901227178805 0.531580856097889
5 "small tgt" 526 66 3.5 6 -1.71149818858591 135 1 3.5 1 0.119897734603228 0.507579916252098
5 "small tgt" 527 66 3.5 6 10.0990655027868 45 1 3.5 1 0.0999268974876486 0.519587897733118
5 "small tgt" 528 66 3.5 6 -2.45358623780029 315 1 3.5 1 0.111936080821579 0.471577605090488
5 "small tgt" 529 67 3.5 6 7.0879498815917 315 1 3.5 1 0.11594995858195 0.579578529314176
5 "small tgt" 530 67 3.5 6 0.61682650073603 0 1 3.5 1 0.0959262400772332 0.677497135840895
5 "small tgt" 531 67 3.5 6 7.14849324322788 270 1 3.5 1 0.0999265970253873 0.57954908399347
5 "small tgt" 532 67 3.5 6 7.53281206854282 180 1 3.5 1 0.119901640615126 0.635157170398315
5 "small tgt" 533 67 3.5 6 16.2882848494489 225 1 3.5 1 0.111936681746556 0.651482797175731
5 "small tgt" 534 67 3.5 6 -0.00492820428588758 135 1 3.5 1 0.111936982208817 0.699434199176494
5 "small tgt" 535 67 3.5 6 10.3438298824074 90 1 3.5 1 0.111912344289067 0.639498852683573
5 "small tgt" 536 67 3.5 6 7.30150238968054 45 1 3.5 1 0.091914766016771 0.539586978319676
5 "small tgt" 537 68 3.5 6 8.61116198794424 225 1 3.5 1 0.0879120053675706 0.615526456768066
5 "small tgt" 538 68 3.5 6 -2.03820584037711 0 1 3.5 1 0.0919388030113168 0.567564839042006
5 "small tgt" 539 68 3.5 6 7.68274748952683 45 1 3.5 1 0.107917996588412 0.623527771593444
5 "small tgt" 540 68 3.5 6 7.2771330055879 315 1 3.5 1 0.115906391527687 0.547579579731973
5 "small tgt" 541 68 3.5 6 6.60027298219475 90 1 3.5 1 0.103932061836304 0.551535468239535
5 "small tgt" 542 68 3.5 6 7.207123364659 270 1 3.5 1 0.0998391624548276 0.455709582618283
5 "small tgt" 543 68 3.5 6 1.12481299351283 135 1 3.5 1 0.119912757725388 0.4276587095178
5 "small tgt" 544 68 3.5 6 6.59933721122752 180 1 3.5 1 0.107923404912299 0.455647987817201
5 "small tgt" 545 69 3.5 6 14.9615556729974 225 1 3.5 1 0.0839236669160073 0.463661621601887
5 "small tgt" 546 69 3.5 6 9.44333739595614 45 1 3.5 1 0.0839086437931655 0.491630468456151
5 "small tgt" 547 69 3.5 6 2.87605026419859 0 1 3.5 1 0.0879309345023103 0.479641115642607
5 "small tgt" 548 69 3.5 6 12.4805000372317 90 1 3.5 1 0.0919237798891572 0.475629341119429
5 "small tgt" 549 69 3.5 6 11.5814716202545 315 1 3.5 1 0.0919288877507825 0.487605774046415
5 "small tgt" 550 69 3.5 6 -0.328529435403523 135 1 3.5 1 0.111839331915689 0.48369705814298
5 "small tgt" 551 69 3.5 6 9.25601901948741 270 1 3.5 1 0.0999223905510007 0.467599782825573
5 "small tgt" 552 69 3.5 6 5.55513007722817 180 1 3.5 1 0.115903386902573 0.479612571709822
5 "small tgt" 553 70 3.5 6 -5.20640460608835 135 1 3.5 1 0.11191204382726 0.475606505973929
5 "small tgt" 554 70 3.5 6 1.88113390102016 45 1 3.5 1 0.0840414481933749 0.503625229589943
5 "small tgt" 555 70 3.5 6 6.29431862466189 315 1 3.5 1 0.111896720242157 0.467611500860357
5 "small tgt" 556 70 3.5 6 11.6887342877536 270 1 3.5 1 0.0919216766531008 0.46365471096442
5 "small tgt" 557 70 3.5 6 10.5334634192979 90 1 3.5 1 0.103921545650337 0.511577268574229
5 "small tgt" 558 70 3.5 6 7.51003847965009 180 1 3.5 1 0.107744629760418 0.467485607098524
5 "small tgt" 559 70 3.5 6 13.8622199356985 225 1 3.5 1 0.0919333946881125 0.471656626715458
5 "small tgt" 560 70 3.5 6 0.773377820973829 0 1 3.5 1 0.0919186720279868 0.451637415145569
5 "small tgt" 561 71 3.5 6 -0.612353703348708 0 1 3.5 1 0.0959283433126075 0.395706331616339
5 "small tgt" 562 71 3.5 6 4.02670798750538 180 1 3.5 1 0.107925508149719 0.451655743354877
5 "small tgt" 563 71 3.5 6 6.95854355854288 45 1 3.5 1 0.0799422390998643 0.535594433392589
5 "small tgt" 564 71 3.5 6 -2.74613174877977 135 1 3.5 1 0.111916851225033 0.43966368637939
5 "small tgt" 565 71 3.5 6 2.34665053406471 315 1 3.5 1 0.10392244703803 0.527652610132463
5 "small tgt" 566 71 3.5 6 7.60856667070942 90 1 3.5 1 0.0919439108731694 0.543672366140072
5 "small tgt" 567 71 3.5 6 17.5561167092848 225 1 3.5 1 0.0839344835633256 0.511661097594697
5 "small tgt" 568 71 3.5 6 10.6913581536285 270 1 3.5 1 0.095928042851483 0.479630599456186
5 "small tgt" 569 72 3.5 6 6.85106966372637 0 1 3.5 1 0.0959331507119714 0.411681318717456
5 "small tgt" 570 72 3.5 6 2.68766017374512 315 1 3.5 1 0.0959412631980285 0.435655517406531
5 "small tgt" 571 72 3.5 6 3.89155173180555 180 1 3.5 1 0.0959286437757783 0.471643406366184
5 "small tgt" 572 72 3.5 6 7.6367295341309 90 1 3.5 1 0.0999109729782504 0.503621624041671
5 "small tgt" 573 72 3.5 6 8.35916938061584 270 1 3.5 1 0.0879186155405023 0.459645640605913
5 "small tgt" 574 72 3.5 6 NaN 45 1 3.5 1 NaN NaN
5 "small tgt" 575 72 3.5 6 18.2002873078156 225 1 3.5 1 0.0838990289962567 0.52722234791645
5 "small tgt" 576 72 3.5 6 0.678973501677903 135 1 3.5 1 0.107906579015662 0.431652155834172
5 "small tgt" 577 73 3.5 6 -1.62969411203379 135 1 3.5 1 0.103908625766053 0.511575465799297
5 "small tgt" 578 73 3.5 6 3.61789907529149 45 1 3.5 1 0.0839398918878942 0.515605868991315
5 "small tgt" 579 73 3.5 6 14.2491018014815 270 1 3.5 1 0.0879528682601176 0.459598468002469
5 "small tgt" 580 73 3.5 6 5.3884115575981 90 1 3.5 1 0.0919279863635438 0.495626618930146
5 "small tgt" 581 73 3.5 6 3.60662865026572 315 1 3.5 1 0.0999202873142622 0.55155980569657
5 "small tgt" 582 73 3.5 6 3.37679345011176 0 1 3.5 1 0.0880165662974832 0.463647499866283
5 "small tgt" 583 73 3.5 6 14.1199011268596 225 1 3.5 1 0.0879306340386847 0.547584687593144
5 "small tgt" 584 73 3.5 6 10.4897975227663 180 1 3.5 1 0.0959986515244964 0.579493498442616
5 "small tgt" 585 74 3.5 6 -0.267173176324827 0 1 3.5 1 0.0919255826640892 0.503592779647306
5 "small tgt" 586 74 3.5 6 11.3401677625962 270 1 3.5 1 0.0959061090927662 0.535594132931465
5 "small tgt" 587 74 3.5 6 -4.47012063003488 135 1 3.5 1 0.11991005356299 0.539550622362867
5 "small tgt" 588 74 3.5 6 12.642244056262 225 1 3.5 1 0.0799350280012732 0.599542455793198
5 "small tgt" 589 74 3.5 6 7.53556008543365 45 1 3.5 1 0.0999305030375126 0.543527242779192
5 "small tgt" 590 74 3.5 6 10.733762907271 315 1 3.5 1 0.099928700262808 0.463622861947215
5 "small tgt" 591 74 3.5 6 1.06009920663849 90 1 3.5 1 0.0999226910141715 0.54356029364817
5 "small tgt" 592 74 3.5 6 0.602847245655141 180 1 3.5 1 0.0959067100175162 0.515577024598542
5 "small tgt" 593 75 3.5 6 6.83354080089831 270 1 3.5 1 0.103938071085395 0.4916406841769
5 "small tgt" 594 75 3.5 6 1.65495413299343 90 1 3.5 1 0.115920813724642 0.499625173103141
5 "small tgt" 595 75 3.5 6 7.61238794855566 180 1 3.5 1 0.0999223905512281 0.483622543455795
5 "small tgt" 596 75 3.5 6 17.7921812811394 225 1 3.5 1 0.0999238928632167 0.507621079603041
5 "small tgt" 597 75 3.5 6 -5.69333356575784 135 1 3.5 1 0.10992268200016 0.49564254343727
5 "small tgt" 598 75 3.5 6 7.15648442692087 45 1 3.5 1 0.0799413377135352 0.475633848055395
5 "small tgt" 599 75 3.5 6 1.2814739211789 315 1 3.5 1 0.107813135195784 0.459627913321128
5 "small tgt" 600 75 3.5 6 2.56347514078305 0 1 3.5 1 0.0959121183409479 0.559510041904559
5 "small tgt" 601 76 3.5 6 -0.303050548610625 315 1 3.5 1 0.103915536402155 0.499620365703549
5 "small tgt" 602 76 3.5 6 12.7402277016405 270 1 3.5 1 0.0999100715916938 0.447646672994551
5 "small tgt" 603 76 3.5 6 7.00197680126882 45 1 3.5 1 0.0919409062489649 0.487620196243597
5 "small tgt" 604 76 3.5 6 12.2143557029797 225 1 3.5 1 0.0799392344756598 0.603535301182319
5 "small tgt" 605 76 3.5 6 9.61544491117021 180 1 3.5 1 0.099901057717716 0.511589287071274
5 "small tgt" 606 76 3.5 6 3.95169380638963 135 1 3.5 1 0.099935310435967 0.555568575593043
5 "small tgt" 607 76 3.5 6 0.994922477580055 0 1 3.5 1 0.0919150664792596 0.507623182840916
5 "small tgt" 608 76 3.5 6 6.44888596245935 90 1 3.5 1 0.103922747500519 0.563523619204261
5 "small tgt" 609 77 3.5 6 9.06112792328347 270 1 3.5 1 0.0999172826893755 0.443659235930681
5 "small tgt" 610 77 3.5 6 5.98535422353426 0 1 3.5 1 0.0839332817145078 0.431298211076182
5 "small tgt" 611 77 3.5 6 9.8495480784412 90 1 3.5 1 0.0999509344826492 0.443600345290861
5 "small tgt" 612 77 3.5 6 7.88810888189082 315 1 3.5 1 0.0959202308274598 0.423642127598214
5 "small tgt" 613 77 3.5 6 12.3652844400949 180 1 3.5 1 0.103905020216189 0.475634148519021
5 "small tgt" 614 77 3.5 6 6.91112752089938 45 1 3.5 1 0.0919291882132711 0.511621737016412
5 "small tgt" 615 77 3.5 6 -1.19505899193983 135 1 3.5 1 0.107947441908664 0.623513649858751
5 "small tgt" 616 77 3.5 6 21.5188801822028 225 1 3.5 1 0.0879387465247419 0.527569081572892
5 "small tgt" 617 78 3.5 6 -3.20148549341142 135 1 3.5 1 0.111909940589385 0.515589043096725
5 "small tgt" 618 78 3.5 6 9.6625572620543 45 1 3.5 1 0.091937000237067 0.523574433409294
5 "small tgt" 619 78 3.5 6 -1.44373157804349 315 1 3.5 1 0.0999106725164438 0.455640175794542
5 "small tgt" 620 78 3.5 6 14.3098865718586 270 1 3.5 1 0.0879429529995832 0.467610299011085
5 "small tgt" 621 78 3.5 6 5.85487662458235 180 1 3.5 1 0.103909827616008 0.479625491594334
5 "small tgt" 622 78 3.5 6 8.0060802768931 0 1 3.5 1 0.095924437301619 0.455638673482099
5 "small tgt" 623 78 3.5 6 3.74604169516823 90 1 3.5 1 0.10784889022716 0.495670786909841
5 "small tgt" 624 78 3.5 6 15.5688730870591 225 1 3.5 1 0.103913132702701 0.455648889205122
5 "small tgt" 625 79 3.5 6 9.89800894190218 45 1 3.5 1 0.115913001700619 0.471603144399296
5 "small tgt" 626 79 3.5 6 10.3434041990008 225 1 3.5 1 0.107908982715344 0.403658671060612
5 "small tgt" 627 79 3.5 6 -5.37864290699203 0 1 3.5 1 0.0799539571353307 0.523563917224237
5 "small tgt" 628 79 3.5 6 4.36132003558109 180 1 3.5 1 0.103880682758927 0.495642242975009
5 "small tgt" 629 79 3.5 6 13.9898153737844 270 1 3.5 1 0.0979249162385258 0.477649350114461
5 "small tgt" 630 79 3.5 6 3.63707293827239 90 1 3.5 1 0.103914935476951 0.475640458229236
5 "small tgt" 631 79 3.5 6 0.00941738675622772 135 1 3.5 1 0.107919799363344 0.51961103334088
5 "small tgt" 632 79 3.5 6 6.13356478400553 315 1 3.5 1 0.10392364888753 0.46345340112839
5 "small tgt" 633 80 3.5 6 -9.64073788351399 315 1 3.5 1 0.111894316542248 0.62751490819528
5 "small tgt" 634 80 3.5 6 10.9760228342931 180 1 3.5 1 0.115914804475324 0.635528241515431
5 "small tgt" 635 80 3.5 6 10.3659581317283 270 1 3.5 1 0.0959268410010736 0.491631670304969
5 "small tgt" 636 80 3.5 6 17.5159536411807 225 1 3.5 1 0.0879165123042185 0.535577607495725
5 "small tgt" 637 80 3.5 6 7.5530792285919 45 1 3.5 1 0.0839513094601898 0.527551053826528
5 "small tgt" 638 80 3.5 6 7.25401641414162 0 1 3.5 1 0.0879345400505827 0.487599464335517
5 "small tgt" 639 80 3.5 6 -12.8112239240421 135 1 3.5 1 0.115878148057845 0.531628329161776
5 "small tgt" 640 80 3.5 6 0.932317296657568 90 1 3.5 1 0.127898448502265 0.475644063778645
5 "small tgt" 641 81 3.5 6 -5.21239235320077 135 1 3.5 1 0.123911011437485 0.531387959207223
5 "small tgt" 642 81 3.5 6 9.48212451435157 270 1 3.5 1 0.107884645257172 0.503587371323647
5 "small tgt" 643 81 3.5 6 6.06508891066983 180 1 3.5 1 0.111917452150237 0.471620571220001
5 "small tgt" 644 81 3.5 6 4.2201543105932 45 1 3.5 1 0.0999175831518642 0.507615671278472
5 "small tgt" 645 81 3.5 6 4.5071691109882 315 1 3.5 1 0.103935967847974 0.487637322603632
5 "small tgt" 646 81 3.5 6 18.0473367513098 225 1 3.5 1 0.0959592909448475 0.447657489643234
5 "small tgt" 647 81 3.5 6 7.45117764584281 90 1 3.5 1 0.123911912824724 0.499622468944381
5 "small tgt" 648 81 3.5 6 0.879488795344298 0 1 3.5 1 0.0959226345271418 0.475614017534099
5 "small tgt" 649 82 3.5 6 5.15478132043705 180 1 3.5 1 0.107916794738685 0.507615070354632
5 "small tgt" 650 82 3.5 6 17.0727806042555 225 1 3.5 1 0.0999311039620352 0.551561908933309
5 "small tgt" 651 82 3.5 6 -3.75748297613897 135 1 3.5 1 0.111898523016862 0.511601305570593
5 "small tgt" 652 82 3.5 6 3.42029425514464 0 1 3.5 1 0.0999250947133987 0.459570825456694
5 "small tgt" 653 82 3.5 6 0.207005197201656 315 1 3.5 1 0.104006276059181 0.507600347693597
5 "small tgt" 654 82 3.5 6 -0.485738487717573 90 1 3.5 1 0.107923404912754 0.443603950842089
5 "small tgt" 655 82 3.5 6 11.8466132992046 45 1 3.5 1 0.0839146530427115 0.443666747490624
5 "small tgt" 656 82 3.5 6 10.684788471111 270 1 3.5 1 0.0919138646290776 0.451625997573728
5 "small tgt" 657 83 3.5 6 20.4125146423982 225 1 3.5 1 0.103893903106382 0.415666352083008
5 "small tgt" 658 83 3.5 6 4.56968414371112 135 1 3.5 1 0.123879462881177 0.447532497266593
5 "small tgt" 659 83 3.5 6 9.8966533787727 270 1 3.5 1 0.107905978090912 0.499608647670357
5 "small tgt" 660 83 3.5 6 3.26191406192656 0 1 3.5 1 0.103918240563644 0.503554620917384
5 "small tgt" 661 83 3.5 6 13.5654666347823 45 1 3.5 1 0.091924981739794 0.423689901126863
5 "small tgt" 662 83 3.5 6 2.83727537886952 315 1 3.5 1 0.115904889215017 0.443678465526546
5 "small tgt" 663 83 3.5 6 10.8182856043664 180 1 3.5 1 0.111919254925397 0.387697505230562
5 "small tgt" 664 83 3.5 6 10.3324412777628 90 1 3.5 1 0.119907950326478 0.523598770868375
5 "small tgt" 665 84 3.5 6 1.84071348708356 135 1 3.5 1 0.119884514255546 0.495637435576327
5 "small tgt" 666 84 3.5 6 9.65087056614883 315 1 3.5 1 0.11991155587566 0.431725168206867
5 "small tgt" 667 84 3.5 6 -2.28973741589024 0 1 3.5 1 0.0919255826640892 0.415673563181599
5 "small tgt" 668 84 3.5 6 4.23177644621382 90 1 3.5 1 0.11591330216379 0.483628252242397
5 "small tgt" 669 84 3.5 6 10.5631121824171 180 1 3.5 1 0.111912043826806 0.415687985378554
5 "small tgt" 670 84 3.5 6 22.7304041968478 225 1 3.5 1 0.0999160808403303 0.44764276698379
5 "small tgt" 671 84 3.5 6 14.6324284851657 45 1 3.5 1 0.0959376576483919 0.427652099345778
5 "small tgt" 672 84 3.5 6 10.6148473345624 270 1 3.5 1 0.0999353104366492 0.459651048929572
5 "small tgt" 673 85 3.5 6 0.207436473931112 135 1 3.5 1 0.123904701726133 0.475592684699905
5 "small tgt" 674 85 3.5 6 14.5445942005967 180 1 3.5 1 0.115916306787767 0.455634467008622
5 "small tgt" 675 85 3.5 6 1.32122726697558 0 1 3.5 1 0.0959007007684249 0.395634521091552
5 "small tgt" 676 85 3.5 6 22.5998241984511 225 1 3.5 1 0.0879381455997645 0.455638072558713
5 "small tgt" 677 85 3.5 6 8.74453701986505 45 1 3.5 1 0.0999241933259327 0.547579279270394
5 "small tgt" 678 85 3.5 6 13.3125001770333 270 1 3.5 1 0.091937000237067 0.447613321664448
5 "small tgt" 679 85 3.5 6 11.414708248573 90 1 3.5 1 0.119904044314353 0.419677225218948
5 "small tgt" 680 85 3.5 6 6.60053666709897 315 1 3.5 1 0.0999241933259327 0.451639518382535
5 "small tgt" 681 86 3.5 6 6.11866353852688 0 1 3.5 1 0.107925207687458 0.495614900893543
5 "small tgt" 682 86 3.5 6 8.24598227018217 270 1 3.5 1 0.0999223905514555 0.487610581445779
5 "small tgt" 683 86 3.5 6 22.3982372846667 225 1 3.5 1 0.100024848244175 0.559558416357959
5 "small tgt" 684 86 3.5 6 5.01796654368736 45 1 3.5 1 0.103905621142303 0.495605887021838
5 "small tgt" 685 86 3.5 6 -2.90392249408181 135 1 3.5 1 0.111911743364317 0.467644852191597
5 "small tgt" 686 86 3.5 6 1.4495205307326 315 1 3.5 1 0.115898579503892 0.543570208909159
5 "small tgt" 687 86 3.5 6 7.58054755333758 90 1 3.5 1 0.115995328409781 0.467611200398778
5 "small tgt" 688 86 3.5 6 9.54319880965554 180 1 3.5 1 0.0999190854645349 0.443608157314429
5 "small tgt" 689 87 3.5 6 12.1017557164765 180 1 3.5 1 0.0959310474754602 0.459636927194651
5 "small tgt" 690 87 3.5 6 23.0262512873017 225 1 3.5 1 0.096030500543975 0.443612664252214
5 "small tgt" 691 87 3.5 6 1.1135493495337 0 1 3.5 1 0.0959187285154712 0.431656662769001
5 "small tgt" 692 87 3.5 6 8.60733168853247 270 1 3.5 1 0.0958388055053092 0.475333385613339
5 "small tgt" 693 87 3.5 6 3.07348771672643 135 1 3.5 1 0.123893885078587 0.567563937655905
5 "small tgt" 694 87 3.5 6 -2.61526156051443 90 1 3.5 1 0.115878148057391 0.471633491107696
5 "small tgt" 695 87 3.5 6 5.01955100713371 45 1 3.5 1 0.0959094141794594 0.34776033793446
5 "small tgt" 696 87 3.5 6 -0.964410202288175 315 1 3.5 1 0.103930859986804 0.551582941305696
5 "small tgt" 697 88 3.5 6 9.18883050965176 90 1 3.5 1 0.0999238928634441 0.53159587921823
5 "small tgt" 698 88 3.5 6 2.84244294122962 45 1 3.5 1 0.0999253951758874 0.531591672743616
5 "small tgt" 699 88 3.5 6 -2.22825190225741 135 1 3.5 1 0.11588505869463 0.491371770293426
5 "small tgt" 700 88 3.5 6 9.56985929043404 270 1 3.5 1 0.10789786560531 0.491628365217139
5 "small tgt" 701 88 3.5 6 9.0090577039211 0 1 3.5 1 0.107902372541275 0.559600781562494
5 "small tgt" 702 88 3.5 6 3.68718135911692 315 1 3.5 1 0.103928155824633 0.511605211581355
5 "small tgt" 703 88 3.5 6 13.9459950842403 180 1 3.5 1 0.0999205877762961 0.543576218157568
5 "small tgt" 704 88 3.5 6 24.7367332334699 225 1 3.5 1 0.0959181275900391 0.515610075464565
5 "small tgt" 705 89 3.5 6 9.56744839525638 270 1 3.5 1 0.0999100715916938 0.527598526892689
5 "small tgt" 706 89 3.5 6 12.0362316030919 45 1 3.5 1 0.0879038928815135 0.523635727748342
5 "small tgt" 707 89 3.5 6 1.41281876934754 135 1 3.5 1 0.111918954462681 0.451653940581537
5 "small tgt" 708 89 3.5 6 -0.474254922706362 315 1 3.5 1 0.0958219796095818 0.447461888593125
5 "small tgt" 709 89 3.5 6 8.87370659958251 180 1 3.5 1 0.119925978072615 0.463659518365148
5 "small tgt" 710 89 3.5 6 13.74686004586 225 1 3.5 1 0.0999163813019095 0.471637397117547
5 "small tgt" 711 89 3.5 6 11.027835649085 90 1 3.5 1 0.0999004567938755 0.54760271534019
5 "small tgt" 712 89 3.5 6 6.35314535659646 0 1 3.5 1 0.0959256391506642 0.447609115187561
5 "small tgt" 713 90 3.5 6 25.4684584735746 225 1 3.5 1 0.0999290007248419 0.399679646944151
5 "small tgt" 714 90 3.5 6 12.3177794931819 180 1 3.5 1 0.0999244937886488 0.431649151209513
5 "small tgt" 715 90 3.5 6 -0.403699815424287 315 1 3.5 1 0.0879135076800139 0.451658747979081
5 "small tgt" 716 90 3.5 6 6.86024232713496 270 1 3.5 1 0.0918892267088722 0.375746611609202
5 "small tgt" 717 90 3.5 6 2.87705193458361 135 1 3.5 1 0.0959274419253688 0.475622430482872
5 "small tgt" 718 90 3.5 6 3.23949373663595 90 1 3.5 1 0.0999268974881034 0.467629829069438
5 "small tgt" 719 90 3.5 6 7.04125744556495 45 1 3.5 1 0.0919291882139532 0.435651010469883
5 "small tgt" 720 90 3.5 6 1.06839898622092 0 1 3.5 1 0.0879306340393669 0.363701673244123
5 "small tgt" 721 91 3.5 6 -2.53804258970935 135 1 3.5 1 0.0999238928638988 0.471594430990535
5 "small tgt" 722 91 3.5 6 14.0358562791577 90 1 3.5 1 0.091930390062771 0.435612250816348
5 "small tgt" 723 91 3.5 6 13.5983337873326 45 1 3.5 1 0.0799338261517732 0.423742482053513
5 "small tgt" 724 91 3.5 6 4.25585822518528 315 1 3.5 1 0.0880676449123712 0.42763767714905
5 "small tgt" 725 91 3.5 6 24.8574564328196 225 1 3.5 1 0.0799344270785696 0.431581246697078
5 "small tgt" 726 91 3.5 6 -1.99017835648452 0 1 3.5 1 0.079946445573114 0.481587811800637
5 "small tgt" 727 91 3.5 6 8.08907526226117 270 1 3.5 1 0.091937000237067 0.483661303112513
5 "small tgt" 728 91 3.5 6 12.5024324352579 180 1 3.5 1 0.0999347095139456 0.431677695144572
5 "small tgt" 729 92 3.5 6 2.52409307922855 315 1 3.5 1 0.0939338736252466 0.467649659593917
5 "small tgt" 730 92 3.5 6 8.58384095522512 90 1 3.5 1 0.107918897977015 0.469652842684809
5 "small tgt" 731 92 3.5 6 16.5990910275837 225 1 3.5 1 0.0759412812262781 0.48762800826762
5 "small tgt" 732 92 3.5 6 6.85778931215849 135 1 3.5 1 0.10791108595231 0.503452163229667
5 "small tgt" 733 92 3.5 6 2.53045623508825 180 1 3.5 1 0.0959235359150625 0.507608760643507
5 "small tgt" 734 92 3.5 6 8.81438808669848 270 1 3.5 1 0.0839176576669161 0.551595861186797
5 "small tgt" 735 92 3.5 6 13.7196829415116 45 1 3.5 1 0.0799341266138072 0.483634261501265
5 "small tgt" 736 92 3.5 6 1.73953962367785 0 1 3.5 1 0.0919376011620443 0.535588724608715
5 "small tgt" 737 93 3.5 6 8.61729234507648 45 1 3.5 1 0.0839477039121448 0.507613267579472
5 "small tgt" 738 93 3.5 6 0.904649443629384 315 1 3.5 1 0.0999283997989551 0.47963510639056
5 "small tgt" 739 93 3.5 6 8.70292178180669 0 1 3.5 1 0.0999133766749765 0.45965946187971
5 "small tgt" 740 93 3.5 6 8.91831378907266 90 1 3.5 1 0.0999359113620812 0.519608329173479
5 "small tgt" 741 93 3.5 6 7.33736036735937 270 1 3.5 1 0.0919168692521453 0.435660324812034
5 "small tgt" 742 93 3.5 6 18.6578181779385 225 1 3.5 1 0.0879162118390013 0.459415185908256
5 "small tgt" 743 93 3.5 6 14.4975044412471 180 1 3.5 1 0.0959205312906306 0.459670879449732
5 "small tgt" 744 93 3.5 6 1.89972349282213 135 1 3.5 1 0.119892025819809 0.535605550503988
5 "small tgt" 745 94 3.5 6 -4.70126902051662 135 1 3.5 1 0.111916550762544 0.49961405599197
5 "small tgt" 746 94 3.5 6 8.90016312641021 90 1 3.5 1 0.107918897970649 0.467640345257223
5 "small tgt" 747 94 3.5 6 3.45752927388171 315 1 3.5 1 0.103917639640258 0.511578470423046
5 "small tgt" 748 94 3.5 6 6.22335603224541 45 1 3.5 1 0.0959244372970716 0.491628365214638
5 "small tgt" 749 94 3.5 6 11.6309363857021 180 1 3.5 1 0.107921001213072 0.515599258821112
5 "small tgt" 750 94 3.5 6 0.907653716636522 0 1 3.5 1 0.0919523238198963 0.551541477484989
5 "small tgt" 751 94 3.5 6 16.9249115121143 225 1 3.5 1 0.0999223905519102 0.499578000500605
5 "small tgt" 752 94 3.5 6 5.41916866119985 270 1 3.5 1 0.0919721543418746 0.503588272712477
5 "small tgt" 753 95 3.5 6 3.86723203586704 90 1 3.5 1 0.107921001213072 0.479640815185121
5 "small tgt" 754 95 3.5 6 -5.23582309693263 135 1 3.5 1 0.111908137813771 0.459622805456547
5 "small tgt" 755 95 3.5 6 26.0123706402314 225 1 3.5 1 0.0957492676975562 0.511742222455723
5 "small tgt" 756 95 3.5 6 10.5132630567241 270 1 3.5 1 0.0959280428519378 0.47960656246687
5 "small tgt" 757 95 3.5 6 11.9959787015547 180 1 3.5 1 0.103818186571061 0.495715856278366
5 "small tgt" 758 95 3.5 6 8.51637370703337 45 1 3.5 1 0.107709475653792 0.455347825829449
5 "small tgt" 759 95 3.5 6 10.2767890184591 315 1 3.5 1 0.0879237234016728 0.467645453120895
5 "small tgt" 760 95 3.5 6 6.17176511331683 0 1 3.5 1 0.0958721568376859 0.475693039155431
5 "small tgt" 761 96 3.5 6 14.1884428405718 225 0 0 0 0.0879303335782424 0.583462907753528
5 "small tgt" 762 96 3.5 6 3.02952518628317 315 0 0 0 0.095918127589357 0.447633452644823
5 "small tgt" 763 96 3.5 6 11.9071576192301 270 0 0 0 0.0839696376679058 0.455591801344781
5 "small tgt" 764 96 3.5 6 2.36206098440562 180 0 0 0 0.0879141086079471 0.491645491574673
5 "small tgt" 765 96 3.5 6 7.85241602011282 90 0 0 0 0.0959226345289608 0.475618824931189
5 "small tgt" 766 96 3.5 6 5.45337495753072 45 0 0 0 0.0799103900794762 0.531518359910024
5 "small tgt" 767 96 3.5 6 -5.27393517399243 135 0 0 0 0.0918856211619641 0.495528668179759
5 "small tgt" 768 96 3.5 6 -3.10088456679761 0 0 0 0 0.0919622390833865 0.383698350132818
5 "small tgt" 769 97 3.5 6 8.66478518889685 45 0 0 0 0.08392246506628 0.507615070352131
5 "small tgt" 770 97 3.5 6 10.9962377048944 90 0 0 0 0.0959301460875395 0.531591071817729
5 "small tgt" 771 97 3.5 6 -0.444550397216387 135 0 0 0 0.10791198734114 0.45964924615464
5 "small tgt" 772 97 3.5 6 -3.14136976276246 0 0 0 0 0.087941150225106 0.51141622070736
5 "small tgt" 773 97 3.5 6 8.7959330657711 270 0 0 0 0.0879219206308335 0.443627687377557
5 "small tgt" 774 97 3.5 6 15.6281907228276 225 0 0 0 0.0999818821151166 0.531565232049616
5 "small tgt" 775 97 3.5 6 12.661020728243 180 0 0 0 0.103906222066598 0.435663629895771
5 "small tgt" 776 97 3.5 6 4.54713952860246 315 0 0 0 0.111916550762544 0.463641490609461
5 "small tgt" 777 98 3.5 6 19.6524536572866 225 0 0 0 0.083933281715872 0.49162295689257
5 "small tgt" 778 98 3.5 6 14.5315732576761 90 0 0 0 0.10790297346739 0.483624045771194
5 "small tgt" 779 98 3.5 6 13.3004912699627 270 0 0 0 0.0839356854094149 0.523572330173465
5 "small tgt" 780 98 3.5 6 6.32691670993271 180 0 0 0 0.0999181840734309 0.555579993173524
5 "small tgt" 781 98 3.5 6 -0.94632135445269 315 0 0 0 0.107912287803629 0.479613773564779
5 "small tgt" 782 98 3.5 6 -1.3855022209914 135 0 0 0 0.123901997568282 0.555554153398589
5 "small tgt" 783 98 3.5 6 2.72198725676916 45 0 0 0 0.0879369437520836 0.523562715375192
5 "small tgt" 784 98 3.5 6 -8.6974963671161 0 0 0 0 0.079924812281206 0.475575558336459
5 "small tgt" 785 99 3.5 6 5.85356942664189 45 0 0 0 0.0839194604404838 0.527575992205129
5 "small tgt" 786 99 3.5 6 18.1882683525062 225 0 0 0 0.0919177706446135 0.447623537379968
5 "small tgt" 787 99 3.5 6 -2.42024227762206 315 0 0 0 0.115911799850892 0.44763315218006
5 "small tgt" 788 99 3.5 6 8.26085394448461 180 0 0 0 0.0999079683556374 0.535561382525884
5 "small tgt" 789 99 3.5 6 16.7082229208715 270 0 0 0 0.0999157803789785 0.515491993732212
5 "small tgt" 790 99 3.5 6 0.972761642099651 90 0 0 0 0.111933076195328 0.551398757825609
5 "small tgt" 791 99 3.5 6 -0.678471419010022 135 0 0 0 0.103917038713007 0.575554736295999
5 "small tgt" 792 99 3.5 6 0.550403122471215 0 0 0 0 0.0999329067381041 0.431657864623503
5 "small tgt" 793 100 3.5 6 6.67512742591513 270 0 0 0 0.099913076213852 0.567588575579521
5 "small tgt" 794 100 3.5 6 5.46945453737371 315 0 0 0 0.111931874348556 0.555555655708758
5 "small tgt" 795 100 3.5 6 21.0705237957983 225 0 0 0 0.0879312349643442 0.45964353736781
5 "small tgt" 796 100 3.5 6 10.7831430139149 90 0 0 0 0.115901884591949 0.547581983430973
5 "small tgt" 797 100 3.5 6 6.0464508634404 45 0 0 0 0.0999208882385574 0.463289949560931
5 "small tgt" 798 100 3.5 6 11.2517064119365 180 0 0 0 0.107911987338412 0.455635067931325
5 "small tgt" 799 100 3.5 6 1.41299157634756 0 0 0 0 0.0799278169051831 0.443690183563831
5 "small tgt" 800 100 3.5 6 -1.08856785071644 135 0 0 0 0.107932118325607 0.495590863893995
5 "small tgt" 801 101 3.5 6 -3.71397103451458 135 1 0 0 0.107921001211253 0.619499772103154
5 "small tgt" 802 101 3.5 6 5.4272900260562 45 1 0 0 0.0839212632131421 0.643479980037682
5 "small tgt" 803 101 3.5 6 -6.12693446438601 0 1 0 0 0.0919030479803951 0.583551844642443
5 "small tgt" 804 101 3.5 6 8.10398920864893 270 1 0 0 0.107921001208524 0.527601531516666
5 "small tgt" 805 101 3.5 6 14.987363763966 225 1 0 0 0.107940531272106 0.511565851002615
5 "small tgt" 806 101 3.5 6 10.6089240413452 180 1 0 0 0.119908551252138 0.61551023179436
5 "small tgt" 807 101 3.5 6 6.23652035963645 315 1 0 0 0.191849775991159 0.679469371306823
5 "small tgt" 808 101 3.5 6 5.94490454727504 90 1 0 0 0.147880703190367 0.551542378872455
5 "small tgt" 809 102 3.5 6 2.48034376405865 45 1 0 0 0.159874262476478 0.51959120282163
5 "small tgt" 810 102 3.5 6 4.88531896523422 135 1 0 0 0.167944984122187 0.503617718025907
5 "small tgt" 811 102 3.5 6 6.04104021447559 0 1 0 0 0.115899480890221 0.495483298348972
5 "small tgt" 812 102 3.5 6 4.96794313228053 90 1 0 0 0.127896946189139 0.559548801560595
5 "small tgt" 813 102 3.5 6 12.6264658515668 225 1 0 0 0.0999293011864211 0.539544913571717
5 "small tgt" 814 102 3.5 6 6.68122484183212 315 1 0 0 0.123906204036757 0.50752192699656
5 "small tgt" 815 102 3.5 6 7.35579446153909 270 1 0 0 0.123898091553656 0.471613660588901
5 "small tgt" 816 102 3.5 6 7.6260556470844 180 1 0 0 0.111861265678726 0.555143721697732
5 "small tgt" 817 103 3.5 6 2.34715448603166 315 1 0 0 0.145973668072656 0.515600460670157
5 "small tgt" 818 103 3.5 6 6.01948587092636 180 1 0 0 0.151867839791976 0.667545218842406
5 "small tgt" 819 103 3.5 6 6.42977600055918 225 1 0 0 0.139890205012307 0.591558267330129
5 "small tgt" 820 103 3.5 6 3.25876241779002 45 1 0 0 0.129902232527002 0.601539930106355
5 "small tgt" 821 103 3.5 6 0.358830017133827 135 1 0 0 0.195845025077688 0.595550511795409
5 "small tgt" 822 103 3.5 6 0.812872811964847 90 1 0 0 0.159876966639786 0.455546131048777
5 "small tgt" 823 103 3.5 6 6.33987571477687 0 1 0 0 0.12792909566906 0.53557159824777
5 "small tgt" 824 103 3.5 6 2.93150541038122 270 1 0 0 0.135869416618789 0.599528033592378
5 "small tgt" 825 104 3.5 6 -0.618240740882308 45 1 0 0 0.139887801317855 0.543568105666054
5 "small tgt" 826 104 3.5 6 -4.32946589749602 315 1 0 0 0.127909866075242 0.507606056477925
5 "small tgt" 827 104 3.5 6 6.35392897312925 0 1 0 0 0.139897416113854 0.547575673721894
5 "small tgt" 828 104 3.5 6 2.49119400030259 225 1 0 0 0.139896514726843 0.531599484767867
5 "small tgt" 829 104 3.5 6 3.14569657180256 135 1 0 0 0.155860384716107 0.56759278204845
5 "small tgt" 830 104 3.5 6 7.06434396524017 270 1 0 0 0.135897059167746 0.503603896750064
5 "small tgt" 831 104 3.5 6 3.57673073256576 90 1 0 0 0.163786283467289 0.595067368190939
5 "small tgt" 832 104 3.5 6 1.70601138228443 180 1 0 0 0.175892816633223 0.5594890095349
5 "small tgt" 833 105 3.5 6 1.20714316636449 315 1 0 0 0.167885492562164 0.455635969317427
5 "small tgt" 834 105 3.5 6 4.01020447888036 45 1 0 0 0.139912138772615 0.515597155589148
5 "small tgt" 835 105 3.5 6 3.30810281419094 225 1 0 0 0.171837475056691 0.459655856320296
5 "small tgt" 836 105 3.5 6 3.20955975012691 180 1 0 0 0.155883219865245 0.511580874124775
5 "small tgt" 837 105 3.5 6 2.1309421020807 0 1 0 0 0.183855972724359 0.515598958357714
5 "small tgt" 838 105 3.5 6 3.03148437210154 90 1 0 0 0.155883520325915 0.511572461175092
5 "small tgt" 839 105 3.5 6 1.5303161854952 270 1 0 0 0.147886111515618 0.439651968350063
5 "small tgt" 840 105 3.5 6 3.08641359508253 135 1 0 0 0.167870469440913 0.527574790352446
5 "small tgt" 841 106 3.5 6 -3.60651930786796 45 1 0 0 0.15987035646549 0.459652551232466
5 "small tgt" 842 106 3.5 6 0.915203104677093 270 1 0 0 0.179860723640559 0.4156723613346
5 "small tgt" 843 106 3.5 6 0.426954540254377 225 1 0 0 0.159851727791647 0.467658673468122
5 "small tgt" 844 106 3.5 6 1.18951889630989 90 1 0 0 0.191801401535486 0.5076300934752
5 "small tgt" 845 106 3.5 6 3.6785086802762 180 1 0 0 0.171854601416271 0.407689074256723
5 "small tgt" 846 106 3.5 6 4.75465142787883 315 1 0 0 0.163865906016326 0.435653714638192
5 "small tgt" 847 106 3.5 6 -0.57232342317313 135 1 0 0 0.187846113957221 0.367692415389683
5 "small tgt" 848 106 3.5 6 6.26972381054248 0 1 0 0 0.147892421225606 0.423657150719919
5 "small tgt" 849 107 3.5 6 -0.62138876504808 135 1 0 0 0.187803448289287 0.459525155165011
5 "small tgt" 850 107 3.5 6 6.28819779355093 225 1 0 0 0.143881247628542 0.455663611869113
5 "small tgt" 851 107 3.5 6 0.458792036107155 180 1 0 0 0.17985441393148 0.423656549794487
5 "small tgt" 852 107 3.5 6 0.263904828720544 270 1 0 0 0.167884591172424 0.463606937441455
[truncated: 3,495,761 more chars]
