# Supplementary material for: The influence of task outcome on implicit motor learning
Source: eLife. 2019 Apr 29;8:e39882. doi: 10.7554/eLife.39882 (PMC6488295; doi:10.7554/eLife.39882)
Supplement: Figure 2—source data 1. — Reaction times (RTs) and movement times (MTs) are also included. Note that hand angles were flipped for participants who experienced a counter-clockwise clamp. [file elife-39882-fig2-data1.txt]

SN group TN move_cycle cond tgtsize heading_angle tgt_angle fb rotation clamp MT RT
1 "big tgt" 1 1 1.75 16 13.0450827701826 225 0 0 0 0.063954031650141 4.29930746411837
1 "big tgt" 2 1 1.75 16 7.2999425480781 135 0 0 0 0.111913846601183 0.575512972015375
1 "big tgt" 3 1 1.75 16 4.23985934532135 45 0 0 0 0.0999175831522621 0.46760218652534
1 "big tgt" 4 1 1.75 16 2.55828951306449 315 0 0 0 0.153867417342084 0.391663909923849
1 "big tgt" 5 2 1.75 16 1.73778522451174 45 0 0 0 0.123780310275578 0.43174620057728
1 "big tgt" 6 2 1.75 16 1.39606933007429 225 0 0 0 0.131824290765834 0.46740989056255
1 "big tgt" 7 2 1.75 16 9.33248157795128 315 0 0 0 0.135896458238818 0.379651121040411
1 "big tgt" 8 2 1.75 16 15.2286551827741 135 0 0 0 0.159876966639345 0.415558786528294
1 "big tgt" 9 3 1.75 16 10.2764484590238 135 0 0 0 0.147912852671482 0.515403958232184
1 "big tgt" 10 3 1.75 16 4.41294690727245 45 0 0 0 0.103934465535872 2.87712858861086
1 "big tgt" 11 3 1.75 16 12.4091134559689 315 0 0 0 0.13179785007101 0.339518653159104
1 "big tgt" 12 3 1.75 16 10.026231666001 225 0 0 0 0.11586252401068 0.455580383768677
1 "big tgt" 13 4 1.75 16 18.6588889057798 135 0 0 0 0.131904514237817 0.37167774922375
1 "big tgt" 14 4 1.75 16 2.97934981384822 45 0 0 0 0.103900813742484 0.347684621400916
1 "big tgt" 15 4 1.75 16 1.83314595168282 225 0 0 0 0.112007590883152 0.363689654747617
1 "big tgt" 16 4 1.75 16 -3.10857465642471 315 0 0 0 0.131892195277786 0.367687007072632
1 "big tgt" 17 5 1.75 16 -2.42705162190412 45 0 0 0 0.0999052641921168 0.375676002936132
1 "big tgt" 18 5 1.75 16 -4.93074157984314 315 0 0 0 0.139957208139052 0.363692358909475
1 "big tgt" 19 5 1.75 16 8.46281608709445 135 0 0 0 0.155885924025569 0.319732600445207
1 "big tgt" 20 5 1.75 16 0.698974958392688 225 0 0 0 0.119904344777041 0.359688696873178
1 "big tgt" 21 6 1.75 16 3.41004051698349 225 0 0 0 0.131896401751874 0.367677091812055
1 "big tgt" 22 6 1.75 16 4.57416876697693 45 0 0 0 0.159865248604234 0.343698085723815
1 "big tgt" 23 6 1.75 16 11.165831880608 135 0 0 0 0.159869755540825 0.32772550232076
1 "big tgt" 24 6 1.75 16 -3.49628539656033 315 0 0 0 0.175855258828847 0.331713540309806
1 "big tgt" 25 7 1.75 16 17.3698883920262 315 0 0 0 0.163862901391497 0.327724300471147
1 "big tgt" 26 7 1.75 16 13.9592822064868 135 0 0 0 0.16386650694065 0.319731098133047
1 "big tgt" 27 7 1.75 16 7.9431585478975 225 0 0 0 0.123896889702934 0.335716601421211
1 "big tgt" 28 7 1.75 16 8.90998411955831 45 0 0 0 0.139883594840796 0.327726704170345
1 "big tgt" 29 8 1.75 16 3.68612098695306 45 0 0 0 0.12389298369132 0.363691157059833
1 "big tgt" 30 8 1.75 16 3.14913287901596 225 0 0 0 0.163835258847001 0.291489130921406
1 "big tgt" 31 8 1.75 16 8.3993704697699 135 0 0 0 0.17985080837903 0.327718291222141
1 "big tgt" 32 8 1.75 16 12.6346231096897 315 0 0 0 0.159925942017139 0.315719323611063
1 "big tgt" 33 9 1.75 16 6.80005913396122 135 0 0 0 0.227755638703599 0.299797518360435
1 "big tgt" 34 9 1.75 16 3.16524707185795 225 0 0 0 0.147878599953202 0.363659007578718
1 "big tgt" 35 9 1.75 16 2.08311543287584 315 0 0 0 0.179852911616308 0.323713427336145
1 "big tgt" 36 9 1.75 16 1.44838108450157 45 0 0 0 0.171859408816061 0.383682726083777
1 "big tgt" 37 10 1.75 16 1.74433366719052 225 0 0 0 0.123889979066746 0.315747567080507
1 "big tgt" 38 10 1.75 16 -1.29967303004782 315 0 0 0 0.191834752867948 0.319736806919764
1 "big tgt" 39 10 1.75 16 6.05640334593941 135 0 0 0 0.181851587778766 0.313729360859327
1 "big tgt" 40 10 1.75 16 -0.975114620061976 45 0 0 0 0.135881735579318 0.3676867066103
1 "big tgt" 41 11 1.75 16 6.78537296925596 45 1 0 0 0.131893998052391 0.511511767761931
1 "big tgt" 42 11 1.75 16 10.3280708552293 135 1 0 0 0.139882693453472 0.375636642356369
1 "big tgt" 43 11 1.75 16 2.21569451366441 225 1 0 0 0.119908250788967 0.33965987050658
1 "big tgt" 44 11 1.75 16 6.68729053383532 315 1 0 0 0.123909509125554 0.319681521830177
1 "big tgt" 45 12 1.75 16 -0.277500642126136 225 1 0 0 0.12789273971589 0.339710047734314
1 "big tgt" 46 12 1.75 16 0.822448207684368 315 1 0 0 0.163848178731854 0.395581339238703
1 "big tgt" 47 12 1.75 16 0.754764728802219 45 1 0 0 0.115903086440284 0.371678650611187
1 "big tgt" 48 12 1.75 16 0.144762965135717 135 1 0 0 0.163855089368042 0.331730967131534
1 "big tgt" 49 13 1.75 16 1.68614120755654 135 1 0 0 0.175883802761007 0.343716413932697
1 "big tgt" 50 13 1.75 16 5.10888765562685 315 1 0 0 0.171857305579067 0.303747698082219
1 "big tgt" 51 13 1.75 16 1.48707722863708 225 1 0 0 0.119904044314694 0.295753594357194
1 "big tgt" 52 13 1.75 16 4.06114742706098 45 1 0 0 0.159867351841115 0.34769002972476
1 "big tgt" 53 14 1.75 16 2.33992678093397 315 1 0 0 0.163863802778991 0.327723399083624
1 "big tgt" 54 14 1.75 16 1.27016628247498 225 1 0 0 0.159863445829501 0.355701860733859
1 "big tgt" 55 14 1.75 16 -1.11805322405975 45 1 0 0 0.151880158752334 0.375681411260246
1 "big tgt" 56 14 1.75 16 -3.04964065017746 135 1 0 0 0.215812857568949 0.383677918684725
1 "big tgt" 57 15 1.75 16 -3.06677267507548 315 1 0 0 0.191841363041789 0.335716601421154
1 "big tgt" 58 15 1.75 16 -1.49709339050965 45 1 0 0 0.16785995325418 0.319733201370184
1 "big tgt" 59 15 1.75 16 -1.94203993630959 135 1 0 0 0.19983186121766 0.367687307534737
1 "big tgt" 60 15 1.75 16 1.56351214434557 225 1 0 0 0.199778378902977 0.403600381346934
1 "big tgt" 61 16 1.75 16 -3.70827025923001 315 1 0 0 0.183846658392042 0.335678442691091
1 "big tgt" 62 16 1.75 16 -0.564832806508331 45 1 0 0 0.199772970578977 0.311752317992699
1 "big tgt" 63 16 1.75 16 -2.23559336518216 135 1 0 0 0.175849850505045 0.355730705128252
1 "big tgt" 64 16 1.75 16 -4.87476326181649 225 1 0 0 0.167849437068526 0.355700057959325
1 "big tgt" 65 17 1.75 16 0.579779857369271 45 1 0 0 0.17985050791674 0.475590581463848
1 "big tgt" 66 17 1.75 16 0.40616956693403 135 1 0 0 0.131890692965527 0.32372424398406
1 "big tgt" 67 17 1.75 16 -4.60579057210157 315 1 0 0 0.139882392991041 0.327730009257266
1 "big tgt" 68 17 1.75 16 0.81402939184364 225 1 0 0 0.117899959828065 0.335716601421268
1 "big tgt" 69 18 1.75 16 1.04702376002273 135 1 0 0 0.163858394454905 0.513566029476124
1 "big tgt" 70 18 1.75 16 -0.438422403093067 45 1 0 0 0.0998977526311364 0.303739886058338
1 "big tgt" 71 18 1.75 16 2.02325535273349 225 1 0 0 0.104016491782488 0.339471480555801
1 "big tgt" 72 18 1.75 16 1.68694998584925 315 1 0 0 0.155875107377881 0.26374983737486
1 "big tgt" 73 19 1.75 16 0.712204182022351 45 1 0 0 0.127898148039549 0.295731360136131
1 "big tgt" 74 19 1.75 16 1.08947309927283 225 1 0 0 0.139882092528524 0.323592340972084
1 "big tgt" 75 19 1.75 16 -0.437432658696347 135 1 0 0 0.151963987773684 0.3076666297099
1 "big tgt" 76 19 1.75 16 -1.03005771748327 315 1 0 0 0.147835934286547 0.295728956436733
1 "big tgt" 77 20 1.75 16 -3.09524959536497 225 1 0 0 0.187772200193479 0.347628134461502
1 "big tgt" 78 20 1.75 16 2.45267859379589 315 1 0 0 0.251594929756379 0.307858324747542
1 "big tgt" 79 20 1.75 16 -2.48949437108403 45 1 0 0 0.131775615850245 0.319584472461656
1 "big tgt" 80 20 1.75 16 4.38060911071655 135 1 0 0 0.29561357885899 0.239728766544431
1 "big tgt" 81 21 1.75 16 10.4683525441626 315 1 1.75 1 0.127892439253458 0.42763887899855
1 "big tgt" 82 21 1.75 16 -0.678155484387383 225 1 1.75 1 0.121902720477067 0.365690133684893
1 "big tgt" 83 21 1.75 16 1.46293019598877 135 1 1.75 1 0.161863624304033 0.351700001472068
1 "big tgt" 84 21 1.75 16 7.08529889853955 45 1 1.75 1 0.151870844416635 0.319713971773808
1 "big tgt" 85 22 1.75 16 5.66082598195228 45 1 1.75 1 0.127881322142798 0.335567271587877
1 "big tgt" 86 22 1.75 16 1.01406958470103 225 1 1.75 1 0.119819013443589 0.347631740011138
1 "big tgt" 87 22 1.75 16 0.704173671499025 135 1 1.75 1 0.167664051741895 0.335835885010511
1 "big tgt" 88 22 1.75 16 1.23225889559534 315 1 1.75 1 0.191847672753227 0.491555052381045
1 "big tgt" 89 23 1.75 16 2.51857988201244 225 1 1.75 1 0.09983946291743 0.287704506005468
1 "big tgt" 90 23 1.75 16 4.80633705758103 45 1 1.75 1 0.127839858325956 0.367659965452845
1 "big tgt" 91 23 1.75 16 0.598233721580916 135 1 1.75 1 0.16378357930688 0.355692245935359
1 "big tgt" 92 23 1.75 16 2.26499553739699 315 1 1.75 1 0.147854262495514 0.323673165368746
1 "big tgt" 93 24 1.75 16 7.78698108829485 315 1 1.75 1 0.175848348192801 0.351513714758084
1 "big tgt" 94 24 1.75 16 3.45034371554494 225 1 1.75 1 0.123880965193621 0.391595104024759
1 "big tgt" 95 24 1.75 16 -2.17020037969221 135 1 1.75 1 0.16374722335172 0.387673167772732
1 "big tgt" 96 24 1.75 16 13.5806308341143 45 1 1.75 1 0.147873792554151 0.347683720013322
1 "big tgt" 97 25 1.75 16 -0.882429915225923 135 1 1.75 1 0.20782626540489 0.391650389113977
1 "big tgt" 98 25 1.75 16 5.57901389534754 315 1 1.75 1 0.215817064043335 0.355695551022279
1 "big tgt" 99 25 1.75 16 0.382200894188151 225 1 1.75 1 0.103915235939667 0.343708000984122
1 "big tgt" 100 25 1.75 16 9.03845928546422 45 1 1.75 1 0.115904588752414 0.319728393971388
1 "big tgt" 101 26 1.75 16 -2.47029787771622 135 1 1.75 1 0.155864591192312 0.287758889706993
1 "big tgt" 102 26 1.75 16 -1.4104180925977 315 1 1.75 1 0.159860741667501 0.351700602397273
1 "big tgt" 103 26 1.75 16 5.30165094818126 45 1 1.75 1 0.111906335040089 0.25578127295762
1 "big tgt" 104 26 1.75 16 4.61029510413028 225 1 1.75 1 0.119898335528092 0.327724600933323
1 "big tgt" 105 27 1.75 16 7.90167861695422 45 1 1.75 1 0.103862655012335 0.275816709497747
1 "big tgt" 106 27 1.75 16 -1.21791034142806 135 1 1.75 1 0.175854657903869 0.299748242519911
1 "big tgt" 107 27 1.75 16 -0.0596892433588385 315 1 1.75 1 0.135888646215449 0.311738797182556
1 "big tgt" 108 27 1.75 16 3.03657632588653 225 1 1.75 1 0.151870243491771 0.303735980047179
1 "big tgt" 109 28 1.75 16 0.643654259184251 225 1 1.75 1 0.127895443877719 0.37968176820965
1 "big tgt" 110 28 1.75 16 -1.28565904889502 315 1 1.75 1 0.211820312643056 0.355697654259757
1 "big tgt" 111 28 1.75 16 4.51925356316729 135 1 1.75 1 0.775289848606008 0.407652718298721
1 "big tgt" 112 28 1.75 16 7.63890382298415 45 1 1.75 1 0.0839107470309273 0.403648154875384
1 "big tgt" 113 29 1.75 16 5.15542781586611 45 1 1.75 1 0.0918603823145077 0.311765838802444
1 "big tgt" 114 29 1.75 16 9.65006567728323 315 1 1.75 1 0.131883181404476 0.331749896265364
1 "big tgt" 115 29 1.75 16 -1.60481728909637 135 1 1.75 1 0.159862243979717 0.351700301934841
1 "big tgt" 116 29 1.75 16 8.96491479556744 225 1 1.75 1 0.115891668867675 0.315740055519314
1 "big tgt" 117 30 1.75 16 -2.22770731043619 315 1 1.75 1 0.13588714390329 0.295710628227937
1 "big tgt" 118 30 1.75 16 7.19565877636558 225 1 1.75 1 0.123908006813508 0.375672697849211
1 "big tgt" 119 30 1.75 16 17.0879602487532 45 1 1.75 1 0.19582579548171 0.307753763818141
1 "big tgt" 120 30 1.75 16 -0.483074904239752 135 1 1.75 1 0.115899781353392 0.333716122484248
1 "big tgt" 121 31 1.75 16 9.16056297616137 45 1 1.75 1 0.0959229349897441 0.303725764322849
1 "big tgt" 122 31 1.75 16 -4.19422820009303 135 1 1.75 1 0.131733250646107 0.299746740206956
1 "big tgt" 123 31 1.75 16 3.54369280304518 315 1 1.75 1 0.135913284135654 0.291740317522795
1 "big tgt" 124 31 1.75 16 3.31680274790904 225 1 1.75 1 0.103959103456305 0.319699549576171
1 "big tgt" 125 32 1.75 16 3.38418954349054 135 1 1.75 1 0.139866468481046 0.30372215877469
1 "big tgt" 126 32 1.75 16 9.8825898533376 45 1 1.75 1 0.0959118178791414 0.295689595856743
1 "big tgt" 127 32 1.75 16 8.92544314989323 225 1 1.75 1 0.079929319214898 0.271728617514668
1 "big tgt" 128 32 1.75 16 0.754468605802793 315 1 1.75 1 0.131882580478759 0.271749950348521
1 "big tgt" 129 33 1.75 16 6.42510063410119 45 1 1.75 1 0.099915179452978 0.295698609729584
1 "big tgt" 130 33 1.75 16 4.33311873976711 135 1 1.75 1 0.13588564159113 0.311639644577554
1 "big tgt" 131 33 1.75 16 3.87857841570929 225 1 1.75 1 0.111861265674406 0.281391790104976
1 "big tgt" 132 33 1.75 16 2.48769037065682 315 1 1.75 1 0.13987938836658 0.267754400797685
1 "big tgt" 133 34 1.75 16 5.50775869835072 45 1 1.75 1 0.0999268974874212 0.295722346263915
1 "big tgt" 134 34 1.75 16 7.05461193729744 135 1 1.75 1 0.135835764825174 0.275814305798463
1 "big tgt" 135 34 1.75 16 4.15780420760518 315 1 1.75 1 0.143864722193712 0.287768804967641
1 "big tgt" 136 34 1.75 16 4.71014059015068 225 1 1.75 1 0.103911329927541 0.275768335044518
1 "big tgt" 137 35 1.75 16 6.23501221610694 135 1 1.75 1 0.131892195277032 0.311719567587147
1 "big tgt" 138 35 1.75 16 7.77747271341042 225 1 1.75 1 0.12789153786548 0.295746082795972
1 "big tgt" 139 35 1.75 16 5.65550571023983 45 1 1.75 1 0.0959121183414027 0.295748186032597
1 "big tgt" 140 35 1.75 16 3.87297239044425 315 1 1.75 1 0.167859051866799 0.319729295358911
1 "big tgt" 141 36 1.75 16 8.22891825480848 135 1 1.75 1 0.167856047242594 0.307743548094663
1 "big tgt" 142 36 1.75 16 3.4986958254771 45 1 1.75 1 0.119895030441853 0.247787770156719
1 "big tgt" 143 36 1.75 16 1.70033136366976 315 1 1.75 1 0.14387914439169 0.311736994408193
1 "big tgt" 144 36 1.75 16 4.9155646174009 225 1 1.75 1 0.119898936453296 0.339713953745559
1 "big tgt" 145 37 1.75 16 8.7928068302058 225 1 1.75 1 0.111905133190135 0.375684415884166
1 "big tgt" 146 37 1.75 16 8.54136507020968 135 1 1.75 1 0.155866093503846 0.295751190657597
1 "big tgt" 147 37 1.75 16 3.4231420764301 315 1 1.75 1 0.175849550041789 0.30374289068277
1 "big tgt" 148 37 1.75 16 6.78781329658036 45 1 1.75 1 0.0919189724907028 0.307738440233607
1 "big tgt" 149 38 1.75 16 8.48099701522313 225 1 1.75 1 0.119896532753501 0.315693784303107
1 "big tgt" 150 38 1.75 16 -1.63417536945486 315 1 1.75 1 0.163860197229837 0.34363709184754
1 "big tgt" 151 38 1.75 16 2.85048807276467 135 1 1.75 1 0.159903707796275 0.33569767228721
1 "big tgt" 152 38 1.75 16 4.25264432301877 45 1 1.75 1 0.103914334551746 0.287724336526139
1 "big tgt" 153 39 1.75 16 5.99513857605138 135 1 1.75 1 0.143907988785372 0.307701783816242
1 "big tgt" 154 39 1.75 16 8.44584682035764 45 1 1.75 1 0.0959028040056182 0.319729295358798
1 "big tgt" 155 39 1.75 16 17.7291472707511 225 1 1.75 1 0.159861943517171 0.291753838332852
1 "big tgt" 156 39 1.75 16 -2.88108266756451 315 1 1.75 1 0.135891650839881 0.295746082795972
1 "big tgt" 157 40 1.75 16 -0.00963416724116928 135 1 1.75 1 0.147885210126674 0.335711193096358
1 "big tgt" 158 40 1.75 16 6.327902452841 45 1 1.75 1 0.115902185053415 0.299738026797513
1 "big tgt" 159 40 1.75 16 5.31253697299217 315 1 1.75 1 0.183846658392326 0.299741331883865
1 "big tgt" 160 40 1.75 16 1.94621344096948 225 1 1.75 1 0.131874467993725 0.279761781358161
1 "big tgt" 161 41 1.75 16 0.520846224760015 315 1 1.75 1 0.179833081095808 0.303741388371009
1 "big tgt" 162 41 1.75 16 12.7630750063687 225 1 1.75 1 0.131876571231146 0.327654893646582
1 "big tgt" 163 41 1.75 16 5.44452943917038 135 1 1.75 1 0.203813289032496 0.415608663292232
1 "big tgt" 164 41 1.75 16 3.91681606806745 45 1 1.75 1 0.11991335864991 0.295861760835692
1 "big tgt" 165 42 1.75 16 7.47196268155313 225 1 1.75 1 0.159836103747239 0.307647400113069
1 "big tgt" 166 42 1.75 16 7.26049509025305 45 1 1.75 1 0.131830900939235 0.359650237680398
1 "big tgt" 167 42 1.75 16 -0.0513377850282446 315 1 1.75 1 0.179844498667762 0.307695173641946
1 "big tgt" 168 42 1.75 16 -3.25672609289288 135 1 1.75 1 0.159834601435932 0.283741105936542
1 "big tgt" 169 43 1.75 16 13.0770931557088 225 1 1.75 1 0.103940174322588 0.299715191651785
1 "big tgt" 170 43 1.75 16 3.73482240634302 315 1 1.75 1 0.175849249579869 0.283669896337415
1 "big tgt" 171 43 1.75 16 2.5579266721978 45 1 1.75 1 0.135883237891449 0.403649356725964
1 "big tgt" 172 43 1.75 16 -4.25021197291518 135 1 1.75 1 0.55950673682014 0.451543370401737
1 "big tgt" 173 44 1.75 16 5.66485210930513 45 1 1.75 1 0.088022275083631 0.335690160726585
1 "big tgt" 174 44 1.75 16 1.16539878720203 135 1 1.75 1 0.139886599465399 0.339682405189023
1 "big tgt" 175 44 1.75 16 1.49134945393359 315 1 1.75 1 0.13588353835371 0.303669878310416
1 "big tgt" 176 44 1.75 16 14.8179005473854 225 1 1.75 1 0.139882693453956 0.407656023386153
1 "big tgt" 177 45 1.75 16 5.8055744624809 135 1 1.75 1 0.139880590216762 0.39152990367495
1 "big tgt" 178 45 1.75 16 10.5537184556544 225 1 1.75 1 0.0879261271021505 0.171850695405283
1 "big tgt" 179 45 1.75 16 1.95093596433959 45 1 1.75 1 0.0839299766267914 0.303742890683338
1 "big tgt" 180 45 1.75 16 3.72515909228354 315 1 1.75 1 0.127887331392344 0.271771283181465
1 "big tgt" 181 46 1.75 16 NaN 315 1 1.75 1 NaN NaN
1 "big tgt" 182 46 1.75 16 8.60005818310942 225 1 1.75 1 0.0879252257146845 0.331724957882216
1 "big tgt" 183 46 1.75 16 -1.03305891294097 135 1 1.75 1 0.139879388366694 0.315728637947359
1 "big tgt" 184 46 1.75 16 0.690126307835851 45 1 1.75 1 0.0839230659909163 0.375682913571723
1 "big tgt" 185 47 1.75 16 8.957324975794 225 1 1.75 1 0.103911329928223 0.303736881434133
1 "big tgt" 186 47 1.75 16 6.31140310248781 315 1 1.75 1 0.131887988803783 0.279762382282456
1 "big tgt" 187 47 1.75 16 -0.626829375498583 135 1 1.75 1 0.139882092527955 0.307737238382629
1 "big tgt" 188 47 1.75 16 4.94606986269564 45 1 1.75 1 0.103911630389803 0.295747284645927
1 "big tgt" 189 48 1.75 16 1.66868210065659 45 1 1.75 1 0.0878513119539548 0.351644716382566
1 "big tgt" 190 48 1.75 16 -0.759659847566247 315 1 1.75 1 0.139841830561068 0.323738966643191
1 "big tgt" 191 48 1.75 16 -6.79263133690842 135 1 1.75 1 0.119818112056009 0.303772936926407
1 "big tgt" 192 48 1.75 16 8.78189555036903 225 1 1.75 1 0.0839140521172794 0.447607011951732
1 "big tgt" 193 49 1.75 16 7.44798903293392 45 1 1.75 1 0.0839314789393484 0.399645093764207
1 "big tgt" 194 49 1.75 16 1.51321590725387 315 1 1.75 1 0.119902542002364 0.323728750921418
1 "big tgt" 195 49 1.75 16 12.7847421381118 135 1 1.75 1 0.127870805957173 0.311724074524022
1 "big tgt" 196 49 1.75 16 9.58969901599471 225 1 1.75 1 0.10790928317806 0.407654821535743
1 "big tgt" 197 50 1.75 16 6.51246594561102 45 1 1.75 1 0.0957594834208066 0.351857744255994
1 "big tgt" 198 50 1.75 16 -4.55550811356745 135 1 1.75 1 0.141872656204782 0.325719915523678
1 "big tgt" 199 50 1.75 16 1.82515328712258 315 1 1.75 1 0.127881923068458 0.287711116179139
1 "big tgt" 200 50 1.75 16 10.9218427238686 225 1 1.75 1 0.0958571337146168 0.279543645625495
1 "big tgt" 201 51 1.75 16 -0.703448227849587 135 1 1.75 1 0.127869303645525 0.331468663419741
1 "big tgt" 202 51 1.75 16 3.88104670991016 225 1 1.75 1 0.123917321149065 0.283720073565405
1 "big tgt" 203 51 1.75 16 5.52186794265116 45 1 1.75 1 0.0998574906636804 0.303793668835283
1 "big tgt" 204 51 1.75 16 -0.725144510657805 315 1 1.75 1 0.131860346259259 0.291754138795454
1 "big tgt" 205 52 1.75 16 -0.373344932690322 315 1 1.75 1 0.131900908688067 0.307718910175254
1 "big tgt" 206 52 1.75 16 6.81094772217791 135 1 1.75 1 0.139845736573534 0.315720224999723
1 "big tgt" 207 52 1.75 16 6.72893370957605 225 1 1.75 1 0.123877059181382 0.223811167768304
1 "big tgt" 208 52 1.75 16 4.90787499687161 45 1 1.75 1 0.107930015086026 0.287705407393105
1 "big tgt" 209 53 1.75 16 -4.84877086110004 315 1 1.75 1 0.139877585591535 0.295709426378608
1 "big tgt" 210 53 1.75 16 11.4525355787154 225 1 1.75 1 0.143831370862813 0.331655551058702
1 "big tgt" 211 53 1.75 16 5.71921422819365 135 1 1.75 1 0.215868743583655 0.311538388734789
1 "big tgt" 212 53 1.75 16 12.1467681391727 45 1 1.75 1 0.0879862195904479 0.275767133195245
1 "big tgt" 213 54 1.75 16 5.90291077228936 135 1 1.75 1 0.147817606077297 0.299752148533571
1 "big tgt" 214 54 1.75 16 6.9826468375726 45 1 1.75 1 0.103888194319666 0.303714647213837
1 "big tgt" 215 54 1.75 16 11.9587254912764 225 1 1.75 1 0.0957928347518191 0.343838101221763
1 "big tgt" 216 54 1.75 16 7.29661957549478 315 1 1.75 1 0.151864234242112 0.287750777220936
1 "big tgt" 217 55 1.75 16 6.62931651388337 135 1 1.75 1 0.135885341128187 0.295751791582347
1 "big tgt" 218 55 1.75 16 8.74149653832462 225 1 1.75 1 0.111899424403987 0.35569675287195
1 "big tgt" 219 55 1.75 16 3.03936569460449 315 1 1.75 1 0.135889848064949 0.295749988808211
1 "big tgt" 220 55 1.75 16 10.542666910642 45 1 1.75 1 0.107906278553173 0.319724187496831
1 "big tgt" 221 56 1.75 16 5.60089439424636 45 1 1.75 1 0.0839317794016097 0.311734590708056
1 "big tgt" 222 56 1.75 16 10.1811319813741 225 1 1.75 1 0.119895931829092 0.363693560759543
1 "big tgt" 223 56 1.75 16 -7.30378953204233 135 1 1.75 1 0.20782746725456 0.323717633810816
1 "big tgt" 224 56 1.75 16 2.28049166792021 315 1 1.75 1 0.13988569807816 0.315725332859529
1 "big tgt" 225 57 1.75 16 7.89951172287116 135 1 1.75 1 0.191839860729942 0.343708601908475
1 "big tgt" 226 57 1.75 16 8.71754442859372 45 1 1.75 1 0.119880608244102 0.295754495743836
1 "big tgt" 227 57 1.75 16 13.1751415289555 225 1 1.75 1 0.503574150975624 0.299743134657774
1 "big tgt" 228 57 1.75 16 -6.53589364300024 315 1 1.75 1 0.167832911634036 0.335667325580857
1 "big tgt" 229 58 1.75 16 0.241543887347651 135 1 1.75 1 0.175895520797098 0.395358696570497
1 "big tgt" 230 58 1.75 16 1.34990218375395 315 1 1.75 1 0.203801871459859 0.315718722686938
1 "big tgt" 231 58 1.75 16 10.5129631479975 225 1 1.75 1 0.579522042375061 0.331705728286011
1 "big tgt" 232 58 1.75 16 6.27656504183635 45 1 1.75 1 0.0879453566985831 0.347689729261788
1 "big tgt" 233 59 1.75 16 -7.47177759564159 135 1 1.75 1 0.179831879245285 0.359701316295855
1 "big tgt" 234 59 1.75 16 10.2666136102618 45 1 1.75 1 0.0799287182907165 0.299746740208093
1 "big tgt" 235 59 1.75 16 0.213435087226395 315 1 1.75 1 0.13988599854008 0.327716187984379
1 "big tgt" 236 59 1.75 16 11.6008131455967 225 1 1.75 1 0.107902973466594 0.315737351357711
1 "big tgt" 237 60 1.75 16 11.7553600573933 225 1 1.75 1 0.113903508890303 0.313732966408907
1 "big tgt" 238 60 1.75 16 0.488677651063363 315 1 1.75 1 0.143878543466485 0.295751791582916
1 "big tgt" 239 60 1.75 16 0.835391256227912 135 1 1.75 1 0.111883800357532 0.283760035070486
1 "big tgt" 240 60 1.75 16 8.36910766128313 45 1 1.75 1 0.0878606262903077 0.283677407899177
1 "big tgt" 241 61 1.75 16 0.102224952839653 135 1 1.75 1 0.123845510625415 0.295723548112278
1 "big tgt" 242 61 1.75 16 6.21640959937616 315 1 1.75 1 0.123945264156532 0.323663250107757
1 "big tgt" 243 61 1.75 16 15.2585147327893 225 1 1.75 1 0.0999154799152393 0.319683324604284
1 "big tgt" 244 61 1.75 16 5.91198486443433 45 1 1.75 1 0.111903931341089 0.295691699094164
1 "big tgt" 245 62 1.75 16 8.58298564987654 135 1 1.75 1 0.147796874168876 0.307760373992551
1 "big tgt" 246 62 1.75 16 -0.126262385048682 315 1 1.75 1 0.14787289116623 0.29169104168227
1 "big tgt" 247 62 1.75 16 11.5033786519558 225 1 1.75 1 0.0999124752909211 0.271668224563882
1 "big tgt" 248 62 1.75 16 3.15432009602089 45 1 1.75 1 0.119781756100906 0.279614254299418
1 "big tgt" 249 63 1.75 16 10.0407990050978 135 1 1.75 1 0.151810751928565 0.283706252294451
1 "big tgt" 250 63 1.75 16 13.2180135552109 225 1 1.75 1 0.147775541336387 0.299831470616141
1 "big tgt" 251 63 1.75 16 9.89821600431171 45 1 1.75 1 0.143870430979973 0.291760448506693
1 "big tgt" 252 63 1.75 16 5.57265891230383 315 1 1.75 1 0.187818170946912 0.319670404720227
1 "big tgt" 253 64 1.75 16 12.950494681951 135 1 1.75 1 0.17185189725501 0.315710009274881
1 "big tgt" 254 64 1.75 16 11.6426267379698 45 1 1.75 1 0.131890993428328 0.279738645749944
1 "big tgt" 255 64 1.75 16 5.48486974345314 315 1 1.75 1 0.439539895853272 0.331791660544582
1 "big tgt" 256 64 1.75 16 14.3819524503192 225 1 1.75 1 0.0999305030363757 0.319726290733684
1 "big tgt" 257 65 1.75 16 8.65677823397547 45 1 1.75 1 0.0959130197288687 0.335714197720904
1 "big tgt" 258 65 1.75 16 3.10522585635589 135 1 1.75 1 0.143883951789917 0.291749631858806
1 "big tgt" 259 65 1.75 16 -0.196517877302944 315 1 1.75 1 0.139876984665875 0.283766344781043
1 "big tgt" 260 65 1.75 16 8.58527649318092 225 1 1.75 1 0.115897077191221 0.303738684208952
1 "big tgt" 261 66 1.75 16 13.4603577892125 225 1 1.75 1 0.095911817878914 0.315736750433075
1 "big tgt" 262 66 1.75 16 11.0011443698861 45 1 1.75 1 0.0999118743661711 0.331719549558329
1 "big tgt" 263 66 1.75 16 4.02247145928771 135 1 1.75 1 0.131886786953828 0.315729839796631
1 "big tgt" 264 66 1.75 16 2.38788612569777 315 1 1.75 1 0.135886843440858 0.367682199674391
1 "big tgt" 265 67 1.75 16 4.79568662567515 315 1 1.75 1 0.143877341616985 0.343709202833338
1 "big tgt" 266 67 1.75 16 4.48889578171829 135 1 1.75 1 0.155866393967358 0.323728750920623
1 "big tgt" 267 67 1.75 16 9.42842162747445 225 1 1.75 1 0.119896232291126 0.367682500135061
1 "big tgt" 268 67 1.75 16 6.71210043546407 45 1 1.75 1 0.127891838327855 0.327719192610402
1 "big tgt" 269 68 1.75 16 3.14263133218818 135 1 1.75 1 0.179596316691686 0.343395820507112
1 "big tgt" 270 68 1.75 16 14.6789176332761 225 1 1.75 1 0.131920138285523 0.323663250107415
1 "big tgt" 271 68 1.75 16 3.80697416579181 315 1 1.75 1 0.139839126399465 0.275809798861474
1 "big tgt" 272 68 1.75 16 10.0226215309559 45 1 1.75 1 0.103898410042689 0.323738065255839
1 "big tgt" 273 69 1.75 16 4.7835150007128 135 1 1.75 1 0.127896345264617 0.351698198697477
1 "big tgt" 274 69 1.75 16 15.0511455987311 45 1 1.75 1 0.091924380814703 0.363689053821872
1 "big tgt" 275 69 1.75 16 13.3723544362375 225 1 1.75 1 0.119899837840194 0.303746195769804
1 "big tgt" 276 69 1.75 16 1.85165010511945 315 1 1.75 1 0.131891293890362 0.299742834195172
1 "big tgt" 277 70 1.75 16 -0.803506669365315 135 1 1.75 1 0.151836892160873 0.287756486007993
1 "big tgt" 278 70 1.75 16 -2.08188570141556 315 1 1.75 1 0.167844930131878 0.287753781845595
1 "big tgt" 279 70 1.75 16 9.6903648330825 45 1 1.75 1 0.0998202333213385 0.327635664049922
1 "big tgt" 280 70 1.75 16 11.5814237402977 225 1 1.75 1 0.0919246812768506 0.27175896422284
1 "big tgt" 281 71 1.75 16 0.785792889259249 315 1 1.75 1 0.139869172644012 0.291704562491418
1 "big tgt" 282 71 1.75 16 5.75372392306307 45 1 1.75 1 0.119880307781841 0.315714215749949
1 "big tgt" 283 71 1.75 16 9.25670166956335 135 1 1.75 1 0.187781514528865 0.319601899281679
1 "big tgt" 284 71 1.75 16 14.9112105260414 225 1 1.75 1 0.103941376172543 0.323595946520754
1 "big tgt" 285 72 1.75 16 14.6587042981493 225 1 1.75 1 0.115861322161095 0.375645355767915
1 "big tgt" 286 72 1.75 16 4.8110775592832 135 1 1.75 1 0.147829925037399 0.299718797200967
1 "big tgt" 287 72 1.75 16 9.48359201584983 45 1 1.75 1 0.0998974521688751 0.2796890694475
1 "big tgt" 288 72 1.75 16 6.93196325929483 315 1 1.75 1 0.147759616826193 0.291597297400926
1 "big tgt" 289 73 1.75 16 4.06762483983595 315 1 1.75 1 0.12785398006065 0.303655155650972
1 "big tgt" 290 73 1.75 16 7.73496928212315 135 1 1.75 1 0.140007986291948 0.295707022677448
1 "big tgt" 291 73 1.75 16 6.89436663748456 45 1 1.75 1 0.095910616028732 0.287766100805698
1 "big tgt" 292 73 1.75 16 17.3586582773706 225 1 1.75 1 0.11590128366538 0.319716976397103
1 "big tgt" 293 74 1.75 16 8.31785752627711 135 1 1.75 1 0.175852855129619 0.307721313875163
1 "big tgt" 294 74 1.75 16 3.69830509189398 315 1 1.75 1 0.159869455078933 0.287753481383902
1 "big tgt" 295 74 1.75 16 16.8165877681327 225 1 1.75 1 0.12384731340012 0.335761670786155
1 "big tgt" 296 74 1.75 16 8.79753960095125 45 1 1.75 1 0.123894185540507 0.291747528621045
1 "big tgt" 297 75 1.75 16 0.783302567095739 315 1 1.75 1 0.147871388854583 0.355697053334552
1 "big tgt" 298 75 1.75 16 5.03469395635741 45 1 1.75 1 0.155872703677915 0.263777780381929
1 "big tgt" 299 75 1.75 16 4.13378811290408 135 1 1.75 1 0.131886486491226 0.343708601910066
1 "big tgt" 300 75 1.75 16 13.7418583515489 225 1 1.75 1 0.091924981739794 0.327722497696527
1 "big tgt" 301 76 1.75 16 13.7701555102685 135 1 1.75 1 0.139884496228433 0.351703306558534
1 "big tgt" 302 76 1.75 16 7.48367435884847 315 1 1.75 1 0.135885641590448 0.311726177759965
1 "big tgt" 303 76 1.75 16 7.35744144654968 45 1 1.75 1 0.0879174136912297 0.307738440233152
1 "big tgt" 304 76 1.75 16 13.3843652485313 225 1 1.75 1 0.0959187285151302 0.315722328234301
1 "big tgt" 305 77 1.75 16 10.422952261204 315 1 1.75 1 0.135884740203096 0.291750833708534
1 "big tgt" 306 77 1.75 16 10.8085274767596 135 1 1.75 1 0.13587903141763 0.33171714585967
1 "big tgt" 307 77 1.75 16 18.6446437839067 225 1 1.75 1 0.107906879478037 0.295749988808325
1 "big tgt" 308 77 1.75 16 6.12853891425461 45 1 1.75 1 0.0959136206533913 0.319735004144832
1 "big tgt" 309 78 1.75 16 5.06317177686244 135 1 1.75 1 0.13988539761533 0.351692189448841
1 "big tgt" 310 78 1.75 16 4.45360354093987 45 1 1.75 1 0.0999305030364894 0.359680584387434
1 "big tgt" 311 78 1.75 16 14.9140620822013 225 1 1.75 1 0.111906635502919 0.355695250560302
1 "big tgt" 312 78 1.75 16 4.75803986721711 315 1 1.75 1 0.127889134166139 0.275764429033416
1 "big tgt" 313 79 1.75 16 6.42278554173086 45 1 1.75 1 0.0919210757276687 0.311740299495114
1 "big tgt" 314 79 1.75 16 4.02961732337104 315 1 1.75 1 0.135872721705937 0.315736449969336
1 "big tgt" 315 79 1.75 16 7.86723742117825 135 1 1.75 1 0.153872525203269 0.333713718784225
1 "big tgt" 316 79 1.75 16 17.1209945250799 225 1 1.75 1 0.139880890678683 0.327729408333198
1 "big tgt" 317 80 1.75 16 2.47030493632206 315 1 1.75 1 0.147877398103333 0.307736036532674
1 "big tgt" 318 80 1.75 16 2.9686235363708 135 1 1.75 1 0.183839447293963 0.319711267611979
1 "big tgt" 319 80 1.75 16 20.5631127791232 225 1 1.75 1 0.139877886055046 0.359611478025045
1 "big tgt" 320 80 1.75 16 14.3544237179737 45 1 1.75 1 0.103909527153064 0.33570127783662
1 "big tgt" 321 81 1.75 16 7.97429609507174 135 1 1.75 1 0.151853117132077 0.355600304429117
1 "big tgt" 322 81 1.75 16 1.83282894985556 45 1 1.75 1 0.0918844193092809 0.323656039009961
1 "big tgt" 323 81 1.75 16 16.1250276963278 225 1 1.75 1 0.119895931828978 0.303714647213269
1 "big tgt" 324 81 1.75 16 1.01400620442171 315 1 1.75 1 0.147827521338399 0.267719547154911
1 "big tgt" 325 82 1.75 16 13.6853670630492 225 1 1.75 1 0.103828702756459 0.291790194287387
1 "big tgt" 326 82 1.75 16 13.9400998710983 135 1 1.75 1 0.139885698078047 0.331519742035198
1 "big tgt" 327 82 1.75 16 8.0587106501672 45 1 1.75 1 0.0959989519863029 0.29948894343363
1 "big tgt" 328 82 1.75 16 0.613601378496747 315 1 1.75 1 0.127889735091458 0.335671832516596
1 "big tgt" 329 83 1.75 16 2.23375599184137 135 1 1.75 1 0.135885641590562 0.371655515002431
1 "big tgt" 330 83 1.75 16 5.7118202999176 45 1 1.75 1 0.0958751614612083 0.355727400040905
1 "big tgt" 331 83 1.75 16 7.08235184238344 315 1 1.75 1 0.131872965681396 0.343682161214474
1 "big tgt" 332 83 1.75 16 21.5232153631639 225 1 1.75 1 0.115903687365517 0.319728093509298
1 "big tgt" 333 84 1.75 16 2.90968410034309 315 1 1.75 1 0.139880890679137 0.323723042134475
1 "big tgt" 334 84 1.75 16 -2.6124154276881 135 1 1.75 1 0.147876496715753 0.315729839796973
1 "big tgt" 335 84 1.75 16 8.10394172407327 45 1 1.75 1 0.0919243808143619 0.31173128562159
1 "big tgt" 336 84 1.75 16 17.2838077713955 225 1 1.75 1 0.10790447577881 0.323727549070554
1 "big tgt" 337 85 1.75 16 1.44985368861466 315 1 1.75 1 0.16386169954103 0.291750533244908
1 "big tgt" 338 85 1.75 16 17.8124851599999 225 1 1.75 1 0.115905790602596 0.347709860244663
1 "big tgt" 339 85 1.75 16 0.566755442470755 135 1 1.75 1 0.159870957390808 0.363689654746622
1 "big tgt" 340 85 1.75 16 6.05350947386956 45 1 1.75 1 0.0999127757535234 0.307742346245391
1 "big tgt" 341 86 1.75 16 11.2036781396209 135 1 1.75 1 0.147870187005424 0.311737294870113
1 "big tgt" 342 86 1.75 16 10.5918057337196 315 1 1.75 1 0.147874693941617 0.335716601420245
1 "big tgt" 343 86 1.75 16 0.696471378512161 45 1 1.75 1 0.11989743414108 0.299742533732797
1 "big tgt" 344 86 1.75 16 20.3050371079536 225 1 1.75 1 0.131876571231032 0.343709202833452
1 "big tgt" 345 87 1.75 16 8.75199882805484 135 1 1.75 1 0.17583753154554 0.347670199203776
1 "big tgt" 346 87 1.75 16 4.97742833284648 45 1 1.75 1 0.127881021679968 0.307730027285629
1 "big tgt" 347 87 1.75 16 7.87788711047113 315 1 1.75 1 0.139918748947025 0.311725276372954
1 "big tgt" 348 87 1.75 16 25.1762123016664 225 1 1.75 1 0.14151991329868 0.306084995416313
1 "big tgt" 349 88 1.75 16 13.8650774965851 135 1 1.75 1 0.179838489418671 0.339716056983661
1 "big tgt" 350 88 1.75 16 6.88000995085565 315 1 1.75 1 0.159859539817376 0.323712826411452
1 "big tgt" 351 88 1.75 16 21.0155577197234 225 1 1.75 1 0.115899180428869 0.307739041158129
1 "big tgt" 352 88 1.75 16 7.64508093137607 45 1 1.75 1 0.0999136771400799 0.31972929535857
1 "big tgt" 353 89 1.75 16 18.3765560968126 225 1 1.75 1 0.12389959386428 0.311725877297135
1 "big tgt" 354 89 1.75 16 1.2242560451628 315 1 1.75 1 0.145873313616676 0.309717586338138
1 "big tgt" 355 89 1.75 16 1.95754036093986 135 1 1.75 1 0.147860872667934 0.28376394108318
1 "big tgt" 356 89 1.75 16 10.3010765146934 45 1 1.75 1 0.127872007806673 0.319710666686433
1 "big tgt" 357 90 1.75 16 3.1330779955324 315 1 1.75 1 0.147782151509091 0.319552923905121
1 "big tgt" 358 90 1.75 16 22.1502881659458 225 1 1.75 1 0.147887613826015 0.347655176081616
1 "big tgt" 359 90 1.75 16 3.06837133513756 45 1 1.75 1 0.119895030440603 0.295723848576927
1 "big tgt" 360 90 1.75 16 6.93341637239839 135 1 1.75 1 0.155879614315609 0.28766754912408
1 "big tgt" 361 91 1.75 16 3.99852456653513 315 1 1.75 1 0.12789364110381 0.339712451433343
1 "big tgt" 362 91 1.75 16 5.94792663428824 135 1 1.75 1 0.147874393480151 0.327722197233925
1 "big tgt" 363 91 1.75 16 4.666487002344 45 1 1.75 1 0.135880233267699 0.315736149507302
1 "big tgt" 364 91 1.75 16 19.2489696224621 225 1 1.75 1 0.139885097152955 0.391662407611875
1 "big tgt" 365 92 1.75 16 7.05170626184741 315 1 1.75 1 0.115897678115743 0.387679177021482
1 "big tgt" 366 92 1.75 16 5.17095940755655 45 1 1.75 1 0.0879258266395482 0.327717990759311
1 "big tgt" 367 92 1.75 16 13.6127940068075 225 1 1.75 1 0.103911930851609 0.371674143674909
1 "big tgt" 368 92 1.75 16 6.47530452954074 135 1 1.75 1 0.139758902928634 0.327591496071818
1 "big tgt" 369 93 1.75 16 4.10271658105903 315 1 1.75 1 0.135870918933279 0.331706028747249
1 "big tgt" 370 93 1.75 16 7.06401854813525 135 1 1.75 1 0.151798432968235 0.359747587512629
1 "big tgt" 371 93 1.75 16 6.43139598823947 45 1 1.75 1 0.107911085952082 0.331697615800522
1 "big tgt" 372 93 1.75 16 16.6529469746824 225 1 1.75 1 0.0959199303651985 0.30773183006113
1 "big tgt" 373 94 1.75 16 16.8650349816893 225 1 1.75 1 0.107900569767025 0.357681607762061
1 "big tgt" 374 94 1.75 16 17.4726162415797 135 1 1.75 1 0.119901340152637 0.339709446810048
1 "big tgt" 375 94 1.75 16 8.91194048951043 45 1 1.75 1 0.111909940589157 0.311728280998523
1 "big tgt" 376 94 1.75 16 -0.571729051024028 315 1 1.75 1 0.129887509867331 0.259775019733524
1 "big tgt" 377 95 1.75 16 11.1026831805569 135 1 1.75 1 0.199817439019625 0.383651177528463
1 "big tgt" 378 95 1.75 16 4.22601181290144 315 1 1.75 1 0.179803335315 0.335478935630135
1 "big tgt" 379 95 1.75 16 3.12234675251421 45 1 1.75 1 0.131838712963145 0.307710196763765
1 "big tgt" 380 95 1.75 16 15.0250565301079 225 1 1.75 1 0.111980549263535 0.27574790359904
1 "big tgt" 381 96 1.75 16 4.72679198397943 45 1 1.75 1 0.103911630389348 0.351636002973237
1 "big tgt" 382 96 1.75 16 10.1220886392936 135 1 1.75 1 0.183757120584687 0.331702423198067
1 "big tgt" 383 96 1.75 16 5.80145866673353 315 1 1.75 1 0.159823183862272 0.279726627253012
1 "big tgt" 384 96 1.75 16 23.5984317351068 225 1 1.75 1 0.159837005135387 0.271636976469381
1 "big tgt" 385 97 1.75 16 20.9043101906883 225 1 1.75 1 0.587302216843455 0.375551911947014
1 "big tgt" 386 97 1.75 16 9.59729575963553 45 1 1.75 1 0.0844011017361481 0.339681804265638
1 "big tgt" 387 97 1.75 16 3.63194672596637 315 1 1.75 1 0.131890692965271 0.303665972298177
1 "big tgt" 388 97 1.75 16 -0.387452057488342 135 1 1.75 1 0.155930692928678 0.319595589571009
1 "big tgt" 389 98 1.75 16 3.30465183625841 315 1 1.75 1 0.139879688828842 0.283760035069008
1 "big tgt" 390 98 1.75 16 2.48642732700098 45 1 1.75 1 0.127747315892748 0.3398545701682
1 "big tgt" 391 98 1.75 16 5.09991641100671 135 1 1.75 1 0.13988539761408 0.27976388459615
1 "big tgt" 392 98 1.75 16 19.7386749139944 225 1 1.75 1 0.13988059021608 0.343706799135362
1 "big tgt" 393 99 1.75 16 6.80941842284323 45 1 1.75 1 0.111899123941839 0.287762194793686
1 "big tgt" 394 99 1.75 16 1.48473096081172 135 1 1.75 1 0.183847259317417 0.335714798644176
1 "big tgt" 395 99 1.75 16 6.39220948331182 315 1 1.75 1 0.143874036529951 0.29175083370842
1 "big tgt" 396 99 1.75 16 19.6902458349144 225 1 1.75 1 0.127893340642004 0.17185580326759
1 "big tgt" 397 100 1.75 16 13.4574430272715 135 1 1.75 1 0.137882815440889 0.305742768695154
1 "big tgt" 398 100 1.75 16 15.6594181952461 225 1 1.75 1 0.111903630877805 0.383676115908656
1 "big tgt" 399 100 1.75 16 6.09705767355312 45 1 1.75 1 0.11190873873943 0.327718591684743
1 "big tgt" 400 100 1.75 16 -1.31257287193342 315 1 1.75 1 0.143877942541849 0.31573104164363
1 "big tgt" 401 101 1.75 16 15.1116028448135 225 1 1.75 1 0.111904231803237 0.323725145372464
1 "big tgt" 402 101 1.75 16 5.38813006249582 135 1 1.75 1 0.171855803266908 0.331716544934352
1 "big tgt" 403 101 1.75 16 9.25103165199245 45 1 1.75 1 0.111903330415316 0.263775076218963
1 "big tgt" 404 101 1.75 16 1.4757348007476 315 1 1.75 1 0.163690135487514 0.299528604474517
1 "big tgt" 405 102 1.75 16 17.3050478940312 225 1 1.75 1 0.0919306905261692 0.283695135183962
1 "big tgt" 406 102 1.75 16 7.16982285438593 45 1 1.75 1 0.12391611930002 0.299707980552739
1 "big tgt" 407 102 1.75 16 -3.44039841340857 135 1 1.75 1 0.191838358416135 0.307738740694276
1 "big tgt" 408 102 1.75 16 4.21944744744837 315 1 1.75 1 0.163858995380679 0.299740430496286
1 "big tgt" 409 103 1.75 16 4.90964976760943 135 1 1.75 1 0.163859896767235 0.371687364021
1 "big tgt" 410 103 1.75 16 9.20573902523438 45 1 1.75 1 0.119897734603228 0.279763283669126
1 "big tgt" 411 103 1.75 16 19.4483101308844 225 1 1.75 1 0.113900804728473 0.315732543958802
1 "big tgt" 412 103 1.75 16 2.09338236191393 315 1 1.75 1 0.147873492091094 0.323724544445668
1 "big tgt" 413 104 1.75 16 5.04606597235579 315 1 1.75 1 0.151866938405874 0.323733858782361
1 "big tgt" 414 104 1.75 16 19.0892548930444 225 1 1.75 1 0.127894542490367 0.347560229949977
1 "big tgt" 415 104 1.75 16 13.6214074325012 135 1 1.75 1 0.159897999010582 0.327516380460793
1 "big tgt" 416 104 1.75 16 6.03007606108548 45 1 1.75 1 0.103879781372143 0.319760843915446
1 "big tgt" 417 105 1.75 16 5.91944183088009 45 1 1.75 1 0.119889021191966 0.327526596185862
1 "big tgt" 418 105 1.75 16 -0.727772206634067 135 1 1.75 1 0.255691735148275 0.335738535180326
1 "big tgt" 419 105 1.75 16 12.1984318108309 225 1 1.75 1 0.139838825936977 0.315636696440379
1 "big tgt" 420 105 1.75 16 1.94209850707056 315 1 1.75 1 0.151807747303337 0.295732561986142
1 "big tgt" 421 106 1.75 16 18.7059730957335 225 1 1.75 1 0.115864927709708 0.299756655468855
1 "big tgt" 422 106 1.75 16 7.24768946188093 45 1 1.75 1 0.107871424909035 0.30373087218527
1 "big tgt" 423 106 1.75 16 6.91676359309536 315 1 1.75 1 0.139883895304592 0.323624790915119
1 "big tgt" 424 106 1.75 16 3.51029176496913 135 1 1.75 1 0.151712200246493 0.25962388712378
1 "big tgt" 425 107 1.75 16 11.826931416136 135 1 1.75 1 0.179849606527796 0.335656508934562
1 "big tgt" 426 107 1.75 16 4.06256186267143 45 1 1.75 1 0.119893828590648 0.319698948653468
1 "big tgt" 427 107 1.75 16 8.73853730833218 315 1 1.75 1 0.171807428813054 0.35171983199325
1 "big tgt" 428 107 1.75 16 23.1147077582652 225 1 1.75 1 0.127896345265299 0.323697202363292
1 "big tgt" 429 108 1.75 16 6.25514971383695 45 1 1.75 1 0.135883838815289 0.347702949609811
1 "big tgt" 430 108 1.75 16 17.6838494044032 225 1 1.75 1 0.11190483272776 0.327717389833424
1 "big tgt" 431 108 1.75 16 -0.890773546675013 315 1 1.75 1 0.175845944493176 0.259784033605683
1 "big tgt" 432 108 1.75 16 4.93426081557978 135 1 1.75 1 0.155876008766199 0.32772219723347
1 "big tgt" 433 109 1.75 16 7.29490271481837 45 1 1.75 1 0.107910785490049 0.271762569770999
1 "big tgt" 434 109 1.75 16 22.5220353996468 225 1 1.75 1 0.127887932314934 0.323731455083134
1 "big tgt" 435 109 1.75 16 4.85476329833102 315 1 1.75 1 0.14787198977865 0.339703437559137
1 "big tgt" 436 109 1.75 16 4.53107714007003 135 1 1.75 1 0.139884195765489 0.323718535196804
1 "big tgt" 437 110 1.75 16 21.6496905021812 225 1 1.75 1 0.119901039691285 0.359693203809002
1 "big tgt" 438 110 1.75 16 7.5926291124186 135 1 1.75 1 0.159867952764898 0.395661562710529
1 "big tgt" 439 110 1.75 16 8.42892512974465 45 1 1.75 1 0.113904710740599 0.315727736560348
1 "big tgt" 440 110 1.75 16 3.00030015743612 315 1 1.75 1 0.159865248605001 0.335709991246631
1 "big tgt" 441 111 1.75 16 5.78801799090539 45 1 1.75 1 0.115901884589903 0.371681054311466
1 "big tgt" 442 111 1.75 16 5.71869337410708 315 1 1.75 1 0.15185341759593 0.331699719036578
1 "big tgt" 443 111 1.75 16 22.8183649805551 225 1 1.75 1 0.13984032824942 0.387631703954639
1 "big tgt" 444 111 1.75 16 8.37370358887757 135 1 1.75 1 0.147884308739776 0.311711455101431
1 "big tgt" 445 112 1.75 16 7.92446613069514 45 1 1.75 1 0.151877755052737 0.335700977375836
1 "big tgt" 446 112 1.75 16 5.02229261521227 315 1 1.75 1 0.15985142733075 0.319711868539571
1 "big tgt" 447 112 1.75 16 19.1939913645813 225 1 1.75 1 0.139883895303683 0.335716000495268
1 "big tgt" 448 112 1.75 16 4.95267040765053 135 1 1.75 1 0.135885942053847 0.347711062094959
1 "big tgt" 449 113 1.75 16 -0.784577519531133 315 1 1.75 1 0.195833307043813 0.323727248608748
1 "big tgt" 450 113 1.75 16 6.48138273344937 45 1 1.75 1 0.139885097152728 0.313732365484384
1 "big tgt" 451 113 1.75 16 22.0098034426865 225 1 1.75 1 0.119898335527751 0.345704273446927
1 "big tgt" 452 113 1.75 16 5.98434875477389 135 1 1.75 1 0.163846976881814 0.383621431744359
1 "big tgt" 453 114 1.75 16 16.4738084469283 225 1 1.75 1 0.139776930673634 0.395433511718011
1 "big tgt" 454 114 1.75 16 5.24372914416518 45 1 1.75 1 0.123885171667325 0.315733144885371
1 "big tgt" 455 114 1.75 16 1.65051916175326 315 1 1.75 1 0.175836630158756 0.31560725111899
1 "big tgt" 456 114 1.75 16 -4.43743689045315 135 1 1.75 1 0.183818414921689 0.307750158269073
1 "big tgt" 457 115 1.75 16 9.91838198771191 45 1 1.75 1 0.127918279023334 0.367494410645804
1 "big tgt" 458 115 1.75 16 23.8236046938682 225 1 1.75 1 0.163934711914408 0.371585206792815
1 "big tgt" 459 115 1.75 16 15.384020922673 135 1 1.75 1 0.163845174108474 0.323681578316155
1 "big tgt" 460 115 1.75 16 5.58942095738211 315 1 1.75 1 0.175833925994993 0.335675137604085
1 "big tgt" 461 116 1.75 16 2.10019254848492 315 1 1.75 1 0.191884028708046 0.327510371211474
1 "big tgt" 462 116 1.75 16 1.84376850684159 135 1 1.75 1 0.219834246889832 0.375554616108957
1 "big tgt" 463 116 1.75 16 3.99025948896486 45 1 1.75 1 0.191826039457283 0.339659269581716
1 "big tgt" 464 116 1.75 16 19.6942967519422 225 1 1.75 1 0.159899501322343 0.319668601944386
1 "big tgt" 465 117 1.75 16 4.00796787190847 45 1 1.75 1 0.423625301701122 0.291726195788669
1 "big tgt" 466 117 1.75 16 18.5400241113412 225 1 1.75 1 0.127891237403446 0.335712394945858
1 "big tgt" 467 117 1.75 16 3.81859640528966 315 1 1.75 1 0.139884496227523 0.319732299984025
1 "big tgt" 468 117 1.75 16 6.29918656098669 135 1 1.75 1 0.155868196741721 0.343705597284497
1 "big tgt" 469 118 1.75 16 9.71607846734871 135 1 1.75 1 0.175851653280233 0.403658671059929
1 "big tgt" 470 118 1.75 16 5.07322835467917 45 1 1.75 1 0.0999163813041832 0.32772369954705
1 "big tgt" 471 118 1.75 16 6.04792214299226 315 1 1.75 1 0.139884195765717 0.335709991247086
1 "big tgt" 472 118 1.75 16 13.1456878133535 225 1 1.75 1 0.0959199303645164 0.371680453385125
1 "big tgt" 473 119 1.75 16 18.7896183236911 225 1 1.75 1 0.119898635990694 0.363690255672736
1 "big tgt" 474 119 1.75 16 5.95381740207722 45 1 1.75 1 0.107910184565981 0.331718948633579
1 "big tgt" 475 119 1.75 16 11.173869249432 135 1 1.75 1 0.15586909812896 0.327723098619799
1 "big tgt" 476 119 1.75 16 1.00530636010625 315 1 1.75 1 0.139876383743285 0.323728750921873
1 "big tgt" 477 120 1.75 16 18.8982902795568 225 1 1.75 1 0.107905677628423 0.387672867310584
1 "big tgt" 478 120 1.75 16 10.8412654925423 45 1 1.75 1 0.119900138303137 0.335658612170846
1 "big tgt" 479 120 1.75 16 5.58295491388772 135 1 1.75 1 0.151874449966954 0.335520098985171
1 "big tgt" 480 120 1.75 16 8.98418093478238 315 1 1.75 1 0.143852403234405 0.311726778686079
1 "big tgt" 481 121 1.75 16 4.33500688075266 135 1 1.75 1 0.14786387729373 0.32769395376522
1 "big tgt" 482 121 1.75 16 11.5842010781329 225 1 1.75 1 0.199828255667626 0.383680923311431
1 "big tgt" 483 121 1.75 16 10.5260769420939 315 1 1.75 1 0.147878599953856 0.327721596312131
1 "big tgt" 484 121 1.75 16 7.94015116732234 45 1 1.75 1 0.115902485514425 0.399660116886253
1 "big tgt" 485 122 1.75 16 8.05689766034402 135 1 1.75 1 0.155873304603801 0.319722384720762
1 "big tgt" 486 122 1.75 16 18.0382598986743 225 1 1.75 1 0.135879331878868 0.323733558319418
1 "big tgt" 487 122 1.75 16 -1.61706729032085 315 1 1.75 1 0.163861399078769 0.315730140259348
1 "big tgt" 488 122 1.75 16 11.1830932632431 45 1 1.75 1 0.107909583640549 0.295742777709165
1 "big tgt" 489 123 1.75 16 -0.853937139177627 135 1 1.75 1 0.159849925018534 0.335714498184643
1 "big tgt" 490 123 1.75 16 4.28185915571833 315 1 1.75 1 0.19981743902008 0.327706272727028
1 "big tgt" 491 123 1.75 16 23.7567427191825 225 1 1.75 1 0.119885716105955 0.315694084766392
1 "big tgt" 492 123 1.75 16 11.9990132935518 45 1 1.75 1 0.0998776216474653 0.327658799656092
1 "big tgt" 493 124 1.75 16 -1.86926969733308 135 1 1.75 1 0.195783129814117 0.363647890466382
1 "big tgt" 494 124 1.75 16 5.16549279586594 45 1 1.75 1 0.107817341669943 0.295829010430452
1 "big tgt" 495 124 1.75 16 11.8424825760374 315 1 1.75 1 0.191811917723271 0.343681560292225
1 "big tgt" 496 124 1.75 16 25.9642104019824 225 1 1.75 1 0.179818057974217 0.299713388877308
1 "big tgt" 497 125 1.75 16 14.4483804419363 225 1 1.75 1 0.119899537376568 0.395587949415585
1 "big tgt" 498 125 1.75 16 9.62566387315278 45 1 1.75 1 0.115902485516244 0.347653974231207
1 "big tgt" 499 125 1.75 16 -0.806632108076978 135 1 1.75 1 0.14787319162815 0.363672227927282
1 "big tgt" 500 125 1.75 16 7.86949853163429 315 1 1.75 1 0.135856797196084 0.307783509600085
1 "big tgt" 501 126 1.75 16 0.479232276381642 135 1 1.75 1 0.135867914307482 0.339658969118545
1 "big tgt" 502 126 1.75 16 21.4302656483695 225 1 1.75 1 0.169808752651079 0.361775708993491
1 "big tgt" 503 126 1.75 16 1.79493884690952 315 1 1.75 1 0.143880646704474 0.319734703682343
1 "big tgt" 504 126 1.75 16 6.22740789136473 45 1 1.75 1 0.123896589240758 0.319717877785479
1 "big tgt" 505 127 1.75 16 19.1719355497329 225 1 1.75 1 0.115900983203346 0.307745350870164
1 "big tgt" 506 127 1.75 16 8.65909785230099 45 1 1.75 1 0.127857285147456 0.327757050878745
1 "big tgt" 507 127 1.75 16 9.33676993767892 315 1 1.75 1 0.163861098618554 0.3197319995204
1 "big tgt" 508 127 1.75 16 5.97444428459322 135 1 1.75 1 0.187836499155082 0.31972689165832
1 "big tgt" 509 128 1.75 16 5.48878586812738 135 1 1.75 1 0.175850751893222 0.315727436095585
1 "big tgt" 510 128 1.75 16 7.50297304451953 315 1 1.75 1 0.199829757978478 0.323727549070099
1 "big tgt" 511 128 1.75 16 7.97368512351504 45 1 1.75 1 0.103908926228542 0.303740486983997
1 "big tgt" 512 128 1.75 16 26.1268849710592 225 1 1.75 1 0.139882693453501 0.359695006583252
1 "big tgt" 513 129 1.75 16 8.82724029761997 135 1 1.75 1 0.659444450952606 0.331720751407602
1 "big tgt" 514 129 1.75 16 15.7026527243074 315 1 1.75 1 0.119898936452955 0.319731999521537
1 "big tgt" 515 129 1.75 16 14.6974987827441 225 1 1.75 1 0.115902485515107 0.323727549070782
1 "big tgt" 516 129 1.75 16 5.5370402012978 45 1 1.75 1 0.0999217896260234 0.33170302412509
1 "big tgt" 517 130 1.75 16 7.50164778030735 135 1 1.75 1 0.131836008801884 0.315472643946578
1 "big tgt" 518 130 1.75 16 8.37931904595457 45 1 1.75 1 0.0998692086993742 0.295733463373381
1 "big tgt" 519 130 1.75 16 -0.0808287133879795 315 1 1.75 1 0.147935687816926 0.359689598261639
1 "big tgt" 520 130 1.75 16 17.3364290041407 225 1 1.75 1 0.119893227667262 0.351690687137307
1 "big tgt" 521 131 1.75 16 6.0113116600296 315 1 1.75 1 0.159867051378114 0.33573162454195
1 "big tgt" 522 131 1.75 16 23.5690143596288 225 1 1.75 1 0.135888345752619 0.335718704658575
1 "big tgt" 523 131 1.75 16 8.88267428807259 45 1 1.75 1 0.0999205877765235 0.299748542982115
1 "big tgt" 524 131 1.75 16 5.7257590690263 135 1 1.75 1 0.147872290243413 0.319735004145514
1 "big tgt" 525 132 1.75 16 20.0092555276098 225 1 1.75 1 0.115897377653937 0.319730497208866
1 "big tgt" 526 132 1.75 16 9.15152531054848 45 1 1.75 1 0.11390501120286 0.293760927443373
1 "big tgt" 527 132 1.75 16 8.39863749492883 315 1 1.75 1 0.131873867069089 0.31973380229465
1 "big tgt" 528 132 1.75 16 1.61292549452016 135 1 1.75 1 0.179833682019535 0.3077417453203
1 "big tgt" 529 133 1.75 16 10.0905531534016 45 1 1.75 1 0.0958802693221514 0.279512097068846
1 "big tgt" 530 133 1.75 16 4.57238156235117 135 1 1.75 1 0.195811974209619 0.339680602415456
1 "big tgt" 531 133 1.75 16 15.5162775767151 225 1 1.75 1 0.107883142945411 0.34770024544855
1 "big tgt" 532 133 1.75 16 -5.17156179014814 315 1 1.75 1 0.19177405945652 0.335733727781189
1 "big tgt" 533 134 1.75 16 13.8585287297675 315 1 1.75 1 0.135866111532096 0.299680338009011
1 "big tgt" 534 134 1.75 16 20.7560762025478 225 1 1.75 1 0.123898392015235 0.31167449821919
1 "big tgt" 535 134 1.75 16 9.89027083273495 45 1 1.75 1 0.0999079683549553 0.279750964710274
1 "big tgt" 536 134 1.75 16 3.87423113431125 135 1 1.75 1 0.135825549102492 0.263744729514201
1 "big tgt" 537 135 1.75 16 6.11753691773604 45 1 1.75 1 0.111887405905009 0.303667474609256
1 "big tgt" 538 135 1.75 16 3.21323971380002 315 1 1.75 1 0.151854919907919 0.2873256228645
1 "big tgt" 539 135 1.75 16 19.0174150181928 225 1 1.75 1 0.123894786466508 0.29156124190763
1 "big tgt" 540 135 1.75 16 13.0397515447466 135 1 1.75 1 0.151827878288032 0.279673144937078
1 "big tgt" 541 136 1.75 16 8.03277662877194 135 1 1.75 1 0.135873623093175 0.371636285406339
1 "big tgt" 542 136 1.75 16 7.3721769890138 45 1 1.75 1 0.143825962538813 0.29166520191211
1 "big tgt" 543 136 1.75 16 20.4598095980856 225 1 1.75 1 0.167854845391275 0.335716901883643
1 "big tgt" 544 136 1.75 16 2.99846402805473 315 1 1.75 1 0.139882092528751 0.303730872184133
1 "big tgt" 545 137 1.75 16 -0.181450582198759 135 1 1.75 1 0.175847146343358 0.283758532757247
1 "big tgt" 546 137 1.75 16 4.64557207579824 45 1 1.75 1 0.0959397608855852 0.287757086931833
1 "big tgt" 547 137 1.75 16 18.3655671276918 225 1 1.75 1 0.127890035553719 0.259781329444195
1 "big tgt" 548 137 1.75 16 0.836796758540793 315 1 1.75 1 0.143873435605201 0.303742590220281
1 "big tgt" 549 138 1.75 16 23.8541484373933 225 1 1.75 1 0.107905978090457 0.339712451434025
1 "big tgt" 550 138 1.75 16 2.84673199479595 315 1 1.75 1 0.147874693941276 0.319729295359366
1 "big tgt" 551 138 1.75 16 -0.0890170060178508 45 1 1.75 1 0.123895687853292 0.271770682257738
1 "big tgt" 552 138 1.75 16 4.31636388501038 135 1 1.75 1 0.135882636966926 0.279762983207547
1 "big tgt" 553 139 1.75 16 9.47877397257193 45 1 1.75 1 0.11590278597896 0.291753537871273
1 "big tgt" 554 139 1.75 16 4.4301696079739 135 1 1.75 1 0.143875238379678 0.291761049431898
1 "big tgt" 555 139 1.75 16 17.1697326062354 225 1 1.75 1 0.13187416753135 0.383673712210793
1 "big tgt" 556 139 1.75 16 -10.5302883905164 315 1 1.75 1 0.339713052357183 0.219815017292603
1 "big tgt" 557 140 1.75 16 -0.139896591400808 135 1 1.75 1 0.119875800846103 0.383659890937906
1 "big tgt" 558 140 1.75 16 8.82617734511297 45 1 1.75 1 0.091912061854373 0.295726853200222
1 "big tgt" 559 140 1.75 16 5.25651989784711 315 1 1.75 1 0.107955253930868 0.327621241852512
1 "big tgt" 560 140 1.75 16 22.6294377200142 225 1 1.75 1 0.127896345264617 0.407632587313174
1 "big tgt" 561 141 1.75 16 6.19653529256862 315 1 1.75 1 0.135883237892131 0.279742551761956
1 "big tgt" 562 141 1.75 16 19.9253942071221 225 1 1.75 1 0.119895030441512 0.36768880984846
1 "big tgt" 563 141 1.75 16 10.4520353183822 135 1 1.75 1 0.139884195765717 0.327720694920572
1 "big tgt" 564 141 1.75 16 4.69289890860739 45 1 1.75 1 0.147876196253037 0.327720694921254
1 "big tgt" 565 142 1.75 16 4.67605238222145 135 1 1.75 1 0.155867595817654 0.315733144884007
1 "big tgt" 566 142 1.75 16 7.89170650132422 315 1 1.75 1 0.151876252740976 0.3556859362252
1 "big tgt" 567 142 1.75 16 12.8719610799564 225 1 1.75 1 0.111908438277169 0.299748542983707
1 "big tgt" 568 142 1.75 16 4.49446639741464 45 1 1.75 1 0.103914034089257 0.325677850779812
1 "big tgt" 569 143 1.75 16 18.7313605441863 225 1 1.75 1 0.119880908707273 0.351695794998705
1 "big tgt" 570 143 1.75 16 -3.7472442887605 315 1 1.75 1 0.143874937916962 0.335698874137961
1 "big tgt" 571 143 1.75 16 2.61095738311279 45 1 1.75 1 0.511647276323856 0.419566054114512
1 "big tgt" 572 143 1.75 16 -1.07355531143819 135 1 1.75 1 0.127865698095775 0.311705746312782
1 "big tgt" 573 144 1.75 16 15.5964626391096 225 1 1.75 1 0.103886992470279 0.36361814468728
1 "big tgt" 574 144 1.75 16 10.0488111158244 135 1 1.75 1 0.155892834661927 0.403567330479973
1 "big tgt" 575 144 1.75 16 6.37446972605908 315 1 1.75 1 0.135872120780732 0.271604226064028
1 "big tgt" 576 144 1.75 16 4.29786468292395 45 1 1.75 1 0.0879231224776049 0.267726157328298
1 "big tgt" 577 145 1.75 16 4.56676689693227 315 1 1.75 1 0.11989833552866 0.351655232568419
1 "big tgt" 578 145 1.75 16 2.82391116730827 45 1 1.75 1 0.135868815694266 0.371537433262347
1 "big tgt" 579 145 1.75 16 17.4044261143786 225 1 1.75 1 0.107965469654118 0.33962982426192
1 "big tgt" 580 145 1.75 16 3.67510227602781 135 1 1.75 1 0.179814752886614 0.331710836147522
1 "big tgt" 581 146 1.75 16 11.8301251985654 225 1 1.75 1 0.119900739226978 0.347665391803957
1 "big tgt" 582 146 1.75 16 8.80789823353289 45 1 1.75 1 0.115896776729869 0.291729801336487
1 "big tgt" 583 146 1.75 16 0.419959557350802 315 1 1.75 1 0.15586969905462 0.359679983461319
1 "big tgt" 584 146 1.75 16 0.452661608751688 135 1 1.75 1 0.171854000492203 0.303641634840687
1 "big tgt" 585 147 1.75 16 -3.86864436906658 135 1 1.75 1 0.115900081815425 0.327723399082515
1 "big tgt" 586 147 1.75 16 8.94150353059674 45 1 1.75 1 0.123899293402474 0.315732844422882
1 "big tgt" 587 147 1.75 16 19.1519387563409 225 1 1.75 1 0.119899837840421 0.315734046269654
1 "big tgt" 588 147 1.75 16 -2.25113523853833 315 1 1.75 1 0.159864647678432 0.319731398597469
1 "big tgt" 589 148 1.75 16 9.39963688480906 315 1 1.75 1 0.135881735579233 0.319731098132252
1 "big tgt" 590 148 1.75 16 3.47870025684876 45 1 1.75 1 0.103914334552428 0.307738740695413
1 "big tgt" 591 148 1.75 16 1.1614339224871 135 1 1.75 1 0.155870600441858 0.31173579255983
1 "big tgt" 592 148 1.75 16 20.3209333574596 225 1 1.75 1 0.135883838816881 0.351701503783943
1 "big tgt" 593 149 1.75 16 22.8177621232242 225 1 1.75 1 0.147871989779333 0.399661318735525
1 "big tgt" 594 149 1.75 16 5.43896260834907 315 1 1.75 1 0.195836311668472 0.331714742160557
1 "big tgt" 595 149 1.75 16 4.68175802811506 45 1 1.75 1 0.107905978090912 0.335723211594313
1 "big tgt" 596 149 1.75 16 8.99828150680316 135 1 1.75 1 0.163862600928042 0.371683758470226
1 "big tgt" 597 150 1.75 16 19.6945830768257 225 1 1.75 1 0.115901884589448 0.391672322872182
1 "big tgt" 598 150 1.75 16 7.42275266309837 315 1 1.75 1 0.175851653279778 0.307739041159721
1 "big tgt" 599 150 1.75 16 4.94965475433894 135 1 1.75 1 0.175635921247704 0.315362975155494
1 "big tgt" 600 150 1.75 16 10.1543952083871 45 1 1.75 1 0.15186904164284 0.323663550571382
1 "big tgt" 601 151 1.75 16 2.63190875563747 135 1 1.75 1 0.143921509595657 0.299702872691114
1 "big tgt" 602 151 1.75 16 5.28454556475156 315 1 1.75 1 0.183856273191168 0.345698564661006
1 "big tgt" 603 151 1.75 16 9.48703828577001 45 1 1.75 1 0.119899236915671 0.307730928673209
1 "big tgt" 604 151 1.75 16 19.0068702719672 225 1 1.75 1 0.119902241540558 0.315731642571563
1 "big tgt" 605 152 1.75 16 7.72898809530109 45 1 1.75 1 0.0919252822016006 0.327674724166855
1 "big tgt" 606 152 1.75 16 10.4710689102379 315 1 1.75 1 0.15986404675391 0.327723699546368
1 "big tgt" 607 152 1.75 16 -0.895258988148792 135 1 1.75 1 0.15187475042876 0.327719493071754
1 "big tgt" 608 152 1.75 16 22.950241470037 225 1 1.75 1 0.0999148789915125 0.385677796698928
1 "big tgt" 609 153 1.75 16 19.1895122310073 225 1 1.75 1 0.135897960550892 0.399653807173308
1 "big tgt" 610 153 1.75 16 11.3468537333347 45 1 1.75 1 0.127893941566072 0.335632772400231
1 "big tgt" 611 153 1.75 16 11.8754295861094 135 1 1.75 1 0.167626493937178 0.347732394928698
1 "big tgt" 612 153 1.75 16 -0.129740730042619 315 1 1.75 1 0.159938861902447 0.343724526418555
1 "big tgt" 613 154 1.75 16 10.0908640571558 45 1 1.75 1 0.087937544675242 0.311687418105521
1 "big tgt" 614 154 1.75 16 -1.13986810956943 315 1 1.75 1 0.139850844433795 0.335709390322791
1 "big tgt" 615 154 1.75 16 13.8870638307979 225 1 1.75 1 0.111898523017317 0.355591891479207
1 "big tgt" 616 154 1.75 16 0.585835183631379 135 1 1.75 1 0.1638463759557 0.367636228922493
1 "big tgt" 617 155 1.75 16 -5.80838017378259 135 1 1.75 1 0.139872477731615 0.339612998365283
1 "big tgt" 618 155 1.75 16 3.49095666411869 45 1 1.75 1 0.0959274419265057 0.335693766273835
1 "big tgt" 619 155 1.75 16 17.7173198263475 225 1 1.75 1 0.123878261030768 0.363610032199631
1 "big tgt" 620 155 1.75 16 4.80949971535153 315 1 1.75 1 0.115871537883322 0.287709012942514
1 "big tgt" 621 156 1.75 16 10.4078071321531 45 1 1.75 1 0.123868045309337 0.319743116629525
1 "big tgt" 622 156 1.75 16 16.5498594620536 225 1 1.75 1 0.0998725137862948 0.343748563415147
1 "big tgt" 623 156 1.75 16 0.081062018027855 135 1 1.75 1 0.143873435605201 0.291626742719927
1 "big tgt" 624 156 1.75 16 -5.48270766490919 315 1 1.75 1 0.159864647680251 0.299741932807819
1 "big tgt" 625 157 1.75 16 5.14844933258979 315 1 1.75 1 0.147860872669753 0.315736449970245
1 "big tgt" 626 157 1.75 16 19.9117893277719 225 1 1.75 1 0.0959208317533466 0.335714498184416
1 "big tgt" 627 157 1.75 16 7.98229208620763 45 1 1.75 1 0.103936869235213 0.267773630395595
1 "big tgt" 628 157 1.75 16 -0.776236911738503 135 1 1.75 1 0.139884796691376 0.279759678120854
1 "big tgt" 629 158 1.75 16 -5.16238260988877 315 1 1.75 1 0.167861155103765 0.271767677633534
1 "big tgt" 630 158 1.75 16 16.1173726385248 225 1 1.75 1 0.103915235939667 0.307723717573708
1 "big tgt" 631 158 1.75 16 7.09508584488459 135 1 1.75 1 0.155866093505665 0.323720337974237
1 "big tgt" 632 158 1.75 16 10.6143518120538 45 1 1.75 1 0.119892927203864 0.323724243982724
1 "big tgt" 633 159 1.75 16 4.68341431976767 315 1 1.75 1 0.147875595329879 0.315728637947359
1 "big tgt" 634 159 1.75 16 7.41841632429932 135 1 1.75 1 0.147869285618299 0.315733144882188
1 "big tgt" 635 159 1.75 16 22.0978457466172 225 1 1.75 1 0.139879989291558 0.351674462165875
1 "big tgt" 636 159 1.75 16 11.1866451989725 45 1 1.75 1 0.111902729491476 0.291758345267681
1 "big tgt" 637 160 1.75 16 1.17127995533098 315 1 1.75 1 0.155868797666926 0.319728093508502
1 "big tgt" 638 160 1.75 16 -1.29071856584802 135 1 1.75 1 0.123895988315553 0.295752392507211
1 "big tgt" 639 160 1.75 16 22.9073850981191 225 1 1.75 1 0.119900739226978 0.303741989294167
1 "big tgt" 640 160 1.75 16 13.1477803141097 45 1 1.75 1 0.107858204561808 0.307446691203722
1 "big tgt" 641 161 1.75 16 2.17705567263372 45 1 1.75 1 0.0918826165348037 0.427608231828344
1 "big tgt" 642 161 1.75 16 3.79791835508058 315 1 1.75 1 0.119894429516307 0.407634991015357
1 "big tgt" 643 161 1.75 16 -4.45054402238587 135 1 1.75 1 0.115896476266471 0.323585430334788
1 "big tgt" 644 161 1.75 16 13.5976617110126 225 1 1.75 1 0.0879153104544912 0.339697127846648
1 "big tgt" 645 162 1.75 16 4.94338490316556 135 1 1.75 1 0.123853322648984 0.319665597319954
1 "big tgt" 646 162 1.75 16 7.36522791845297 45 1 1.75 1 0.0918216226586992 0.315729539334598
1 "big tgt" 647 162 1.75 16 -3.66472061705185 315 1 1.75 1 0.351695794999614 0.195784331664754
1 "big tgt" 648 162 1.75 16 20.0172685147032 225 1 1.75 1 0.0879120053671159 0.339701033861729
1 "big tgt" 649 163 1.75 16 4.39305449924472 315 1 1.75 1 0.119882711481296 0.291729801337169
1 "big tgt" 650 163 1.75 16 22.4401948230332 225 1 1.75 1 0.0879231224778323 0.371671739975682
1 "big tgt" 651 163 1.75 16 9.70256576370041 135 1 1.75 1 0.119896532753046 0.311732187007465
1 "big tgt" 652 163 1.75 16 7.2899585675371 45 1 1.75 1 0.0879186155405023 0.283760936456702
1 "big tgt" 653 164 1.75 16 4.42466705169488 315 1 1.75 1 0.111912644751555 0.299744636969308
1 "big tgt" 654 164 1.75 16 24.4746252955947 225 1 1.75 1 0.0880541241022001 0.343708902373237
1 "big tgt" 655 164 1.75 16 12.2002723874261 45 1 1.75 1 0.0999151794517275 0.359695907970945
1 "big tgt" 656 164 1.75 16 1.75773451367626 135 1 1.75 1 0.135884439740494 0.311729783310057
1 "big tgt" 657 165 1.75 16 0.241313951736509 315 1 1.75 1 0.151878656440203 0.307739041158584
1 "big tgt" 658 165 1.75 16 8.87083239883733 135 1 1.75 1 0.143881548090803 0.347705653770845
1 "big tgt" 659 165 1.75 16 28.8629080982458 225 1 1.75 1 0.099915780378069 0.359701917219127
1 "big tgt" 660 165 1.75 16 10.1177852280124 45 1 1.75 1 0.623470082804488 0.287761894331197
1 "big tgt" 661 166 1.75 16 3.14637738919528 135 1 1.75 1 0.143880346241986 0.483593098138272
1 "big tgt" 662 166 1.75 16 22.1094526762252 225 1 1.75 1 0.0879267280267868 0.311732487470636
1 "big tgt" 663 166 1.75 16 5.54938492287874 315 1 1.75 1 0.111908438277624 0.287757988320436
1 "big tgt" 664 166 1.75 16 8.07876008079266 45 1 1.75 1 0.0999199868515461 0.307734233760584
1 "big tgt" 665 167 1.75 16 1.51775809957211 315 1 1.75 1 0.127892739716117 0.319728694435298
1 "big tgt" 666 167 1.75 16 16.9413353332857 225 1 1.75 1 0.0959298456245961 0.339519254082234
1 "big tgt" 667 167 1.75 16 9.32754765959248 45 1 1.75 1 0.0998589929758964 0.323740468956203
1 "big tgt" 668 167 1.75 16 2.03134660334043 135 1 1.75 1 0.119901941077842 0.319711267611865
1 "big tgt" 669 168 1.75 16 6.1716771626203 135 1 1.75 1 0.135877829567562 0.335739136104166
1 "big tgt" 670 168 1.75 16 2.53494976209003 315 1 1.75 1 0.129885106167194 0.3097431256449
1 "big tgt" 671 168 1.75 16 7.66793634096106 45 1 1.75 1 0.0999121748286598 0.339710949120217
1 "big tgt" 672 168 1.75 16 17.0217504745688 225 1 1.75 1 0.13187326614343 0.27977109569224
1 "big tgt" 673 169 1.75 16 4.54243252920838 135 1 1.75 1 0.147873492090866 0.311737294868863
1 "big tgt" 674 169 1.75 16 26.0112349304285 225 1 1.75 1 0.0839227655287687 0.315723530086188
1 "big tgt" 675 169 1.75 16 3.85630289837456 315 1 1.75 1 0.139873980042466 0.315739154131052
1 "big tgt" 676 169 1.75 16 7.29244992199895 45 1 1.75 1 0.0839323803263596 0.279762983207775
1 "big tgt" 677 170 1.75 16 3.95816560483694 135 1 1.75 1 0.173853578041417 0.381675336509488
1 "big tgt" 678 170 1.75 16 1.22823755154422 315 1 1.75 1 0.135889247139858 0.283747115185179
1 "big tgt" 679 170 1.75 16 4.70161692051698 45 1 1.75 1 0.0879099021292404 0.311730083771408
1 "big tgt" 680 170 1.75 16 16.0281384161311 225 1 1.75 1 0.0879059961187068 0.247582554309474
1 "big tgt" 681 171 1.75 16 12.6468533511943 45 1 1.75 1 0.0960061630851214 0.335717803270427
1 "big tgt" 682 171 1.75 16 4.10768025380036 315 1 1.75 1 0.203906131927624 0.275735885100175
1 "big tgt" 683 171 1.75 16 21.8665849202421 225 1 1.75 1 0.0998998558677613 0.275725368914209
1 "big tgt" 684 171 1.75 16 3.62953506306953 135 1 1.75 1 0.119879105932796 0.311489713817991
1 "big tgt" 685 172 1.75 16 14.7354704199906 225 1 1.75 1 0.0759274599538458 0.391563855933555
1 "big tgt" 686 172 1.75 16 6.77433530201042 135 1 1.75 1 0.123853623110335 0.331658555683816
1 "big tgt" 687 172 1.75 16 7.51404581100569 45 1 1.75 1 0.0759202488557094 0.31963014275334
1 "big tgt" 688 172 1.75 16 -1.66264945014525 315 1 1.75 1 0.115868833721834 0.275699529144276
1 "big tgt" 689 173 1.75 16 13.4244763499124 225 1 1.75 1 0.0958886822700151 0.351491781000959
1 "big tgt" 690 173 1.75 16 2.80617688654668 135 1 1.75 1 0.107891255430104 0.323777726298204
1 "big tgt" 691 173 1.75 16 12.2644389965454 45 1 1.75 1 0.0879321363513554 0.287699398144696
1 "big tgt" 692 173 1.75 16 6.17553239340094 315 1 1.75 1 0.103830505530823 0.327747135615709
1 "big tgt" 693 174 1.75 16 22.0423503308872 225 1 1.75 1 0.0999124752913758 0.295711529614209
1 "big tgt" 694 174 1.75 16 7.6613780515295 45 1 1.75 1 0.0680240958868126 0.299736224022809
1 "big tgt" 695 174 1.75 16 -1.29970211520777 315 1 1.75 1 0.123891180915962 0.327717690294776
1 "big tgt" 696 174 1.75 16 4.61795356175323 135 1 1.75 1 0.0959178271273231 0.29168383058277
1 "big tgt" 697 175 1.75 16 19.7638976847413 225 1 1.75 1 0.103908926227859 0.355688640387143
1 "big tgt" 698 175 1.75 16 NaN 315 1 1.75 1 NaN NaN
1 "big tgt" 699 175 1.75 16 7.09108420241065 45 1 1.75 1 0.0919138646279407 0.283758833218826
1 "big tgt" 700 175 1.75 16 1.15080722957369 135 1 1.75 1 0.107905677628196 0.307727924049459
1 "big tgt" 701 176 1.75 16 22.3748696534154 225 1 1.75 1 0.0919174701778047 0.299737425870717
1 "big tgt" 702 176 1.75 16 -0.964489058701424 315 1 1.75 1 0.107910485027787 0.307733632836289
1 "big tgt" 703 176 1.75 16 5.69937089374126 45 1 1.75 1 0.115903987827323 0.371686763096932
1 "big tgt" 704 176 1.75 16 -1.42446059490926 135 1 1.75 1 0.131888890191703 0.271768879482579
1 "big tgt" 705 177 1.75 16 13.9014106259957 225 1 1.75 1 0.0819294976893161 0.291753537869909
1 "big tgt" 706 177 1.75 16 5.10580682980659 135 1 1.75 1 0.119899537377478 0.287753781845595
1 "big tgt" 707 177 1.75 16 3.43078739435787 315 1 1.75 1 0.13588293742805 0.27176767763217
1 "big tgt" 708 177 1.75 16 6.17922009582393 45 1 1.75 1 0.0839308780141437 0.291755040183489
1 "big tgt" 709 178 1.75 16 7.7800167808898 315 1 1.75 1 0.17585375651629 0.303740186521054
1 "big tgt" 710 178 1.75 16 8.4417902889512 135 1 1.75 1 0.143845492599212 0.279727228176398
1 "big tgt" 711 178 1.75 16 NaN 225 1 1.75 1 NaN NaN
1 "big tgt" 712 178 1.75 16 11.3015349583057 45 1 1.75 1 0.0639558344246325 0.323720638435134
1 "big tgt" 713 179 1.75 16 20.3173196678149 225 1 1.75 1 0.0879147095286044 0.391674726573456
1 "big tgt" 714 179 1.75 16 4.45384363485659 45 1 1.75 1 0.0999175831527737 1.02306710257903
1 "big tgt" 715 179 1.75 16 -0.298813195054985 135 1 1.75 1 0.115900382278141 0.335718704656529
1 "big tgt" 716 179 1.75 16 2.57695263052772 315 1 1.75 1 0.115900983202891 0.267773029468799
1 "big tgt" 717 180 1.75 16 7.17119227579127 315 1 1.75 1 0.119901039690376 0.347706555160812
1 "big tgt" 718 180 1.75 16 5.08085335826033 45 1 1.75 1 0.0879207187781503 0.311737895795659
1 "big tgt" 719 180 1.75 16 18.395974728159 225 1 1.75 1 0.10392304796369 0.363682443648713
1 "big tgt" 720 180 1.75 16 -2.22771375261429 135 1 1.75 1 0.12389148137936 0.34770655515922
1 "big tgt" 721 181 1.75 16 11.6312237050383 225 1 1.75 1 0.075812382838194 0.331641429319689
1 "big tgt" 722 181 1.75 16 6.28588948523829 135 1 1.75 1 0.107902673003991 0.303798175771817
1 "big tgt" 723 181 1.75 16 11.2491537925428 45 1 1.75 1 0.103895705880859 0.287595438141125
1 "big tgt" 724 181 1.75 16 1.66790053707438 315 1 1.75 1 0.119873998070034 0.267761611898322
1 "big tgt" 725 182 1.75 16 3.28134877164484 45 1 1.75 1 0.0959055081668794 0.303674084783552
1 "big tgt" 726 182 1.75 16 -1.0647805485827 135 1 1.75 1 0.139874280506092 0.287705707854684
1 "big tgt" 727 182 1.75 16 0.0827603116674647 315 1 1.75 1 0.135853792572789 0.32770176579038
1 "big tgt" 728 182 1.75 16 17.3932962895329 225 1 1.75 1 0.09586494573864 0.311670892671373
1 "big tgt" 729 183 1.75 16 1.79563022079207 315 1 1.75 1 0.127906861449674 0.303681596344859
1 "big tgt" 730 183 1.75 16 14.6724940273141 225 1 1.75 1 0.0839305775518824 0.291628845958257
1 "big tgt" 731 183 1.75 16 9.45619626965888 135 1 1.75 1 0.12774491219534 0.283729387902667
1 "big tgt" 732 183 1.75 16 11.2063046670234 45 1 1.75 1 0.0799443423381945 0.315586819675445
1 "big tgt" 733 184 1.75 16 12.5554331605714 225 1 1.75 1 0.119855669861863 0.359691401035207
1 "big tgt" 734 184 1.75 16 4.87736682596513 135 1 1.75 1 0.111848946713963 0.275864182563282
1 "big tgt" 735 184 1.75 16 9.97840751479917 45 1 1.75 1 0.0760359268947468 0.283674102811119
1 "big tgt" 736 184 1.75 16 -0.658195788772168 315 1 1.75 1 0.127894842951719 0.287739359648867
1 "big tgt" 737 185 1.75 16 -1.77527462643355 315 1 1.75 1 0.103918841488849 0.295740974933324
1 "big tgt" 738 185 1.75 16 1.46461752106199 45 1 1.75 1 0.0799293192162622 0.29175714341909
1 "big tgt" 739 185 1.75 16 2.20408562406526 135 1 1.75 1 0.119900138303592 0.283759133681542
1 "big tgt" 740 185 1.75 16 15.1155795705292 225 1 1.75 1 0.083924568302109 0.315740355982143
1 "big tgt" 741 186 1.75 16 8.7318227559089 135 1 1.75 1 0.11990344338983 0.311737595332033
1 "big tgt" 742 186 1.75 16 10.8170000814242 45 1 1.75 1 0.0719370182646344 0.283759734607429
1 "big tgt" 743 186 1.75 16 17.6889245284008 225 1 1.75 1 0.0879255261766048 0.339711249582933
1 "big tgt" 744 186 1.75 16 4.85660051574109 315 1 1.75 1 0.111901828103555 0.299745237896104
1 "big tgt" 745 187 1.75 16 16.9918151631586 225 1 1.75 1 0.0999166817643982 0.343706198208793
1 "big tgt" 746 187 1.75 16 5.21203827422984 135 1 1.75 1 0.115906391528824 0.295746984184234
1 "big tgt" 747 187 1.75 16 3.84314268551349 315 1 1.75 1 0.127893941566299 0.287757086932061
1 "big tgt" 748 187 1.75 16 3.7069938331041 45 1 1.75 1 0.079932924764762 0.315739454593768
1 "big tgt" 749 188 1.75 16 -9.23558420941896 315 1 1.75 1 0.123896288778724 0.291751434634534
1 "big tgt" 750 188 1.75 16 11.3026287076424 45 1 1.75 1 0.0719415252012823 0.319725088884979
1 "big tgt" 751 188 1.75 16 13.5571960471009 225 1 1.75 1 0.0799287182908301 0.471604346249251
1 "big tgt" 752 188 1.75 16 -0.426736155060022 135 1 1.75 1 0.127891838328424 0.279766889219218
1 "big tgt" 753 189 1.75 16 9.18998905300148 45 1 1.75 1 0.0679450742638892 0.275758720246358
1 "big tgt" 754 189 1.75 16 0.223642402491174 315 1 1.75 1 0.103836514780369 0.315457320361247
1 "big tgt" 755 189 1.75 16 -3.89700721464335 135 1 1.75 1 0.107926409536276 0.30370893842678
1 "big tgt" 756 189 1.75 16 15.7043232357797 225 1 1.75 1 0.0679615996980374 0.347677109840788
1 "big tgt" 757 190 1.75 16 4.4202382349708 135 1 1.75 1 0.131886186028169 0.283748617498986
1 "big tgt" 758 190 1.75 16 -7.24417284315724 315 1 1.75 1 0.127887932316298 0.27976538690632
1 "big tgt" 759 190 1.75 16 19.1058012726733 225 1 1.75 1 0.0759340701281417 0.395665168261758
1 "big tgt" 760 190 1.75 16 6.035576997961 45 1 1.75 1 0.0879570747347316 0.295753594357393
1 "big tgt" 761 191 1.75 16 -1.79397131994674 135 1 1.75 1 0.127893641102901 0.287759791094686
1 "big tgt" 762 191 1.75 16 6.30034607459589 315 1 1.75 1 0.143875238378769 0.315729839795722
1 "big tgt" 763 191 1.75 16 17.3683987451451 225 1 1.75 1 0.0919207752644979 0.379664641848649
1 "big tgt" 764 191 1.75 16 13.7419216983057 45 1 1.75 1 0.0639444168521095 0.259783132219582
1 "big tgt" 765 192 1.75 16 16.4705742813987 225 1 1.75 1 0.0840465560550001 0.299711285640342
1 "big tgt" 766 192 1.75 16 7.28042070614192 45 1 1.75 1 0.0839191599786773 0.279505186432743
1 "big tgt" 767 192 1.75 16 0.294888757428074 135 1 1.75 1 0.123955780340793 0.291741819835806
1 "big tgt" 768 192 1.75 16 -1.8319811419043 315 1 1.75 1 0.131878073542339 0.263672918987368
1 "big tgt" 769 193 1.75 16 -1.3764594750528 315 1 1.75 1 0.147847952784105 0.295621691346241
1 "big tgt" 770 193 1.75 16 4.26621634491038 135 1 1.75 1 0.139982146520879 0.327670217231116
1 "big tgt" 771 193 1.75 16 18.3077688595876 225 1 1.75 1 0.0799043808326587 0.303729670335315
1 "big tgt" 772 193 1.75 16 2.13908447972824 45 1 1.75 1 0.0719271030043274 0.295680882447641
1 "big tgt" 773 194 1.75 16 16.2410617160094 225 1 1.75 1 0.0799103900808404 0.327627551565911
1 "big tgt" 774 194 1.75 16 4.34214658863938 135 1 1.75 1 0.123869547621098 0.291727397637032
1 "big tgt" 775 194 1.75 16 3.23572276793675 45 1 1.75 1 0.0799118923941933 0.319631344603295
1 "big tgt" 776 194 1.75 16 1.45201158756532 315 1 1.75 1 0.139883895302773 0.279732035576671
1 "big tgt" 777 195 1.75 16 19.9194500618919 225 1 1.75 1 0.0958385050428205 0.331567215100449
1 "big tgt" 778 195 1.75 16 5.68790989554031 45 1 1.75 1 0.0918450587287225 0.279695980084625
1 "big tgt" 779 195 1.75 16 5.01836926943064 135 1 1.75 1 0.139893510100137 0.287803358148722
1 "big tgt" 780 195 1.75 16 -2.37927280903973 315 1 1.75 1 0.139871576343239 0.315694986152721
1 "big tgt" 781 196 1.75 16 4.44603788454943 45 1 1.75 1 0.103968117328805 0.299726008301604
1 "big tgt" 782 196 1.75 16 4.29396845865806 135 1 1.75 1 0.139883594841649 0.303740186519917
1 "big tgt" 783 196 1.75 16 11.8432104621883 225 1 1.75 1 0.107988905725051 0.347700545907401
1 "big tgt" 784 196 1.75 16 0.645980815488309 315 1 1.75 1 0.139870074031933 0.339780656408948
1 "big tgt" 785 197 1.75 16 -1.50255552274911 135 1 1.75 1 0.171858206965908 0.295749988808666
1 "big tgt" 786 197 1.75 16 3.92742625464546 315 1 1.75 1 0.147878900415662 0.327721295846459
1 "big tgt" 787 197 1.75 16 5.81563614691885 45 1 1.75 1 0.0959142215774591 0.307744749944277
1 "big tgt" 788 197 1.75 16 15.5583928492245 225 1 1.75 1 0.0999103720535004 0.287760692482379
1 "big tgt" 789 198 1.75 16 8.43491963505599 45 1 1.75 1 0.0919234794266686 0.283758833219963
1 "big tgt" 790 198 1.75 16 1.90476515667117 135 1 1.75 1 0.159864948142285 0.291749631857556
1 "big tgt" 791 198 1.75 16 17.3623181278214 225 1 1.75 1 0.123895387391258 0.359698612134025
1 "big tgt" 792 198 1.75 16 3.94638795593556 315 1 1.75 1 0.123891481379815 0.2757725415197
1 "big tgt" 793 199 1.75 16 15.8554861616682 225 1 1.75 1 0.187844912103628 0.299740730958092
1 "big tgt" 794 199 1.75 16 8.00056211783117 45 1 1.75 1 0.0959193294388569 0.295751791583143
1 "big tgt" 795 199 1.75 16 5.07955488444698 135 1 1.75 1 0.147872891166116 0.33971004773548
1 "big tgt" 796 199 1.75 16 7.89986698161305 315 1 1.75 1 0.119900739228342 0.311739698570364
1 "big tgt" 797 200 1.75 16 5.16174266747037 135 1 1.75 1 0.135886843440858 0.315724131010256
1 "big tgt" 798 200 1.75 16 1.72366164867698 45 1 1.75 1 0.0919234794271233 0.263769968358019
1 "big tgt" 799 200 1.75 16 4.15957924153593 315 1 1.75 1 0.139882092528296 0.36767558949964
1 "big tgt" 800 200 1.75 16 13.5911228054711 225 1 1.75 1 0.1077662630546 0.327391688548914
1 "big tgt" 801 201 1.75 16 4.49378504212502 45 1 1.75 1 0.0919315919127257 0.335716000494813
1 "big tgt" 802 201 1.75 16 8.07697539163467 315 1 1.75 1 0.151864234244613 0.327760956888824
1 "big tgt" 803 201 1.75 16 20.1853023303783 225 1 1.75 1 0.119898936452046 0.339709146348923
1 "big tgt" 804 201 1.75 16 9.50487898049999 135 1 1.75 1 0.131893998052192 0.323727549071009
1 "big tgt" 805 202 1.75 16 12.1539916019324 135 1 1.75 1 0.179837588030523 0.33567754130263
1 "big tgt" 806 202 1.75 16 15.4344877554372 225 1 1.75 1 0.119895931828523 0.371680152926047
1 "big tgt" 807 202 1.75 16 2.02884234118614 45 1 1.75 1 0.0879183150768768 0.307743548091821
1 "big tgt" 808 202 1.75 16 7.19709747354749 315 1 1.75 1 0.169856526179956 0.343705296818371
1 "big tgt" 809 203 1.75 16 10.1094964499506 315 1 1.75 1 0.159867952766035 0.337713474804332
1 "big tgt" 810 203 1.75 16 5.22267344951758 45 1 1.75 1 0.119898035065034 0.295696506487729
1 "big tgt" 811 203 1.75 16 -0.66389447038973 135 1 1.75 1 0.135882036039675 0.323647626060847
1 "big tgt" 812 203 1.75 16 19.1987448361753 225 1 1.75 1 0.151868741180806 0.42346695799597
1 "big tgt" 813 204 1.75 16 21.011075932847 225 1 1.75 1 0.103907724378587 0.335634274710173
1 "big tgt" 814 204 1.75 16 2.62967556105087 315 1 1.75 1 0.175827015359573 0.323659043633143
1 "big tgt" 815 204 1.75 16 5.96989538607471 45 1 1.75 1 0.123870749470825 0.303731473112748
1 "big tgt" 816 204 1.75 16 1.69340716655374 135 1 1.75 1 0.17992171751348 0.299576077541587
1 "big tgt" 817 205 1.75 16 4.77997588287586 45 1 1.75 1 0.0999106725153069 0.303754007794851
1 "big tgt" 818 205 1.75 16 7.06091471217979 315 1 1.75 1 0.159821681550511 0.327682536183147
1 "big tgt" 819 205 1.75 16 19.2206716904813 225 1 1.75 1 0.127876214278785 0.327525694799533
1 "big tgt" 820 205 1.75 16 6.68569486822371 135 1 1.75 1 0.159856835654409 0.307714403241334
1 "big tgt" 821 206 1.75 16 6.78905159823197 45 1 1.75 1 0.0998995554055 0.307726421734515
1 "big tgt" 822 206 1.75 16 -0.0966849249676389 315 1 1.75 1 0.15188857170142 0.343625373812301
1 "big tgt" 823 206 1.75 16 -10.756341383428 135 1 1.75 1 0.151906298985068 0.283730890218976
1 "big tgt" 824 206 1.75 16 15.9254634284387 225 1 1.75 1 0.0999118743675353 0.459596064301422
1 "big tgt" 825 207 1.75 16 28.6029607325052 225 1 1.75 1 0.103910128078041 0.343710705149533
1 "big tgt" 826 207 1.75 16 3.96726095902692 135 1 1.75 1 0.155869398587583 0.335712995873564
1 "big tgt" 827 207 1.75 16 0.444207964896855 315 1 1.75 1 0.207825964946551 0.335715399573473
1 "big tgt" 828 207 1.75 16 7.44273458549202 45 1 1.75 1 0.471604045781987 0.33571930557855
1 "big tgt" 829 208 1.75 16 2.79941410157732 315 1 1.75 1 0.119898635990012 0.33172105187441
1 "big tgt" 830 208 1.75 16 7.30988507613769 45 1 1.75 1 0.103911029464143 0.343706498671963
1 "big tgt" 831 208 1.75 16 -4.51826400388587 135 1 1.75 1 0.131893096666772 0.307736036531878
1 "big tgt" 832 208 1.75 16 16.5715793700376 225 1 1.75 1 0.103914635015826 0.315729839795949
1 "big tgt" 833 209 1.75 16 10.0813443058299 45 1 1.75 1 0.111903931342113 0.307739642084016
1 "big tgt" 834 209 1.75 16 24.6865277521249 225 1 1.75 1 0.111905433654101 0.283759133679723
1 "big tgt" 835 209 1.75 16 8.08341216639831 315 1 1.75 1 0.143879144389757 0.339714554666898
1 "big tgt" 836 209 1.75 16 -1.45227980776518 135 1 1.75 1 0.159864948142967 0.32372754906828
1 "big tgt" 837 210 1.75 16 6.04971131019528 45 1 1.75 1 0.0919234794278054 0.279763884592739
1 "big tgt" 838 210 1.75 16 17.4862693186764 225 1 1.75 1 0.103910128078041 0.335719606045132
1 "big tgt" 839 210 1.75 16 14.1024721937427 135 1 1.75 1 0.15586368980621 0.299745538354728
1 "big tgt" 840 210 1.75 16 3.2502352891488 315 1 1.75 1 0.1315271334106 0.311650461227146
1 "big tgt" 841 211 1.75 16 0.662987873476784 45 1 1.75 1 0.103945883107826 0.299701670840932
1 "big tgt" 842 211 1.75 16 14.1477158078616 225 1 1.75 1 0.107890954969662 0.33170723060266
1 "big tgt" 843 211 1.75 16 -6.68195524838075 315 1 1.75 1 0.14784464769582 0.315731041646359
1 "big tgt" 844 211 1.75 16 1.05037421599532 135 1 1.75 1 0.147878599953401 0.335716601417971
1 "big tgt" 845 212 1.75 16 1.16426924939469 315 1 1.75 1 0.135859501360756 0.31975363281299
1 "big tgt" 846 212 1.75 16 8.75455379760662 45 1 1.75 1 0.0959181275920855 0.307740243010358
1 "big tgt" 847 212 1.75 16 17.6431911819191 225 1 1.75 1 0.119894729979933 0.291755340646432
1 "big tgt" 848 212 1.75 16 9.27347438230777 135 1 1.75 1 0.147869285618526 0.279767490146241
1 "big tgt" 849 213 1.75 16 3.97347484870732 135 1 1.75 1 0.143958166012453 0.331715643547341
1 "big tgt" 850 213 1.75 16 7.77000817368764 315 1 1.75 1 0.139849943047466 0.289757565869422
1 "big tgt" 851 213 1.75 16 5.33933483682046 45 1 1.75 1 0.0879237234016728 0.327721896769162
1 "big tgt" 852 213 1.75 16 22.2291506753049 225 1 1.75 1 0.119861378646419 0.339780355943276
1 "big tgt" 853 214 1.75 16 8.56892348717318 45 1 1.75 1 0.103898710505746 0.299496454989821
1 "big tgt" 854 214 1.75 16 5.40862792866561 135 1 1.75 1 0.163852685669553 0.287719529128935
1 "big tgt" 855 214 1.75 16 4.28372326875768 315 1 1.75 1 0.139900721201229 0.311748111517318
1 "big tgt" 856 214 1.75 16 24.3862038934085 225 1 1.75 1 0.1238824675047 0.295716637479472
1 "big tgt" 857 215 1.75 16 0.761956166888859 315 1 1.75 1 0.143870430980314 0.28374350963486
1 "big tgt" 858 215 1.75 16 27.4813155149705 225 1 1.75 1 0.0998839313606368 0.311703342616511
1 "big tgt" 859 215 1.75 16 5.40166408040331 135 1 1.75 1 0.171896966623535 0.303677990793403
1 "big tgt" 860 215 1.75 16 15.2577529595029 45 1 1.75 1 0.111876889720406 0.303700525479599
1 "big tgt" 861 216 1.75 16 5.04556213170493 135 1 1.75 1 0.163809419076188 0.307555759066418
1 "big tgt" 862 216 1.75 16 19.7688844040991 225 1 1.75 1 0.0998647017618168 0.29951748736039
1 "big tgt" 863 216 1.75 16 0.0227713512655263 315 1 1.75 1 0.155861887032643 0.291719285150066
1 "big tgt" 864 216 1.75 16 4.04987286961338 45 1 1.75 1 0.123915518374361 0.30375430825643
1 "big tgt" 865 217 1.75 16 18.1822738681545 225 1 1.75 1 0.135897359625233 0.479582224994829
1 "big tgt" 866 217 1.75 16 -1.60168476507932 315 1 1.75 1 0.143876740693486 0.305626489727729
1 "big tgt" 867 217 1.75 16 10.0764614576861 45 1 1.75 1 0.115890166555346 0.315695887541551
1 "big tgt" 868 217 1.75 16 6.61317762154012 135 1 1.75 1 0.171850995866862 0.2917559415705
1 "big tgt" 869 218 1.75 16 9.0612921387335 315 1 1.75 1 0.167850338459175 0.31173128562159
1 "big tgt" 870 218 1.75 16 8.86857806600043 135 1 1.75 1 0.155872403212925 0.307734834686926
1 "big tgt" 871 218 1.75 16 18.9647384976585 225 1 1.75 1 0.111897020703509 0.38367431313327
1 "big tgt" 872 218 1.75 16 5.56310999539665 45 1 1.75 1 0.0999145785303881 0.323724243980905
1 "big tgt" 873 219 1.75 16 -0.802335061609606 135 1 1.75 1 0.123895387390803 0.295747585104891
1 "big tgt" 874 219 1.75 16 7.42624276023821 315 1 1.75 1 0.147876797179379 0.287748373520117
1 "big tgt" 875 219 1.75 16 9.24683045893683 45 1 1.75 1 0.131891894814999 0.295752092041766
1 "big tgt" 876 219 1.75 16 25.1188751922924 225 1 1.75 1 0.147873492090639 0.335710892637053
1 "big tgt" 877 220 1.75 16 6.34740871077365 135 1 1.75 1 0.619478138803061 0.315732543956528
1 "big tgt" 878 220 1.75 16 23.4893334756904 225 1 1.75 1 0.119897434141876 0.371682556626183
1 "big tgt" 879 220 1.75 16 -0.257814339046553 315 1 1.75 1 0.163857192606429 0.315729839796404
1 "big tgt" 880 220 1.75 16 10.9030005356681 45 1 1.75 1 0.115900983204483 0.291751434636353
1 "big tgt" 881 221 1.75 16 NaN 45 1 1.75 1 NaN NaN
1 "big tgt" 882 221 1.75 16 6.32305413647969 315 1 1.75 1 0.139873679580887 0.35570486536426
1 "big tgt" 883 221 1.75 16 6.08306585003063 135 1 1.75 1 0.155867295355165 0.303735980050533
1 "big tgt" 884 221 1.75 16 20.1305942555175 225 1 1.75 1 0.13172393630839 0.375176934818683
1 "big tgt" 885 222 1.75 16 9.63350293109771 45 1 1.75 1 0.103923648889122 0.299717895816684
1 "big tgt" 886 222 1.75 16 5.91569845720308 135 1 1.75 1 0.127908063299856 0.279778006329707
1 "big tgt" 887 222 1.75 16 7.51935932596967 315 1 1.75 1 0.167871971750628 0.31574486291629
1 "big tgt" 888 222 1.75 16 22.5514258563707 225 1 1.75 1 0.123884270279632 0.331715944007556
1 "big tgt" 889 223 1.75 16 7.8742387013902 45 1 1.75 1 0.135880834190175 0.395661562710302
1 "big tgt" 890 223 1.75 16 9.13839113904257 135 1 1.75 1 0.159862243981479 0.307739942551507
1 "big tgt" 891 223 1.75 16 9.73919378287723 315 1 1.75 1 0.151870543957557 0.263775677144622
1 "big tgt" 892 223 1.75 16 18.4087306308952 225 1 1.75 1 0.115904889214562 0.31173398979081
1 "big tgt" 893 224 1.75 16 NaN 135 1 1.75 1 NaN NaN
1 "big tgt" 894 224 1.75 16 3.2412471057259 315 1 1.75 1 0.151845605571907 0.313720947912316
1 "big tgt" 895 224 1.75 16 30.2153911643544 225 1 1.75 1 0.139865567093238 0.283759434148124
1 "big tgt" 896 224 1.75 16 12.6911029612912 45 1 1.75 1 0.0998938466177606 0.299672225517497
1 "big tgt" 897 225 1.75 16 NaN 135 1 1.75 1 NaN NaN
1 "big tgt" 898 225 1.75 16 11.694512997773 45 1 1.75 1 0.107890654505809 0.31578993228004
1 "big tgt" 899 225 1.75 16 4.36147180954003 315 1 1.75 1 0.155809907026651 0.323758496706432
1 "big tgt" 900 225 1.75 16 23.9026454383922 225 1 1.75 1 0.107908081330152 0.307696075028616
1 "big tgt" 901 226 1.75 16 5.9032591516397 315 1 1.75 1 0.119926278534422 0.287706909707595
1 "big tgt" 902 226 1.75 16 16.9679511700379 225 1 1.75 1 0.0999268974865117 0.351704508417242
1 "big tgt" 903 226 1.75 16 NaN 135 1 1.75 1 NaN NaN
1 "big tgt" 904 226 1.75 16 2.77401918036884 45 1 1.75 1 0.107885246181922 0.42747572789267
1 "big tgt" 905 227 1.75 16 20.1974005191738 225 1 1.75 1 0.103906222069327 0.355585281310141
1 "big tgt" 906 227 1.75 16 9.56466445096175 45 1 1.75 1 0.107836571268308 0.367588154931582
1 "big tgt" 907 227 1.75 16 7.83427403315209 315 1 1.75 1 0.15977901587803 0.351507104584925
1 "big tgt" 908 227 1.75 16 NaN 135 1 1.75 1 NaN NaN
1 "big tgt" 909 228 1.75 16 1.92736097948777 45 1 1.75 1 0.139882392987147 0.295750890200452
1 "big tgt" 910 228 1.75 16 18.4738108001542 225 1 1.75 1 0.115842393027378 0.343761483293747
1 "big tgt" 911 228 1.75 16 -4.55855978067058 315 1 1.75 1 0.231808276115316 0.303740787449897
1 "big tgt" 912 228 1.75 16 NaN 135 1 1.75 1 NaN NaN
1 "big tgt" 913 229 1.75 16 3.77764768052849 135 1 1.75 1 0.151809249614416 0.303802983170044
1 "big tgt" 914 229 1.75 16 19.676201783569 225 1 1.75 1 0.15187475042967 0.347698743135425
1 "big tgt" 915 229 1.75 16 10.5323579458034 45 1 1.75 1 0.131888289264225 0.295748786960303
1 "big tgt" 916 229 1.75 16 5.05049180422651 315 1 1.75 1 0.187841306550126 0.315730440720472
1 "big tgt" 917 230 1.75 16 7.75358533477729 135 1 1.75 1 0.191836255180078 0.319730797666125
1 "big tgt" 918 230 1.75 16 5.26880755520247 45 1 1.75 1 0.107907179939957 0.29574548186929
1 "big tgt" 919 230 1.75 16 21.3444692683054 225 1 1.75 1 0.159863746293013 0.331713840769225
1 "big tgt" 920 230 1.75 16 6.67322385055797 315 1 1.75 1 0.139886599467445 0.295743078174382
1 "big tgt" 921 231 1.75 16 16.3724041873615 225 1 1.75 1 0.135809624594458 0.479561192629262
1 "big tgt" 922 231 1.75 16 11.9104833990934 45 1 1.75 1 0.119882110557228 0.347583365557512
1 "big tgt" 923 231 1.75 16 7.3756237661241 135 1 1.75 1 0.131891293889566 0.299660807950659
1 "big tgt" 924 231 1.75 16 -0.685798508993919 315 1 1.75 1 0.159760387211463 0.339610895132409
1 "big tgt" 925 232 1.75 16 19.6082593051555 225 1 1.75 1 0.103893302184133 0.37569042512996
1 "big tgt" 926 232 1.75 16 -3.26674925242049 315 1 1.75 1 0.124019778840648 0.295576621980217
1 "big tgt" 927 232 1.75 16 8.70062548590144 45 1 1.75 1 0.111884100821044 0.303633221891687
1 "big tgt" 928 232 1.75 16 10.849496776715 135 1 1.75 1 0.143915500344519 0.295650836200821
1 "big tgt" 929 233 1.75 16 19.6268291004382 225 1 1.75 1 0.127905359136093 0.335685052862118
1 "big tgt" 930 233 1.75 16 8.95922470621058 135 1 1.75 1 0.635380413994426 0.335739136100528
1 "big tgt" 931 233 1.75 16 -1.90929277887506 315 1 1.75 1 0.103884288309473 0.319742215247516
1 "big tgt" 932 233 1.75 16 7.44834396740836 45 1 1.75 1 0.0999130762152163 0.295751491120427
1 "big tgt" 933 234 1.75 16 18.2400507941213 225 1 1.75 1 0.119901340150591 0.335711794023155
1 "big tgt" 934 234 1.75 16 -1.75840443507429 315 1 1.75 1 0.13998394929331 0.323720638436498
1 "big tgt" 935 234 1.75 16 4.75760368098164 45 1 1.75 1 0.0919225780398847 0.291755340645977
1 "big tgt" 936 234 1.75 16 -0.68389351369954 135 1 1.75 1 0.143879444852246 0.303750402245441
1 "big tgt" 937 235 1.75 16 20.2972780813713 225 1 1.75 1 0.143879144390212 0.355699457037645
1 "big tgt" 938 235 1.75 16 12.1282033499266 45 1 1.75 1 0.0999157803785238 0.287746570752461
1 "big tgt" 939 235 1.75 16 2.39476374016515 135 1 1.75 1 0.171858807894296 0.287748073063085
1 "big tgt" 940 235 1.75 16 -0.148532368075287 315 1 1.75 1 0.131888890192386 0.28375733090752
1 "big tgt" 941 236 1.75 16 9.21411971686443 45 1 1.75 1 0.423650540546532 0.319728694429614
1 "big tgt" 942 236 1.75 16 -0.920487717715228 135 1 1.75 1 0.119891725353227 0.323727549073737
1 "big tgt" 943 236 1.75 16 14.0312508456758 225 1 1.75 1 0.103910128077587 0.355698856113122
1 "big tgt" 944 236 1.75 16 1.01732620827283 315 1 1.75 1 0.141878665453987 0.327725802782425
1 "big tgt" 945 237 1.75 16 0.448701840639381 315 1 1.75 1 0.123895086929679 0.367689110304127
1 "big tgt" 946 237 1.75 16 5.59030694487627 45 1 1.75 1 0.103911930854338 0.295746984180369
1 "big tgt" 947 237 1.75 16 18.8184385850676 225 1 1.75 1 0.0919180711034642 0.347707156083743
1 "big tgt" 948 237 1.75 16 11.9948507708539 135 1 1.75 1 0.15186693840451 0.307734834686016
1 "big tgt" 949 238 1.75 16 16.0936812966009 135 1 1.75 1 0.123885472132315 0.327717990757719
1 "big tgt" 950 238 1.75 16 11.2218023277232 45 1 1.75 1 0.0959172262041648 0.295698008802447
1 "big tgt" 951 238 1.75 16 17.4446066642548 225 1 1.75 1 0.115923818352258 0.331698517187306
1 "big tgt" 952 238 1.75 16 0.90139932243249 315 1 1.75 1 0.135889547602346 0.295751190656574
1 "big tgt" 953 239 1.75 16 24.7492934744049 225 1 1.75 1 0.103926052589941 0.319729896283661
1 "big tgt" 954 239 1.75 16 6.02951721802321 315 1 1.75 1 0.135856496732686 0.305741266386576
1 "big tgt" 955 239 1.75 16 7.53187181460195 135 1 1.75 1 0.147871388855947 0.323730854155656
1 "big tgt" 956 239 1.75 16 6.41865182370583 45 1 1.75 1 0.103911930853883 0.299748843444377
1 "big tgt" 957 240 1.75 16 5.04947725474095 135 1 1.75 1 0.139886299003592 0.30374048698377
1 "big tgt" 958 240 1.75 16 17.3733582299801 225 1 1.75 1 0.12788312491557 0.363697166306792
1 "big tgt" 959 240 1.75 16 11.0231540807574 45 1 1.75 1 0.0999142780642615 0.431640137337126
1 "big tgt" 960 240 1.75 16 4.11312199982808 315 1 1.75 1 0.135899763326506 0.319686930153694
1 "big tgt" 961 241 1.75 16 -2.93702743291034 135 1 0 1 0.143867125893848 0.319723887028431
1 "big tgt" 962 241 1.75 16 12.318094215924 45 1 0 1 0.0999175831502725 0.299718196279173
1 "big tgt" 963 241 1.75 16 8.84100222625187 315 1 0 1 0.155812310730198 0.299728111538116
1 "big tgt" 964 241 1.75 16 20.1251431945703 225 1 0 1 0.115862824475244 0.343664433931281
1 "big tgt" 965 242 1.75 16 0.972793242116262 315 1 0 1 0.143876440226904 0.323721539823055
1 "big tgt" 966 242 1.75 16 3.97082405860429 45 1 0 1 0.111903029953737 0.315702497711754
1 "big tgt" 967 242 1.75 16 13.461960438264 225 1 0 1 0.131914129034158 0.323644621434141
1 "big tgt" 968 242 1.75 16 2.02583348040615 135 1 0 1 0.135948738703519 0.287685276404318
1 "big tgt" 969 243 1.75 16 7.97835828898953 45 1 0 1 0.0799422391000917 0.287735453638561
1 "big tgt" 970 243 1.75 16 4.92463924081425 315 1 0 1 0.155851971771426 0.315667944533288
1 "big tgt" 971 243 1.75 16 4.1519259061865 135 1 0 1 0.159794639928805 0.283591475636968
1 "big tgt" 972 243 1.75 16 17.2836190298807 225 1 0 1 0.139840027783066 0.355449472282544
1 "big tgt" 973 244 1.75 16 12.4153171479267 45 1 0 1 0.119879706858683 0.299742233274628
1 "big tgt" 974 244 1.75 16 0.56385984803739 315 1 0 1 0.195811974204389 0.327694554687696
1 "big tgt" 975 244 1.75 16 2.80831094974089 135 1 0 1 0.139772123274724 0.303854662708545
1 "big tgt" 976 244 1.75 16 19.4582962367383 225 1 0 1 0.127925790584413 0.347691532028421
1 "big tgt" 977 245 1.75 16 9.79176829212218 135 1 0 1 0.151864534704146 0.327699662548184
1 "big tgt" 978 245 1.75 16 -2.14009242047542 315 1 0 1 0.17185159679002 0.307739942543776
1 "big tgt" 979 245 1.75 16 8.37020895502082 45 1 0 1 0.131890692966863 0.307736937919799
1 "big tgt" 980 245 1.75 16 15.6728471647094 225 1 0 1 0.111904532263452 0.307741745318253
1 "big tgt" 981 246 1.75 16 0.405040002523085 135 1 0 1 0.179841794507865 0.283754626744667
1 "big tgt" 982 246 1.75 16 9.58737386350338 315 1 0 1 0.147872290242049 0.323728149994167
1 "big tgt" 983 246 1.75 16 1.70025167410102 45 1 0 1 0.135887744827414 0.303740787447168
1 "big tgt" 984 246 1.75 16 16.8127654345268 225 1 0 1 0.115906691989949 0.311733388864013
1 "big tgt" 985 247 1.75 16 6.17251415880655 45 1 0 1 0.143880346239712 0.33571329633196
1 "big tgt" 986 247 1.75 16 0.728733101524022 315 1 0 1 0.691423269557163 0.331715042623273
1 "big tgt" 987 247 1.75 16 21.3083812016303 225 1 0 1 0.10791559288964 0.391664210384533
1 "big tgt" 988 247 1.75 16 4.85926053850738 135 1 0 1 0.139879087907048 0.247790774780242
1 "big tgt" 989 248 1.75 16 2.45967614863018 45 1 0 1 0.091924080354147 0.303739886058793
1 "big tgt" 990 248 1.75 16 -4.90301453245554 315 1 0 1 0.139882993917126 0.335717202343403
1 "big tgt" 991 248 1.75 16 18.5703761895234 225 1 0 1 0.0999007572572737 0.331648940884406
1 "big tgt" 992 248 1.75 16 3.43276856863431 135 1 0 1 0.16380551306338 0.319727492581933
1 "big tgt" 993 249 1.75 16 -4.75889690162052 315 1 0 1 0.167847634293139 0.339704338946831
1 "big tgt" 994 249 1.75 16 1.17099568868629 45 1 0 1 0.0962357163907654 0.291734007807008
1 "big tgt" 995 249 1.75 16 NaN 225 1 0 1 NaN NaN
1 "big tgt" 996 249 1.75 16 1.43674623058734 135 1 0 1 0.131887387879488 0.311734590708966
1 "big tgt" 997 250 1.75 16 1.54104376652326 135 1 0 1 0.171849794014634 0.359695607505728
1 "big tgt" 998 250 1.75 16 -5.82631471881138 315 1 0 1 0.159862844900545 0.315736449972974
1 "big tgt" 999 250 1.75 16 19.975259816243 225 1 0 1 0.123896889701882 0.327726103245368
1 "big tgt" 1000 250 1.75 16 8.16382605523475 45 1 0 1 0.111906034577714 0.295742777710529
1 "big tgt" 1001 251 1.75 16 14.2666889772094 225 1 0 0 0.13979495842068 0.435661526655622
1 "big tgt" 1002 251 1.75 16 8.1132857618403 315 1 0 0 0.131804460244894 0.331701822273772
1 "big tgt" 1003 251 1.75 16 2.82283352051043 135 1 0 0 0.171924008244787 0.371610746100941
1 "big tgt" 1004 251 1.75 16 0.83999878586695 45 1 0 0 0.0958291907122657 0.351739061590251
1 "big tgt" 1005 252 1.75 16 -8.49850173160969 135 1 0 0 0.139860759695239 0.311695530590896
1 "big tgt" 1006 252 1.75 16 -2.89271628435348 315 1 0 0 0.119801586623907 0.299613334884725
1 "big tgt" 1007 252 1.75 16 19.0415611331181 225 1 0 0 0.107914691502174 0.307702985668129
1 "big tgt" 1008 252 1.75 16 6.20507001998032 45 1 0 0 0.111946597006408 0.367664772845274
1 "big tgt" 1009 253 1.75 16 0.753981381499994 45 1 0 0 0.11595025904262 0.371661223800402
1 "big tgt" 1010 253 1.75 16 7.37267617030546 225 1 0 0 0.159870055998454 0.375666087676564
1 "big tgt" 1011 253 1.75 16 0.0543370648528783 135 1 0 0 0.163866807404247 0.347703850997277
1 "big tgt" 1012 253 1.75 16 2.71012877239837 315 1 0 0 0.139829511604148 0.343783417061786
1 "big tgt" 1013 254 1.75 16 2.18225287714522 315 1 0 0 0.151875651814862 0.351705409796978
1 "big tgt" 1014 254 1.75 16 8.11867207470244 225 1 0 0 0.187846714875832 0.375679608484461
1 "big tgt" 1015 254 1.75 16 1.98615247506867 135 1 0 0 0.151864835167999 0.375690425130415
1 "big tgt" 1016 254 1.75 16 -0.873573951188763 45 1 0 0 0.119904645237057 0.331709634293475
1 "big tgt" 1017 255 1.75 16 -5.53358193660245 45 1 0 0 0.147876196253037 0.3716837584725
1 "big tgt" 1018 255 1.75 16 -3.22447572085731 135 1 0 0 0.179842395432843 0.371681054308738
1 "big tgt" 1019 255 1.75 16 -1.62590431907609 315 1 0 0 0.139877886050272 0.315731342106574
1 "big tgt" 1020 255 1.75 16 8.99320394367016 225 1 0 0 0.131886186028623 0.319731699057229
1 "big tgt" 1021 256 1.75 16 -1.82769468094828 135 1 0 0 0.211823918191385 0.335721108358939
1 "big tgt" 1022 256 1.75 16 2.63313870905746 225 1 0 0 0.155867595814925 0.367697523256538
1 "big tgt" 1023 256 1.75 16 -0.697542968114337 45 1 0 0 0.131885885564316 0.30374138837351
1 "big tgt" 1024 256 1.75 16 -7.89525552045314 315 1 0 0 0.175849249581916 0.267772428545413
1 "big tgt" 1025 257 1.75 16 0.812845782693888 45 1 0 0 0.12387195132078 0.32771017873938
1 "big tgt" 1026 257 1.75 16 -3.82586759836728 135 1 0 0 0.147838638451049 0.275697425904127
1 "big tgt" 1027 257 1.75 16 3.79099118066937 315 1 0 0 0.595483809135658 0.33561985251481
1 "big tgt" 1028 257 1.75 16 5.67591660745678 225 1 0 0 0.0998926447709891 0.379697692722402
1 "big tgt" 1029 258 1.75 16 4.66589900659235 45 1 0 0 0.111909039200782 0.331706629673135
1 "big tgt" 1030 258 1.75 16 1.98987270135347 315 1 0 0 0.135884139274822 0.359695907970945
1 "big tgt" 1031 258 1.75 16 6.26034134525788 225 1 0 0 0.111902128564452 0.343711906994031
1 "big tgt" 1032 258 1.75 16 -6.03233587319555 135 1 0 0 0.143883651328451 0.303738383744985
1 "big tgt" 1033 259 1.75 16 -2.44067197632539 135 1 0 0 0.171854601415362 0.343719418564433
1 "big tgt" 1034 259 1.75 16 1.24654058035544 225 1 0 0 0.133883059415894 0.403657769676101
1 "big tgt" 1035 259 1.75 16 -0.953903928697691 315 1 0 0 0.159868553688739 0.321727971522705
1 "big tgt" 1036 259 1.75 16 -2.34445824814101 45 1 0 0 0.143888158264872 0.355682030211028
1 "big tgt" 1037 260 1.75 16 -4.97842762919491 135 1 0 0 0.143992118270035 0.399661018270308
1 "big tgt" 1038 260 1.75 16 1.01531401211901 225 1 0 0 0.139880289755183 0.343715512545259
1 "big tgt" 1039 260 1.75 16 2.72936264486981 45 1 0 0 0.171803823263872 0.423679985866329
1 "big tgt" 1040 260 1.75 16 0.0521639744690043 315 1 0 0 0.135840271764209 0.331633917762247
2 "big tgt" 1 1 -1.75 16 -12.2844616113727 135 0 0 0 0.339711550046729 2.07413069455188
2 "big tgt" 2 1 -1.75 16 -5.51199920270437 225 0 0 0 0.127898748964526 0.891086871804411
2 "big tgt" 3 1 -1.75 16 6.1291909666478 315 0 0 0 0.135871820318741 0.603522982221932
2 "big tgt" 4 1 -1.75 16 -3.40409788256973 45 0 0 0 0.579083667672805 0.455135398892367
2 "big tgt" 5 2 -1.75 16 -9.35186798468327 225 0 0 0 0.111911142439325 0.651453351854016
2 "big tgt" 6 2 -1.75 16 -8.92612927007706 45 0 0 0 0.127894542490353 0.747371779906416
2 "big tgt" 7 2 -1.75 16 5.14178658394292 315 0 0 0 0.0999145785278017 0.399664323359971
2 "big tgt" 8 2 -1.75 16 7.78059962819876 135 0 0 0 0.135909077661438 0.4196411697244
2 "big tgt" 9 3 -1.75 16 -5.2234741027571 225 0 0 0 0.127896345265057 0.351686480662252
2 "big tgt" 10 3 -1.75 16 -4.60318238983708 45 0 0 0 0.155885924025668 0.359690499648153
2 "big tgt" 11 3 -1.75 16 0.530599603472073 135 0 0 0 0.191847973215616 0.387678275634244
2 "big tgt" 12 3 -1.75 16 13.6977828871306 315 0 0 0 1.49879559630195 0.463611143911507
2 "big tgt" 13 4 -1.75 16 5.83240584331131 135 0 0 0 0.143871632830113 0.511568555163194
2 "big tgt" 14 4 -1.75 16 12.539314760368 315 0 0 0 0.131900608226175 0.471589924052282
2 "big tgt" 15 4 -1.75 16 -10.3263381920482 225 0 0 0 0.119901941077543 0.435609847115671
2 "big tgt" 16 4 -1.75 16 0.136248868032392 45 0 0 0 0.743407478449953 0.447622936461542
2 "big tgt" 17 5 -1.75 16 14.5285748974795 315 0 0 0 0.143885454102318 0.47558006527845
2 "big tgt" 18 5 -1.75 16 -11.8137983859019 225 0 0 0 0.0799494501988391 0.439740905227438
2 "big tgt" 19 5 -1.75 16 1.351834008348 135 0 0 0 0.14777163532392 0.40773714824482
2 "big tgt" 20 5 -1.75 16 -6.59815970398431 45 0 0 0 0.155855877781491 0.343655119594501
2 "big tgt" 21 6 -1.75 16 7.17834681440852 135 0 0 0 2.9087113977121 0.335716601421296
2 "big tgt" 22 6 -1.75 16 -1.44504181313383 45 0 0 0 0.0879979376257438 0.391563255005764
2 "big tgt" 23 6 -1.75 16 -11.9776191518101 225 0 0 0 0.0878311809706105 0.3837734657411
2 "big tgt" 24 6 -1.75 16 15.1315469016743 315 0 0 0 0.0959142215784539 0.435611950352779
2 "big tgt" 25 7 -1.75 16 0.445876533493179 45 0 0 0 0.1239729067007 0.371671139050093
2 "big tgt" 26 7 -1.75 16 4.96726454677782 135 0 0 0 0.119890223042319 0.343690574162537
2 "big tgt" 27 7 -1.75 16 16.2116226464383 315 0 0 0 0.139871576343268 0.347707156084113
2 "big tgt" 28 7 -1.75 16 -7.33677207706432 225 0 0 0 0.119911255413257 0.351695194073073
2 "big tgt" 29 8 -1.75 16 24.6473414644398 315 0 0 0 0.563558472845614 0.32372454444652
2 "big tgt" 30 8 -1.75 16 -8.28975933092448 225 0 0 0 0.103917038714258 0.3476978417483
2 "big tgt" 31 8 -1.75 16 -3.92578071765142 45 0 0 0 26.4285306515248 0.395655253000001
2 "big tgt" 32 8 -1.75 16 7.58981694194739 135 0 0 0 0.0839380891128769 0.399651703937536
2 "big tgt" 33 9 -1.75 16 -6.05081850565371 45 0 0 0 0.0679495812003097 0.327727305095493
2 "big tgt" 34 9 -1.75 16 -7.13205468540388 225 0 0 0 0.0719367178024584 0.35970762600715
2 "big tgt" 35 9 -1.75 16 11.3405702542543 315 0 0 0 0.0839350844885303 0.347707757008948
2 "big tgt" 36 9 -1.75 16 4.44603271489615 135 0 0 0 0.135889848065204 0.34370409497248
2 "big tgt" 37 10 -1.75 16 -7.09654844003102 45 0 0 0 0.0919255826644587 0.323724844908895
2 "big tgt" 38 10 -1.75 16 6.96899046709087 135 0 0 0 0.111906935965123 0.327728206482703
2 "big tgt" 39 10 -1.75 16 11.1089057066384 315 0 0 0 0.103921545650934 0.311734590708681
2 "big tgt" 40 10 -1.75 16 -4.01272445860092 225 0 0 0 0.083930577551854 0.379687176533508
2 "big tgt" 41 11 -1.75 16 -4.76547937208592 45 1 0 0 0.0679399664023776 0.447586880968146
2 "big tgt" 42 11 -1.75 16 12.331727011755 315 1 0 0 0.0998671054620957 0.431213480668106
2 "big tgt" 43 11 -1.75 16 -3.64808829985372 225 1 0 0 0.123874355019979 0.331713840772437
2 "big tgt" 44 11 -1.75 16 7.48485295125687 135 1 0 0 0.123898392015178 0.459616796211066
2 "big tgt" 45 12 -1.75 16 4.75372730150509 315 1 0 0 0.239858265857009 0.399658013648974
2 "big tgt" 46 12 -1.75 16 1.46793158909968 45 1 0 0 0.547552237648944 0.367693917708721
2 "big tgt" 47 12 -1.75 16 -1.09277014819179 135 1 0 0 0.171856404191743 0.363700170933043
2 "big tgt" 48 12 -1.75 16 1.09847182037533 225 1 0 0 0.151874149503641 0.351694593148494
2 "big tgt" 49 13 -1.75 16 -5.72311903456207 135 1 0 0 0.203826509380718 0.379670050174497
2 "big tgt" 50 13 -1.75 16 0.946341164643179 225 1 0 0 0.619457707357157 0.375660679351654
2 "big tgt" 51 13 -1.75 16 -2.00151919415128 315 1 0 0 0.143819953289864 0.475658185513225
2 "big tgt" 52 13 -1.75 16 -0.614501421823573 45 1 0 0 0.13186966059456 0.403660173373027
2 "big tgt" 53 14 -1.75 16 -1.99275629459759 225 1 0 0 0.119794675985872 0.403470581571781
2 "big tgt" 54 14 -1.75 16 -3.08912988334468 45 1 0 0 0.159885680050252 0.371655815465459
2 "big tgt" 55 14 -1.75 16 0.453320053860272 135 1 0 0 0.187845813491549 0.335712094484535
2 "big tgt" 56 14 -1.75 16 -0.40110541276129 315 1 0 0 0.155876609689955 0.287757988320038
2 "big tgt" 57 15 -1.75 16 -0.550417101618987 135 1 0 0 0.187854526902413 0.355706668133053
2 "big tgt" 58 15 -1.75 16 -5.38893163080461 225 1 0 0 0.11990374385212 0.319702554201228
2 "big tgt" 59 15 -1.75 16 0.616480732907152 45 1 0 0 0.651463267114281 0.351703607021648
2 "big tgt" 60 15 -1.75 16 -2.34244260482625 315 1 0 0 0.127894542490424 0.367693016321482
2 "big tgt" 61 16 -1.75 16 -1.33402478304725 225 1 0 0 0.107908081328105 0.323712225485906
2 "big tgt" 62 16 -1.75 16 2.63189367266546 315 1 0 0 0.139880289754103 0.375685317271802
2 "big tgt" 63 16 -1.75 16 2.58733327216348 135 1 0 0 0.175853456054313 0.315737050895279
2 "big tgt" 64 16 -1.75 16 -0.648303985567123 45 1 0 0 0.139877886054364 0.359702217683207
2 "big tgt" 65 17 -1.75 16 8.93135587289601 225 1 0 0 0.119892326279512 0.299747341132786
2 "big tgt" 66 17 -1.75 16 0.232521934266862 315 1 0 0 0.143865623581348 0.303740486983543
2 "big tgt" 67 17 -1.75 16 0.87643149338874 135 1 0 0 0.197854517888459 0.291745725846397
2 "big tgt" 68 17 -1.75 16 -0.000466742553006369 45 1 0 0 0.147884909664526 0.323718535197202
2 "big tgt" 69 18 -1.75 16 0.231929224634945 315 1 0 0 0.151862431468317 0.315738553207382
2 "big tgt" 70 18 -1.75 16 0.276994886237167 135 1 0 0 0.175819503798209 0.339679100102842
2 "big tgt" 71 18 -1.75 16 -1.55216018911107 225 1 0 0 0.123859031435302 0.319695643565467
2 "big tgt" 72 18 -1.75 16 -0.0401276447962478 45 1 0 0 0.14784344584757 0.30358755160097
2 "big tgt" 73 19 -1.75 16 1.32704636958541 45 1 0 0 0.139865867556694 0.351688583899147
2 "big tgt" 74 19 -1.75 16 0.563919451366366 225 1 0 0 0.13189249574026 0.299743735583377
2 "big tgt" 75 19 -1.75 16 -1.83700426407847 315 1 0 0 0.179777796005908 0.323499498077808
2 "big tgt" 76 19 -1.75 16 2.92645349161711 135 1 0 0 0.151842000021986 0.307720412486731
2 "big tgt" 77 20 -1.75 16 -1.27221541172036 225 1 0 0 0.147890918913333 0.355603609515015
2 "big tgt" 78 20 -1.75 16 -1.26800065725507 315 1 0 0 0.175834226458051 0.323689390340917
2 "big tgt" 79 20 -1.75 16 0.245773087106077 135 1 0 0 0.19982314780674 0.347687025100299
2 "big tgt" 80 20 -1.75 16 0.981070986492393 45 1 0 0 0.547526998803392 0.327714385210243
2 "big tgt" 81 21 -1.75 16 -9.10294078868616 315 1 -1.75 1 0.131872064294271 0.443667949340636
2 "big tgt" 82 21 -1.75 16 -1.7424549348435 45 1 -1.75 1 0.151862431468146 0.367658463140572
2 "big tgt" 83 21 -1.75 16 2.25631635977416 135 1 -1.75 1 0.167691093361952 0.319307446089965
2 "big tgt" 84 21 -1.75 16 1.57969938393774 225 1 -1.75 1 0.159907613808173 0.319687531079524
2 "big tgt" 85 22 -1.75 16 -0.0179599423511769 225 1 -1.75 1 0.139880289753933 0.327716187984947
2 "big tgt" 86 22 -1.75 16 -0.525529511108681 315 1 -1.75 1 0.183846057467122 0.295748486495825
2 "big tgt" 87 22 -1.75 16 11.646053550253 135 1 -1.75 1 0.767345922108746 0.331725558807534
2 "big tgt" 88 22 -1.75 16 -0.160668046974249 45 1 -1.75 1 0.139884195765717 0.371688565872262
2 "big tgt" 89 23 -1.75 16 8.08591101124365 225 1 -1.75 1 0.563529027526272 0.367688509384436
2 "big tgt" 90 23 -1.75 16 4.68003229653815 135 1 -1.75 1 0.127894842952685 0.455613735099746
2 "big tgt" 91 23 -1.75 16 -0.58018786638791 315 1 -1.75 1 0.179844799130478 0.363698969083032
2 "big tgt" 92 23 -1.75 16 -0.345869531112596 45 1 -1.75 1 0.147877999028594 0.45561613879903
2 "big tgt" 93 24 -1.75 16 3.38899359218448 225 1 -1.75 1 0.13588714390329 0.475607407360428
2 "big tgt" 94 24 -1.75 16 4.77133228827865 135 1 -1.75 1 0.143877041153928 0.351678368176465
2 "big tgt" 95 24 -1.75 16 -5.91020350470722 315 1 -1.75 1 0.123895988315667 0.383677918684839
2 "big tgt" 96 24 -1.75 16 -3.9612775766592 45 1 -1.75 1 0.111906335040146 0.527559466775642
2 "big tgt" 97 25 -1.75 16 3.86211062289045 225 1 -1.75 1 0.135854994421891 0.375639947442949
2 "big tgt" 98 25 -1.75 16 0.782948153219482 135 1 -1.75 1 0.155849568070209 0.379655027052252
2 "big tgt" 99 25 -1.75 16 0.102046763001492 45 1 -1.75 1 0.127896645727333 0.399649901163059
2 "big tgt" 100 25 -1.75 16 1.76304699483319 315 1 -1.75 1 0.139876383742092 0.383659590475702
2 "big tgt" 101 26 -1.75 16 4.31752308688079 225 1 -1.75 1 0.123727128423297 0.315842212749601
2 "big tgt" 102 26 -1.75 16 -0.353273556007364 45 1 -1.75 1 0.123868345771029 0.419575067987466
2 "big tgt" 103 26 -1.75 16 11.3196769157912 135 1 -1.75 1 0.135728199271341 0.303809893807795
2 "big tgt" 104 26 -1.75 16 7.09644343996542 315 1 -1.75 1 0.119908851713717 0.315730440721097
2 "big tgt" 105 27 -1.75 16 3.37728838889554 45 1 -1.75 1 2.36583705981928 0.319724788421922
2 "big tgt" 106 27 -1.75 16 1.97790762153557 225 1 -1.75 1 0.0958376036558661 0.375754123170964
2 "big tgt" 107 27 -1.75 16 4.41897922497759 315 1 -1.75 1 0.123900795714576 0.355678424663267
2 "big tgt" 108 27 -1.75 16 10.7570059756863 135 1 -1.75 1 0.175845343568085 0.283748917959258
2 "big tgt" 109 28 -1.75 16 -4.40022536350312 315 1 -1.75 1 0.127899650351708 0.315722027772892
2 "big tgt" 110 28 -1.75 16 0.861306995898576 45 1 -1.75 1 0.129921161659979 0.355765558771338
2 "big tgt" 111 28 -1.75 16 10.0035712189842 135 1 -1.75 1 0.131890692965442 0.255789084980734
2 "big tgt" 112 28 -1.75 16 4.18678076492933 225 1 -1.75 1 0.119901640615126 0.261694073348337
2 "big tgt" 113 29 -1.75 16 3.48019230491068 45 1 -1.75 1 1.20299422841691 0.343716714395327
2 "big tgt" 114 29 -1.75 16 7.54059699817097 135 1 -1.75 1 0.14769231323919 0.335696770900142
2 "big tgt" 115 29 -1.75 16 -2.16591326619209 225 1 -1.75 1 0.127898448502265 0.311745707819057
2 "big tgt" 116 29 -1.75 16 5.59326705467379 315 1 -1.75 1 0.167845230594537 0.291755641107386
2 "big tgt" 117 30 -1.75 16 1.99614188361528 45 1 -1.75 1 0.139863764319557 0.355701860733802
2 "big tgt" 118 30 -1.75 16 3.35817045673568 135 1 -1.75 1 0.21582277282954 0.375700640856394
2 "big tgt" 119 30 -1.75 16 -0.107277469396416 315 1 -1.75 1 0.171853700029658 0.339689616288354
2 "big tgt" 120 30 -1.75 16 17.3566793001288 225 1 -1.75 1 0.755353264208679 0.387620586845287
2 "big tgt" 121 31 -1.75 16 0.530578619361455 315 1 -1.75 1 0.151873548578521 0.539545514501356
2 "big tgt" 122 31 -1.75 16 0.893924134209387 45 1 -1.75 1 0.127894542490424 0.467602787450403
2 "big tgt" 123 31 -1.75 16 -0.795466549752401 135 1 -1.75 1 0.179669929989473 0.419587987872433
2 "big tgt" 124 31 -1.75 16 6.91491670576125 225 1 -1.75 1 0.13987878744183 0.34768011446414
2 "big tgt" 125 32 -1.75 16 2.37985951715388 45 1 -1.75 1 1.28686170885595 0.415684980753838
2 "big tgt" 126 32 -1.75 16 8.16886306734569 225 1 -1.75 1 0.13588413927863 0.507565193589414
2 "big tgt" 127 32 -1.75 16 -1.060856549263 315 1 -1.75 1 0.139869172643557 0.387678275634016
2 "big tgt" 128 32 -1.75 16 2.47266650082227 135 1 -1.75 1 0.147884308739719 0.335715700033802
2 "big tgt" 129 33 -1.75 16 2.28665666481144 135 1 -1.75 1 0.183847860241031 0.427611536916515
2 "big tgt" 130 33 -1.75 16 0.374869960099439 315 1 -1.75 1 1.12306671197393 0.39166541223517
2 "big tgt" 131 33 -1.75 16 3.69136049594056 225 1 -1.75 1 0.131882280016612 0.351710217194068
2 "big tgt" 132 33 -1.75 16 0.679290369191196 45 1 -1.75 1 0.127896946189708 0.443631292923101
2 "big tgt" 133 34 -1.75 16 -2.74442221105641 315 1 -1.75 1 0.163864704166485 0.343715212082316
2 "big tgt" 134 34 -1.75 16 6.19615555244872 225 1 -1.75 1 0.131891293890476 0.351700602398068
2 "big tgt" 135 34 -1.75 16 -1.054607707033 45 1 -1.75 1 0.123893284153837 0.399664022898946
2 "big tgt" 136 34 -1.75 16 9.13412290522746 135 1 -1.75 1 0.143877341616303 0.327688845901775
2 "big tgt" 137 35 -1.75 16 6.52264790740551 135 1 -1.75 1 0.15974205900261 0.411721280222423
2 "big tgt" 138 35 -1.75 16 5.071234696371 225 1 -1.75 1 0.131889491115544 0.335701277837074
2 "big tgt" 139 35 -1.75 16 3.51213562534548 315 1 -1.75 1 0.13585649673405 0.319733201369672
2 "big tgt" 140 35 -1.75 16 0.930366348671998 45 1 -1.75 1 0.115946353032314 0.331697916262442
2 "big tgt" 141 36 -1.75 16 7.04860382216765 225 1 -1.75 1 0.127897547114685 0.299731717085137
2 "big tgt" 142 36 -1.75 16 4.01354280809835 135 1 -1.75 1 1.03509160949602 0.295721144413733
2 "big tgt" 143 36 -1.75 16 3.00692131928646 45 1 -1.75 1 0.555425855934118 0.391631760442806
2 "big tgt" 144 36 -1.75 16 3.08381648651733 315 1 -1.75 1 0.147836535211241 0.327692150989719
2 "big tgt" 145 37 -1.75 16 12.6637419384504 135 1 -1.75 1 0.143888458726792 0.299734721710593
2 "big tgt" 146 37 -1.75 16 5.79244885164429 225 1 -1.75 1 0.135860402745152 0.351729446791637
2 "big tgt" 147 37 -1.75 16 3.73810844406456 315 1 -1.75 1 0.131852534235463 0.331702423198749
2 "big tgt" 148 37 -1.75 16 NaN 45 1 -1.75 1 NaN NaN
2 "big tgt" 149 38 -1.75 16 3.5970057061486 315 1 -1.75 1 0.135873322630232 0.319733802294195
2 "big tgt" 150 38 -1.75 16 5.48898673772272 225 1 -1.75 1 0.123883368893416 0.363681241798076
2 "big tgt" 151 38 -1.75 16 2.50907231603655 45 1 -1.75 1 0.103916738251769 0.367695720484562
2 "big tgt" 152 38 -1.75 16 11.5051206527692 135 1 -1.75 1 0.123906804963212 0.279569785858484
2 "big tgt" 153 39 -1.75 16 9.20273775839175 135 1 -1.75 1 0.15587060044129 0.455618242036621
2 "big tgt" 154 39 -1.75 16 2.24471478967053 45 1 -1.75 1 0.107907780865617 0.503575653287726
2 "big tgt" 155 39 -1.75 16 7.47829933300773 225 1 -1.75 1 0.119903142926546 0.383677017297487
2 "big tgt" 156 39 -1.75 16 9.66135259528046 315 1 -1.75 1 0.14788100365331 0.411483313968574
2 "big tgt" 157 40 -1.75 16 6.1531122795181 225 1 -1.75 1 0.127890636478355 0.335736732404825
2 "big tgt" 158 40 -1.75 16 6.45547131376242 315 1 -1.75 1 0.155866994890971 0.33971545605857
2 "big tgt" 159 40 -1.75 16 4.81070193889741 45 1 -1.75 1 0.119897734603001 0.495577643550632
2 "big tgt" 160 40 -1.75 16 2.39812700128769 135 1 -1.75 1 0.151869041642385 0.407641000263766
2 "big tgt" 161 41 -1.75 16 8.17345066969384 135 1 -1.75 1 0.151843502334486 0.399633375728854
2 "big tgt" 162 41 -1.75 16 7.54584344048943 225 1 -1.75 1 0.115922616499006 0.315730440720586
2 "big tgt" 163 41 -1.75 16 1.03490243925024 315 1 -1.75 1 0.131877472618612 0.355698255184052
2 "big tgt" 164 41 -1.75 16 7.01615141762788 45 1 -1.75 1 0.135888946678051 0.47960085367265
2 "big tgt" 165 42 -1.75 16 4.3871925264308 225 1 -1.75 1 0.131905115162908 0.383651778451281
2 "big tgt" 166 42 -1.75 16 8.19641327620412 135 1 -1.75 1 0.554915670707715 0.367549395273954
2 "big tgt" 167 42 -1.75 16 2.39086925496642 45 1 -1.75 1 0.115884457769198 0.435614654514779
2 "big tgt" 168 42 -1.75 16 -0.712355504546558 315 1 -1.75 1 0.139818394490476 0.403734688058762
2 "big tgt" 169 43 -1.75 16 4.05780383042819 135 1 -1.75 1 0.179844198204364 0.459586449503945
2 "big tgt" 170 43 -1.75 16 8.68519720023279 45 1 -1.75 1 0.123895988315667 0.459614392512094
2 "big tgt" 171 43 -1.75 16 9.41280400517963 225 1 -1.75 1 0.115896476266926 0.351679570025681
2 "big tgt" 172 43 -1.75 16 9.22356095789872 315 1 -1.75 1 0.127896044802128 0.347705052845754
2 "big tgt" 173 44 -1.75 16 5.92579573844524 315 1 -1.75 1 0.139879087904774 0.363695964459566
2 "big tgt" 174 44 -1.75 16 3.61472934605695 225 1 -1.75 1 0.111909039202033 0.375670895074904
2 "big tgt" 175 44 -1.75 16 9.31390598369016 45 1 -1.75 1 0.159872459702797 0.427626560037879
2 "big tgt" 176 44 -1.75 16 13.5070204035972 135 1 -1.75 1 0.163865906015531 0.37568862235787
2 "big tgt" 177 45 -1.75 16 3.6181468187275 315 1 -1.75 1 0.167864460191026 0.387674369622118
2 "big tgt" 178 45 -1.75 16 4.72248269407773 45 1 -1.75 1 0.107911386414798 0.407660530322232
2 "big tgt" 179 45 -1.75 16 13.8096285292527 225 1 -1.75 1 0.663448713916637 0.411629639177363
2 "big tgt" 180 45 -1.75 16 12.0760930711351 135 1 -1.75 1 0.11990434477741 0.391647985414124
2 "big tgt" 181 46 -1.75 16 6.55788356334472 225 1 -1.75 1 0.103899010967666 0.311741200882125
2 "big tgt" 182 46 -1.75 16 12.0211767323275 135 1 -1.75 1 0.135890148527437 0.383678820071168
2 "big tgt" 183 46 -1.75 16 9.19329374314362 315 1 -1.75 1 0.127900852201492 0.355646275181471
2 "big tgt" 184 46 -1.75 16 5.22663168330102 45 1 -1.75 1 0.115903987828119 0.431570730512021
2 "big tgt" 185 47 -1.75 16 7.79647503420802 225 1 -1.75 1 0.0999205877766371 0.323712225485338
2 "big tgt" 186 47 -1.75 16 11.3025739492383 315 1 -1.75 1 0.127890936941753 0.37568351449795
2 "big tgt" 187 47 -1.75 16 10.1329801886345 135 1 -1.75 1 0.123867143920847 0.347603797003785
2 "big tgt" 188 47 -1.75 16 2.54412880012433 45 1 -1.75 1 0.107898766992207 0.407506693552023
2 "big tgt" 189 48 -1.75 16 4.71018387445405 45 1 -1.75 1 0.103927554899997 0.459380031806631
2 "big tgt" 190 48 -1.75 16 7.63156644396128 225 1 -1.75 1 0.103856345300528 0.395633018778994
2 "big tgt" 191 48 -1.75 16 10.2447834652611 135 1 -1.75 1 0.167856648167685 0.303668676459438
2 "big tgt" 192 48 -1.75 16 9.17990146352436 315 1 -1.75 1 0.123878861956427 0.331692207476749
2 "big tgt" 193 49 -1.75 16 5.17502902002895 315 1 -1.75 1 0.163961753535546 0.347709259321505
2 "big tgt" 194 49 -1.75 16 10.6638732834651 135 1 -1.75 1 0.131988042796706 0.403633432216566
2 "big tgt" 195 49 -1.75 16 3.58197327890469 225 1 -1.75 1 0.111780140814631 0.331845443321413
2 "big tgt" 196 49 -1.75 16 0.0760140641961963 45 1 -1.75 1 0.123890279529405 0.387676172396937
2 "big tgt" 197 50 -1.75 16 2.89743460315573 45 1 -1.75 1 0.119899236915671 0.36368875336052
2 "big tgt" 198 50 -1.75 16 3.53505185440833 315 1 -1.75 1 0.195839917217313 0.311702741688691
2 "big tgt" 199 50 -1.75 16 6.70621483745726 135 1 -1.75 1 0.155870299978233 0.509554855878037
2 "big tgt" 200 50 -1.75 16 5.27209160916181 225 1 -1.75 1 0.123894185540848 0.319737708306661
2 "big tgt" 201 51 -1.75 16 11.0407573559224 315 1 -1.75 1 0.135889247140312 0.315740055518631
2 "big tgt" 202 51 -1.75 16 4.76655984635019 45 1 -1.75 1 0.107805924097875 0.355651683506494
2 "big tgt" 203 51 -1.75 16 2.91634310410087 225 1 -1.75 1 0.119903142926887 0.299746139282547
2 "big tgt" 204 51 -1.75 16 9.94772131100525 135 1 -1.75 1 0.135875726330028 0.295820297019077
2 "big tgt" 205 52 -1.75 16 8.21017402674369 315 1 -1.75 1 0.14387794254128 0.387665355749164
2 "big tgt" 206 52 -1.75 16 7.74824206857005 225 1 -1.75 1 0.107862110574501 0.335694667664029
2 "big tgt" 207 52 -1.75 16 10.9191397442009 135 1 -1.75 1 0.131889190652942 0.359687194561502
2 "big tgt" 208 52 -1.75 16 10.6135957047341 45 1 -1.75 1 0.119904044314126 0.355701860734598
2 "big tgt" 209 53 -1.75 16 7.14179529142633 225 1 -1.75 1 0.08792222109048 0.299744937432934
2 "big tgt" 210 53 -1.75 16 7.39586873314661 45 1 -1.75 1 0.1318747684561 0.335705484310665
2 "big tgt" 211 53 -1.75 16 10.9657966623995 135 1 -1.75 1 0.155841455584209 0.32775795226371
2 "big tgt" 212 53 -1.75 16 5.46063460992389 315 1 -1.75 1 0.13988209252841 0.31965327836042
2 "big tgt" 213 54 -1.75 16 3.39486290710544 45 1 -1.75 1 0.135844177774061 0.455427147923501
2 "big tgt" 214 54 -1.75 16 3.41233882147942 225 1 -1.75 1 0.151829681062736 0.335728619919109
2 "big tgt" 215 54 -1.75 16 11.8965995886396 135 1 -1.75 1 0.151859126381396 0.315738853668904
2 "big tgt" 216 54 -1.75 16 10.1417282804353 315 1 -1.75 1 0.147895726312868 0.37569042513303
2 "big tgt" 217 55 -1.75 16 9.91760529324513 45 1 -1.75 1 0.111905734115339 0.36768971123422
2 "big tgt" 218 55 -1.75 16 13.4221935421496 315 1 -1.75 1 0.16386650694028 0.315740656444291
2 "big tgt" 219 55 -1.75 16 12.397719041832 135 1 -1.75 1 0.151870844416067 0.307740543470231
2 "big tgt" 220 55 -1.75 16 5.95036942151012 225 1 -1.75 1 0.107889452656764 0.307747454107016
2 "big tgt" 221 56 -1.75 16 11.5892111032602 135 1 -1.75 1 0.127886129541821 0.355688640385779
2 "big tgt" 222 56 -1.75 16 12.1209071286844 45 1 -1.75 1 0.735358089635724 0.335708789397472
2 "big tgt" 223 56 -1.75 16 5.19045539848526 225 1 -1.75 1 0.119895631365807 0.319725689808934
2 "big tgt" 224 56 -1.75 16 8.12052759521618 315 1 -1.75 1 0.179835484794808 0.331573524813052
2 "big tgt" 225 57 -1.75 16 2.62266686709228 135 1 -1.75 1 0.155857981018812 0.359689898722991
2 "big tgt" 226 57 -1.75 16 9.36738681944104 315 1 -1.75 1 0.139879388366012 0.371666031188056
2 "big tgt" 227 57 -1.75 16 3.73590709904458 45 1 -1.75 1 0.143857811557268 0.371680152923091
2 "big tgt" 228 57 -1.75 16 14.2286682299452 225 1 -1.75 1 0.623435229161487 0.363610933587324
2 "big tgt" 229 58 -1.75 16 12.4155122845187 315 1 -1.75 1 0.159859239355228 0.395668773809803
2 "big tgt" 230 58 -1.75 16 5.16609572374205 225 1 -1.75 1 0.115902185053301 0.299724205524171
2 "big tgt" 231 58 -1.75 16 12.9725630596514 135 1 -1.75 1 0.1478407416854 0.303693013917723
2 "big tgt" 232 58 -1.75 16 6.13377273812164 45 1 -1.75 1 0.119901340152978 0.351587628518359
2 "big tgt" 233 59 -1.75 16 12.8491809335736 225 1 -1.75 1 0.159852929643534 0.363664716364724
2 "big tgt" 234 59 -1.75 16 19.442875843899 135 1 -1.75 1 0.155873004140176 0.295698008805857
2 "big tgt" 235 59 -1.75 16 8.21348069999794 45 1 -1.75 1 0.163734303466413 0.347656678393378
2 "big tgt" 236 59 -1.75 16 9.42658482958201 315 1 -1.75 1 0.159857436581433 0.315758684190314
2 "big tgt" 237 60 -1.75 16 6.38729927192049 315 1 -1.75 1 0.151947762801569 0.387626596094606
2 "big tgt" 238 60 -1.75 16 5.38656820054607 135 1 -1.75 1 0.163821437574484 0.367692114934357
2 "big tgt" 239 60 -1.75 16 14.9368879429832 225 1 -1.75 1 0.139882993915535 0.307717107399753
2 "big tgt" 240 60 -1.75 16 8.61943499833278 45 1 -1.75 1 0.155938504953383 0.319721182872513
2 "big tgt" 241 61 -1.75 16 10.6888059195355 45 1 -1.75 1 0.147862675444117 0.383529790701118
2 "big tgt" 242 61 -1.75 16 10.8599287774238 135 1 -1.75 1 0.183837944981065 0.407664736796391
2 "big tgt" 243 61 -1.75 16 16.306156195921 225 1 -1.75 1 0.151848009271021 0.35970341953373
2 "big tgt" 244 61 -1.75 16 9.2779095855201 315 1 -1.75 1 0.15986434721674 0.359695907972537
2 "big tgt" 245 62 -1.75 16 11.362599409667 225 1 -1.75 1 0.119896833215876 0.313736571957861
2 "big tgt" 246 62 -1.75 16 10.5358402462675 315 1 -1.75 1 0.163863201853815 0.409651394460525
2 "big tgt" 247 62 -1.75 16 19.5528096568295 135 1 -1.75 1 0.15986795276558 0.339722366694332
2 "big tgt" 248 62 -1.75 16 11.8769723403799 45 1 -1.75 1 0.143882749940303 0.443588326793019
2 "big tgt" 249 63 -1.75 16 16.1176717218313 225 1 -1.75 1 0.123897190164939 0.399665224749015
2 "big tgt" 250 63 -1.75 16 13.7896398384123 135 1 -1.75 1 0.147871989779333 0.351705109333238
2 "big tgt" 251 63 -1.75 16 11.1104980632417 45 1 -1.75 1 0.115890767480323 0.355711775995132
2 "big tgt" 252 63 -1.75 16 14.1536823058434 315 1 -1.75 1 0.139858355995557 0.307733031910061
2 "big tgt" 253 64 -1.75 16 10.3675815782736 45 1 -1.75 1 0.119851763849965 0.327744731916255
2 "big tgt" 254 64 -1.75 16 15.2907503638999 225 1 -1.75 1 0.715364116911815 0.315726534709142
2 "big tgt" 255 64 -1.75 16 13.0476292156867 315 1 -1.75 1 0.147880102265162 0.311726478221999
2 "big tgt" 256 64 -1.75 16 12.0804910237659 135 1 -1.75 1 0.15187114487901 0.375645956691983
2 "big tgt" 257 65 -1.75 16 8.91592158749063 45 1 -1.75 1 0.143856309245848 0.379638802080763
2 "big tgt" 258 65 -1.75 16 15.060055646331 315 1 -1.75 1 0.147977752559086 0.347665091342037
2 "big tgt" 259 65 -1.75 16 16.308752549243 225 1 -1.75 1 0.139900420737263 0.367734780601381
2 "big tgt" 260 65 -1.75 16 16.9900312154034 135 1 -1.75 1 0.16384847919403 0.331706028749181
2 "big tgt" 261 66 -1.75 16 15.6346223914018 135 1 -1.75 1 0.135887143902892 0.347712864869777
2 "big tgt" 262 66 -1.75 16 6.78983542974158 315 1 -1.75 1 0.22780491454364 0.387662651586879
2 "big tgt" 263 66 -1.75 16 12.0370783466564 225 1 -1.75 1 0.131877172155669 0.315753876792655
2 "big tgt" 264 66 -1.75 16 6.35572831349608 45 1 -1.75 1 0.147879501340299 0.363696264922282
2 "big tgt" 265 67 -1.75 16 15.9349629508716 225 1 -1.75 1 0.131893998051964 0.331721051871568
2 "big tgt" 266 67 -1.75 16 6.72191519202247 45 1 -1.75 1 0.143877041153701 0.343711306072123
2 "big tgt" 267 67 -1.75 16 14.3450831930499 315 1 -1.75 1 0.143901679074133 0.327727906020755
2 "big tgt" 268 67 -1.75 16 19.1894619238425 135 1 -1.75 1 0.187844912104197 0.403665281232861
2 "big tgt" 269 68 -1.75 16 17.8798364590402 135 1 -1.75 1 0.167863258341526 0.331717746783966
2 "big tgt" 270 68 -1.75 16 7.01460517482191 45 1 -1.75 1 0.151867539330055 0.295727153662142
2 "big tgt" 271 68 -1.75 16 15.8312410553726 315 1 -1.75 1 0.179846301442467 0.287742664735106
2 "big tgt" 272 68 -1.75 16 12.2591762326628 225 1 -1.75 1 0.135888946677255 0.299718797199716
2 "big tgt" 273 69 -1.75 16 15.7725561021408 225 1 -1.75 1 0.615470570756429 0.299753049919445
2 "big tgt" 274 69 -1.75 16 21.160006151689 315 1 -1.75 1 1.0190258827347 0.295753594357507
2 "big tgt" 275 69 -1.75 16 15.2983966706888 135 1 -1.75 1 0.211679395758665 0.375795586987124
2 "big tgt" 276 69 -1.75 16 10.3692909552007 45 1 -1.75 1 0.1518392958601 0.311725276372613
2 "big tgt" 277 70 -1.75 16 6.51382339581779 315 1 -1.75 1 0.163913078619089 0.33552971378208
2 "big tgt" 278 70 -1.75 16 11.9626972592561 45 1 -1.75 1 0.62721985407677 0.343517207333662
2 "big tgt" 279 70 -1.75 16 13.4560707858094 225 1 -1.75 1 0.13987367957975 0.343720920869941
2 "big tgt" 280 70 -1.75 16 16.7595755835243 135 1 -1.75 1 0.159857737043353 0.407644305350459
2 "big tgt" 281 71 -1.75 16 12.9091377063379 45 1 -1.75 1 0.155863689804733 0.323712826410542
2 "big tgt" 282 71 -1.75 16 17.5798894334194 135 1 -1.75 1 0.155833042635436 0.359655045080444
2 "big tgt" 283 71 -1.75 16 9.08678778295155 315 1 -1.75 1 0.135886542978483 0.327612528442046
2 "big tgt" 284 71 -1.75 16 11.4204240788619 225 1 -1.75 1 1.22676651634708 0.35581753877409
2 "big tgt" 285 72 -1.75 16 11.1567400115974 315 1 -1.75 1 0.16386320185336 0.327728506945959
2 "big tgt" 286 72 -1.75 16 11.4531526344618 45 1 -1.75 1 0.135885341128983 0.299753650843741
2 "big tgt" 287 72 -1.75 16 17.5789798922082 135 1 -1.75 1 0.135884139278573 0.293759725593986
2 "big tgt" 288 72 -1.75 16 14.7576434122992 225 1 -1.75 1 0.15187084441709 0.299750946681911
2 "big tgt" 289 73 -1.75 16 5.50602021031819 315 1 -1.75 1 0.151872647191908 0.311736693946614
2 "big tgt" 290 73 -1.75 16 19.1945999540249 135 1 -1.75 1 0.167780330706591 0.315531234123
2 "big tgt" 291 73 -1.75 16 9.43031603604164 45 1 -1.75 1 0.147871989779333 0.327747135615937
2 "big tgt" 292 73 -1.75 16 13.3433266385752 225 1 -1.75 1 0.143876740691212 0.343696883873349
2 "big tgt" 293 74 -1.75 16 9.16174074686209 45 1 -1.75 1 0.179846301443149 0.295751491119859
2 "big tgt" 294 74 -1.75 16 17.5124863160793 315 1 -1.75 1 0.167859352329174 0.335717502807938
2 "big tgt" 295 74 -1.75 16 15.351671358878 135 1 -1.75 1 0.187813964472525 0.3596697677375
2 "big tgt" 296 74 -1.75 16 15.6154336744401 225 1 -1.75 1 0.131884984179237 0.295690497243413
2 "big tgt" 297 75 -1.75 16 18.4571982220734 315 1 -1.75 1 0.16385298613136 0.28773304993706
2 "big tgt" 298 75 -1.75 16 11.7869691879977 45 1 -1.75 1 0.183845156079769 0.299782194776299
2 "big tgt" 299 75 -1.75 16 11.7163702449337 225 1 -1.75 1 0.579513629427538 0.335723211594541
2 "big tgt" 300 75 -1.75 16 20.2519532428812 135 1 -1.75 1 0.179716501667372 0.355566352173355
2 "big tgt" 301 76 -1.75 16 11.8238523205871 45 1 -1.75 1 0.151862431467634 0.315719624072244
2 "big tgt" 302 76 -1.75 16 21.1142724187842 135 1 -1.75 1 0.191841062580238 0.343731437055453
2 "big tgt" 303 76 -1.75 16 15.9493405780092 225 1 -1.75 1 0.15988507912482 0.347681316313469
2 "big tgt" 304 76 -1.75 16 10.9243065297003 315 1 -1.75 1 0.163862300466121 0.415652230348428
2 "big tgt" 305 77 -1.75 16 11.2239314386511 315 1 -1.75 1 0.17984600097941 0.363700471395646
2 "big tgt" 306 77 -1.75 16 14.1707977091464 225 1 -1.75 1 0.135887444365494 0.307747153644868
2 "big tgt" 307 77 -1.75 16 19.5421480219827 135 1 -1.75 1 0.187845212566799 0.343715212083566
2 "big tgt" 308 77 -1.75 16 12.5767189799701 45 1 -1.75 1 0.155868497203642 0.34771106209655
2 "big tgt" 309 78 -1.75 16 11.2397890379523 45 1 -1.75 1 0.147860271744321 0.335724713906984
2 "big tgt" 310 78 -1.75 16 25.5023507218454 135 1 -1.75 1 0.163862300467031 0.319734102757366
2 "big tgt" 311 78 -1.75 16 15.7618957763799 225 1 -1.75 1 0.159864647679115 0.343709803758316
2 "big tgt" 312 78 -1.75 16 13.6137068741768 315 1 -1.75 1 0.167861455565799 0.331697315338374
2 "big tgt" 313 79 -1.75 16 16.0930529278044 225 1 -1.75 1 0.659420714420548 0.339717258832707
2 "big tgt" 314 79 -1.75 16 18.5901661880582 135 1 -1.75 1 0.167860854640708 0.387658745573844
2 "big tgt" 315 79 -1.75 16 18.6693246670274 315 1 -1.75 1 0.155863990267562 0.33171143707284
2 "big tgt" 316 79 -1.75 16 9.29641060178368 45 1 -1.75 1 0.1678293060844 0.395624605831017
2 "big tgt" 317 80 -1.75 16 12.8649644581907 45 1 -1.75 1 0.159855333343558 0.387653637712333
2 "big tgt" 318 80 -1.75 16 14.3992933900561 225 1 -1.75 1 0.147870487467799 0.31561957008023
2 "big tgt" 319 80 -1.75 16 23.9766076741998 135 1 -1.75 1 1.26681515520511 0.387645525229345
2 "big tgt" 320 80 -1.75 16 4.74696195387049 315 1 -1.75 1 0.155791278356787 0.403368424341011
2 "big tgt" 321 81 -1.75 16 9.85639172975463 45 1 -1.75 1 0.123924832709804 0.355603909978186
2 "big tgt" 322 81 -1.75 16 8.95854771840425 315 1 -1.75 1 0.15188947308809 0.315697690314778
2 "big tgt" 323 81 -1.75 16 14.5441978470026 225 1 -1.75 1 0.123847313400006 0.351743568526899
2 "big tgt" 324 81 -1.75 16 23.8420556392962 135 1 -1.75 1 0.19184076211684 0.351675664014579
2 "big tgt" 325 82 -1.75 16 23.3363750492928 45 1 -1.75 1 0.735362897033269 0.407639497951322
2 "big tgt" 326 82 -1.75 16 25.5099468221578 135 1 -1.75 1 0.15187925736484 0.371689166796386
2 "big tgt" 327 82 -1.75 16 9.49768987835808 225 1 -1.75 1 0.147973546085041 0.331722854645705
2 "big tgt" 328 82 -1.75 16 18.7452566322238 315 1 -1.75 1 0.145878121016153 0.319735304607093
2 "big tgt" 329 83 -1.75 16 8.94006147299996 225 1 -1.75 1 0.139883294378706 0.327723699545459
2 "big tgt" 330 83 -1.75 16 18.9144420246071 135 1 -1.75 1 0.175850751892199 0.355706968595314
2 "big tgt" 331 83 -1.75 16 8.24470902566288 315 1 -1.75 1 0.175835428307551 0.335468719906316
2 "big tgt" 332 83 -1.75 16 14.8295638745355 45 1 -1.75 1 0.147873792554151 0.395675684447156
2 "big tgt" 333 84 -1.75 16 14.0713729733437 225 1 -1.75 1 0.147873492092231 0.355700358422268
2 "big tgt" 334 84 -1.75 16 20.4200607401413 135 1 -1.75 1 0.171854000491976 0.399620455843319
2 "big tgt" 335 84 -1.75 16 12.4426677683345 45 1 -1.75 1 0.17983518433266 0.391674125647
2 "big tgt" 336 84 -1.75 16 6.45338652141016 315 1 -1.75 1 0.159866450453592 0.291759847581375
2 "big tgt" 337 85 -1.75 16 10.4008131404225 315 1 -1.75 1 0.151875050890567 0.315728037021927
2 "big tgt" 338 85 -1.75 16 15.8467508859224 45 1 -1.75 1 0.159883877276002 0.307740543470118
2 "big tgt" 339 85 -1.75 16 27.2252913937329 135 1 -1.75 1 0.131884082791998 0.275786362790996
2 "big tgt" 340 85 -1.75 16 8.51995447294792 225 1 -1.75 1 0.151780705684018 0.363345625253146
2 "big tgt" 341 86 -1.75 16 11.2208805354732 225 1 -1.75 1 0.139915443859763 0.375645355767119
2 "big tgt" 342 86 -1.75 16 16.7193105809354 315 1 -1.75 1 0.615496710987827 0.335702179223745
2 "big tgt" 343 86 -1.75 16 10.4981466349265 45 1 -1.75 1 0.123948869705487 0.395657957162598
2 "big tgt" 344 86 -1.75 16 22.2202550404257 135 1 -1.75 1 0.159853831031228 0.311712656951727
2 "big tgt" 345 87 -1.75 16 10.5624251617059 45 1 -1.75 1 0.143877041153814 0.355703663508848
2 "big tgt" 346 87 -1.75 16 5.26832852017726 315 1 -1.75 1 0.151872346729192 0.299749744833093
2 "big tgt" 347 87 -1.75 16 11.223166525308 225 1 -1.75 1 0.147878299490458 0.303741087907724
2 "big tgt" 348 87 -1.75 16 11.8659656263594 135 1 -1.75 1 0.191841663505102 0.315730440721495
2 "big tgt" 349 88 -1.75 16 19.5361551932059 225 1 -1.75 1 0.679434217205085 0.375684415884166
2 "big tgt" 350 88 -1.75 16 13.025236768751 45 1 -1.75 1 0.15987215924099 0.3556883399242
2 "big tgt" 351 88 -1.75 16 18.7607440476272 135 1 -1.75 1 0.14785756758306 0.295740974934233
2 "big tgt" 352 88 -1.75 16 10.3307404696782 315 1 -1.75 1 0.135887444365608 0.291744223535261
2 "big tgt" 353 89 -1.75 16 10.6718819183872 225 1 -1.75 1 0.163873718038985 0.311723173136102
2 "big tgt" 354 89 -1.75 16 16.9996688529916 135 1 -1.75 1 0.215817664967858 0.351690687137648
2 "big tgt" 355 89 -1.75 16 7.40686659489338 45 1 -1.75 1 0.183847559778656 0.315683268118732
2 "big tgt" 356 89 -1.75 16 13.2663684488545 315 1 -1.75 1 1.31877953357889 0.335592810895378
2 "big tgt" 357 90 -1.75 16 12.2920131444112 45 1 -1.75 1 0.643424694947043 0.435605640642279
2 "big tgt" 358 90 -1.75 16 1.15551793879661 225 1 -1.75 1 0.135917791071734 0.279716111066136
2 "big tgt" 359 90 -1.75 16 20.5196937481135 135 1 -1.75 1 0.147928176256301 0.323703211612838
2 "big tgt" 360 90 -1.75 16 14.1742427199571 315 1 -1.75 1 0.14782000977732 0.335475630542419
2 "big tgt" 361 91 -1.75 16 14.0302793253193 315 1 -1.75 1 0.439598185567093 0.475539502849301
2 "big tgt" 362 91 -1.75 16 14.3313117542621 45 1 -1.75 1 0.139896214263672 0.331651344585453
2 "big tgt" 363 91 -1.75 16 19.7240063080219 135 1 -1.75 1 0.151872046266931 0.303712243514383
2 "big tgt" 364 91 -1.75 16 4.55418977045986 225 1 -1.75 1 0.127911668849265 0.279710402280216
2 "big tgt" 365 92 -1.75 16 7.07650643614057 225 1 -1.75 1 0.12388937814228 0.315689277365891
2 "big tgt" 366 92 -1.75 16 15.0345763527139 135 1 -1.75 1 0.191692634133801 0.335505676786852
2 "big tgt" 367 92 -1.75 16 6.11615000011302 315 1 -1.75 1 0.179825269071216 0.287681370397536
2 "big tgt" 368 92 -1.75 16 19.8086230628604 45 1 -1.75 1 0.735321733680735 0.315757782804326
2 "big tgt" 369 93 -1.75 16 14.9981253869453 315 1 -1.75 1 0.155885623562654 0.343697484798327
2 "big tgt" 370 93 -1.75 16 17.5019757566375 135 1 -1.75 1 0.143879444853383 0.371687964946659
2 "big tgt" 371 93 -1.75 16 8.43136584956029 225 1 -1.75 1 0.13987818651583 0.36368334503652
2 "big tgt" 372 93 -1.75 16 8.6726472768156 45 1 -1.75 1 0.119891424892103 0.335717202345563
2 "big tgt" 373 94 -1.75 16 9.50935243896956 45 1 -1.75 1 0.123883368892848 0.335716000495268
2 "big tgt" 374 94 -1.75 16 12.4410676592856 315 1 -1.75 1 0.159861342593786 0.347700846372618
2 "big tgt" 375 94 -1.75 16 21.8176578004742 135 1 -1.75 1 0.147874994404447 0.287754082308084
2 "big tgt" 376 94 -1.75 16 13.5375438174512 225 1 -1.75 1 0.163860197229269 0.323715230111247
2 "big tgt" 377 95 -1.75 16 21.6658935701694 135 1 -1.75 1 0.159865849529297 0.335701578297858
2 "big tgt" 378 95 -1.75 16 13.9666659950189 45 1 -1.75 1 0.135878730954573 0.347704752385653
2 "big tgt" 379 95 -1.75 16 15.7694829353995 315 1 -1.75 1 0.167852742155219 0.391664510849296
2 "big tgt" 380 95 -1.75 16 12.2864412073411 225 1 -1.75 1 0.147865980530469 0.367664772850958
2 "big tgt" 381 96 -1.75 16 9.95225605180622 315 1 -1.75 1 0.163855990756474 0.319710366224626
2 "big tgt" 382 96 -1.75 16 5.66047611276337 45 1 -1.75 1 0.147859670818889 0.327698460700049
2 "big tgt" 383 96 -1.75 16 3.17882056046046 225 1 -1.75 1 0.127889434628969 0.36366471636461
2 "big tgt" 384 96 -1.75 16 10.0442740631038 135 1 -1.75 1 0.167847934756765 0.339683306576262
2 "big tgt" 385 97 -1.75 16 19.804834165588 225 1 -1.75 1 0.567464184125583 0.367577939206285
2 "big tgt" 386 97 -1.75 16 8.72200912123538 315 1 -1.75 1 0.127894242028106 0.351704808871546
2 "big tgt" 387 97 -1.75 16 22.8381749484382 135 1 -1.75 1 0.179829776008319 0.371650407141033
2 "big tgt" 388 97 -1.75 16 3.2990790242858 45 1 -1.75 1 0.123866242534859 0.43550378386999
2 "big tgt" 389 98 -1.75 16 4.23750486728834 45 1 -1.75 1 0.111860664749202 0.443552872226519
2 "big tgt" 390 98 -1.75 16 11.9891168942607 315 1 -1.75 1 0.167914637418107 0.359682387161001
2 "big tgt" 391 98 -1.75 16 5.79116113741885 225 1 -1.75 1 0.11982892870401 0.347672302440742
2 "big tgt" 392 98 -1.75 16 18.2566728408419 135 1 -1.75 1 0.155872403214744 0.299700769453239
2 "big tgt" 393 99 -1.75 16 8.15286145582533 45 1 -1.75 1 0.127785775086295 0.34780781100153
2 "big tgt" 394 99 -1.75 16 10.7169572132172 225 1 -1.75 1 0.131864552733077 0.335698273213666
2 "big tgt" 395 99 -1.75 16 17.7752990460748 135 1 -1.75 1 0.143908589710691 0.335521000374001
2 "big tgt" 396 99 -1.75 16 17.3181632190504 315 1 -1.75 1 0.155990484955282 0.315713915286324
2 "big tgt" 397 100 -1.75 16 25.6954714588148 135 1 -1.75 1 0.187838301930242 0.315652320485242
2 "big tgt" 398 100 -1.75 16 10.8379607125199 45 1 -1.75 1 0.151876853666181 0.339713653282388
2 "big tgt" 399 100 -1.75 16 14.3766427460539 315 1 -1.75 1 0.183843653768463 0.375683514496814
2 "big tgt" 400 100 -1.75 16 7.02379970436096 225 1 -1.75 1 0.159864347216626 0.367689410770708
2 "big tgt" 401 101 -1.75 16 15.1463400387896 45 1 -1.75 1 0.7193882103943 0.367688809847095
2 "big tgt" 402 101 -1.75 16 12.3141452467016 225 1 -1.75 1 0.119851763849283 0.335548041990705
2 "big tgt" 403 101 -1.75 16 14.32728832658 315 1 -1.75 1 0.155869398590767 0.311739698570364
2 "big tgt" 404 101 -1.75 16 16.8835281748282 135 1 -1.75 1 0.163879126362872 0.411695740914411
2 "big tgt" 405 102 -1.75 16 10.9153951930933 315 1 -1.75 1 0.431620306816512 0.339705540798604
2 "big tgt" 406 102 -1.75 16 9.78646191160418 45 1 -1.75 1 0.147862975906264 0.379591028552568
2 "big tgt" 407 102 -1.75 16 11.4235742104518 225 1 -1.75 1 0.139835520850738 0.343678255203486
2 "big tgt" 408 102 -1.75 16 17.0267917887789 135 1 -1.75 1 0.1918599917135 0.33168589776551
2 "big tgt" 409 103 -1.75 16 6.81751184420957 45 1 -1.75 1 0.119899236916126 0.347698142209538
2 "big tgt" 410 103 -1.75 16 21.0570470372399 135 1 -1.75 1 0.175884704147848 0.339710047733206
2 "big tgt" 411 103 -1.75 16 12.9227742506429 225 1 -1.75 1 0.155726979394103 0.33555976002549
2 "big tgt" 412 103 -1.75 16 17.5571036581844 315 1 -1.75 1 0.175783448304628 0.363623252547086
2 "big tgt" 413 104 -1.75 16 7.84451411613759 225 1 -1.75 1 0.183834339431314 0.315722929160529
2 "big tgt" 414 104 -1.75 16 NaN 45 1 -1.75 1 NaN NaN
2 "big tgt" 415 104 -1.75 16 25.3169635694424 135 1 -1.75 1 0.151865436093431 0.339713352821946
2 "big tgt" 416 104 -1.75 16 13.1634827309759 315 1 -1.75 1 0.147875895791003 0.43961320868948
2 "big tgt" 417 105 -1.75 16 6.41899196746994 315 1 -1.75 1 0.143863820806473 0.379682068672992
2 "big tgt" 418 105 -1.75 16 6.85671417072183 45 1 -1.75 1 0.127894242028333 0.39566997565862
2 "big tgt" 419 105 -1.75 16 28.0348825175298 135 1 -1.75 1 0.147869886542367 0.307736336996868
2 "big tgt" 420 105 -1.75 16 7.31203366732144 225 1 -1.75 1 0.13988810177716 0.303739285135407
2 "big tgt" 421 106 -1.75 16 14.8363423085546 315 1 -1.75 1 0.137881012666412 0.315735849044586
2 "big tgt" 422 106 -1.75 16 14.2613363081954 225 1 -1.75 1 0.147875895790548 0.307743548095232
2 "big tgt" 423 106 -1.75 16 17.9902563423131 135 1 -1.75 1 0.191840161192658 0.35169849916133
2 "big tgt" 424 106 -1.75 16 8.5710289002195 45 1 -1.75 1 0.135885641590448 0.383638558105531
2 "big tgt" 425 107 -1.75 16 13.9488738183612 225 1 -1.75 1 0.131882880941475 0.355673917726563
2 "big tgt" 426 107 -1.75 16 5.80477740275414 45 1 -1.75 1 0.131893998052647 0.367674688111947
2 "big tgt" 427 107 -1.75 16 13.0525495821985 315 1 -1.75 1 0.183826226946167 0.319701953275853
2 "big tgt" 428 107 -1.75 16 23.3665881507652 135 1 -1.75 1 1.19485379948105 0.35169759777159
2 "big tgt" 429 108 -1.75 16 21.205911181804 135 1 -1.75 1 0.163928101742158 0.363696565382725
2 "big tgt" 430 108 -1.75 16 24.7098069127169 315 1 -1.75 1 0.165705337084091 0.309838372239255
2 "big tgt" 431 108 -1.75 16 9.34743187951215 45 1 -1.75 1 0.1318759703056 0.347690931112083
2 "big tgt" 432 108 -1.75 16 13.3893423050061 225 1 -1.75 1 0.139870374494194 0.335701878762166
2 "big tgt" 433 109 -1.75 16 12.3582094698318 45 1 -1.75 1 0.167625592549712 0.439481606141271
2 "big tgt" 434 109 -1.75 16 13.9047885498364 315 1 -1.75 1 0.15191441147158 0.363623252549814
2 "big tgt" 435 109 -1.75 16 9.94121021698374 225 1 -1.75 1 0.183793777001938 0.35168618019884
2 "big tgt" 436 109 -1.75 16 30.4840952160472 135 1 -1.75 1 0.159868253228069 0.331616490939496
2 "big tgt" 437 110 -1.75 16 11.6394405032438 225 1 -1.75 1 0.163858694915461 0.347667795504776
2 "big tgt" 438 110 -1.75 16 10.0326186751746 315 1 -1.75 1 0.179737534041578 0.307869742320008
2 "big tgt" 439 110 -1.75 16 10.8428010272648 45 1 -1.75 1 0.139886299004274 0.383671608972691
2 "big tgt" 440 110 -1.75 16 25.1284101374609 135 1 -1.75 1 0.159723129868098 0.31184516088706
2 "big tgt" 441 111 -1.75 16 11.9368723122551 315 1 -1.75 1 0.151872346729078 0.347716470419755
2 "big tgt" 442 111 -1.75 16 24.744483255613 135 1 -1.75 1 0.181933914486763 0.351700301933988
2 "big tgt" 443 111 -1.75 16 9.28941940135767 45 1 -1.75 1 0.127881021679286 0.353706189194781
2 "big tgt" 444 111 -1.75 16 11.860866248879 225 1 -1.75 1 0.119903443390058 0.327731511569255
2 "big tgt" 445 112 -1.75 16 13.0623810929915 315 1 -1.75 1 0.15186693840451 0.315739154131734
2 "big tgt" 446 112 -1.75 16 16.6524064362009 225 1 -1.75 1 0.139884496227751 0.367696321407266
2 "big tgt" 447 112 -1.75 16 10.3505550612652 45 1 -1.75 1 0.123847012938086 0.383433342256922
2 "big tgt" 448 112 -1.75 16 24.0941016215113 135 1 -1.75 1 0.123893584615189 0.335715399571654
2 "big tgt" 449 113 -1.75 16 18.9846120489549 135 1 -1.75 1 0.223805458981587 0.431636832249296
2 "big tgt" 450 113 -1.75 16 12.8298173740477 315 1 -1.75 1 0.739366859535949 0.343725728268282
2 "big tgt" 451 113 -1.75 16 9.45885524082485 225 1 -1.75 1 0.119867087433704 0.347678311690288
2 "big tgt" 452 113 -1.75 16 14.6633190241186 45 1 -1.75 1 0.591441988364295 0.403639141002714
2 "big tgt" 453 114 -1.75 16 16.7512665927275 225 1 -1.75 1 0.1279191804108 0.331721953258238
2 "big tgt" 454 114 -1.75 16 12.4547082695892 45 1 -1.75 1 0.119902241539648 0.471632589719775
2 "big tgt" 455 114 -1.75 16 34.2061930052552 135 1 -1.75 1 0.123894185542213 0.307738740694504
2 "big tgt" 456 114 -1.75 16 11.2762230484608 315 1 -1.75 1 0.135850187022697 0.33154227671821
2 "big tgt" 457 115 -1.75 16 12.3846216838302 45 1 -1.75 1 0.159882374964809 0.387662952048686
2 "big tgt" 458 115 -1.75 16 7.00343340466248 225 1 -1.75 1 0.111937583133795 0.30771830924914
2 "big tgt" 459 115 -1.75 16 12.4325634482826 315 1 -1.75 1 0.135885942053847 0.331713239845612
2 "big tgt" 460 115 -1.75 16 20.2987511292656 135 1 -1.75 1 0.147878599953629 0.355705165820382
2 "big tgt" 461 116 -1.75 16 15.3736955694576 315 1 -1.75 1 0.159862544442603 0.411624531316193
2 "big tgt" 462 116 -1.75 16 10.2668548959697 45 1 -1.75 1 0.1238800638057 0.327501357340907
2 "big tgt" 463 116 -1.75 16 15.2245719799618 225 1 -1.75 1 0.155882618938904 0.347709860246368
2 "big tgt" 464 116 -1.75 16 25.2471866886993 135 1 -1.75 1 0.127895443878515 0.311733388858102
2 "big tgt" 465 117 -1.75 16 13.4534144329142 225 1 -1.75 1 0.135886542978824 0.347654875618673
2 "big tgt" 466 117 -1.75 16 18.4154496367342 135 1 -1.75 1 0.183844855616144 0.359691100570899
2 "big tgt" 467 117 -1.75 16 15.4302541387621 315 1 -1.75 1 0.139885998540194 0.343707400060339
2 "big tgt" 468 117 -1.75 16 14.5012149413819 45 1 -1.75 1 0.131884383254828 0.31173939810833
2 "big tgt" 469 118 -1.75 16 24.4530678171297 135 1 -1.75 1 0.147874693941048 0.319716976399832
2 "big tgt" 470 118 -1.75 16 10.8333056443098 315 1 -1.75 1 0.167868366203038 0.375663383513938
2 "big tgt" 471 118 -1.75 16 13.9420791377142 45 1 -1.75 1 0.111904532266408 0.359700414908048
2 "big tgt" 472 118 -1.75 16 12.6058831791185 225 1 -1.75 1 0.139864966169398 0.327697859774844
2 "big tgt" 473 119 -1.75 16 14.0692951310007 315 1 -1.75 1 0.171814940374361 0.33965386125783
2 "big tgt" 474 119 -1.75 16 13.8415085815635 225 1 -1.75 1 0.131873266142975 0.327725802781742
2 "big tgt" 475 119 -1.75 16 12.8433093723702 45 1 -1.75 1 0.123932945194611 0.311689521342942
2 "big tgt" 476 119 -1.75 16 21.7355141566085 135 1 -1.75 1 0.175852554668381 0.335698273211847
2 "big tgt" 477 120 -1.75 16 11.2386003465537 315 1 -1.75 1 0.207728915573853 0.339640941372181
2 "big tgt" 478 120 -1.75 16 26.2961878027463 135 1 -1.75 1 0.179679244324234 0.379563386007703
2 "big tgt" 479 120 -1.75 16 11.3871951042785 225 1 -1.75 1 0.107855800863717 0.311703342615601
2 "big tgt" 480 120 -1.75 16 16.1865751205174 45 1 -1.75 1 0.671419682031001 0.347636547409593
2 "big tgt" 481 121 -1.75 16 25.4912264846934 135 1 -1.75 1 0.15586519211638 0.343693578787452
2 "big tgt" 482 121 -1.75 16 11.9790933705062 315 1 -1.75 1 0.531517758982545 0.331706329209965
2 "big tgt" 483 121 -1.75 16 9.37429180404874 45 1 -1.75 1 0.135890148526869 0.379674557110775
2 "big tgt" 484 121 -1.75 16 18.378424500018 225 1 -1.75 1 0.123894786465144 0.331715343083033
2 "big tgt" 485 122 -1.75 16 30.0600901520847 135 1 -1.75 1 0.159814169988749 0.371754968072082
2 "big tgt" 486 122 -1.75 16 16.6384039861293 225 1 -1.75 1 0.155849568071062 0.335615946503367
2 "big tgt" 487 122 -1.75 16 18.0017922085705 315 1 -1.75 1 0.143886355490395 0.333722131731292
2 "big tgt" 488 122 -1.75 16 8.10096172951884 45 1 -1.75 1 0.119903142926432 0.347708357932333
2 "big tgt" 489 123 -1.75 16 17.0483116076201 45 1 -1.75 1 0.135888646214653 0.367694819095959
2 "big tgt" 490 123 -1.75 16 16.4522031582619 225 1 -1.75 1 0.135836966675242 0.371567479507576
2 "big tgt" 491 123 -1.75 16 26.0198053894759 135 1 -1.75 1 0.151881961526215 0.347714066719391
2 "big tgt" 492 123 -1.75 16 12.9885756488871 315 1 -1.75 1 0.155872102752483 0.347692733884969
2 "big tgt" 493 124 -1.75 16 13.933884086745 225 1 -1.75 1 0.115894072567698 0.331743286092433
2 "big tgt" 494 124 -1.75 16 17.3212871760562 315 1 -1.75 1 0.167861155104447 0.315732844421291
2 "big tgt" 495 124 -1.75 16 34.9464921175569 135 1 -1.75 1 0.155855577318789 0.311727379609465
2 "big tgt" 496 124 -1.75 16 9.84510270561132 45 1 -1.75 1 0.175780143217708 0.283803301661465
2 "big tgt" 497 125 -1.75 16 27.0960908226131 135 1 -1.75 1 0.227774567837969 0.367689711234334
2 "big tgt" 498 125 -1.75 16 26.68892877591 315 1 -1.75 1 0.159859239354319 0.323726647684907
2 "big tgt" 499 125 -1.75 16 13.6443834098587 45 1 -1.75 1 0.123866242535314 0.343697184337088
2 "big tgt" 500 125 -1.75 16 15.5198515241655 225 1 -1.75 1 0.147802282492876 0.339468475929834
2 "big tgt" 501 126 -1.75 16 16.8519081897756 315 1 -1.75 1 0.151842600947703 0.299719097662773
2 "big tgt" 502 126 -1.75 16 17.1614234943334 45 1 -1.75 1 0.123930841958781 0.371711401018729
2 "big tgt" 503 126 -1.75 16 31.7522515582116 135 1 -1.75 1 0.163852986130451 0.287750176294594
2 "big tgt" 504 126 -1.75 16 17.0066573458627 225 1 -1.75 1 0.127893340641322 0.367673185799504
2 "big tgt" 505 127 -1.75 16 9.48005494153865 45 1 -1.75 1 0.119891725355501 0.315722628697358
2 "big tgt" 506 127 -1.75 16 17.8978177471693 315 1 -1.75 1 0.171868422688704 0.315740956906666
2 "big tgt" 507 127 -1.75 16 29.4453138800486 135 1 -1.75 1 0.151873548579033 0.363691757984043
2 "big tgt" 508 127 -1.75 16 12.819023968704 225 1 -1.75 1 0.135886542978596 0.319732600444922
2 "big tgt" 509 128 -1.75 16 32.4270781131569 135 1 -1.75 1 0.155868797665335 0.363690856598396
2 "big tgt" 510 128 -1.75 16 16.1767159215629 225 1 -1.75 1 0.135886242515198 0.335715099107574
2 "big tgt" 511 128 -1.75 16 13.2789368068748 45 1 -1.75 1 0.127896345263707 0.3357153995712
2 "big tgt" 512 128 -1.75 16 19.2680783786894 315 1 -1.75 1 0.155869699054847 0.323724243983634
2 "big tgt" 513 129 -1.75 16 23.9948051866331 135 1 -1.75 1 0.159870056002092 0.33569136257529
2 "big tgt" 514 129 -1.75 16 10.8399935653934 45 1 -1.75 1 0.139878486980479 0.319746121254411
2 "big tgt" 515 129 -1.75 16 15.0023677316372 315 1 -1.75 1 0.167859051866117 0.319701652813592
2 "big tgt" 516 129 -1.75 16 18.4346207235265 225 1 -1.75 1 0.127900251276742 0.367690913083607
2 "big tgt" 517 130 -1.75 16 9.60709407718552 45 1 -1.75 1 0.143851201383541 0.335670630666527
2 "big tgt" 518 130 -1.75 16 11.1428675616119 315 1 -1.75 1 0.172006334949629 0.30769517364115
2 "big tgt" 519 130 -1.75 16 18.8026347047522 225 1 -1.75 1 0.163700050748503 0.31974221524365
2 "big tgt" 520 130 -1.75 16 29.7776396340284 135 1 -1.75 1 0.179852310690876 0.351706611647842
2 "big tgt" 521 131 -1.75 16 23.2764957248044 135 1 -1.75 1 0.171800518176042 0.343703494047304
2 "big tgt" 522 131 -1.75 16 16.6177385549626 225 1 -1.75 1 0.139869172643103 0.355776375419282
2 "big tgt" 523 131 -1.75 16 10.9154027244244 45 1 -1.75 1 0.163753533061481 0.331464456946605
2 "big tgt" 524 131 -1.75 16 12.0428778526355 315 1 -1.75 1 0.159864948141376 0.32371252594794
2 "big tgt" 525 132 -1.75 16 16.5169922442438 225 1 -1.75 1 0.127838356014536 0.3316738792671
2 "big tgt" 526 132 -1.75 16 10.9599885450595 315 1 -1.75 1 0.143855708321098 0.315767397600894
2 "big tgt" 527 132 -1.75 16 25.5743687044913 135 1 -1.75 1 0.21582217190462 0.323727248608975
2 "big tgt" 528 132 -1.75 16 8.90193081301835 45 1 -1.75 1 0.131886186029078 0.343686668150895
2 "big tgt" 529 133 -1.75 16 32.3765875380776 135 1 -1.75 1 0.763345865620522 0.359693804736025
2 "big tgt" 530 133 -1.75 16 14.442502773423 45 1 -1.75 1 0.127898148038184 0.391656398362557
2 "big tgt" 531 133 -1.75 16 14.2375489683426 225 1 -1.75 1 0.127948024804027 0.319735905531843
2 "big tgt" 532 133 -1.75 16 10.4023792892836 315 1 -1.75 1 0.16386440370411 0.313721548837748
2 "big tgt" 533 134 -1.75 16 8.81580672012626 225 1 -1.75 1 0.171860911128533 0.351703607020681
2 "big tgt" 534 134 -1.75 16 13.2474989397335 315 1 -1.75 1 0.127891838328878 0.33172225371959
2 "big tgt" 535 134 -1.75 16 13.3244467152124 45 1 -1.75 1 0.143875538842167 0.315737952281552
2 "big tgt" 536 134 -1.75 16 29.6341691799713 135 1 -1.75 1 0.143876139767826 0.339606688655522
2 "big tgt" 537 135 -1.75 16 22.001751297589 225 1 -1.75 1 0.131899406377215 0.367692715857402
2 "big tgt" 538 135 -1.75 16 9.60556681916199 45 1 -1.75 1 0.0999097711285231 0.323718535196349
2 "big tgt" 539 135 -1.75 16 13.1751516682111 315 1 -1.75 1 0.167855446316935 0.315728938411439
2 "big tgt" 540 135 -1.75 16 28.4699831113613 135 1 -1.75 1 0.19180019968735 0.351736056966047
2 "big tgt" 541 136 -1.75 16 14.3960575301959 225 1 -1.75 1 0.123860533746893 0.279784916965809
2 "big tgt" 542 136 -1.75 16 30.4880807372416 135 1 -1.75 1 0.17588109859912 0.279739847599785
2 "big tgt" 543 136 -1.75 16 5.14398899071876 315 1 -1.75 1 0.179849306067354 0.283734796223143
2 "big tgt" 544 136 -1.75 16 11.2333978475448 45 1 -1.75 1 0.155774452460264 0.319523478586461
2 "big tgt" 545 137 -1.75 16 27.8374647759963 135 1 -1.75 1 0.175872084726734 0.331673578807113
2 "big tgt" 546 137 -1.75 16 10.5355816051564 45 1 -1.75 1 0.167859652791776 0.387665355747686
2 "big tgt" 547 137 -1.75 16 13.5635177018134 315 1 -1.75 1 0.135854693958663 0.339705240335888
2 "big tgt" 548 137 -1.75 16 16.3041034314589 225 1 -1.75 1 0.115904588752301 0.331724356959739
2 "big tgt" 549 138 -1.75 16 15.3957976173275 315 1 -1.75 1 0.135882036041039 0.319735905531616
2 "big tgt" 550 138 -1.75 16 28.5736272851747 135 1 -1.75 1 0.159870656928206 0.363701072319373
2 "big tgt" 551 138 -1.75 16 13.5054613757275 225 1 -1.75 1 0.115918109562472 0.315733445345586
2 "big tgt" 552 138 -1.75 16 2.90702687073934 45 1 -1.75 1 0.147879200877469 0.411653075248068
2 "big tgt" 553 139 -1.75 16 32.6874986539941 135 1 -1.75 1 0.143877642078223 0.411654878021864
2 "big tgt" 554 139 -1.75 16 15.9392650745056 45 1 -1.75 1 0.115906992451983 0.315736149507075
2 "big tgt" 555 139 -1.75 16 19.4239741479655 225 1 -1.75 1 0.10391794010161 0.271761367922181
2 "big tgt" 556 139 -1.75 16 15.1721104676582 315 1 -1.75 1 0.143879444852701 0.315728938408483
2 "big tgt" 557 140 -1.75 16 18.4587070682697 45 1 -1.75 1 0.123888176292667 0.347700245447413
2 "big tgt" 558 140 -1.75 16 32.7244260668473 135 1 -1.75 1 0.151846807420952 0.295736467996903
2 "big tgt" 559 140 -1.75 16 10.0609184733519 315 1 -1.75 1 0.199801514510455 0.351635702510976
2 "big tgt" 560 140 -1.75 16 15.9051132948055 225 1 -1.75 1 0.135890448990494 0.335711493561121
2 "big tgt" 561 141 -1.75 16 16.5316097744442 315 1 -1.75 1 0.143868928668098 0.355634857608038
2 "big tgt" 562 141 -1.75 16 27.3040915912591 135 1 -1.75 1 0.159857136118262 0.387663252511175
2 "big tgt" 563 141 -1.75 16 17.0254796258043 225 1 -1.75 1 0.163953340586886 0.391652191888397
2 "big tgt" 564 141 -1.75 16 16.6589240160482 45 1 -1.75 1 0.191814020959328 0.387621187770037
2 "big tgt" 565 142 -1.75 16 19.9065711054969 45 1 -1.75 1 0.155869098127368 0.363655702489496
2 "big tgt" 566 142 -1.75 16 NaN 225 1 -1.75 1 NaN NaN
2 "big tgt" 567 142 -1.75 16 32.7644716984611 135 1 -1.75 1 0.151873248116772 0.343618162715757
2 "big tgt" 568 142 -1.75 16 10.3834866577763 315 1 -1.75 1 0.159882675425479 0.319747924030025
2 "big tgt" 569 143 -1.75 16 13.5616384559485 315 1 -1.75 1 0.167839521807764 0.335703080611438
2 "big tgt" 570 143 -1.75 16 14.8220713474988 45 1 -1.75 1 0.199828856592603 0.347708057471436
2 "big tgt" 571 143 -1.75 16 11.7793355533054 225 1 -1.75 1 0.111896720240793 0.347702348683697
2 "big tgt" 572 143 -1.75 16 26.5239241330799 135 1 -1.75 1 0.191907765241012 0.327734516193232
2 "big tgt" 573 144 -1.75 16 NaN 225 1 -1.75 1 NaN NaN
2 "big tgt" 574 144 -1.75 16 15.7772640364314 315 1 -1.75 1 0.175854056979688 0.351707813495523
2 "big tgt" 575 144 -1.75 16 41.9382154042735 135 1 -1.75 1 0.203830114930497 0.353679748500099
2 "big tgt" 576 144 -1.75 16 4.73748354070964 45 1 -1.75 1 0.195837213055484 0.367692415397414
2 "big tgt" 577 145 -1.75 16 14.9582263341602 315 1 -1.75 1 0.15986404675391 0.36769451863438
2 "big tgt" 578 145 -1.75 16 15.6876084073541 225 1 -1.75 1 0.135853492109618 0.335512587423182
2 "big tgt" 579 145 -1.75 16 8.70012058919618 45 1 -1.75 1 0.151887069390341 0.551569420496207
2 "big tgt" 580 145 -1.75 16 32.4357823367118 135 1 -1.75 1 0.143878843927723 0.359697109822491
2 "big tgt" 581 146 -1.75 16 7.87571423690492 315 1 -1.75 1 0.703331197046282 0.339711550046104
2 "big tgt" 582 146 -1.75 16 3.54308865403476 45 1 -1.75 1 0.159839709295284 0.387678275634471
2 "big tgt" 583 146 -1.75 16 25.7946046199854 135 1 -1.75 1 0.155899444833949 0.411595085996851
2 "big tgt" 584 146 -1.75 16 17.1772495137335 225 1 -1.75 1 0.151876553202783 0.299777387378526
2 "big tgt" 585 147 -1.75 16 10.9103842635998 45 1 -1.75 1 0.131862149034987 0.483604515711249
2 "big tgt" 586 147 -1.75 16 19.7307044642943 225 1 -1.75 1 0.13588864621579 0.319674611194387
2 "big tgt" 587 147 -1.75 16 34.3398717126886 135 1 -1.75 1 0.147806488967035 0.355701560270518
2 "big tgt" 588 147 -1.75 16 13.2629691133024 315 1 -1.75 1 0.155869999515744 0.355750235187998
2 "big tgt" 589 148 -1.75 16 9.51164326492579 45 1 -1.75 1 0.107932118323333 0.303751003170646
2 "big tgt" 590 148 -1.75 16 12.7195707750073 315 1 -1.75 1 0.195840518140585 0.319726591194012
2 "big tgt" 591 148 -1.75 16 27.6095299570884 135 1 -1.75 1 0.159864647679342 0.375697636230825
2 "big tgt" 592 148 -1.75 16 17.0434858027903 225 1 -1.75 1 0.123892683228632 0.331722854645477
2 "big tgt" 593 149 -1.75 16 -0.231161884118106 45 1 -1.75 1 0.135892852690404 0.339712751897423
2 "big tgt" 594 149 -1.75 16 28.7112864685027 135 1 -1.75 1 0.147882806426651 0.31573194303428
2 "big tgt" 595 149 -1.75 16 12.7574252187578 315 1 -1.75 1 0.139878186516626 0.319736205994104
2 "big tgt" 596 149 -1.75 16 14.3214622863307 225 1 -1.75 1 0.127894542490367 0.299743134658229
2 "big tgt" 597 150 -1.75 16 10.6823190944297 315 1 -1.75 1 0.847294771381257 0.319731098134298
2 "big tgt" 598 150 -1.75 16 27.1789679746497 135 1 -1.75 1 0.163857192603473 0.363680640874463
2 "big tgt" 599 150 -1.75 16 10.1251426164636 45 1 -1.75 1 0.195827898717653 0.367668678862856
2 "big tgt" 600 150 -1.75 16 17.3697464279853 225 1 -1.75 1 0.131885585104783 0.363690556133861
2 "big tgt" 601 151 -1.75 16 30.7787403226987 135 1 -1.75 1 0.163854187980178 0.351704508408147
2 "big tgt" 602 151 -1.75 16 16.9049929481137 225 1 -1.75 1 0.139868571718807 0.359601262302249
2 "big tgt" 603 151 -1.75 16 14.4607100505339 315 1 -1.75 1 0.147874093015844 0.335710592172745
2 "big tgt" 604 151 -1.75 16 8.05224084327452 45 1 -1.75 1 0.179696971609019 0.415783832898796
2 "big tgt" 605 152 -1.75 16 32.8106705175965 135 1 -1.75 1 0.152014465464617 0.407641000262174
2 "big tgt" 606 152 -1.75 16 13.961784967776 225 1 -1.75 1 0.11993228778374 0.315666742685153
2 "big tgt" 607 152 -1.75 16 11.497538092368 45 1 -1.75 1 0.136010934429805 0.411623029004659
2 "big tgt" 608 152 -1.75 16 19.3812047991449 315 1 -1.75 1 0.147716951159737 0.327369754789743
2 "big tgt" 609 153 -1.75 16 16.0869250817113 315 1 -1.75 1 0.151877154128442 0.327715887523482
2 "big tgt" 610 153 -1.75 16 15.6162204077072 225 1 -1.75 1 0.139852046284659 0.331724056495204
2 "big tgt" 611 153 -1.75 16 11.1226923248522 45 1 -1.75 1 0.14388575456519 0.327715587060766
2 "big tgt" 612 153 -1.75 16 34.7115626676335 135 1 -1.75 1 0.123870749470598 0.335726516681007
2 "big tgt" 613 154 -1.75 16 12.7425383103981 315 1 -1.75 1 0.147880102264253 0.37168736402009
2 "big tgt" 614 154 -1.75 16 27.8460376008443 135 1 -1.75 1 0.171773476557519 0.371749860208865
2 "big tgt" 615 154 -1.75 16 15.5388473058492 225 1 -1.75 1 0.151879858289021 0.343674649654076
2 "big tgt" 616 154 -1.75 16 7.63142724562316 45 1 -1.75 1 0.187984927601065 0.435627874864394
2 "big tgt" 617 155 -1.75 16 NaN 45 1 -1.75 1 NaN NaN
2 "big tgt" 618 155 -1.75 16 20.0752906345834 315 1 -1.75 1 0.139885698077933 0.333700498436201
2 "big tgt" 619 155 -1.75 16 34.8122366026564 135 1 -1.75 1 0.727401243252643 0.36769662187271
2 "big tgt" 620 155 -1.75 16 15.0315609383205 225 1 -1.75 1 0.107908682253765 0.331727061119182
2 "big tgt" 621 156 -1.75 16 28.4813926398196 135 1 -1.75 1 0.147855464345866 0.347559929488853
2 "big tgt" 622 156 -1.75 16 16.5061601443658 225 1 -1.75 1 0.115892870715697 0.339706742647195
2 "big tgt" 623 156 -1.75 16 10.485861813063 45 1 -1.75 1 0.1358811346538 0.339689015362183
2 "big tgt" 624 156 -1.75 16 14.8624180497955 315 1 -1.75 1 0.155851070382369 0.347714667644368
2 "big tgt" 625 157 -1.75 16 10.523692101942 225 1 -1.75 1 0.107909583639866 0.34370439543568
2 "big tgt" 626 157 -1.75 16 14.8020511131688 315 1 -1.75 1 0.135903368874324 0.335690160726017
2 "big tgt" 627 157 -1.75 16 26.5978437715024 135 1 -1.75 1 0.223812369618145 0.40365145996293
2 "big tgt" 628 157 -1.75 16 8.03545895772378 45 1 -1.75 1 0.603445462914351 0.427618748014538
2 "big tgt" 629 158 -1.75 16 31.7828855070927 135 1 -1.75 1 0.159865849529297 0.391673224259648
2 "big tgt" 630 158 -1.75 16 10.1487462250093 225 1 -1.75 1 0.119870993445829 0.331718347709966
2 "big tgt" 631 158 -1.75 16 10.8640232943768 315 1 -1.75 1 0.131820985678814 0.251791732656329
2 "big tgt" 632 158 -1.75 16 17.4904903619065 45 1 -1.75 1 0.687339984969412 0.359713635255957
2 "big tgt" 633 159 -1.75 16 NaN 315 1 -1.75 1 NaN NaN
2 "big tgt" 634 159 -1.75 16 34.0088214341421 135 1 -1.75 1 0.123892082304337 0.331726760658285
2 "big tgt" 635 159 -1.75 16 10.9909376862747 45 1 -1.75 1 0.123895988315326 0.319725990271991
2 "big tgt" 636 159 -1.75 16 17.4027566179271 225 1 -1.75 1 0.127878317518253 0.315749369855894
2 "big tgt" 637 160 -1.75 16 13.9571840072531 45 1 -1.75 1 0.167863558802537 0.359667964964046
2 "big tgt" 638 160 -1.75 16 17.7570878807598 315 1 -1.75 1 0.159862544441239 0.335714498182142
2 "big tgt" 639 160 -1.75 16 11.7972378343049 225 1 -1.75 1 0.127893941565389 0.319709464837842
2 "big tgt" 640 160 -1.75 16 26.9679641239495 135 1 -1.75 1 0.163863502317554 0.311734891171227
2 "big tgt" 641 161 -1.75 16 8.12579004735415 315 1 -1.75 1 0.147874393479015 0.367689410772073
2 "big tgt" 642 161 -1.75 16 10.2956399958204 45 1 -1.75 1 0.147860572207037 0.311594274748586
2 "big tgt" 643 161 -1.75 16 6.55090287997553 225 1 -1.75 1 0.6554606194386 0.335719005120836
2 "big tgt" 644 161 -1.75 16 13.2052578310684 135 1 -1.75 1 0.179848705141239 0.347709259320482
2 "big tgt" 645 162 -1.75 16 5.51342448267659 45 1 -1.75 1 0.143878843928405 0.315719624073608
2 "big tgt" 646 162 -1.75 16 19.7241254412364 135 1 -1.75 1 0.159852328721399 0.323721539820554
2 "big tgt" 647 162 -1.75 16 13.2918753084611 315 1 -1.75 1 0.155862788418062 0.315735248119381
2 "big tgt" 648 162 -1.75 16 9.03851453850849 225 1 -1.75 1 0.147883106889594 0.31175892816691
2 "big tgt" 649 163 -1.75 16 17.7820727996806 315 1 -1.75 1 0.123874955944075 0.311771247126444
2 "big tgt" 650 163 -1.75 16 5.56193171628699 45 1 -1.75 1 1.32681990851802 0.323753989766601
2 "big tgt" 651 163 -1.75 16 10.8760446671023 225 1 -1.75 1 0.167788142730387 0.375443745467464
2 "big tgt" 652 163 -1.75 16 25.8509450882686 135 1 -1.75 1 0.131856740709964 0.34374165277859
2 "big tgt" 653 164 -1.75 16 27.3510075790675 135 1 -1.75 1 0.143894768437349 0.379682669594558
2 "big tgt" 654 164 -1.75 16 2.8806548419272 45 1 -1.75 1 0.159864948141148 0.407609151246106
2 "big tgt" 655 164 -1.75 16 10.4921469537911 225 1 -1.75 1 0.143870430981679 0.275779752618746
2 "big tgt" 656 164 -1.75 16 14.6025953951005 315 1 -1.75 1 0.147873492092458 0.399639384977263
2 "big tgt" 657 165 -1.75 16 21.0724302564624 135 1 -1.75 1 0.159867351840148 0.327729408331152
2 "big tgt" 658 165 -1.75 16 7.24043446330405 225 1 -1.75 1 0.135883237891221 0.315727436097859
2 "big tgt" 659 165 -1.75 16 5.84440802684881 45 1 -1.75 1 0.143882749940076 0.307742045781652
2 "big tgt" 660 165 -1.75 16 17.4045554282361 315 1 -1.75 1 0.159867952767172 0.327724000008857
2 "big tgt" 661 166 -1.75 16 8.74424348084029 225 1 -1.75 1 0.123895086928314 0.319738910156275
2 "big tgt" 662 166 -1.75 16 2.38484124022519 45 1 -1.75 1 0.135888045289676 0.323729952770464
2 "big tgt" 663 166 -1.75 16 16.1651941453027 315 1 -1.75 1 0.139884195765489 0.351706912107147
2 "big tgt" 664 166 -1.75 16 20.8618058667577 135 1 -1.75 1 0.151872947654283 0.335703681535961
2 "big tgt" 665 167 -1.75 16 3.97760569705348 45 1 -1.75 1 0.13987908790341 0.307733933297641
2 "big tgt" 666 167 -1.75 16 13.1322870443307 225 1 -1.75 1 0.127894842952173 0.307746853179424
2 "big tgt" 667 167 -1.75 16 27.5661848151939 135 1 -1.75 1 0.159851427330295 0.359676978839843
2 "big tgt" 668 167 -1.75 16 14.6582029509315 315 1 -1.75 1 0.159879370338558 0.319711267611183
2 "big tgt" 669 168 -1.75 16 13.7646108337361 315 1 -1.75 1 0.147877398103674 0.31572142684854
2 "big tgt" 670 168 -1.75 16 20.1080707506976 135 1 -1.75 1 0.151875952278488 0.331687400075907
2 "big tgt" 671 168 -1.75 16 8.79433295135181 45 1 -1.75 1 0.139886299003592 0.323726647682179
2 "big tgt" 672 168 -1.75 16 11.390965038431 225 1 -1.75 1 0.123896288778269 0.267696712009865
2 "big tgt" 673 169 -1.75 16 3.4724494184475 45 1 -1.75 1 0.119901941076705 0.323634405713619
2 "big tgt" 674 169 -1.75 16 19.3146400193542 315 1 -1.75 1 0.147788461220898 0.315721727309892
2 "big tgt" 675 169 -1.75 16 12.2166818791894 225 1 -1.75 1 0.119875500381795 0.271755358672181
2 "big tgt" 676 169 -1.75 16 21.5093555329356 135 1 -1.75 1 0.155912965645484 0.327724300470436
2 "big tgt" 677 170 -1.75 16 15.2554724576392 315 1 -1.75 1 0.155900646684813 0.311670592207747
2 "big tgt" 678 170 -1.75 16 16.1582990695373 45 1 -1.75 1 0.759346109595754 0.315733745807393
2 "big tgt" 679 170 -1.75 16 14.2719831467568 225 1 -1.75 1 0.119886016568216 0.34370018896243
2 "big tgt" 680 170 -1.75 16 17.9135297899339 135 1 -1.75 1 0.151856121756964 0.363699269546714
2 "big tgt" 681 171 -1.75 16 3.42139867459145 225 1 -1.75 1 0.163854788905837 0.343698686649077
2 "big tgt" 682 171 -1.75 16 8.5996051841894 45 1 -1.75 1 0.139889904551183 0.343718216706748
2 "big tgt" 683 171 -1.75 16 16.2624623204251 315 1 -1.75 1 0.131892195278624 0.343712808383543
2 "big tgt" 684 171 -1.75 16 25.4827123842749 135 1 -1.75 1 0.135884139279369 0.339694724149922
2 "big tgt" 685 172 -1.75 16 8.91521530759702 225 1 -1.75 1 0.135888946677824 0.349705531785048
2 "big tgt" 686 172 -1.75 16 23.7248758242376 135 1 -1.75 1 0.143885454101792 0.371687964947569
2 "big tgt" 687 172 -1.75 16 13.7098031977861 315 1 -1.75 1 0.139889904551865 0.295745782333142
2 "big tgt" 688 172 -1.75 16 9.27345237068256 45 1 -1.75 1 0.171800217714917 0.40340267706074
2 "big tgt" 689 173 -1.75 16 14.5680311402387 315 1 -1.75 1 0.139882392990557 0.303749200395487
2 "big tgt" 690 173 -1.75 16 8.6888799112889 225 1 -1.75 1 0.13194087019383 0.307733933297641
2 "big tgt" 691 173 -1.75 16 5.08047602224219 45 1 -1.75 1 0.135886242515426 0.339712751896741
2 "big tgt" 692 173 -1.75 16 17.8481157330931 135 1 -1.75 1 0.15587029997937 0.335707287085825
2 "big tgt" 693 174 -1.75 16 3.20823114350995 45 1 -1.75 1 0.147901134636413 0.371672641361783
2 "big tgt" 694 174 -1.75 16 19.7197613160255 135 1 -1.75 1 0.139826807440386 0.427633470675119
2 "big tgt" 695 174 -1.75 16 7.47834048133814 225 1 -1.75 1 0.131876270767862 0.343699888499259
2 "big tgt" 696 174 -1.75 16 11.1332084168051 315 1 -1.75 1 0.127898148039094 0.31572022499995
2 "big tgt" 697 175 -1.75 16 8.39145301409451 315 1 -1.75 1 0.127797793582886 0.339703738022763
2 "big tgt" 698 175 -1.75 16 8.41715155285292 45 1 -1.75 1 0.199833063067445 0.371614652111248
2 "big tgt" 699 175 -1.75 16 8.5418032231429 225 1 -1.75 1 0.131871463368725 0.375667890449904
2 "big tgt" 700 175 -1.75 16 17.9118343133965 135 1 -1.75 1 0.14390077768644 0.28776429802997
2 "big tgt" 701 176 -1.75 16 17.3698628561142 135 1 -1.75 1 0.147881003651946 0.307723417111902
2 "big tgt" 702 176 -1.75 16 -0.503861116229637 225 1 -1.75 1 0.11590458875412 0.35171021719384
2 "big tgt" 703 176 -1.75 16 16.1090337629235 315 1 -1.75 1 0.167861756028515 0.311734290245795
2 "big tgt" 704 176 -1.75 16 7.53336129210079 45 1 -1.75 1 0.155873004140858 0.327713183360856
2 "big tgt" 705 177 -1.75 16 17.0625013296109 315 1 -1.75 1 0.155911162871007 0.343695381560565
2 "big tgt" 706 177 -1.75 16 17.971285736096 135 1 -1.75 1 0.163859596304974 0.327727906018254
2 "big tgt" 707 177 -1.75 16 10.9324596586671 225 1 -1.75 1 0.135885040665698 0.311736393483443
2 "big tgt" 708 177 -1.75 16 3.58363183409517 45 1 -1.75 1 0.139884796690012 0.287753180920163
2 "big tgt" 709 178 -1.75 16 12.0833907552182 225 1 -1.75 1 0.119901039690149 0.315732543958575
2 "big tgt" 710 178 -1.75 16 20.6087702263779 135 1 -1.75 1 0.147880402727651 0.335712995872427
2 "big tgt" 711 178 -1.75 16 5.18423008758802 45 1 -1.75 1 0.131893697589931 0.29574187632079
2 "big tgt" 712 178 -1.75 16 10.8851220984826 315 1 -1.75 1 0.151861830541975 0.323698404213701
2 "big tgt" 713 179 -1.75 16 7.03214651765763 225 1 -1.75 1 0.139882092528069 0.351651927480816
2 "big tgt" 714 179 -1.75 16 11.1175449704952 315 1 -1.75 1 0.159862544442831 0.335709690785279
2 "big tgt" 715 179 -1.75 16 18.7296949717153 135 1 -1.75 1 0.155851971770062 0.379644811328944
2 "big tgt" 716 179 -1.75 16 11.6418711642432 45 1 -1.75 1 0.175818301947857 0.359676377913047
2 "big tgt" 717 180 -1.75 16 11.3080384419934 225 1 -1.75 1 0.135867012919789 0.347679814001367
2 "big tgt" 718 180 -1.75 16 10.4974361779579 45 1 -1.75 1 0.171951951248957 0.507519823760276
2 "big tgt" 719 180 -1.75 16 23.1705939667936 135 1 -1.75 1 0.143902880924088 0.399623160005603
2 "big tgt" 720 180 -1.75 16 11.0569987837866 315 1 -1.75 1 0.215766886815345 0.379628285894114
2 "big tgt" 721 181 -1.75 16 20.8998522727311 135 1 -1.75 1 0.167904722158028 0.391577677203486
2 "big tgt" 722 181 -1.75 16 4.5618542143524 45 1 -1.75 1 0.15982889264842 0.363670124687587
2 "big tgt" 723 181 -1.75 16 14.3150469688437 315 1 -1.75 1 0.143765569587686 0.319782477209856
2 "big tgt" 724 181 -1.75 16 6.37745891990307 225 1 -1.75 1 0.123965094676578 0.335621054364537
2 "big tgt" 725 182 -1.75 16 21.7941271300617 135 1 -1.75 1 0.159863746292331 0.343707400058065
2 "big tgt" 726 182 -1.75 16 10.2082244427591 225 1 -1.75 1 0.147882505964617 0.359667964963819
2 "big tgt" 727 182 -1.75 16 10.8298571454196 315 1 -1.75 1 0.171858507428624 0.29975575407957
2 "big tgt" 728 182 -1.75 16 5.82196035432983 45 1 -1.75 1 0.159869154615762 0.32766931584456
2 "big tgt" 729 183 -1.75 16 16.334866165486 315 1 -1.75 1 0.119899837840421 0.299739529108138
2 "big tgt" 730 183 -1.75 16 16.9885161384097 45 1 -1.75 1 0.155866093504983 0.327731511569937
2 "big tgt" 731 183 -1.75 16 19.2213581409357 135 1 -1.75 1 0.117904767226946 0.311744806432216
2 "big tgt" 732 183 -1.75 16 11.2917622758839 225 1 -1.75 1 0.139881191141285 0.315719023147494
2 "big tgt" 733 184 -1.75 16 12.0488131041929 315 1 -1.75 1 0.143884552714553 0.335700977373563
2 "big tgt" 734 184 -1.75 16 18.1207901781855 135 1 -1.75 1 0.143800723694085 0.35564567425854
2 "big tgt" 735 184 -1.75 16 10.3683119428238 45 1 -1.75 1 0.155868797666244 0.383641863192679
2 "big tgt" 736 184 -1.75 16 11.9053200639668 225 1 -1.75 1 0.131891594352965 0.339711850509957
2 "big tgt" 737 185 -1.75 16 12.5307077876798 135 1 -1.75 1 0.171859108353374 0.399663722434525
2 "big tgt" 738 185 -1.75 16 10.5431580315786 225 1 -1.75 1 0.131889791578487 0.375678406637235
2 "big tgt" 739 185 -1.75 16 8.16985766666149 45 1 -1.75 1 0.131836309263235 0.311705746315283
2 "big tgt" 740 185 -1.75 16 8.63957291261523 315 1 -1.75 1 0.139865567094603 0.299744036044558
2 "big tgt" 741 186 -1.75 16 7.73215941483188 225 1 -1.75 1 0.135944832692076 0.371690368646796
2 "big tgt" 742 186 -1.75 16 17.0237612272587 315 1 -1.75 1 0.135887444364698 0.339711550045649
2 "big tgt" 743 186 -1.75 16 17.3243719613694 135 1 -1.75 1 0.147924570706664 0.351739362052285
2 "big tgt" 744 186 -1.75 16 8.22024728401193 45 1 -1.75 1 0.131759390878869 0.327377566813766
2 "big tgt" 745 187 -1.75 16 5.23054286868899 45 1 -1.75 1 0.151890674937476 0.363641580756166
2 "big tgt" 746 187 -1.75 16 15.3168468895414 315 1 -1.75 1 0.703355534502407 0.35172283661791
2 "big tgt" 747 187 -1.75 16 12.7635540413131 225 1 -1.75 1 0.111928569260726 0.363673730238588
2 "big tgt" 748 187 -1.75 16 18.264085406703 135 1 -1.75 1 0.147863877293275 0.347643758508866
2 "big tgt" 749 188 -1.75 16 16.0878453853266 315 1 -1.75 1 0.143835276873915 0.339749107851731
2 "big tgt" 750 188 -1.75 16 8.11068650872136 225 1 -1.75 1 0.13988569807816 0.347707156083061
2 "big tgt" 751 188 -1.75 16 27.5651292999104 135 1 -1.75 1 0.127898148039776 0.335716901882506
2 "big tgt" 752 188 -1.75 16 12.9926855239467 45 1 -1.75 1 0.151877755052737 0.347704752384061
2 "big tgt" 753 189 -1.75 16 3.16457724301023 45 1 -1.75 1 0.111904832727078 0.35570486535903
2 "big tgt" 754 189 -1.75 16 11.8657728369843 225 1 -1.75 1 0.119898635990012 0.343715512546396
2 "big tgt" 755 189 -1.75 16 10.782014875851 315 1 -1.75 1 0.183842151455565 0.335729220843632
2 "big tgt" 756 189 -1.75 16 17.5534522796428 135 1 -1.75 1 0.167855446316253 0.34371220745993
2 "big tgt" 757 190 -1.75 16 11.9828433960504 225 1 -1.75 1 0.379690181159049 0.355695250559393
2 "big tgt" 758 190 -1.75 16 13.8351349257751 45 1 -1.75 1 0.171857005115953 0.323713427333587
2 "big tgt" 759 190 -1.75 16 17.6503829833611 315 1 -1.75 1 0.117975676363358 0.307727924047867
2 "big tgt" 760 190 -1.75 16 24.2102166492716 135 1 -1.75 1 0.163872215727906 0.31572172731012
2 "big tgt" 761 191 -1.75 16 7.32085804906748 45 1 -1.75 1 0.163849080119235 0.339676996866046
2 "big tgt" 762 191 -1.75 16 19.7798411903762 315 1 -1.75 1 0.159820479701011 0.339695625535796
2 "big tgt" 763 191 -1.75 16 15.3377854853554 225 1 -1.75 1 0.135889848065517 0.319616321480453
2 "big tgt" 764 191 -1.75 16 19.3263071169486 135 1 -1.75 1 0.151859727306601 0.335562764651513
2 "big tgt" 765 192 -1.75 16 16.332145935828 315 1 -1.75 1 0.151846807421634 0.315684169507676
2 "big tgt" 766 192 -1.75 16 6.40912091665093 45 1 -1.75 1 0.155870600442086 0.447441156685045
2 "big tgt" 767 192 -1.75 16 9.24645766158529 225 1 -1.75 1 0.143865022657565 0.315633090891424
2 "big tgt" 768 192 -1.75 16 24.4881931491859 135 1 -1.75 1 0.143862318494257 0.375647759466574
2 "big tgt" 769 193 -1.75 16 12.3666434157807 225 1 -1.75 1 0.139883294378933 0.355633054835607
2 "big tgt" 770 193 -1.75 16 25.3837277876311 135 1 -1.75 1 0.127808009307046 0.319712169000695
2 "big tgt" 771 193 -1.75 16 11.6045304807234 45 1 -1.75 1 0.13589044899004 0.315733144884007
2 "big tgt" 772 193 -1.75 16 17.1727410298745 315 1 -1.75 1 0.171853099103828 0.355514071708285
2 "big tgt" 773 194 -1.75 16 27.5489986692714 135 1 -1.75 1 0.127959742839494 0.291660995438178
2 "big tgt" 774 194 -1.75 16 8.88408443660014 45 1 -1.75 1 0.175832123220744 0.315713314361574
2 "big tgt" 775 194 -1.75 16 17.5551088573297 315 1 -1.75 1 0.12390109617786 0.347714367184835
2 "big tgt" 776 194 -1.75 16 10.7263737384467 225 1 -1.75 1 0.103910729004383 0.323723943522054
2 "big tgt" 777 195 -1.75 16 9.93240641671963 45 1 -1.75 1 0.119903142926205 0.335719305584007
2 "big tgt" 778 195 -1.75 16 19.4554744840555 315 1 -1.75 1 0.171856704655056 0.319737107380661
2 "big tgt" 779 195 -1.75 16 23.3683308091759 135 1 -1.75 1 0.139885698077478 0.327730009256811
2 "big tgt" 780 195 -1.75 16 9.41645744018741 225 1 -1.75 1 0.119757719106474 0.323691794040769
2 "big tgt" 781 196 -1.75 16 19.4453486255376 315 1 -1.75 1 0.127877416130787 0.343712507922191
2 "big tgt" 782 196 -1.75 16 9.81622158547078 225 1 -1.75 1 0.111901527640384 0.31971757732299
2 "big tgt" 783 196 -1.75 16 NaN 135 1 -1.75 1 NaN NaN
2 "big tgt" 784 196 -1.75 16 2.24460343641153 45 1 -1.75 1 0.139862862933114 0.299691154654965
2 "big tgt" 785 197 -1.75 16 3.53948485563121 225 1 -1.75 1 0.203834922328724 0.319710967149831
2 "big tgt" 786 197 -1.75 16 14.5822820220396 315 1 -1.75 1 0.131866055044839 0.319698047265319
2 "big tgt" 787 197 -1.75 16 14.5921910207488 45 1 -1.75 1 0.135886242516108 0.331664564932453
2 "big tgt" 788 197 -1.75 16 22.1130206329491 135 1 -1.75 1 0.135885341128414 0.327726704168981
2 "big tgt" 789 198 -1.75 16 8.8231854418167 225 1 -1.75 1 0.12389478646628 0.335662518180243
2 "big tgt" 790 198 -1.75 16 19.9014415942372 135 1 -1.75 1 0.155851370845085 0.327675024629343
2 "big tgt" 791 198 -1.75 16 12.1813527590283 315 1 -1.75 1 0.159779616808464 0.327498953639179
2 "big tgt" 792 198 -1.75 16 10.6326699262094 45 1 -1.75 1 0.147864478218025 0.375707551493633
2 "big tgt" 793 199 -1.75 16 6.04315905128471 225 1 -1.75 1 0.13190932163684 0.403603385970882
2 "big tgt" 794 199 -1.75 16 15.3918583751289 315 1 -1.75 1 0.135859501358254 0.311759529091205
2 "big tgt" 795 199 -1.75 16 21.2329901994785 135 1 -1.75 1 0.159866149991103 0.343708000983725
2 "big tgt" 796 199 -1.75 16 10.3302729933123 45 1 -1.75 1 0.163871314341122 0.359698011208593
2 "big tgt" 797 200 -1.75 16 13.9860223677749 315 1 -1.75 1 0.155868497204438 0.34370860191143
2 "big tgt" 798 200 -1.75 16 7.48384717139629 45 1 -1.75 1 0.151873849041067 0.323730553695668
2 "big tgt" 799 200 -1.75 16 11.2035787992149 225 1 -1.75 1 0.12789273971589 0.315739154131961
2 "big tgt" 800 200 -1.75 16 20.9336788283951 135 1 -1.75 1 0.167863859265935 0.323729652308202
2 "big tgt" 801 201 -1.75 16 6.33995539327186 225 1 -1.75 1 0.655447399090235 0.399647497462865
2 "big tgt" 802 201 -1.75 16 9.35099557332568 45 1 -1.75 1 0.823301343095409 0.359544174441226
2 "big tgt" 803 201 -1.75 16 15.6560622844478 315 1 -1.75 1 0.127892138790457 0.31171205602277
2 "big tgt" 804 201 -1.75 16 24.676594820728 135 1 -1.75 1 0.175842939868289 0.367675889960765
2 "big tgt" 805 202 -1.75 16 25.9086346879353 135 1 -1.75 1 0.751366428066831 0.395641131264938
2 "big tgt" 806 202 -1.75 16 13.5074987943492 225 1 -1.75 1 0.123894185541531 0.319689634317456
2 "big tgt" 807 202 -1.75 16 9.32020639312526 45 1 -1.75 1 0.111910841976396 0.375604492874572
2 "big tgt" 808 202 -1.75 16 15.9617298676636 315 1 -1.75 1 0.143840384735995 0.375678707097677
2 "big tgt" 809 203 -1.75 16 17.4166011207428 315 1 -1.75 1 0.14387613976578 0.323712525948849
2 "big tgt" 810 203 -1.75 16 5.49235896130428 45 1 -1.75 1 0.135853191647357 0.419621038740615
2 "big tgt" 811 203 -1.75 16 35.5110978535554 135 1 -1.75 1 0.135976381249066 0.363604623875744
2 "big tgt" 812 203 -1.75 16 10.4662284129981 225 1 -1.75 1 0.131886786952464 0.367377831221802
2 "big tgt" 813 204 -1.75 16 9.66737345998973 45 1 -1.75 1 0.119947911831559 0.319697746802603
2 "big tgt" 814 204 -1.75 16 17.1143978725515 315 1 -1.75 1 0.131804460246258 0.307781406361755
2 "big tgt" 815 204 -1.75 16 21.3564118270373 135 1 -1.75 1 0.13188107816768 0.315743961529961
2 "big tgt" 816 204 -1.75 16 6.17399381169151 225 1 -1.75 1 0.119908551250546 0.359656847854694
2 "big tgt" 817 205 -1.75 16 18.4599530668742 315 1 -1.75 1 0.135884139279142 0.311723774059601
2 "big tgt" 818 205 -1.75 16 11.3042627962524 225 1 -1.75 1 0.123847313401029 0.379649919190342
2 "big tgt" 819 205 -1.75 16 25.5554244681965 135 1 -1.75 1 0.155869398592813 0.371619159050169
2 "big tgt" 820 205 -1.75 16 0.610862802828061 45 1 -1.75 1 0.191844668129534 0.391657299751159
2 "big tgt" 821 206 -1.75 16 15.0996438427864 315 1 -1.75 1 0.159863145368263 0.35170691211033
2 "big tgt" 822 206 -1.75 16 22.5907797197201 135 1 -1.75 1 0.145879022402823 0.381681946684921
2 "big tgt" 823 206 -1.75 16 13.8570918726434 45 1 -1.75 1 0.10391733917595 0.411615517443579
2 "big tgt" 824 206 -1.75 16 14.4635171241403 225 1 -1.75 1 0.103912832240439 0.411655478947296
2 "big tgt" 825 207 -1.75 16 22.1599875388258 135 1 -1.75 1 0.143877341616644 0.231807374730806
2 "big tgt" 826 207 -1.75 16 13.5829848994241 225 1 -1.75 1 0.115876946208346 0.403396066887126
2 "big tgt" 827 207 -1.75 16 12.3236264715549 315 1 -1.75 1 0.119896833216217 0.291755040181897
2 "big tgt" 828 207 -1.75 16 16.5241156141024 45 1 -1.75 1 0.115888063319062 0.319734703683935
2 "big tgt" 829 208 -1.75 16 9.30081413985264 45 1 -1.75 1 0.0999157803776143 0.319699850040251
2 "big tgt" 830 208 -1.75 16 NaN 225 1 -1.75 1 NaN NaN
2 "big tgt" 831 208 -1.75 16 20.7800570833425 135 1 -1.75 1 0.139894111026251 0.311694929665919
2 "big tgt" 832 208 -1.75 16 12.9247826689931 315 1 -1.75 1 0.135850187021333 0.355717785243996
2 "big tgt" 833 209 -1.75 16 34.4753177928895 135 1 -1.75 1 0.151884064762953 0.343710705147259
2 "big tgt" 834 209 -1.75 16 12.6869548307058 315 1 -1.75 1 0.13585649673405 0.303772936928453
2 "big tgt" 835 209 -1.75 16 12.9865960602017 225 1 -1.75 1 0.115738132560182 0.315685371354448
2 "big tgt" 836 209 -1.75 16 11.6215193123555 45 1 -1.75 1 0.131832403250883 0.307741144395777
2 "big tgt" 837 210 -1.75 16 10.1760278422216 45 1 -1.75 1 0.127839858326297 0.347739606027972
2 "big tgt" 838 210 -1.75 16 17.1564179319003 315 1 -1.75 1 0.167858751404538 0.355691344547495
2 "big tgt" 839 210 -1.75 16 22.6082528883453 135 1 -1.75 1 0.159852629182524 0.29974283419574
2 "big tgt" 840 210 -1.75 16 10.7451568121904 225 1 -1.75 1 0.143882149014871 0.327715286597595
2 "big tgt" 841 211 -1.75 16 23.2918529953878 315 1 -1.75 1 0.135886843440858 0.291758044807239
2 "big tgt" 842 211 -1.75 16 24.7627498457561 135 1 -1.75 1 0.171853700030397 0.343714611158703
2 "big tgt" 843 211 -1.75 16 12.8290752466216 225 1 -1.75 1 0.147872891166571 0.335719005120154
2 "big tgt" 844 211 -1.75 16 12.4382267265983 45 1 -1.75 1 0.135885341128869 0.391676529346341
2 "big tgt" 845 212 -1.75 16 NaN 225 1 -1.75 1 NaN NaN
2 "big tgt" 846 212 -1.75 16 24.0931843138943 135 1 -1.75 1 0.147875895790776 0.327725201857447
2 "big tgt" 847 212 -1.75 16 12.9967187444813 315 1 -1.75 1 0.175857362065699 0.311740299494886
2 "big tgt" 848 212 -1.75 16 12.174473388476 45 1 -1.75 1 0.127893941565617 0.335718103734052
2 "big tgt" 849 213 -1.75 16 15.137106924206 225 1 -1.75 1 1.33082477240441 0.435584908730107
2 "big tgt" 850 213 -1.75 16 22.8157685213077 135 1 -1.75 1 0.151876553202783 0.359683589011183
2 "big tgt" 851 213 -1.75 16 12.8869326271174 315 1 -1.75 1 0.127893340641549 0.343714010233271
2 "big tgt" 852 213 -1.75 16 7.29551630041368 45 1 -1.75 1 0.139871876805955 0.339709446808229
2 "big tgt" 853 214 -1.75 16 7.99275606729865 45 1 -1.75 1 0.103874673510745 0.399619253991887
2 "big tgt" 854 214 -1.75 16 22.4610834545767 315 1 -1.75 1 0.151869943029396 0.367653355277753
2 "big tgt" 855 214 -1.75 16 24.3128017068888 135 1 -1.75 1 0.151871745804328 0.319705258362319
2 "big tgt" 856 214 -1.75 16 11.2496485196314 225 1 -1.75 1 0.139879688828387 0.335674536678425
2 "big tgt" 857 215 -1.75 16 8.58638329680915 45 1 -1.75 1 0.159856835655319 0.339659269581944
2 "big tgt" 858 215 -1.75 16 18.4933883431663 315 1 -1.75 1 0.151852516206418 0.323693897277053
2 "big tgt" 859 215 -1.75 16 22.8202761175647 135 1 -1.75 1 0.143834075025097 0.307699680578253
2 "big tgt" 860 215 -1.75 16 16.6625057452151 225 1 -1.75 1 0.123896589239848 0.323625091378517
2 "big tgt" 861 216 -1.75 16 16.0921525620222 315 1 -1.75 1 0.159780518195021 0.307834287751803
2 "big tgt" 862 216 -1.75 16 10.1789404738778 225 1 -1.75 1 0.127897547115481 0.355705466285144
2 "big tgt" 863 216 -1.75 16 24.674902343181 135 1 -1.75 1 0.199837570002273 0.375661580739916
2 "big tgt" 864 216 -1.75 16 10.8924434359927 45 1 -1.75 1 0.127880120292275 0.303719154151395
2 "big tgt" 865 217 -1.75 16 12.6574549649515 315 1 -1.75 1 0.187895990719426 0.307746252256493
2 "big tgt" 866 217 -1.75 16 6.70500549926471 225 1 -1.75 1 0.143876139766917 0.34368005797819
2 "big tgt" 867 217 -1.75 16 20.8537333587935 135 1 -1.75 1 0.139925359119616 0.323745576816236
2 "big tgt" 868 217 -1.75 16 7.40372335675598 45 1 -1.75 1 0.159809362589385 0.331847546557583
2 "big tgt" 869 218 -1.75 16 25.9779976123079 135 1 -1.75 1 0.12389959386519 0.315735849044358
2 "big tgt" 870 218 -1.75 16 14.1182387205843 225 1 -1.75 1 0.107906879477923 0.359682387162593
2 "big tgt" 871 218 -1.75 16 4.18927194941863 45 1 -1.75 1 0.107908982715117 0.347709259321618
2 "big tgt" 872 218 -1.75 16 14.3035054131979 315 1 -1.75 1 0.159867952765126 0.331719850021955
2 "big tgt" 873 219 -1.75 16 6.42463937267997 225 1 -1.75 1 0.123892382765916 0.379648416878354
2 "big tgt" 874 219 -1.75 16 13.4249782438379 315 1 -1.75 1 0.143874036530406 0.303747698082361
2 "big tgt" 875 219 -1.75 16 4.61425409780734 45 1 -1.75 1 0.11989262674183 0.339691118601195
2 "big tgt" 876 219 -1.75 16 19.1463315363452 135 1 -1.75 1 0.163862000003746 0.323686085254622
2 "big tgt" 877 220 -1.75 16 14.266965090867 315 1 -1.75 1 0.131864552733305 0.315742759681825
2 "big tgt" 878 220 -1.75 16 22.0581318038759 135 1 -1.75 1 0.163896853647202 0.347702649147777
2 "big tgt" 879 220 -1.75 16 6.71512321295928 225 1 -1.75 1 0.131891594352965 0.32775074116762
2 "big tgt" 880 220 -1.75 16 -3.42346128141043 45 1 -1.75 1 0.639442666207515 0.491572779667877
2 "big tgt" 881 221 -1.75 16 26.493716193285 135 1 -1.75 1 0.131797850070598 0.395644135888006
2 "big tgt" 882 221 -1.75 16 13.9341857642842 315 1 -1.75 1 0.135910880436313 0.351630594648896
2 "big tgt" 883 221 -1.75 16 10.0398884191839 45 1 -1.75 1 0.127930297521289 0.299697764828124
2 "big tgt" 884 221 -1.75 16 9.12014396230797 225 1 -1.75 1 0.115899781352709 0.331692808402067
2 "big tgt" 885 222 -1.75 16 23.5272052229459 315 1 -1.75 1 0.131912927186022 0.32371583103577
2 "big tgt" 886 222 -1.75 16 0.79229197950548 45 1 -1.75 1 0.107849791614171 0.335773088359247
2 "big tgt" 887 222 -1.75 16 13.8696919243045 225 1 -1.75 1 0.135857097658118 0.375676002935506
2 "big tgt" 888 222 -1.75 16 23.1779153183789 135 1 -1.75 1 0.135878430492085 0.323720938896258
2 "big tgt" 889 223 -1.75 16 22.420703655701 135 1 -1.75 1 0.127885528619117 0.319728393973946
2 "big tgt" 890 223 -1.75 16 3.90447731629362 45 1 -1.75 1 0.159866750915626 0.359683589015276
2 "big tgt" 891 223 -1.75 16 11.780053550578 225 1 -1.75 1 0.131881378629714 0.315719624076337
2 "big tgt" 892 223 -1.75 16 20.9489152718647 315 1 -1.75 1 0.159865849529979 0.311726778683806
2 "big tgt" 893 224 -1.75 16 19.307519301737 135 1 -1.75 1 0.155866393965425 0.331713540306737
2 "big tgt" 894 224 -1.75 16 14.9761733560838 315 1 -1.75 1 0.147871689317981 0.347701447299187
2 "big tgt" 895 224 -1.75 16 9.5924998020002 225 1 -1.75 1 0.139880289755638 0.355669110327653
2 "big tgt" 896 224 -1.75 16 11.6136615873704 45 1 -1.75 1 0.151869041642385 0.347697541281832
2 "big tgt" 897 225 -1.75 16 27.0001783320265 135 1 -1.75 1 0.143866224507292 0.331724657423365
2 "big tgt" 898 225 -1.75 16 10.1465406388969 225 1 -1.75 1 0.127888232775604 0.319725088886571
2 "big tgt" 899 225 -1.75 16 18.5073655255209 315 1 -1.75 1 0.147845549082376 0.32370531485094
2 "big tgt" 900 225 -1.75 16 8.07236694756592 45 1 -1.75 1 0.163862300467372 0.375643252523787
2 "big tgt" 901 226 -1.75 16 11.8456110940199 45 1 -1.75 1 0.1478752948683 0.327599308096524
2 "big tgt" 902 226 -1.75 16 25.1507001955617 135 1 -1.75 1 0.171841080609283 0.303727867556063
2 "big tgt" 903 226 -1.75 16 14.6049272777252 225 1 -1.75 1 0.115883255920835 0.411542505069065
2 "big tgt" 904 226 -1.75 16 14.1379419133598 315 1 -1.75 1 0.151873248117226 0.375597882704369
2 "big tgt" 905 227 -1.75 16 12.2622521089388 315 1 -1.75 1 0.159730340966689 0.407335730420982
2 "big tgt" 906 227 -1.75 16 8.03951271454069 45 1 -1.75 1 0.119918766974024 0.379655327515138
2 "big tgt" 907 227 -1.75 16 29.3166095514615 135 1 -1.75 1 0.143879745319737 0.295737970312985
2 "big tgt" 908 227 -1.75 16 18.7220409058463 225 1 -1.75 1 0.1399154438609 0.327708075493319
2 "big tgt" 909 228 -1.75 16 19.0328632232394 225 1 -1.75 1 0.107796609763682 0.335834683159646
2 "big tgt" 910 228 -1.75 16 17.3000488522443 315 1 -1.75 1 0.143868327741075 0.351704508410876
2 "big tgt" 911 228 -1.75 16 13.9971320396771 45 1 -1.75 1 0.143852703695302 0.299757857319491
2 "big tgt" 912 228 -1.75 16 22.7719128257985 135 1 -1.75 1 0.147881604576014 0.307659719076128
2 "big tgt" 913 229 -1.75 16 25.4300175176749 135 1 -1.75 1 0.139843933795419 0.323803265601782
2 "big tgt" 914 229 -1.75 16 4.53074123525103 45 1 -1.75 1 0.187843710258676 0.307729125894639
2 "big tgt" 915 229 -1.75 16 18.2990513906746 315 1 -1.75 1 0.773325425168423 0.369734658610923
2 "big tgt" 916 229 -1.75 16 13.6755013303331 225 1 -1.75 1 0.115904288293223 0.339722066232753
2 "big tgt" 917 230 -1.75 16 13.1234481706421 45 1 -1.75 1 0.179848104219218 0.375691626984008
2 "big tgt" 918 230 -1.75 16 16.0544424968524 315 1 -1.75 1 0.159780217735715 0.403492515326889
2 "big tgt" 919 230 -1.75 16 21.9703008952962 135 1 -1.75 1 0.12789874896589 0.335726216217608
2 "big tgt" 920 230 -1.75 16 15.1909413449109 225 1 -1.75 1 0.167857549552991 0.375685617736508
2 "big tgt" 921 231 -1.75 16 10.5004769605745 315 1 -1.75 1 0.143849098148166 0.419579574925137
2 "big tgt" 922 231 -1.75 16 3.00287649315842 45 1 -1.75 1 0.12786329439632 0.331674780654339
2 "big tgt" 923 231 -1.75 16 4.05519882548567 225 1 -1.75 1 0.179824668148285 0.34742051491321
2 "big tgt" 924 231 -1.75 16 14.7780885134641 135 1 -1.75 1 0.203787148800075 0.283791283164646
2 "big tgt" 925 232 -1.75 16 13.761349221639 315 1 -1.75 1 0.20779351499823 0.335677841768756
2 "big tgt" 926 232 -1.75 16 14.0384385124387 135 1 -1.75 1 0.155857380093948 0.331588848399406
2 "big tgt" 927 232 -1.75 16 11.4964281943102 225 1 -1.75 1 0.177753880996534 0.333817979250398
2 "big tgt" 928 232 -1.75 16 6.16287292400316 45 1 -1.75 1 0.123806150046221 0.339745502302776
2 "big tgt" 929 233 -1.75 16 14.7558060050266 315 1 -1.75 1 0.159855934270126 0.355702161197314
2 "big tgt" 930 233 -1.75 16 23.5978000594328 135 1 -1.75 1 0.1438830504012 0.303745895309476
2 "big tgt" 931 233 -1.75 16 12.1614804364807 225 1 -1.75 1 0.155864591194586 0.299756355002955
2 "big tgt" 932 233 -1.75 16 6.69258615834775 45 1 -1.75 1 0.15986194351899 0.315738252746542
2 "big tgt" 933 234 -1.75 16 3.69840654098447 45 1 -1.75 1 0.147873792557675 0.343699888501305
2 "big tgt" 934 234 -1.75 16 11.8797452332465 225 1 -1.75 1 0.151873248118591 0.343706198209475
2 "big tgt" 935 234 -1.75 16 25.6949233415159 135 1 -1.75 1 0.163866506941758 0.347700545911266
2 "big tgt" 936 234 -1.75 16 17.1243451451316 315 1 -1.75 1 0.147814000530161 0.303578237264901
2 "big tgt" 937 235 -1.75 16 17.4888267954189 135 1 -1.75 1 0.159865549065216 0.331721652797569
2 "big tgt" 938 235 -1.75 16 11.3778341118217 225 1 -1.75 1 0.127898448501128 0.279766889222174
2 "big tgt" 939 235 -1.75 16 5.10900075619873 45 1 -1.75 1 0.21181700755551 0.311730684698432
2 "big tgt" 940 235 -1.75 16 15.2867186147486 315 1 -1.75 1 0.191788481650747 0.327714385211493
2 "big tgt" 941 236 -1.75 16 7.25386907983074 225 1 -1.75 1 0.14784554908465 0.335725314827414
2 "big tgt" 942 236 -1.75 16 5.76766946084212 45 1 -1.75 1 0.17984570051749 0.335703381075746
2 "big tgt" 943 236 -1.75 16 16.0937470163634 315 1 -1.75 1 0.223792539096394 0.355716583394496
2 "big tgt" 944 236 -1.75 16 16.9517372566943 135 1 -1.75 1 0.163847577807701 0.335711493561575
2 "big tgt" 945 237 -1.75 16 11.0013642854543 225 1 -1.75 1 0.159744462700019 0.363236557386699
2 "big tgt" 946 237 -1.75 16 5.33753199904708 45 1 -1.75 1 0.151892778173078 0.335627364076572
2 "big tgt" 947 237 -1.75 16 23.3935252413717 135 1 -1.75 1 0.151870844412315 0.323685183869202
2 "big tgt" 948 237 -1.75 16 17.1640972274898 315 1 -1.75 1 0.147925772554572 0.311743905042022
2 "big tgt" 949 238 -1.75 16 14.7011385398014 315 1 -1.75 1 0.167855145852172 0.379687476998697
2 "big tgt" 950 238 -1.75 16 10.7090386768544 225 1 -1.75 1 0.167864159727287 0.335716601421609
2 "big tgt" 951 238 -1.75 16 25.9391927418157 135 1 -1.75 1 0.187853024589913 0.363685147810884
2 "big tgt" 952 238 -1.75 16 4.69674119056951 45 1 -1.75 1 0.795337003180521 0.323728149995986
2 "big tgt" 953 239 -1.75 16 14.3785607137432 225 1 -1.75 1 0.143883951792759 0.351703907479987
2 "big tgt" 954 239 -1.75 16 5.32608226030151 45 1 -1.75 1 0.19983035890391 0.479600553218916
2 "big tgt" 955 239 -1.75 16 18.0356699838633 135 1 -1.75 1 0.135884740200254 0.331725558807648
2 "big tgt" 956 239 -1.75 16 15.8028037666048 315 1 -1.75 1 0.127890636479151 0.367691213550188
2 "big tgt" 957 240 -1.75 16 8.71458557871075 225 1 -1.75 1 0.159870656929343 0.339669485307695
2 "big tgt" 958 240 -1.75 16 7.28423012894121 45 1 -1.75 1 0.691394425164617 0.39966041734624
2 "big tgt" 959 240 -1.75 16 18.8008573630749 315 1 -1.75 1 0.143878543463416 0.347691231580029
2 "big tgt" 960 240 -1.75 16 9.68726993277662 135 1 -1.75 1 0.135874524481551 0.323717633809792
2 "big tgt" 961 241 -1.75 16 8.37206981506786 45 1 0 1 0.139861060155454 0.315716619445084
2 "big tgt" 962 241 -1.75 16 22.0432223070257 135 1 0 1 0.139868271254727 0.371660923325635
2 "big tgt" 963 241 -1.75 16 16.8715561931013 315 1 0 1 0.147997282615961 0.303741087905564
2 "big tgt" 964 241 -1.75 16 10.7409223372454 225 1 0 1 0.127861792082513 0.247752916513036
2 "big tgt" 965 242 -1.75 16 24.0099793277162 135 1 0 1 0.179818959359181 0.383552625846278
2 "big tgt" 966 242 -1.75 16 4.42423237595677 45 1 0 1 0.147873492092003 0.319619025636257
2 "big tgt" 967 242 -1.75 16 8.69755964712124 225 1 0 1 0.125691251405442 0.365318762109382
2 "big tgt" 968 242 -1.75 16 20.3461547189628 315 1 0 1 0.151885867535839 0.339732882885073
2 "big tgt" 969 243 -1.75 16 11.407720016206 45 1 0 1 0.143853304623917 0.351670556151475
2 "big tgt" 970 243 -1.75 16 16.8732169731749 315 1 0 1 0.159824686172669 0.339716958371355
2 "big tgt" 971 243 -1.75 16 10.0615358948362 225 1 0 1 0.115891067943267 0.339694423688343
2 "big tgt" 972 243 -1.75 16 13.7136912114068 135 1 0 1 0.139881191140375 0.319707962526536
2 "big tgt" 973 244 -1.75 16 10.2485894695468 45 1 0 1 0.14788130411489 0.351691288065467
2 "big tgt" 974 244 -1.75 16 15.4511895241749 315 1 0 1 0.155782564948822 0.307827377121612
2 "big tgt" 975 244 -1.75 16 21.9430373492647 135 1 0 1 0.155871201366608 0.307741144396005
2 "big tgt" 976 244 -1.75 16 10.6858449210892 225 1 0 1 0.151892778177171 0.379678463123128
2 "big tgt" 977 245 -1.75 16 14.3881182718951 315 1 0 1 0.123897190163916 0.315721126386961
2 "big tgt" 978 245 -1.75 16 16.7612637524159 135 1 0 1 0.123896589241667 0.357689119326096
2 "big tgt" 979 245 -1.75 16 4.20160424828252 45 1 0 1 0.175859465302892 0.311737895795886
2 "big tgt" 980 245 -1.75 16 7.05810666551355 225 1 0 1 0.155866994889948 0.351706912107602
2 "big tgt" 981 246 -1.75 16 6.49396373247427 45 1 0 1 0.119840346278579 0.307532022531177
2 "big tgt" 982 246 -1.75 16 11.2038613105077 225 1 0 1 0.143881848550336 0.355706067210576
2 "big tgt" 983 246 -1.75 16 14.1503246207748 315 1 0 1 0.147894824924151 0.331699418569315
2 "big tgt" 984 246 -1.75 16 18.8097860015127 135 1 0 1 0.14387583930602 0.32770867642239
2 "big tgt" 985 247 -1.75 16 8.76261818492806 45 1 0 1 0.143863219884679 0.343695381564885
2 "big tgt" 986 247 -1.75 16 17.8675153031707 315 1 0 1 0.179846601908139 0.343681560293589
2 "big tgt" 987 247 -1.75 16 6.09084461408634 225 1 0 1 0.159865849527705 0.375671495998631
2 "big tgt" 988 247 -1.75 16 13.3154960580997 135 1 0 1 0.171832968119361 0.315725633321108
2 "big tgt" 989 248 -1.75 16 10.8789960531437 225 1 0 1 0.167871971750628 0.36765876359641
2 "big tgt" 990 248 -1.75 16 13.6160575748494 315 1 0 1 0.159861342596741 0.39164137523403
2 "big tgt" 991 248 -1.75 16 22.7067848610598 135 1 0 1 0.151740143254301 0.435050085592593
2 "big tgt" 992 248 -1.75 16 5.93547245636197 45 1 0 1 0.139875181890147 0.371687664482579
2 "big tgt" 993 249 -1.75 16 15.9775435185032 315 1 0 1 0.139885998542013 0.395637826180064
2 "big tgt" 994 249 -1.75 16 14.5937029717462 45 1 0 1 0.119858974949693 0.375611103043866
2 "big tgt" 995 249 -1.75 16 16.6166865781397 135 1 0 1 0.163859596304974 0.175851653278642
2 "big tgt" 996 249 -1.75 16 5.24065493617059 225 1 0 1 0.139883895301864 0.323731154618599
2 "big tgt" 997 250 -1.75 16 8.01127345900131 315 1 0 1 0.151869642571 0.319728393970308
2 "big tgt" 998 250 -1.75 16 2.80360870785797 225 1 0 1 0.131884984178214 0.339718460681524
2 "big tgt" 999 250 -1.75 16 7.78426453166148 45 1 0 1 0.131885885565225 0.399668229367762
2 "big tgt" 1000 250 -1.75 16 9.3804702195024 135 1 0 1 0.147876797173922 0.275771339670428
2 "big tgt" 1001 251 -1.75 16 4.22401182509453 225 1 0 0 0.179853813001046 0.411627836407206
2 "big tgt" 1002 251 -1.75 16 11.7838788839753 315 1 0 0 0.159824385712 0.355670913102131
2 "big tgt" 1003 251 -1.75 16 6.12525242519443 45 1 0 0 0.147853962029785 0.411636549810282
2 "big tgt" 1004 251 -1.75 16 22.9960738453354 135 1 0 0 0.147836234745682 0.395557602709687
2 "big tgt" 1005 252 -1.75 16 0.502098831428131 45 1 0 0 0.12793871046506 0.307596621959874
2 "big tgt" 1006 252 -1.75 16 14.2178160035332 135 1 0 0 0.167836517190153 0.335599721531253
2 "big tgt" 1007 252 -1.75 16 8.66632055360652 315 1 0 0 0.143887256876951 0.307711098151231
2 "big tgt" 1008 252 -1.75 16 8.76802538941701 225 1 0 0 0.119897434140512 0.327724901398597
2 "big tgt" 1009 253 -1.75 16 6.87073074464394 315 1 0 0 0.155871802291131 0.359699813981024
2 "big tgt" 1010 253 -1.75 16 -1.59334265348229 225 1 0 0 0.143780292249176 0.355792299923905
2 "big tgt" 1011 253 -1.75 16 4.23842257562616 45 1 0 0 0.159865549065216 0.387659947424254
2 "big tgt" 1012 253 -1.75 16 12.5625827081807 135 1 0 0 0.203825607995441 0.35171051765883
2 "big tgt" 1013 254 -1.75 16 5.87597596359496 135 1 0 0 0.163764950634686 0.37157769523219
2 "big tgt" 1014 254 -1.75 16 1.69134200738995 225 1 0 0 0.159871858777933 0.323730253233862
2 "big tgt" 1015 254 -1.75 16 8.72419839146676 315 1 0 0 0.159861943513988 0.347699344059947
2 "big tgt" 1016 254 -1.75 16 0.723787954352178 45 1 0 0 0.167847333832015 0.359676978836433
2 "big tgt" 1017 255 -1.75 16 -3.20004696514447 45 1 0 0 0.143882749938257 0.371627571993031
2 "big tgt" 1018 255 -1.75 16 3.01066911186616 225 1 0 0 0.163851483817325 0.355680527902678
2 "big tgt" 1019 255 -1.75 16 8.68628785288207 315 1 0 0 0.167895708284959 0.311667587589454
2 "big tgt" 1020 255 -1.75 16 5.45581997204099 135 1 0 0 0.175925867503793 0.359699813986936
2 "big tgt" 1021 256 -1.75 16 2.30008821419086 315 1 0 0 0.151866037018408 0.307754064278924
2 "big tgt" 1022 256 -1.75 16 -0.538104644096533 45 1 0 0 0.167837418569889 0.327708375953989
2 "big tgt" 1023 256 -1.75 16 4.60036309295481 225 1 0 0 0.151893379097601 0.259771714645467
2 "big tgt" 1024 256 -1.75 16 6.44181728124153 135 1 0 0 0.231744277619782 0.391608023910976
2 "big tgt" 1025 257 -1.75 16 4.47048279561205 225 1 0 0 0.163864403701155 0.319702253740616
2 "big tgt" 1026 257 -1.75 16 12.5837142938254 135 1 0 0 0.187842207936683 0.363699570010795
2 "big tgt" 1027 257 -1.75 16 -3.82122505702716 315 1 0 0 0.151626267990196 0.315928145006183
2 "big tgt" 1028 257 -1.75 16 2.82543875005197 45 1 0 0 0.159861643055592 0.307745651326513
2 "big tgt" 1029 258 -1.75 16 4.07890925211433 135 1 0 0 0.179831278320307 0.311752618457831
2 "big tgt" 1030 258 -1.75 16 0.632245204203872 45 1 0 0 0.575531300230978 0.247789272468253
2 "big tgt" 1031 258 -1.75 16 -1.28186406929125 225 1 0 0 0.13189489943943 0.327705371339562
2 "big tgt" 1032 258 -1.75 16 7.50866405033196 315 1 0 0 0.167859652788138 0.347711663021983
2 "big tgt" 1033 259 -1.75 16 9.63983763340139 135 1 0 0 0.167852141230924 0.355712677382598
2 "big tgt" 1034 259 -1.75 16 -0.902053773477172 225 1 0 0 0.17985351254174 0.339712451435844
2 "big tgt" 1035 259 -1.75 16 1.95709033758932 45 1 0 0 0.147877097641413 0.315711511587324
2 "big tgt" 1036 259 -1.75 16 -0.558623112935658 315 1 0 0 0.167843427820117 0.319727192123537
2 "big tgt" 1037 260 -1.75 16 -0.749333725727859 225 1 0 0 0.123898992940212 0.335714197718062
2 "big tgt" 1038 260 -1.75 16 3.55818041119927 315 1 0 0 0.147879801800627 0.291749030926439
2 "big tgt" 1039 260 -1.75 16 0.965259440673752 135 1 0 0 0.167839822268888 0.299746139283343
2 "big tgt" 1040 260 -1.75 16 -3.07393475666055 45 1 0 0 0.13188348186759 0.295714233771832
3 "big tgt" 1 1 1.75 16 9.7861221679493 135 0 0 0 0.123885192812589 0.279736754969875
3 "big tgt" 2 1 1.75 16 -5.21347317057968 315 0 0 0 0.135819135773163 0.311752100413633
3 "big tgt" 3 1 1.75 16 -3.25544177980188 225 0 0 0 0.0998998243470837 0.247792019239492
3 "big tgt" 4 1 1.75 16 -2.20955539900482 45 0 0 0 0.0878577133149534 0.29971419591763
3 "big tgt" 5 2 1.75 16 -8.33805814602818 315 0 0 0 0.203746881905102 0.195900790648505
3 "big tgt" 6 2 1.75 16 -10.9027872175214 135 0 0 0 0.111904076554152 0.279713318554377
3 "big tgt" 7 2 1.75 16 -0.760582398844046 45 0 0 0 0.0839206959773939 0.283655744295483
3 "big tgt" 8 2 1.75 16 -4.27978251420276 225 0 0 0 0.0879229146247376 0.24379160339334
3 "big tgt" 9 3 1.75 16 -0.163146780818339 135 0 0 0 0.135886440350994 0.295750136562162
3 "big tgt" 10 3 1.75 16 -1.20382201077714 225 0 0 0 0.103908052331725 0.271813744195708
3 "big tgt" 11 3 1.75 16 -0.0888162301668558 315 0 0 0 0.115876548981802 0.303752771055684
3 "big tgt" 12 3 1.75 16 -0.161544953281182 45 0 0 0 0.0839513435976968 0.251757580929233
3 "big tgt" 13 4 1.75 16 -11.030234794464 45 0 0 0 0.131882418902485 0.259768928961847
3 "big tgt" 14 4 1.75 16 -6.7759725093999 225 0 0 0 0.0879262197602664 0.24778600990221
3 "big tgt" 15 4 1.75 16 -4.63189193211143 135 0 0 0 0.135892149221441 0.259742487877656
3 "big tgt" 16 4 1.75 16 -0.588009234447668 315 0 0 0 0.119894091439242 0.271746139151041
3 "big tgt" 17 5 1.75 16 -7.18364284500551 45 0 0 0 0.0879325295644477 0.279735853569292
3 "big tgt" 18 5 1.75 16 -2.82486832484246 135 0 0 0 0.14386443656155 0.299719003387459
3 "big tgt" 19 5 1.75 16 5.20865411609535 225 0 0 0 0.107904261641721 0.275744151262259
3 "big tgt" 20 5 1.75 16 -3.25371392538813 315 0 0 0 0.147872364079305 0.255758297242231
3 "big tgt" 21 6 1.75 16 -0.398746377905828 225 0 0 0 0.0999031294826196 0.255755292573589
3 "big tgt" 22 6 1.75 16 0.757115479705395 45 0 0 0 0.0959189388471842 0.287744797866907
3 "big tgt" 23 6 1.75 16 -2.58975339744382 315 0 0 0 0.119897697041651 0.279746670376483
3 "big tgt" 24 6 1.75 16 -3.78325537051289 135 0 0 0 0.139866724917177 0.275725822783414
3 "big tgt" 25 7 1.75 16 -1.66927415273616 225 0 0 0 0.115906595668356 0.267747225639241
3 "big tgt" 26 7 1.75 16 -6.21897510765547 315 0 0 0 0.119904607779574 0.259770431296126
3 "big tgt" 27 7 1.75 16 6.16773707643722 45 0 0 0 0.0839318132514464 0.355659022989975
3 "big tgt" 28 7 1.75 16 -5.48449710221918 135 0 0 0 0.139892264600704 0.295717986607578
3 "big tgt" 29 8 1.75 16 -2.52308401466547 315 0 0 0 0.131773048963524 0.283873582772912
3 "big tgt" 30 8 1.75 16 -4.5390640049183 135 0 0 0 0.147880777151549 0.287704835773802
3 "big tgt" 31 8 1.75 16 -6.22446399091113 45 0 0 0 0.111905879355355 0.287711145577958
3 "big tgt" 32 8 1.75 16 1.04442182303311 225 0 0 0 0.131897742712646 0.295724296411777
3 "big tgt" 33 9 1.75 16 -4.34597377103255 135 0 0 0 0.163860205988087 0.279726238629607
3 "big tgt" 34 9 1.75 16 4.01685845727798 45 0 0 0 0.0879208113566605 0.243770871179663
3 "big tgt" 35 9 1.75 16 -7.29116776835201 315 0 0 0 0.139863119314811 0.299713895450751
3 "big tgt" 36 9 1.75 16 -5.76381663565788 225 0 0 0 0.123904122225127 0.263712556570411
3 "big tgt" 37 10 1.75 16 1.65713959814495 225 0 0 0 0.119903105445289 0.267755037777675
3 "big tgt" 38 10 1.75 16 -6.3192867982348 45 0 0 0 0.11989619470738 0.307666351977645
3 "big tgt" 39 10 1.75 16 -2.50973798385166 315 0 0 0 0.147864251473919 0.315599879092119
3 "big tgt" 40 10 1.75 16 -2.73577875260894 135 0 0 0 0.127883204923819 0.287742995065841
3 "big tgt" 41 11 1.75 16 0.863063498748716 315 1 0 0 0.115906295201455 0.33166133538289
3 "big tgt" 42 11 1.75 16 -0.933779346422358 45 1 0 0 0.151859258916488 0.279760191385392
3 "big tgt" 43 11 1.75 16 -1.21785431785476 225 1 0 0 0.0959105257749258 0.247631269466524
3 "big tgt" 44 11 1.75 16 -2.19541475581834 135 1 0 0 0.183827731529234 0.33965255213549
3 "big tgt" 45 12 1.75 16 2.40651221633111 135 1 0 0 0.199787930486394 0.303682161342266
3 "big tgt" 46 12 1.75 16 0.0539660370213064 225 1 0 0 0.459552953379017 0.483492650880905
3 "big tgt" 47 12 1.75 16 8.65024122524582 45 1 0 0 0.0839230997123366 0.323695057380164
3 "big tgt" 48 12 1.75 16 -5.24161256875453 315 1 0 0 0.123877681140939 0.295690644122786
3 "big tgt" 49 13 1.75 16 -2.51812974089819 315 1 0 0 0.135753033062727 0.283471257640102
3 "big tgt" 50 13 1.75 16 -4.54969947191746 135 1 0 0 0.175523428302839 0.299659811415012
3 "big tgt" 51 13 1.75 16 -2.45702530964428 45 1 0 0 0.123860554529614 0.275705691503489
3 "big tgt" 52 13 1.75 16 -8.00841777433194 225 1 0 0 0.50755794353266 0.263748612594199
3 "big tgt" 53 14 1.75 16 2.21988444630757 135 1 0 0 1.09091075713438 0.319658585510098
3 "big tgt" 54 14 1.75 16 0.918218572620443 45 1 0 0 0.319726791488662 0.327743247457946
3 "big tgt" 55 14 1.75 16 0.78755164947654 315 1 0 0 0.123883690478266 0.319742415765646
3 "big tgt" 56 14 1.75 16 6.51034351389772 225 1 0 0 0.127861571309467 0.371707258738624
3 "big tgt" 57 15 1.75 16 -5.36749887758377 135 1 0 0 0.207820912133286 0.315735089181629
3 "big tgt" 58 15 1.75 16 5.59799784713192 315 1 0 0 0.159867001346669 0.371621325215187
3 "big tgt" 59 15 1.75 16 -0.645719543992603 225 1 0 0 0.119893490505575 0.307733055621867
3 "big tgt" 60 15 1.75 16 -0.0120043867068021 45 1 0 0 0.115906896135215 0.283758503963412
3 "big tgt" 61 16 1.75 16 -5.71418335740759 315 1 0 0 0.139880245926093 0.33570652079203
3 "big tgt" 62 16 1.75 16 -0.241279738481713 225 1 0 0 0.0958645543445016 0.239844069715531
3 "big tgt" 63 16 1.75 16 2.64891259770699 45 1 0 0 0.411644112622071 0.27575346573505
3 "big tgt" 64 16 1.75 16 1.0739190377126 135 1 0 0 0.155869289702423 0.299727115992795
3 "big tgt" 65 17 1.75 16 -7.67549007584273 45 1 0 0 0.139877241257437 0.267754737310867
3 "big tgt" 66 17 1.75 16 1.20535982599749 225 1 0 0 0.243791903860256 0.339707537571968
3 "big tgt" 67 17 1.75 16 3.80838528344303 135 1 0 0 0.183818116589578 0.331714818484954
3 "big tgt" 68 17 1.75 16 0.378760527944622 315 1 0 0 0.195822068329818 0.367688514413658
3 "big tgt" 69 18 1.75 16 5.81874699474705 225 1 0 0 0.171850821806942 0.31572307050709
3 "big tgt" 70 18 1.75 16 0.94959813562336 135 1 0 0 0.203826806091286 0.359689785989644
3 "big tgt" 71 18 1.75 16 0.984424427951016 45 1 0 0 0.127885308191821 0.283744081553948
3 "big tgt" 72 18 1.75 16 1.81559237886864 315 1 0 0 0.155856970560819 0.299743040736672
3 "big tgt" 73 19 1.75 16 2.7116476462558 135 1 0 0 0.199829394913792 0.363690502302603
3 "big tgt" 74 19 1.75 16 -1.25497468182342 225 1 0 0 0.199825488844596 0.323729911536589
3 "big tgt" 75 19 1.75 16 1.86558190404764 315 1 0 0 0.139884452462297 0.319726491021697
3 "big tgt" 76 19 1.75 16 -4.91548386302063 45 1 0 0 0.39965638609263 0.283758804430391
3 "big tgt" 77 20 1.75 16 1.85820681169018 45 1 0 0 0.139870630986366 0.31173677660351
3 "big tgt" 78 20 1.75 16 -3.25274841617223 135 1 0 0 0.167846800358461 0.267777873259575
3 "big tgt" 79 20 1.75 16 3.02844135959094 315 1 0 0 0.159864898078609 0.295741723489868
3 "big tgt" 80 20 1.75 16 -3.4380246330339 225 1 0 0 0.527537788215398 0.263778358813965
3 "big tgt" 81 21 1.75 16 NaN 315 1 1.75 1 NaN NaN
3 "big tgt" 82 21 1.75 16 -0.250230742696476 135 1 1.75 1 0.243777481450707 2.04204042240843
3 "big tgt" 83 21 1.75 16 -4.84445779265061 225 1 1.75 1 0.171707198645151 0.319704556940565
3 "big tgt" 84 21 1.75 16 -6.69342520140597 45 1 1.75 1 0.375622041527947 0.319670904651673
3 "big tgt" 85 22 1.75 16 -0.813859700989541 135 1 1.75 1 0.151848742576306 0.303734442576967
3 "big tgt" 86 22 1.75 16 -0.415676074084533 45 1 1.75 1 0.171851723207681 0.291712462824819
3 "big tgt" 87 22 1.75 16 -2.32653937132974 225 1 1.75 1 0.119881471830922 0.267722286889409
3 "big tgt" 88 22 1.75 16 9.51854911184352 315 1 1.75 1 0.135873219808843 0.307708717805951
3 "big tgt" 89 23 1.75 16 1.29968971659444 135 1 1.75 1 0.671352046810455 0.271741031214276
3 "big tgt" 90 23 1.75 16 3.56397383508005 315 1 1.75 1 0.139864321182245 0.311716945790351
3 "big tgt" 91 23 1.75 16 -3.25065824747022 45 1 1.75 1 0.139864020715379 0.299726214592397
3 "big tgt" 92 23 1.75 16 6.14466929966765 225 1 1.75 1 0.507502958096438 0.287535672928584
3 "big tgt" 93 24 1.75 16 4.34823815670556 225 1 1.75 1 0.139883851528509 0.307834012488684
3 "big tgt" 94 24 1.75 16 6.23559742137326 315 1 1.75 1 0.155861778030726 0.319688331729935
3 "big tgt" 95 24 1.75 16 -2.0851625138274 135 1 1.75 1 0.179836930622798 0.295742324423713
3 "big tgt" 96 24 1.75 16 2.23808460655787 45 1 1.75 1 0.663417618295114 0.287706638575003
3 "big tgt" 97 25 1.75 16 3.68893770371225 225 1 1.75 1 0.103905648596765 0.251722726772982
3 "big tgt" 98 25 1.75 16 7.43122313733272 315 1 1.75 1 0.127857665240242 0.295735413685748
3 "big tgt" 99 25 1.75 16 -9.83638153620932 45 1 1.75 1 0.155860876630072 0.255701809471532
3 "big tgt" 100 25 1.75 16 -2.34244090995283 135 1 1.75 1 0.151826808495059 0.279759289984725
3 "big tgt" 101 26 1.75 16 -0.961060742831069 45 1 1.75 1 0.0999001248138711 0.271728411605977
3 "big tgt" 102 26 1.75 16 6.16209228647688 315 1 1.75 1 0.135759042400025 0.299762270616043
3 "big tgt" 103 26 1.75 16 -7.4354939207597 135 1 1.75 1 0.123884291411969 0.26761772442012
3 "big tgt" 104 26 1.75 16 4.73167270151002 225 1 1.75 1 0.0839273062484267 0.303710405227491
3 "big tgt" 105 27 1.75 16 7.71974208116211 315 1 1.75 1 0.143954276154375 0.271721801334763
3 "big tgt" 106 27 1.75 16 -0.742961241459754 135 1 1.75 1 0.139879945459199 0.291628332102448
3 "big tgt" 107 27 1.75 16 -4.11491379135798 45 1 1.75 1 0.107744413269245 0.291830546302947
3 "big tgt" 108 27 1.75 16 -1.04457358839109 225 1 1.75 1 0.111885147141663 0.275561467408011
3 "big tgt" 109 28 1.75 16 6.53441909002083 315 1 1.75 1 0.135887041284718 0.275684358356045
3 "big tgt" 110 28 1.75 16 2.05339879916884 225 1 1.75 1 0.111878837337372 0.267750230307797
3 "big tgt" 111 28 1.75 16 -3.60509945210414 135 1 1.75 1 0.131883019836209 0.299620149788666
3 "big tgt" 112 28 1.75 16 -2.36108810181034 45 1 1.75 1 0.103912258867922 0.21578658920231
3 "big tgt" 113 29 1.75 16 3.37441870801346 225 1 1.75 1 0.119823181259051 0.255846934967508
3 "big tgt" 114 29 1.75 16 6.40439952507575 315 1 1.75 1 0.119897096107991 0.295723094544257
3 "big tgt" 115 29 1.75 16 1.83722873225247 45 1 1.75 1 0.095808367040604 0.263577046014063
3 "big tgt" 116 29 1.75 16 3.13570477987999 135 1 1.75 1 0.147789435224354 0.251658426863571
3 "big tgt" 117 30 1.75 16 14.3902002259451 315 1 1.75 1 0.123914037631664 0.28769882643661
3 "big tgt" 118 30 1.75 16 0.41199281712407 45 1 1.75 1 0.107876318223248 0.315707446229851
3 "big tgt" 119 30 1.75 16 -0.886128577905099 135 1 1.75 1 0.131827733933051 0.263774152277847
3 "big tgt" 120 30 1.75 16 1.83216989187239 225 1 1.75 1 0.123950694589212 0.29174521371317
3 "big tgt" 121 31 1.75 16 2.20924993995793 135 1 1.75 1 0.139873034721347 0.271738026545506
3 "big tgt" 122 31 1.75 16 1.39139286994725 45 1 1.75 1 0.119943368005238 0.263764236871225
3 "big tgt" 123 31 1.75 16 -7.1684790630704 225 1 1.75 1 0.11587474618068 0.25977433736557
3 "big tgt" 124 31 1.75 16 5.93593956756956 315 1 1.75 1 0.167836884951896 0.295755845432609
3 "big tgt" 125 32 1.75 16 5.53817762872931 225 1 1.75 1 0.111925710168407 0.307701807067815
3 "big tgt" 126 32 1.75 16 7.8323972543202 315 1 1.75 1 0.147867556609526 0.299728317860286
3 "big tgt" 127 32 1.75 16 0.160759099633847 45 1 1.75 1 0.103891526654024 0.283770823105044
3 "big tgt" 128 32 1.75 16 0.952935739436851 135 1 1.75 1 0.191825258085998 0.23179756705963
3 "big tgt" 129 33 1.75 16 1.14291621761713 135 1 1.75 1 0.175845228315723 0.279745168042211
3 "big tgt" 130 33 1.75 16 10.2057579466462 225 1 1.75 1 0.0999118430216868 0.283732663813055
3 "big tgt" 131 33 1.75 16 1.98391381078951 45 1 1.75 1 0.147864251473834 0.407639490240001
3 "big tgt" 132 33 1.75 16 9.58413392884142 315 1 1.75 1 0.135881632881251 0.415628904191294
3 "big tgt" 133 34 1.75 16 -13.4705469061929 45 1 1.75 1 0.13188752683925 0.243772673980914
3 "big tgt" 134 34 1.75 16 8.51678205830687 135 1 1.75 1 0.139882048727372 0.287748103002457
3 "big tgt" 135 34 1.75 16 10.5880229904741 315 1 1.75 1 0.131879714700688 0.32372390219922
3 "big tgt" 136 34 1.75 16 7.62596493517638 225 1 1.75 1 0.107905763976021 0.367683106009963
3 "big tgt" 137 35 1.75 16 0.848461404248742 45 1 1.75 1 0.091920926735952 0.295737817420786
3 "big tgt" 138 35 1.75 16 -1.52706909520778 225 1 1.75 1 0.107907266310463 0.299733425797058
3 "big tgt" 139 35 1.75 16 0.29708759916697 135 1 1.75 1 0.17984113715903 0.29973462766435
3 "big tgt" 140 35 1.75 16 5.83515613647347 315 1 1.75 1 0.135885538950447 0.295745028625447
3 "big tgt" 141 36 1.75 16 -2.13821090881457 45 1 1.75 1 0.0959162346454718 0.283757001629112
3 "big tgt" 142 36 1.75 16 6.18484035607416 225 1 1.75 1 0.0999160495578053 0.371686826991834
3 "big tgt" 143 36 1.75 16 -1.93996045601919 135 1 1.75 1 0.13987603939006 0.315732985913428
3 "big tgt" 144 36 1.75 16 5.84757901854624 315 1 1.75 1 0.119897697041608 0.25977644063363
3 "big tgt" 145 37 1.75 16 -0.184359586440495 135 1 1.75 1 0.135884938016602 0.279757186716665
3 "big tgt" 146 37 1.75 16 1.31751442584202 45 1 1.75 1 0.0799313974052325 0.471597167679136
3 "big tgt" 147 37 1.75 16 NaN 225 1 1.75 1 NaN NaN
3 "big tgt" 148 37 1.75 16 10.8670114093975 315 1 1.75 1 0.123896610553516 0.283760907698309
3 "big tgt" 149 38 1.75 16 11.4639377340292 315 1 1.75 1 0.115905393800801 0.463602044857339
3 "big tgt" 150 38 1.75 16 2.09220023685673 45 1 1.75 1 0.0959141313772989 0.355693276212605
3 "big tgt" 151 38 1.75 16 -2.4179777853454 135 1 1.75 1 0.139878743591794 0.37967924561201
3 "big tgt" 152 38 1.75 16 4.32437736379539 225 1 1.75 1 0.135885839417199 0.379684954482286
3 "big tgt" 153 39 1.75 16 3.63693247411838 45 1 1.75 1 0.111903776087274 0.331729240894447
3 "big tgt" 154 39 1.75 16 2.91780171986401 135 1 1.75 1 0.147878072949766 0.33572154413514
3 "big tgt" 155 39 1.75 16 6.72846173773979 315 1 1.75 1 0.139882649661104 0.311734072401691
3 "big tgt" 156 39 1.75 16 7.16512730082989 225 1 1.75 1 0.119900100776533 0.32772371711178
3 "big tgt" 157 40 1.75 16 2.41510925981141 45 1 1.75 1 0.099913345355958 0.311744588741931
3 "big tgt" 158 40 1.75 16 5.30715156459613 225 1 1.75 1 0.119897396574743 0.267778173726356
3 "big tgt" 159 40 1.75 16 7.01139723281904 315 1 1.75 1 0.137888150608376 0.263781663949487
3 "big tgt" 160 40 1.75 16 4.20501805982202 135 1 1.75 1 0.16786122276784 0.37767783582143
3 "big tgt" 161 41 1.75 16 5.77347845496898 135 1 1.75 1 0.135885538950333 0.335706520791859
3 "big tgt" 162 41 1.75 16 2.5320433784046 45 1 1.75 1 0.123896009619727 0.431644389051883
3 "big tgt" 163 41 1.75 16 9.85177340165814 315 1 1.75 1 0.14787026081126 0.359703607465235
3 "big tgt" 164 41 1.75 16 5.87372534051978 225 1 1.75 1 0.103914061669059 0.363688098567593
3 "big tgt" 165 42 1.75 16 2.44055532064523 135 1 1.75 1 0.139883250594664 0.347677120710216
3 "big tgt" 166 42 1.75 16 10.8073041233109 315 1 1.75 1 0.131867996492929 0.419568926197655
3 "big tgt" 167 42 1.75 16 3.41606707848727 45 1 1.75 1 0.0799310969384806 0.291704650686199
3 "big tgt" 168 42 1.75 16 7.56994030642936 225 1 1.75 1 0.0998352239711835 0.291606698488351
3 "big tgt" 169 43 1.75 16 9.03313091283025 315 1 1.75 1 0.139865823516573 0.243791302926468
3 "big tgt" 170 43 1.75 16 1.10364606573016 225 1 1.75 1 0.0959189388473192 0.267807319012263
3 "big tgt" 171 43 1.75 16 -1.23497152088454 135 1 1.75 1 0.159861292476251 0.311717546724196
3 "big tgt" 172 43 1.75 16 7.60342613629691 45 1 1.75 1 0.111893259747035 0.255775724320415
3 "big tgt" 173 44 1.75 16 -2.14628430957045 135 1 1.75 1 0.139852903441408 0.275769390478786
3 "big tgt" 174 44 1.75 16 3.80630812534544 45 1 1.75 1 0.0998490454466605 0.299557652681074
3 "big tgt" 175 44 1.75 16 7.57266580885378 225 1 1.75 1 0.099900124813928 0.291741007176881
3 "big tgt" 176 44 1.75 16 13.9106014291807 315 1 1.75 1 0.127790661129211 0.331528829495312
3 "big tgt" 177 45 1.75 16 4.45628309528944 45 1 1.75 1 0.0879105954832653 0.319636350962185
3 "big tgt" 178 45 1.75 16 4.98333919528444 135 1 1.75 1 0.181847053952481 0.377726210986509
3 "big tgt" 179 45 1.75 16 10.8186390253908 315 1 1.75 1 0.155817909868517 0.399648874421132
3 "big tgt" 180 45 1.75 16 10.3051647219207 225 1 1.75 1 0.115857319102304 0.255743273898929
3 "big tgt" 181 46 1.75 16 8.52656440774073 135 1 1.75 1 0.163808525687273 0.295694850658947
3 "big tgt" 182 46 1.75 16 8.49055628789756 315 1 1.75 1 0.13184576194493 0.231794261924165
3 "big tgt" 183 46 1.75 16 4.28261422948759 45 1 1.75 1 0.0999082374193563 0.335697506786062
3 "big tgt" 184 46 1.75 16 -2.19713913052791 225 1 1.75 1 0.103912859801653 0.291717570761307
3 "big tgt" 185 47 1.75 16 15.8845356367808 315 1 1.75 1 0.13978109186047 0.379749855325144
3 "big tgt" 186 47 1.75 16 3.70119754754706 45 1 1.75 1 0.103936897150732 0.323725104066625
3 "big tgt" 187 47 1.75 16 5.08376702005453 225 1 1.75 1 0.119975217492936 0.299708186580119
3 "big tgt" 188 47 1.75 16 5.8525192844214 135 1 1.75 1 0.14790060796463 0.347680425845738
3 "big tgt" 189 48 1.75 16 0.987797827074429 135 1 1.75 1 0.167815551804381 0.327756167533096
3 "big tgt" 190 48 1.75 16 2.34495070470352 225 1 1.75 1 0.127879899788354 0.271762063894812
3 "big tgt" 191 48 1.75 16 10.4990459492448 315 1 1.75 1 0.13187701049884 0.283732663812998
3 "big tgt" 192 48 1.75 16 -1.00284308276642 45 1 1.75 1 0.115838389689941 0.331757184312949
3 "big tgt" 193 49 1.75 16 6.43075193689435 45 1 1.75 1 0.0999166504915365 0.419650352717952
3 "big tgt" 194 49 1.75 16 6.55852864227144 135 1 1.75 1 0.14787296501305 0.311616289390486
3 "big tgt" 195 49 1.75 16 9.29509304369558 225 1 1.75 1 0.115849206497046 0.235822320721866
3 "big tgt" 196 49 1.75 16 10.307782373704 315 1 1.75 1 0.135888844086026 0.379659114331844
3 "big tgt" 197 50 1.75 16 12.479445770693 315 1 1.75 1 0.135883736149367 0.311727762597513
3 "big tgt" 198 50 1.75 16 2.1415100932078 45 1 1.75 1 0.0919176216003734 0.315726375642555
3 "big tgt" 199 50 1.75 16 2.41313272888673 225 1 1.75 1 0.099911542554878 0.367671988736049
3 "big tgt" 200 50 1.75 16 6.01198242292769 135 1 1.75 1 0.161878326543672 0.353666026271696
3 "big tgt" 201 51 1.75 16 9.41928071007129 315 1 1.75 1 0.139863419781705 0.233768930163592
3 "big tgt" 202 51 1.75 16 2.11359547663123 135 1 1.75 1 0.135884938016602 0.355660224857559
3 "big tgt" 203 51 1.75 16 12.5056925865469 225 1 1.75 1 0.119870054089972 0.303706799625218
3 "big tgt" 204 51 1.75 16 2.91573795745383 45 1 1.75 1 0.111906179822142 0.307680774387165
3 "big tgt" 205 52 1.75 16 3.25841233964187 45 1 1.75 1 0.727347051848994 0.287713248845989
3 "big tgt" 206 52 1.75 16 11.6598053476707 315 1 1.75 1 0.131889930573607 0.27976259512036
3 "big tgt" 207 52 1.75 16 10.7956835388942 225 1 1.75 1 0.115896379795231 0.319668200450451
3 "big tgt" 208 52 1.75 16 8.536506771763 135 1 1.75 1 0.151861061717455 0.291723580099301
3 "big tgt" 209 53 1.75 16 12.4410213118902 315 1 1.75 1 0.15985678547338 0.363581132363151
3 "big tgt" 210 53 1.75 16 4.81569984189797 135 1 1.75 1 0.163979190866485 0.439577014765405
3 "big tgt" 211 53 1.75 16 2.60722088869594 225 1 1.75 1 0.12389240401717 0.355672243531785
3 "big tgt" 212 53 1.75 16 7.70192273020139 45 1 1.75 1 0.103899939726261 0.267755939178187
3 "big tgt" 213 54 1.75 16 4.33411433721261 45 1 1.75 1 0.527561224630517 0.315707145762303
3 "big tgt" 214 54 1.75 16 16.3913993600236 315 1 1.75 1 0.131881817968747 0.311700119646048
3 "big tgt" 215 54 1.75 16 10.5730768964859 225 1 1.75 1 0.0998845005370868 0.287694619900435
3 "big tgt" 216 54 1.75 16 6.2561159376521 135 1 1.75 1 0.159854381738342 0.291719073095237
3 "big tgt" 217 55 1.75 16 3.0030882762771 45 1 1.75 1 0.103909254199266 0.195809749188243
3 "big tgt" 218 55 1.75 16 8.26218480888887 225 1 1.75 1 0.187751227857802 0.33571793853298
3 "big tgt" 219 55 1.75 16 7.4295382839769 135 1 1.75 1 0.199814071103447 0.343659578252073
3 "big tgt" 220 55 1.75 16 6.48483671254553 315 1 1.75 1 0.16782096020836 0.31168990377239
3 "big tgt" 221 56 1.75 16 10.8239020680617 315 1 1.75 1 0.105899546715705 0.285710036254386
3 "big tgt" 222 56 1.75 16 8.47599061636201 135 1 1.75 1 0.183925683728148 0.311722354193648
3 "big tgt" 223 56 1.75 16 4.8633736489259 45 1 1.75 1 0.107907867243966 0.283743180153124
3 "big tgt" 224 56 1.75 16 3.3653430295274 225 1 1.75 1 0.147855237468093 0.287522151919688
3 "big tgt" 225 57 1.75 16 1.0693675223098 135 1 1.75 1 0.131887226372669 0.287736384794812
3 "big tgt" 226 57 1.75 16 10.155442978836 225 1 1.75 1 0.107902759307194 0.263770847142496
3 "big tgt" 227 57 1.75 16 -8.11170080266879 45 1 1.75 1 0.135850083860078 0.235794377304046
3 "big tgt" 228 57 1.75 16 11.4259264572362 315 1 1.75 1 0.159835151859056 0.315895538487553
3 "big tgt" 229 58 1.75 16 15.2647231413742 315 1 1.75 1 0.167837786352152 0.359649222962389
3 "big tgt" 230 58 1.75 16 2.90995529577002 45 1 1.75 1 0.104043562888023 0.315456856864785
3 "big tgt" 231 58 1.75 16 6.91987044709303 225 1 1.75 1 0.123859653129216 0.331683870397796
3 "big tgt" 232 58 1.75 16 8.50410782637193 135 1 1.75 1 0.195825072998673 0.399620630535765
3 "big tgt" 233 59 1.75 16 9.82553416996244 135 1 1.75 1 0.139878443124758 0.315721267705726
3 "big tgt" 234 59 1.75 16 17.8177037287447 315 1 1.75 1 0.151869174323451 0.291606097553768
3 "big tgt" 235 59 1.75 16 2.10806286168286 45 1 1.75 1 0.147860946338028 0.287638733063545
3 "big tgt" 236 59 1.75 16 1.34977757160099 225 1 1.75 1 0.115799028531114 0.275544040329578
3 "big tgt" 237 60 1.75 16 4.15498590252686 135 1 1.75 1 0.199706804432026 0.31554819879193
3 "big tgt" 238 60 1.75 16 13.1718738321642 315 1 1.75 1 0.15580078325695 0.295700859996032
3 "big tgt" 239 60 1.75 16 0.450107029386098 225 1 1.75 1 0.159897048033486 0.255733658959684
3 "big tgt" 240 60 1.75 16 27.6178663128774 45 1 1.75 1 0.551535776289143 0.163824750898016
3 "big tgt" 241 61 1.75 16 4.13223550907041 135 1 1.75 1 0.147826392648994 0.331707006346505
3 "big tgt" 242 61 1.75 16 10.7876597873241 315 1 1.75 1 0.155862679431266 0.251739252450534
3 "big tgt" 243 61 1.75 16 5.89342085270259 225 1 1.75 1 0.139873635655249 0.29573481275213
3 "big tgt" 244 61 1.75 16 4.22369454485392 45 1 1.75 1 0.163851792915693 0.231808383867133
3 "big tgt" 245 62 1.75 16 14.200445856744 315 1 1.75 1 0.191831267422913 0.323702869519025
3 "big tgt" 246 62 1.75 16 9.01942467236513 135 1 1.75 1 0.171846915737547 0.371656479837497
3 "big tgt" 247 62 1.75 16 11.509933808579 225 1 1.75 1 0.163855698985003 0.283759405364094
3 "big tgt" 248 62 1.75 16 5.07184366934532 45 1 1.75 1 0.0999190542265751 0.459600126677287
3 "big tgt" 249 63 1.75 16 12.3258769047993 45 1 1.75 1 0.0999163500249551 0.427631053129289
3 "big tgt" 250 63 1.75 16 19.2445229279948 315 1 1.75 1 0.179851653499213 0.343702244547785
3 "big tgt" 251 63 1.75 16 6.12014910405737 135 1 1.75 1 0.163860506454512 0.275769690945367
3 "big tgt" 252 63 1.75 16 6.76757651751789 225 1 1.75 1 0.131888428239449 0.299746946806408
3 "big tgt" 253 64 1.75 16 -0.337884675304277 45 1 1.75 1 0.121895200762992 0.273766478353991
3 "big tgt" 254 64 1.75 16 1.759653670752 135 1 1.75 1 0.739373238136636 0.307739966359577
3 "big tgt" 255 64 1.75 16 16.3753134324065 315 1 1.75 1 0.175854242321748 0.323726305933633
3 "big tgt" 256 64 1.75 16 8.16292118761917 225 1 1.75 1 0.175845829249397 0.159866099945816
3 "big tgt" 257 65 1.75 16 9.61922889025103 45 1 1.75 1 0.131889930574289 0.275754066669151
3 "big tgt" 258 65 1.75 16 5.50606102519036 225 1 1.75 1 0.163855999452267 0.319718979350114
3 "big tgt" 259 65 1.75 16 17.8888100559185 135 1 1.75 1 0.451599895918434 0.167854612497194
3 "big tgt" 260 65 1.75 16 19.0234807389337 315 1 1.75 1 0.167861523234478 0.327699078828232
3 "big tgt" 261 66 1.75 16 3.71392836332302 45 1 1.75 1 0.383666140449236 0.375665008289957
3 "big tgt" 262 66 1.75 16 6.44865649733024 225 1 1.75 1 0.159858588274687 0.395655669779671
3 "big tgt" 263 66 1.75 16 14.9866824431323 315 1 1.75 1 0.161856993396441 0.289742902521652
3 "big tgt" 264 66 1.75 16 8.34295457045452 135 1 1.75 1 0.155867186433852 0.359679570115645
3 "big tgt" 265 67 1.75 16 5.03459647468804 45 1 1.75 1 0.115898783530042 0.363679685495072
3 "big tgt" 266 67 1.75 16 23.9441906450494 315 1 1.75 1 0.164138738772522 0.371666695712065
3 "big tgt" 267 67 1.75 16 11.1843261742363 135 1 1.75 1 0.139878443124644 0.319721683551847
3 "big tgt" 268 67 1.75 16 7.0395776547978 225 1 1.75 1 0.135875022610321 0.259788158841843
3 "big tgt" 269 68 1.75 16 17.0558524086966 315 1 1.75 1 0.171850821806629 0.33969882403278
3 "big tgt" 270 68 1.75 16 2.08118232787301 45 1 1.75 1 0.143873150100944 0.295735113218711
3 "big tgt" 271 68 1.75 16 5.06690744376423 225 1 1.75 1 0.135882834748372 0.31973550502687
3 "big tgt" 272 68 1.75 16 5.40551641384333 135 1 1.75 1 0.139880846859796 0.271752448954544
3 "big tgt" 273 69 1.75 16 13.6716052049982 315 1 1.75 1 0.199825789311603 0.367684908810816
3 "big tgt" 274 69 1.75 16 7.82861907317344 225 1 1.75 1 0.143880060838342 0.423623125612949
3 "big tgt" 275 69 1.75 16 3.48647965440921 45 1 1.75 1 0.115904492400546 0.263773250876056
3 "big tgt" 276 69 1.75 16 11.3003897136984 135 1 1.75 1 0.571515320506023 0.271770476967276
3 "big tgt" 277 70 1.75 16 1.98951229136832 45 1 1.75 1 0.115884060653457 0.29576816457427
3 "big tgt" 278 70 1.75 16 27.3966517751201 315 1 1.75 1 0.46359303085228 0.151880592064117
3 "big tgt" 279 70 1.75 16 7.02345102360099 225 1 1.75 1 0.13987844312453 0.239795093616863
3 "big tgt" 280 70 1.75 16 8.7436800701992 135 1 1.75 1 0.151897718675173 0.271764167163951
3 "big tgt" 281 71 1.75 16 12.1401608354483 135 1 1.75 1 0.179850451631296 0.391666371208885
3 "big tgt" 282 71 1.75 16 16.7699404647253 315 1 1.75 1 0.151871878524844 0.315719765371682
3 "big tgt" 283 71 1.75 16 12.7897569363053 225 1 1.75 1 0.1438806617723 0.287756215607828
3 "big tgt" 284 71 1.75 16 1.08765224543845 45 1 1.75 1 0.147869659877642 0.31572577470854
3 "big tgt" 285 72 1.75 16 8.95394771980708 225 1 1.75 1 0.207803785521037 0.143889074844878
3 "big tgt" 286 72 1.75 16 12.9236614574109 135 1 1.75 1 0.139877842191481 0.319730397091462
3 "big tgt" 287 72 1.75 16 7.07958988806506 45 1 1.75 1 0.131889029173408 0.315721267706067
3 "big tgt" 288 72 1.75 16 18.5591056121908 315 1 1.75 1 0.139878142658063 0.367662373796179
3 "big tgt" 289 73 1.75 16 5.73224694784126 135 1 1.75 1 0.163818140626177 0.315715558836132
3 "big tgt" 290 73 1.75 16 9.64413367371854 225 1 1.75 1 0.127846848433592 0.307636004824417
3 "big tgt" 291 73 1.75 16 7.99916725238792 45 1 1.75 1 0.10380348986223 0.347629646945052
3 "big tgt" 292 73 1.75 16 13.754051469597 315 1 1.75 1 0.19581996506156 0.315711953233631
3 "big tgt" 293 74 1.75 16 26.2686296247766 315 1 1.75 1 0.163866215325015 0.339697622164977
3 "big tgt" 294 74 1.75 16 8.38602678215831 135 1 1.75 1 0.1438719482328 0.303654518389976
3 "big tgt" 295 74 1.75 16 1.29428367467492 45 1 1.75 1 0.123880986275935 0.327678947549202
3 "big tgt" 296 74 1.75 16 4.41368439507719 225 1 1.75 1 0.143834690341805 0.291644857779374
3 "big tgt" 297 75 1.75 16 9.34848694824653 135 1 1.75 1 0.147802054832027 0.271642778549335
3 "big tgt" 298 75 1.75 16 5.86747521987523 225 1 1.75 1 0.127787956927364 0.283702016192251
3 "big tgt" 299 75 1.75 16 4.27352357724968 45 1 1.75 1 0.115821563545182 0.283499201058817
3 "big tgt" 300 75 1.75 16 22.3213547993115 315 1 1.75 1 0.191693653599145 0.28764263913331
3 "big tgt" 301 76 1.75 16 25.3687641383642 315 1 1.75 1 0.139869128652094 0.31171574392306
3 "big tgt" 302 76 1.75 16 2.18103905414384 45 1 1.75 1 0.135830853981133 0.351723507986776
3 "big tgt" 303 76 1.75 16 2.95543737524705 225 1 1.75 1 0.111890856011655 0.327700581162958
3 "big tgt" 304 76 1.75 16 8.54338392952358 135 1 1.75 1 0.167894574589241 0.303737146778758
3 "big tgt" 305 77 1.75 16 10.6347465231188 225 1 1.75 1 0.115854915368004 0.29174130764352
3 "big tgt" 306 77 1.75 16 19.8698429061584 315 1 1.75 1 0.141900585129292 0.331739757233663
3 "big tgt" 307 77 1.75 16 3.02120994235261 45 1 1.75 1 0.111956357788813 0.29571948894079
3 "big tgt" 308 77 1.75 16 7.7895025497272 135 1 1.75 1 0.127883505390514 0.255782334591231
3 "big tgt" 309 78 1.75 16 -5.81510802645956 225 1 1.75 1 0.131889930574403 0.247792620173527
3 "big tgt" 310 78 1.75 16 20.8126139675206 315 1 1.75 1 0.159836954660022 0.279780022198111
3 "big tgt" 311 78 1.75 16 -0.659453975419406 45 1 1.75 1 0.0999055332175658 0.303767493931673
3 "big tgt" 312 78 1.75 16 3.72604023688858 135 1 1.75 1 0.159867001346583 0.251721224439507
3 "big tgt" 313 79 1.75 16 16.2932223321684 315 1 1.75 1 0.175885791341898 0.311752400880437
3 "big tgt" 314 79 1.75 16 NaN 135 1 1.75 1 NaN NaN
3 "big tgt" 315 79 1.75 16 8.28178674423428 225 1 1.75 1 0.127872688583807 0.299737932800099
3 "big tgt" 316 79 1.75 16 5.93481301281723 45 1 1.75 1 0.131904352984066 0.275748958732265
3 "big tgt" 317 80 1.75 16 5.21740769187671 135 1 1.75 1 0.163847886846497 0.267728596694383
3 "big tgt" 318 80 1.75 16 5.45545584110247 225 1 1.75 1 0.119897997508701 0.235794978237095
3 "big tgt" 319 80 1.75 16 8.09046667490667 45 1 1.75 1 0.11190377608682 0.283738973617233
3 "big tgt" 320 80 1.75 16 15.2771288811409 315 1 1.75 1 0.155835637413475 0.255770015449798
3 "big tgt" 321 81 1.75 16 NaN 135 1 1.75 1 NaN NaN
3 "big tgt" 322 81 1.75 16 11.927178547292 225 1 1.75 1 0.123878282074429 0.279748473177051
3 "big tgt" 323 81 1.75 16 2.16671808424527 45 1 1.75 1 0.543513611449953 0.259768628494953
3 "big tgt" 324 81 1.75 16 17.2376815271194 315 1 1.75 1 0.131887226371987 0.351671226751932
3 "big tgt" 325 82 1.75 16 20.9361640581683 315 1 1.75 1 0.139891663667299 0.283727255409531
3 "big tgt" 326 82 1.75 16 13.3459617360745 225 1 1.75 1 0.131851771282641 0.239774661869205
3 "big tgt" 327 82 1.75 16 2.82260652322084 45 1 1.75 1 0.14386143189256 0.27971902742479
3 "big tgt" 328 82 1.75 16 13.3475018137777 135 1 1.75 1 0.159857386406884 0.263769945741046
3 "big tgt" 329 83 1.75 16 11.9426813140375 225 1 1.75 1 0.259875294232529 0.219797521388386
3 "big tgt" 330 83 1.75 16 3.92775905379852 45 1 1.75 1 0.143861732359824 0.311615988923791
3 "big tgt" 331 83 1.75 16 23.2838119802804 315 1 1.75 1 0.179869080577532 0.323681836838318
3 "big tgt" 332 83 1.75 16 6.41273145509915 135 1 1.75 1 0.195770087561982 0.235797081505211
3 "big tgt" 333 84 1.75 16 7.45175058600231 225 1 1.75 1 0.155871693437348 0.295744427691602
3 "big tgt" 334 84 1.75 16 5.2760827163954 45 1 1.75 1 0.131871902562125 0.31967511118728
3 "big tgt" 335 84 1.75 16 11.8379586401385 135 1 1.75 1 0.195787514640529 0.263762133603905
3 "big tgt" 336 84 1.75 16 20.8405630206801 315 1 1.75 1 0.203998072204968 0.451587576777342
3 "big tgt" 337 85 1.75 16 5.7229714622997 45 1 1.75 1 0.131766138225544 0.319774565720195
3 "big tgt" 338 85 1.75 16 33.4178500107141 315 1 1.75 1 0.143877356637063 0.37962996904605
3 "big tgt" 339 85 1.75 16 10.6994432794992 135 1 1.75 1 0.74329342933072 0.327712599837355
3 "big tgt" 340 85 1.75 16 6.19980915576745 225 1 1.75 1 0.595414154512923 0.31570233829359
3 "big tgt" 341 86 1.75 16 11.949214792585 315 1 1.75 1 0.151862864518876 0.27973134656645
3 "big tgt" 342 86 1.75 16 2.63455880193355 45 1 1.75 1 0.135761446135234 0.315826431109258
3 "big tgt" 343 86 1.75 16 5.86400890287806 225 1 1.75 1 0.127880801189121 0.375653590548609
3 "big tgt" 344 86 1.75 16 9.46211166202944 135 1 1.75 1 0.207644838549641 0.255856249440058
3 "big tgt" 345 87 1.75 16 14.7048539495977 135 1 1.75 1 0.163836469106059 0.299647191806798
3 "big tgt" 346 87 1.75 16 5.82843195868084 45 1 1.75 1 0.099907936952377 0.275707494304356
3 "big tgt" 347 87 1.75 16 4.78163905439718 225 1 1.75 1 0.147872664546412 0.295732409016864
3 "big tgt" 348 87 1.75 16 14.0215961672824 315 1 1.75 1 0.175802562020635 0.327718609175008
3 "big tgt" 349 88 1.75 16 6.79934828142189 45 1 1.75 1 0.147760890871837 0.363772529756488
3 "big tgt" 350 88 1.75 16 -3.05202054239387 225 1 1.75 1 0.139884452462411 0.27570328776801
3 "big tgt" 351 88 1.75 16 13.0018623523955 135 1 1.75 1 0.159818926648313 0.375631656466794
3 "big tgt" 352 88 1.75 16 16.7686489596101 315 1 1.75 1 0.163847285912425 0.331691983003111
3 "big tgt" 353 89 1.75 16 6.36472976452647 135 1 1.75 1 0.575268752587476 0.247883060699792
3 "big tgt" 354 89 1.75 16 6.82146906152123 45 1 1.75 1 0.123876479273576 0.307586127324271
3 "big tgt" 355 89 1.75 16 20.7070244200442 315 1 1.75 1 0.119871856890995 0.279740360571964
3 "big tgt" 356 89 1.75 16 -7.92765600944508 225 1 1.75 1 0.0959183379138722 0.287579240623813
3 "big tgt" 357 90 1.75 16 6.25065176021599 45 1 1.75 1 0.0799190782639698 0.303726630438632
3 "big tgt" 358 90 1.75 16 10.4721944216782 135 1 1.75 1 0.1358726188746 0.275745954063154
3 "big tgt" 359 90 1.75 16 17.9629305848217 315 1 1.75 1 0.159725481453506 0.291836856107352
3 "big tgt" 360 90 1.75 16 1.52518595851283 225 1 1.75 1 0.143880661771846 0.263773551343888
3 "big tgt" 361 91 1.75 16 -1.11856371610782 45 1 1.75 1 0.107916881250048 0.291757833321299
3 "big tgt" 362 91 1.75 16 NaN 225 1 1.75 1 NaN NaN
3 "big tgt" 363 91 1.75 16 26.7233403061786 315 1 1.75 1 0.143876755703218 0.291754528185038
3 "big tgt" 364 91 1.75 16 7.61257642483214 135 1 1.75 1 0.135881933347946 0.29174911978248
3 "big tgt" 365 92 1.75 16 3.55770541679355 225 1 1.75 1 0.143877957570453 0.315729079844459
3 "big tgt" 366 92 1.75 16 16.3292367491744 315 1 1.75 1 0.147875368748146 0.287755013740934
3 "big tgt" 367 92 1.75 16 0.677675987655814 45 1 1.75 1 0.135883435682672 0.311744288274895
3 "big tgt" 368 92 1.75 16 6.63696033332893 135 1 1.75 1 0.147878974350306 0.303734142109306
3 "big tgt" 369 93 1.75 16 6.26301795801974 225 1 1.75 1 0.119896495174885 0.287756516075319
3 "big tgt" 370 93 1.75 16 4.02376329990843 45 1 1.75 1 0.0959219435155774 0.243787997791401
3 "big tgt" 371 93 1.75 16 2.91739917712526 135 1 1.75 1 0.143878858970879 0.251784622947298
3 "big tgt" 372 93 1.75 16 20.0911393250138 315 1 1.75 1 0.1718484180725 0.287753811873358
3 "big tgt" 373 94 1.75 16 13.5858526736549 315 1 1.75 1 0.163861107389152 0.291753927252103
3 "big tgt" 374 94 1.75 16 10.4659752810337 135 1 1.75 1 0.17185142274127 0.343704047348638
3 "big tgt" 375 94 1.75 16 0.692350356414611 45 1 1.75 1 0.131890831973919 0.307732154221412
3 "big tgt" 376 94 1.75 16 0.772363339687028 225 1 1.75 1 0.147873866414102 0.311721753260144
3 "big tgt" 377 95 1.75 16 11.4718209757649 45 1 1.75 1 0.131881817968519 0.287752309538519
3 "big tgt" 378 95 1.75 16 -2.29275696100031 225 1 1.75 1 0.119892889571474 0.295748033294103
3 "big tgt" 379 95 1.75 16 8.56553053820271 135 1 1.75 1 0.17984534369532 0.315714657434228
3 "big tgt" 380 95 1.75 16 15.1609746692364 315 1 1.75 1 0.187832053444595 0.291747917914563
3 "big tgt" 381 96 1.75 16 10.6848622921006 225 1 1.75 1 0.287751408137979 0.199818578106715
3 "big tgt" 382 96 1.75 16 20.1128034154193 315 1 1.75 1 0.135898459025725 0.267761047114504
3 "big tgt" 383 96 1.75 16 4.35702626503865 45 1 1.75 1 0.123897812420751 0.295741423022946
3 "big tgt" 384 96 1.75 16 3.52271274933902 135 1 1.75 1 0.16785972043408 0.327725519912519
3 "big tgt" 385 97 1.75 16 -2.50201528248783 45 1 1.75 1 0.21581543402101 0.239797497351333
3 "big tgt" 386 97 1.75 16 16.8243587953062 315 1 1.75 1 0.171854126942208 0.315724873308568
3 "big tgt" 387 97 1.75 16 7.2026493573244 135 1 1.75 1 0.159861292475853 0.304375338401428
3 "big tgt" 388 97 1.75 16 4.19836843324036 225 1 1.75 1 0.147834204787159 0.315763032599648
3 "big tgt" 389 98 1.75 16 5.3670501569711 45 1 1.75 1 0.139880546393442 0.331718424087853
3 "big tgt" 390 98 1.75 16 5.7209995975932 225 1 1.75 1 0.117898690986067 0.275767888144856
3 "big tgt" 391 98 1.75 16 17.789556088443 135 1 1.75 1 0.139867926785087 0.311737678004192
3 "big tgt" 392 98 1.75 16 15.8833566234161 315 1 1.75 1 0.155864782700064 0.243791002459147
3 "big tgt" 393 99 1.75 16 9.30872463329762 135 1 1.75 1 0.171841206867271 0.295754944032069
3 "big tgt" 394 99 1.75 16 19.3532744257638 315 1 1.75 1 0.147877171549226 0.271770476967959
3 "big tgt" 395 99 1.75 16 -2.17266384415482 45 1 1.75 1 0.151872779925498 0.315725173774695
3 "big tgt" 396 99 1.75 16 1.45123843528681 225 1 1.75 1 0.107921989186593 0.259776140167105
3 "big tgt" 397 100 1.75 16 24.3483695542481 315 1 1.75 1 0.191832769757525 0.287756816541219
3 "big tgt" 398 100 1.75 16 13.1276360403608 135 1 1.75 1 0.175850937186624 0.307737562625107
3 "big tgt" 399 100 1.75 16 -1.57100362170669 225 1 1.75 1 0.119900701710549 0.279759289985236
3 "big tgt" 400 100 1.75 16 6.82794560487576 45 1 1.75 1 0.139875137989293 0.231803275930247
3 "big tgt" 401 101 1.75 16 -0.208031381565282 225 1 1.75 1 0.183812107252265 0.26772378922351
3 "big tgt" 402 101 1.75 16 8.84315686443334 135 1 1.75 1 0.183831637598246 0.323663508359459
3 "big tgt" 403 101 1.75 16 15.1408733224171 315 1 1.75 1 0.203740572101879 0.295641668024359
3 "big tgt" 404 101 1.75 16 3.00719708379226 45 1 1.75 1 0.127895223597761 0.290975117137009
3 "big tgt" 405 102 1.75 16 6.602522374223 45 1 1.75 1 0.10391376120208 0.335678577373073
3 "big tgt" 406 102 1.75 16 23.5923322918579 315 1 1.75 1 0.159834851391906 0.259800477982594
3 "big tgt" 407 102 1.75 16 6.98721308481906 225 1 1.75 1 0.135849182459992 0.259762318690605
3 "big tgt" 408 102 1.75 16 12.4807199662508 135 1 1.75 1 0.155729873077007 0.271803227855116
3 "big tgt" 409 103 1.75 16 6.35138766775882 225 1 1.75 1 0.147782224019807 0.291630134903244
3 "big tgt" 410 103 1.75 16 17.2689570711038 315 1 1.75 1 0.163789596274341 0.303601035289603
3 "big tgt" 411 103 1.75 16 12.8958092961331 135 1 1.75 1 0.155829628076049 0.283692401251983
3 "big tgt" 412 103 1.75 16 1.78974572062483 45 1 1.75 1 0.147796946895255 0.291604294753142
3 "big tgt" 413 104 1.75 16 4.05432166604466 45 1 1.75 1 0.115860624237826 0.303674048736866
3 "big tgt" 414 104 1.75 16 24.70814123047 315 1 1.75 1 0.183825928727856 0.299745144005101
3 "big tgt" 415 104 1.75 16 9.18224048150169 135 1 1.75 1 0.675392424748793 0.303662630996314
3 "big tgt" 416 104 1.75 16 -2.42568814940508 225 1 1.75 1 0.123927558640617 0.375625046197001
3 "big tgt" 417 105 1.75 16 -5.60548489619523 225 1 1.75 1 0.0999283686992385 0.279759289984554
3 "big tgt" 418 105 1.75 16 -0.210988492100991 45 1 1.75 1 0.147945677994471 0.267709066347152
3 "big tgt" 419 105 1.75 16 12.5512325539576 135 1 1.75 1 0.163841577042376 0.315692422886627
3 "big tgt" 420 105 1.75 16 19.2960740509473 315 1 1.75 1 0.171837901731806 0.279770707725675
3 "big tgt" 421 106 1.75 16 24.6057763070066 315 1 1.75 1 0.167849504560536 0.30371611409771
3 "big tgt" 422 106 1.75 16 -2.08019706358062 45 1 1.75 1 0.151837925769428 0.303769597200017
3 "big tgt" 423 106 1.75 16 19.1375278305683 135 1 1.75 1 0.155845252352947 0.291759335655115
3 "big tgt" 424 106 1.75 16 6.20924540115844 225 1 1.75 1 0.167814650403784 0.299770683688052
3 "big tgt" 425 107 1.75 16 23.3926570406127 315 1 1.75 1 0.155827224340783 0.28777995249061
3 "big tgt" 426 107 1.75 16 6.6039874882703 225 1 1.75 1 0.143901393985971 0.247773390293673
3 "big tgt" 427 107 1.75 16 17.0658158912304 135 1 1.75 1 0.171794334036463 0.307682276721152
3 "big tgt" 428 107 1.75 16 9.43448411143515 45 1 1.75 1 0.347693045453752 0.287737586662161
3 "big tgt" 429 108 1.75 16 -0.953377356091134 45 1 1.75 1 0.103923376141779 0.283760006297598
3 "big tgt" 430 108 1.75 16 10.7767987828744 135 1 1.75 1 0.127836332092329 0.259770431296602
3 "big tgt" 431 108 1.75 16 23.8165724349935 315 1 1.75 1 0.151851747244905 0.279751177379353
3 "big tgt" 432 108 1.75 16 -0.894190662651871 225 1 1.75 1 0.115919816210521 0.259742788344056
3 "big tgt" 433 109 1.75 16 10.3053963795199 225 1 1.75 1 0.135890045953374 0.331714518017634
3 "big tgt" 434 109 1.75 16 20.2177502913209 315 1 1.75 1 0.167841091487617 0.283731762412231
3 "big tgt" 435 109 1.75 16 -0.74630799076419 45 1 1.75 1 0.147874467347719 0.307722238814449
3 "big tgt" 436 109 1.75 16 11.6120931067937 135 1 1.75 1 0.171835798464031 0.267761948515613
3 "big tgt" 437 110 1.75 16 16.7516401480282 135 1 1.75 1 0.143862633760705 0.323704371853523
3 "big tgt" 438 110 1.75 16 19.6173402473452 315 1 1.75 1 0.183831938065282 0.3357077226608
3 "big tgt" 439 110 1.75 16 5.34355062803878 45 1 1.75 1 0.139863119314668 0.307711722474323
3 "big tgt" 440 110 1.75 16 5.04930775084225 225 1 1.75 1 0.163815135958316 0.295718587541387
3 "big tgt" 441 111 1.75 16 23.9773712390204 315 1 1.75 1 0.167912903069009 0.287727370789185
3 "big tgt" 442 111 1.75 16 6.17242408393095 45 1 1.75 1 0.107890440166102 0.295746831427209
3 "big tgt" 443 111 1.75 16 14.7512065110197 135 1 1.75 1 0.139883250594721 0.263723673844765
3 "big tgt" 444 111 1.75 16 9.90522986288264 225 1 1.75 1 0.163859905521235 0.283757903029709
3 "big tgt" 445 112 1.75 16 3.06861442544038 45 1 1.75 1 0.155842848617795 0.303712508495096
3 "big tgt" 446 112 1.75 16 22.676293032507 315 1 1.75 1 0.14385932862433 0.319643261700776
3 "big tgt" 447 112 1.75 16 4.07526708109166 225 1 1.75 1 0.131855376884914 0.29573000528228
3 "big tgt" 448 112 1.75 16 11.7177742560294 135 1 1.75 1 0.167799026126659 0.279706708283925
3 "big tgt" 449 113 1.75 16 9.68216088666757 225 1 1.75 1 0.127891017062552 0.3117070303839
3 "big tgt" 450 113 1.75 16 20.4901033475009 315 1 1.75 1 0.155839543482443 0.295719789409077
3 "big tgt" 451 113 1.75 16 0.0587423596807112 45 1 1.75 1 0.115898783530156 0.315670488805836
3 "big tgt" 452 113 1.75 16 18.7098387570849 135 1 1.75 1 0.171824681189833 0.255663349711995
3 "big tgt" 453 114 1.75 16 5.95194506862814 225 1 1.75 1 0.14001996301829 0.275729127919249
3 "big tgt" 454 114 1.75 16 12.7842876511477 135 1 1.75 1 0.143880361304809 0.223782312957724
3 "big tgt" 455 114 1.75 16 19.0720730289455 315 1 1.75 1 0.159854982672641 0.339670279681286
3 "big tgt" 456 114 1.75 16 -2.54933131166229 45 1 1.75 1 0.143862333292759 0.263777757880121
3 "big tgt" 457 115 1.75 16 10.4606753041913 135 1 1.75 1 0.195757768420435 0.303697785619079
3 "big tgt" 458 115 1.75 16 6.2408904379228 225 1 1.75 1 0.143835591743027 0.295710775402426
3 "big tgt" 459 115 1.75 16 11.8286605190002 45 1 1.75 1 0.11789448444938 0.277620867303426
3 "big tgt" 460 115 1.75 16 18.8825447827503 315 1 1.75 1 0.167838387286452 0.331666443319477
3 "big tgt" 461 116 1.75 16 15.644094429436 225 1 1.75 1 0.143829882872183 0.299702778176766
3 "big tgt" 462 116 1.75 16 NaN 315 1 1.75 1 NaN NaN
3 "big tgt" 463 116 1.75 16 3.89355809609919 45 1 1.75 1 0.131699434581265 0.291850076648643
3 "big tgt" 464 116 1.75 16 16.1347269895383 135 1 1.75 1 0.603265654172787 0.271886757644324
3 "big tgt" 465 117 1.75 16 4.04565606260346 225 1 1.75 1 0.139852903441124 0.295839074753758
3 "big tgt" 466 117 1.75 16 11.3550178387965 135 1 1.75 1 0.15986279481092 0.307691891660966
3 "big tgt" 467 117 1.75 16 20.8754196437864 315 1 1.75 1 0.151837925769769 0.263774753212033
3 "big tgt" 468 117 1.75 16 1.12761039030635 45 1 1.75 1 0.119937358667698 0.355643098245309
3 "big tgt" 469 118 1.75 16 6.37958608391709 225 1 1.75 1 0.127712539744039 0.259759314021949
3 "big tgt" 470 118 1.75 16 6.0829137507074 45 1 1.75 1 0.127885909126007 0.347636557683359
3 "big tgt" 471 118 1.75 16 26.3765429426815 315 1 1.75 1 0.203821698154798 0.267594888938675
3 "big tgt" 472 118 1.75 16 8.88053711370988 135 1 1.75 1 0.127887110992788 0.311732870533433
3 "big tgt" 473 119 1.75 16 11.9254605712149 225 1 1.75 1 0.111911888692475 0.29571708520723
3 "big tgt" 474 119 1.75 16 3.43009026731825 45 1 1.75 1 0.131885423571703 0.259747896281851
3 "big tgt" 475 119 1.75 16 10.6135782222751 135 1 1.75 1 0.147851932332514 0.303694480484637
3 "big tgt" 476 119 1.75 16 30.5828285027297 315 1 1.75 1 0.155719056270982 0.30736738744622
3 "big tgt" 477 120 1.75 16 3.12904005053495 45 1 1.75 1 0.11184007711222 0.299650797410095
3 "big tgt" 478 120 1.75 16 2.76403002621866 225 1 1.75 1 0.123874976939533 0.263614604371696
3 "big tgt" 479 120 1.75 16 24.6777791365687 315 1 1.75 1 0.231788553052866 0.195826875799867
3 "big tgt" 480 120 1.75 16 7.21969073298753 135 1 1.75 1 0.123838620447259 0.275791024093678
3 "big tgt" 481 121 1.75 16 8.38982406733263 225 1 1.75 1 0.135902064627544 0.271823659602433
3 "big tgt" 482 121 1.75 16 9.22325615782834 135 1 1.75 1 0.153891917260808 0.307718332747299
3 "big tgt" 483 121 1.75 16 8.23692308891576 45 1 1.75 1 0.0879971299405042 0.291666190927117
3 "big tgt" 484 121 1.75 16 21.2371887890917 315 1 1.75 1 0.151885700001003 0.303715513164434
3 "big tgt" 485 122 1.75 16 21.1058429210154 315 1 1.75 1 0.15189321167054 0.299740937469778
3 "big tgt" 486 122 1.75 16 12.813446056388 135 1 1.75 1 0.155853665424729 0.279774012860798
3 "big tgt" 487 122 1.75 16 8.19460874006897 225 1 1.75 1 0.147877472013988 0.307735158890637
3 "big tgt" 488 122 1.75 16 3.15358987125626 45 1 1.75 1 0.111904977954282 0.299736730936047
3 "big tgt" 489 123 1.75 16 5.84760509986095 225 1 1.75 1 0.167845598492249 0.299750552408341
3 "big tgt" 490 123 1.75 16 22.6685430241016 315 1 1.75 1 0.195811251522628 0.291737702040109
3 "big tgt" 491 123 1.75 16 5.84055610539037 135 1 1.75 1 0.287757717943578 0.275763381139313
3 "big tgt" 492 123 1.75 16 5.66240113173609 45 1 1.75 1 0.111904377019982 0.295750136563356
3 "big tgt" 493 124 1.75 16 3.72104383795765 225 1 1.75 1 0.11590449239884 0.287748403468868
3 "big tgt" 494 124 1.75 16 8.58641675623382 135 1 1.75 1 0.143876455235386 0.29574863422863
3 "big tgt" 495 124 1.75 16 4.56066580735544 45 1 1.75 1 0.143880060839138 0.323725705001152
3 "big tgt" 496 124 1.75 16 22.2351762927474 315 1 1.75 1 0.471593562074986 0.131886625439165
3 "big tgt" 497 125 1.75 16 8.96126124145438 225 1 1.75 1 0.131876409564939 0.267778474193847
3 "big tgt" 498 125 1.75 16 10.0297612953238 315 1 1.75 1 0.159858287807538 0.40765210984614
3 "big tgt" 499 125 1.75 16 10.2470725190404 135 1 1.75 1 0.119900100775567 0.267770662054318
3 "big tgt" 500 125 1.75 16 6.18594398907386 45 1 1.75 1 0.115903891464768 0.347704463196578
3 "big tgt" 501 126 1.75 16 9.19282831031658 225 1 1.75 1 0.140084563394794 0.335708624062818
3 "big tgt" 502 126 1.75 16 11.6078069461519 135 1 1.75 1 0.139874837522029 0.287751107670374
3 "big tgt" 503 126 1.75 16 20.3505824752078 315 1 1.75 1 0.155872895303446 0.335708924528944
3 "big tgt" 504 126 1.75 16 6.3399590637872 45 1 1.75 1 0.131883921236295 0.439624488530626
3 "big tgt" 505 127 1.75 16 5.39050958104273 135 1 1.75 1 0.167854912962184 0.331718424088422
3 "big tgt" 506 127 1.75 16 13.3339181773679 225 1 1.75 1 0.171856230211461 0.343699840810586
3 "big tgt" 507 127 1.75 16 8.66901320492121 45 1 1.75 1 0.131887226371418 0.331716320817804
3 "big tgt" 508 127 1.75 16 28.9686611204915 315 1 1.75 1 0.159867301814302 0.315731483579384
3 "big tgt" 509 128 1.75 16 4.76187302666066 45 1 1.75 1 0.143868943562438 0.359690687390412
3 "big tgt" 510 128 1.75 16 12.8837144251149 135 1 1.75 1 0.15586207849924 0.283760306763952
3 "big tgt" 511 128 1.75 16 6.95350357702055 225 1 1.75 1 0.147878072949425 0.407645800045657
3 "big tgt" 512 128 1.75 16 26.0912470868371 315 1 1.75 1 0.159865799480485 0.303737747714649
3 "big tgt" 513 129 1.75 16 19.5373684679129 315 1 1.75 1 0.227806165221182 0.427640668071035
3 "big tgt" 514 129 1.75 16 11.6146267452972 135 1 1.75 1 0.183845158609074 0.555525976259332
3 "big tgt" 515 129 1.75 16 8.22772094886269 45 1 1.75 1 0.0999184532927302 0.299741538400895
3 "big tgt" 516 129 1.75 16 5.01645549637116 225 1 1.75 1 0.123899915691027 0.295745629559633
3 "big tgt" 517 130 1.75 16 21.5112751966891 315 1 1.75 1 0.171853225541327 0.415634613059638
3 "big tgt" 518 130 1.75 16 9.08619974827566 135 1 1.75 1 0.143875553834505 0.303744057514677
3 "big tgt" 519 130 1.75 16 2.63462488636811 45 1 1.75 1 0.119903105444791 0.319725289153894
3 "big tgt" 520 130 1.75 16 5.64826716603617 225 1 1.75 1 0.14987407433523 0.30373444257566
3 "big tgt" 521 131 1.75 16 18.2165072796163 45 1 1.75 1 0.339715950642812 0.293744219769906
3 "big tgt" 522 131 1.75 16 7.19893383354785 225 1 1.75 1 0.135880431014584 0.375674923695669
3 "big tgt" 523 131 1.75 16 11.600143649954 135 1 1.75 1 0.151868573388356 0.347694547786659
3 "big tgt" 524 131 1.75 16 18.9118509707029 315 1 1.75 1 0.159862494344225 0.327714102172877
3 "big tgt" 525 132 1.75 16 3.04792206317005 45 1 1.75 1 0.115853713497927 0.383712712814258
3 "big tgt" 526 132 1.75 16 3.31778397714014 135 1 1.75 1 0.199778315546837 0.343658376388476
3 "big tgt" 527 132 1.75 16 11.9151156246839 225 1 1.75 1 0.091896889387499 0.279734351233628
3 "big tgt" 528 132 1.75 16 19.0069287873072 315 1 1.75 1 0.159775358951265 0.303626274504495
3 "big tgt" 529 133 1.75 16 0.121268331123016 45 1 1.75 1 0.147850730465052 0.37967473860931
3 "big tgt" 530 133 1.75 16 7.48904615704411 225 1 1.75 1 0.0999154486235057 0.335703215654576
3 "big tgt" 531 133 1.75 16 7.93961768098298 135 1 1.75 1 0.21586561198751 0.275730029318538
3 "big tgt" 532 133 1.75 16 23.0295677599082 315 1 1.75 1 0.199797845891226 0.331634894297395
3 "big tgt" 533 134 1.75 16 12.1060110992378 225 1 1.75 1 0.123903821760223 0.275669635479517
3 "big tgt" 534 134 1.75 16 10.3739931168748 135 1 1.75 1 0.207671880567659 0.371493326328391
3 "big tgt" 535 134 1.75 16 17.855388263184 315 1 1.75 1 0.199795141691084 0.307603554401567
3 "big tgt" 536 134 1.75 16 -0.155920107914543 45 1 1.75 1 0.135799605426655 0.334627544280693
3 "big tgt" 537 135 1.75 16 21.7113869834969 315 1 1.75 1 0.155856670094181 0.351545631601994
3 "big tgt" 538 135 1.75 16 8.54965617222891 225 1 1.75 1 0.147881979018393 0.287719258185007
3 "big tgt" 539 135 1.75 16 -2.40157712569126 45 1 1.75 1 0.215788692468323 0.283686391914671
3 "big tgt" 540 135 1.75 16 9.76133161498866 135 1 1.75 1 0.195833185605352 0.32369836251587
3 "big tgt" 541 136 1.75 16 20.7815308418971 315 1 1.75 1 0.187877123473754 0.283683988180655
3 "big tgt" 542 136 1.75 16 11.9310030907203 135 1 1.75 1 0.163753239784683 0.291808311753812
3 "big tgt" 543 136 1.75 16 10.5628087497253 225 1 1.75 1 0.163848187313761 0.275735137254742
3 "big tgt" 544 136 1.75 16 -2.10094530830699 45 1 1.75 1 0.115884361120152 0.27977010679183
3 "big tgt" 545 137 1.75 16 6.02588783956862 135 1 1.75 1 0.179822207747293 0.30376719346441
3 "big tgt" 546 137 1.75 16 24.3545863737904 315 1 1.75 1 0.26374590839032 0.367731781642533
3 "big tgt" 547 137 1.75 16 -0.379659888113952 45 1 1.75 1 0.167783702318275 0.339761621605703
3 "big tgt" 548 137 1.75 16 12.5222788552586 225 1 1.75 1 0.119915124119643 0.29967543569137
3 "big tgt" 549 138 1.75 16 -0.962536685528203 45 1 1.75 1 0.119889884902477 0.339712645507461
3 "big tgt" 550 138 1.75 16 27.1611329345172 315 1 1.75 1 0.175922147834854 0.379674438142501
3 "big tgt" 551 138 1.75 16 16.6242644711854 135 1 1.75 1 0.187788786215378 0.455616536972684
3 "big tgt" 552 138 1.75 16 3.16272430163767 225 1 1.75 1 0.131864390891678 0.327718609173871
3 "big tgt" 553 139 1.75 16 18.4229513199458 135 1 1.75 1 0.15986489807824 0.331712715213598
3 "big tgt" 554 139 1.75 16 5.18486230909813 225 1 1.75 1 0.127879899787786 0.283736870347639
3 "big tgt" 555 139 1.75 16 23.6603077196647 315 1 1.75 1 0.167840490554909 0.295717686139369
3 "big tgt" 556 139 1.75 16 -3.33780528431573 45 1 1.75 1 0.137895962745915 0.351671827686005
3 "big tgt" 557 140 1.75 16 11.5149403891399 135 1 1.75 1 0.16785401156244 0.311728363531302
3 "big tgt" 558 140 1.75 16 23.0645796869894 315 1 1.75 1 0.163850891515494 0.299678139893103
3 "big tgt" 559 140 1.75 16 2.05815053039825 45 1 1.75 1 0.135879529611202 0.315701737358268
3 "big tgt" 560 140 1.75 16 3.65623469772383 225 1 1.75 1 0.167841091488299 0.331665241452129
3 "big tgt" 561 141 1.75 16 15.6175717071303 135 1 1.75 1 0.247769183759374 0.32368243777114
3 "big tgt" 562 141 1.75 16 6.54670198591289 45 1 1.75 1 0.115893675592361 0.28774179319862
3 "big tgt" 563 141 1.75 16 6.94091803038058 225 1 1.75 1 0.139853504374059 0.2317909567887
3 "big tgt" 564 141 1.75 16 19.3108699972509 315 1 1.75 1 0.16783808681862 0.283726954943859
3 "big tgt" 565 142 1.75 16 8.28743836341781 225 1 1.75 1 0.127891017062893 0.371668798979499
3 "big tgt" 566 142 1.75 16 22.5751384928776 315 1 1.75 1 0.271751848022632 0.367652758856366
3 "big tgt" 567 142 1.75 16 8.82183917024214 135 1 1.75 1 0.175852439521577 0.295732709484128
3 "big tgt" 568 142 1.75 16 0.453330583161592 45 1 1.75 1 0.127865176910291 0.275767287209646
3 "big tgt" 569 143 1.75 16 -0.217344536673006 45 1 1.75 1 0.11989138723834 0.275747155932095
3 "big tgt" 570 143 1.75 16 12.6020463952794 135 1 1.75 1 0.159866099947294 0.275757371804275
3 "big tgt" 571 143 1.75 16 18.6122096648452 315 1 1.75 1 0.171972811355772 0.295708371667843
3 "big tgt" 572 143 1.75 16 8.67974876489431 225 1 1.75 1 0.167856114831693 0.283599556992385
3 "big tgt" 573 144 1.75 16 7.31742921193087 135 1 1.75 1 0.171951478205756 0.303708602427605
3 "big tgt" 574 144 1.75 16 6.8156820407827 45 1 1.75 1 0.495484283480437 0.287744797868299
3 "big tgt" 575 144 1.75 16 10.4379985938043 225 1 1.75 1 0.156009908196211 0.383486461265193
3 "big tgt" 576 144 1.75 16 24.2102377973318 315 1 1.75 1 0.141874744979987 0.311703424784127
3 "big tgt" 577 145 1.75 16 11.3495255750596 135 1 1.75 1 0.143865337963007 0.319685327060142
3 "big tgt" 578 145 1.75 16 6.22061713598462 225 1 1.75 1 0.103904446727938 0.175852439521123
3 "big tgt" 579 145 1.75 16 27.7773492937339 315 1 1.75 1 0.175838918509271 0.315607991698698
3 "big tgt" 580 145 1.75 16 3.743044053113 45 1 1.75 1 0.10389603365752 0.33968410115699
3 "big tgt" 581 146 1.75 16 -0.129357837828212 45 1 1.75 1 0.131858381555276 0.379579490613878
3 "big tgt" 582 146 1.75 16 23.6946665833673 315 1 1.75 1 0.155886416312569 0.239746417982587
3 "big tgt" 583 146 1.75 16 11.0820805575107 135 1 1.75 1 0.15981562151228 0.335693901183731
3 "big tgt" 584 146 1.75 16 10.4573454545028 225 1 1.75 1 0.139861316512452 0.371670301313088
3 "big tgt" 585 147 1.75 16 8.18167323442126 225 1 1.75 1 0.0799322988050335 0.287751408137638
3 "big tgt" 586 147 1.75 16 8.33290206044207 45 1 1.75 1 0.127888012393896 0.287569325217873
3 "big tgt" 587 147 1.75 16 10.6728720443719 135 1 1.75 1 0.175847331583327 0.263727279445902
3 "big tgt" 588 147 1.75 16 21.5969570834574 315 1 1.75 1 0.148008175104451 0.295690944590206
3 "big tgt" 589 148 1.75 16 12.5990209070223 135 1 1.75 1 0.159867902747692 0.291582060204746
3 "big tgt" 590 148 1.75 16 24.7171874510878 315 1 1.75 1 0.171806352710064 0.291660782522058
3 "big tgt" 591 148 1.75 16 2.05576779236705 45 1 1.75 1 0.0839276067163155 0.535446376581149
3 "big tgt" 592 148 1.75 16 20.5148825895742 225 1 1.75 1 0.19580824685454 0.247716902523962
3 "big tgt" 593 149 1.75 16 22.9528017118843 315 1 1.75 1 0.159830043921602 0.275883267422842
3 "big tgt" 594 149 1.75 16 13.8327071648294 225 1 1.75 1 0.127872688583011 0.231745886760791
3 "big tgt" 595 149 1.75 16 14.097280825679 135 1 1.75 1 0.167818556473776 0.315556912331886
3 "big tgt" 596 149 1.75 16 -0.466126902999459 45 1 1.75 1 0.0919089080609865 0.331714217550825
3 "big tgt" 597 150 1.75 16 7.22267929204189 45 1 1.75 1 0.103910456066615 0.371499035202987
3 "big tgt" 598 150 1.75 16 7.5846388210404 135 1 1.75 1 0.183725572795993 0.29555964056749
3 "big tgt" 599 150 1.75 16 23.3250402060531 315 1 1.75 1 0.211822229379777 0.383663135778761
3 "big tgt" 600 150 1.75 16 8.29348672248248 225 1 1.75 1 0.139814443681416 0.343687521671427
3 "big tgt" 601 151 1.75 16 12.0336397628966 135 1 1.75 1 0.175822693300915 0.36370161957575
3 "big tgt" 602 151 1.75 16 14.0174080312974 225 1 1.75 1 0.139911794948148 0.395602787612006
3 "big tgt" 603 151 1.75 16 0.984598699044842 45 1 1.75 1 0.299750552406977 0.203828608892536
3 "big tgt" 604 151 1.75 16 28.9941368564496 315 1 1.75 1 0.131903752048856 0.315707145763099
3 "big tgt" 605 152 1.75 16 2.04505681728896 225 1 1.75 1 0.15186286451808 0.415624096724514
3 "big tgt" 606 152 1.75 16 3.70201302275627 45 1 1.75 1 0.131927488932206 0.243775077716919
3 "big tgt" 607 152 1.75 16 28.7770754901162 315 1 1.75 1 0.199827892580288 0.307721337414932
3 "big tgt" 608 152 1.75 16 8.40429254838265 135 1 1.75 1 0.387665955360262 0.219811643330331
3 "big tgt" 609 153 1.75 16 9.39408011788184 225 1 1.75 1 0.127868482047006 0.355708900489844
3 "big tgt" 610 153 1.75 16 24.8870195081763 315 1 1.75 1 0.191830966957241 0.307730050951477
3 "big tgt" 611 153 1.75 16 10.3835667668681 135 1 1.75 1 0.15186917432402 0.33970753757194
3 "big tgt" 612 153 1.75 16 -0.155382354072134 45 1 1.75 1 0.147880176216631 0.33170640541266
3 "big tgt" 613 154 1.75 16 6.05909400645752 225 1 1.75 1 0.127891017061756 0.363681788764097
3 "big tgt" 614 154 1.75 16 29.4461917702777 315 1 1.75 1 0.14387345056798 0.415614782248667
3 "big tgt" 615 154 1.75 16 6.48936968571387 45 1 1.75 1 0.119897096108389 0.375655092884472
3 "big tgt" 616 154 1.75 16 10.0289992953428 135 1 1.75 1 0.175849134387136 0.355689971079528
3 "big tgt" 617 155 1.75 16 20.7140311650814 315 1 1.75 1 0.219815549399755 0.343695333806863
3 "big tgt" 618 155 1.75 16 2.40565908581228 45 1 1.75 1 0.171851422741611 0.331714518016042
3 "big tgt" 619 155 1.75 16 3.12665160832641 225 1 1.75 1 0.127886810527343 0.299744543069664
3 "big tgt" 620 155 1.75 16 10.1670288448754 135 1 1.75 1 0.215813631219362 0.311739180336872
3 "big tgt" 621 156 1.75 16 10.5607954515478 135 1 1.75 1 0.163862008788328 0.303728433241758
3 "big tgt" 622 156 1.75 16 9.65475124523679 225 1 1.75 1 0.103907751863289 0.367688213948213
3 "big tgt" 623 156 1.75 16 2.91637640489461 45 1 1.75 1 0.115900886798045 0.303738649114393
3 "big tgt" 624 156 1.75 16 29.0674262293866 315 1 1.75 1 0.179847747429449 0.707386737517481
3 "big tgt" 625 157 1.75 16 8.75007599569759 225 1 1.75 1 0.13988295012723 0.311734673337469
3 "big tgt" 626 157 1.75 16 14.8606460726355 135 1 1.75 1 0.243791903859801 0.407653311716558
3 "big tgt" 627 157 1.75 16 26.2692705730564 315 1 1.75 1 0.183847562341498 0.335714633396492
3 "big tgt" 628 157 1.75 16 -0.610753127079416 45 1 1.75 1 0.183836445069119 0.327715003571029
3 "big tgt" 629 158 1.75 16 32.4517176591547 315 1 1.75 1 0.183835844135501 0.355687266873474
3 "big tgt" 630 158 1.75 16 10.7602267344599 135 1 1.75 1 0.211813816308222 0.323712784922009
3 "big tgt" 631 158 1.75 16 -1.74468096860434 45 1 1.75 1 0.199827592112797 0.299742740270858
3 "big tgt" 632 158 1.75 16 6.52721306794562 225 1 1.75 1 0.131887526840046 0.355693576678505
3 "big tgt" 633 159 1.75 16 22.3777793820722 315 1 1.75 1 0.179843240425953 0.347696350588649
3 "big tgt" 634 159 1.75 16 -0.583262787929573 45 1 1.75 1 0.127890416129048 0.335708624062136
3 "big tgt" 635 159 1.75 16 4.19964636843839 135 1 1.75 1 0.203822599557043 0.343707953417606
3 "big tgt" 636 159 1.75 16 5.41956682017648 225 1 1.75 1 0.155868688768805 0.323721798933548
3 "big tgt" 637 160 1.75 16 22.166639549673 315 1 1.75 1 0.179847146496058 0.29574713189163
3 "big tgt" 638 160 1.75 16 11.0689238307852 45 1 1.75 1 0.591476836709035 0.507554638398005
3 "big tgt" 639 160 1.75 16 4.05347777890806 225 1 1.75 1 0.16386501345778 0.513566379440363
3 "big tgt" 640 160 1.75 16 6.59416357217044 135 1 1.75 1 0.171850821806856 0.391664568407577
3 "big tgt" 641 161 1.75 16 9.55669245311416 135 1 1.75 1 0.123878282074884 0.339701528234855
3 "big tgt" 642 161 1.75 16 18.980466262036 315 1 1.75 1 0.17983332501899 0.247768883292565
3 "big tgt" 643 161 1.75 16 7.37681237298043 45 1 1.75 1 0.159831245787927 0.315752215793964
3 "big tgt" 644 161 1.75 16 2.38962443836582 225 1 1.75 1 0.119879969496424 0.259775839698932
3 "big tgt" 645 162 1.75 16 26.2248610389233 315 1 1.75 1 0.15586147756494 0.263770847142268
3 "big tgt" 646 162 1.75 16 4.64225290069382 45 1 1.75 1 0.0999130448897176 0.311718448123656
3 "big tgt" 647 162 1.75 16 6.88800193261714 225 1 1.75 1 0.0998956178116259 0.255768212647808
3 "big tgt" 648 162 1.75 16 11.70414113955 135 1 1.75 1 0.183824426393357 0.295746530961196
3 "big tgt" 649 163 1.75 16 14.1681414538258 225 1 1.75 1 0.127886209592816 0.299499662574817
3 "big tgt" 650 163 1.75 16 11.7142995650046 135 1 1.75 1 0.1798324236197 0.339691913296974
3 "big tgt" 651 163 1.75 16 22.7288602907958 315 1 1.75 1 0.147843519259368 0.32368394010814
3 "big tgt" 652 163 1.75 16 6.78566246455387 45 1 1.75 1 0.123896911020665 0.315700235025133
3 "big tgt" 653 164 1.75 16 10.9047012332832 225 1 1.75 1 0.139868527720637 0.279756886252244
3 "big tgt" 654 164 1.75 16 7.77607961823731 45 1 1.75 1 0.107908768643256 0.335679478773045
3 "big tgt" 655 164 1.75 16 24.448710318816 315 1 1.75 1 0.179700819132222 0.27982449129513
3 "big tgt" 656 164 1.75 16 7.14192600801003 135 1 1.75 1 0.167783702318047 0.291802602885127
3 "big tgt" 657 165 1.75 16 2.55810881384469 45 1 1.75 1 0.119882673698157 0.295707770732633
3 "big tgt" 658 165 1.75 16 5.99511136939016 135 1 1.75 1 0.179838432957922 0.263655768333138
3 "big tgt" 659 165 1.75 16 19.2029242663247 315 1 1.75 1 0.171826183523308 0.259606977323529
3 "big tgt" 660 165 1.75 16 9.5931156968874 225 1 1.75 1 0.139849898772582 0.291729889902626
3 "big tgt" 661 166 1.75 16 9.95992067247543 225 1 1.75 1 0.132003206583022 0.331699795141731
3 "big tgt" 662 166 1.75 16 13.6427458630024 135 1 1.75 1 0.163843680309583 0.42360780180411
3 "big tgt" 663 166 1.75 16 4.9207309620894 45 1 1.75 1 0.115897581662011 0.319668500917714
3 "big tgt" 664 166 1.75 16 26.3811318913206 315 1 1.75 1 0.159843264464598 0.311694410775317
3 "big tgt" 665 167 1.75 16 5.48162303588536 45 1 1.75 1 0.119897096106342 0.351644184735278
3 "big tgt" 666 167 1.75 16 26.2924201227263 315 1 1.75 1 0.159862193876052 0.299725914127748
3 "big tgt" 667 167 1.75 16 13.3398148749783 225 1 1.75 1 0.171852023674774 0.383635192362362
3 "big tgt" 668 167 1.75 16 6.90690520853446 135 1 1.75 1 0.139862217914924 0.307694595863268
3 "big tgt" 669 168 1.75 16 0.564778215930123 45 1 1.75 1 0.119851425145271 0.395616008154093
3 "big tgt" 670 168 1.75 16 9.54198771648599 135 1 1.75 1 0.187704054560299 0.315848064721649
3 "big tgt" 671 168 1.75 16 28.9022524467262 315 1 1.75 1 0.171859835811574 0.295549124228955
3 "big tgt" 672 168 1.75 16 14.4738402389855 225 1 1.75 1 0.131870400226717 0.307664248709671
3 "big tgt" 673 169 1.75 16 4.48241425072471 225 1 1.75 1 0.203698506740693 0.407668935996071
3 "big tgt" 674 169 1.75 16 1.11412845996141 45 1 1.75 1 0.13585609319739 0.319670003250167
3 "big tgt" 675 169 1.75 16 27.0279686637431 315 1 1.75 1 0.623435093447142 0.32759842242649
3 "big tgt" 676 169 1.75 16 10.518942180561 135 1 1.75 1 0.163844581710464 0.303739550513683
3 "big tgt" 677 170 1.75 16 9.50485885098946 225 1 1.75 1 0.119869753625153 0.311702523380745
3 "big tgt" 678 170 1.75 16 14.1021766423277 135 1 1.75 1 0.143862633761728 0.299704280511151
3 "big tgt" 679 170 1.75 16 16.2874614714997 315 1 1.75 1 0.25562278668508 0.459662623786471
3 "big tgt" 680 170 1.75 16 4.63059791161706 45 1 1.75 1 0.127889514728395 0.303691475813139
3 "big tgt" 681 171 1.75 16 12.2363507160391 135 1 1.75 1 0.179843540894581 0.283757903028345
3 "big tgt" 682 171 1.75 16 25.0972830132324 315 1 1.75 1 0.123888197480028 0.343708554350542
3 "big tgt" 683 171 1.75 16 8.5322074241049 45 1 1.75 1 0.139844790834559 0.439575812898283
3 "big tgt" 684 171 1.75 16 9.34252303115776 225 1 1.75 1 0.131645951479868 0.331411647416417
3 "big tgt" 685 172 1.75 16 2.7194090888852 45 1 1.75 1 0.0998036749504081 0.319473197455636
3 "big tgt" 686 172 1.75 16 5.36854220263002 135 1 1.75 1 0.195868941161052 0.279660436385257
3 "big tgt" 687 172 1.75 16 25.2729468793781 315 1 1.75 1 0.135880431013902 0.295704165132065
3 "big tgt" 688 172 1.75 16 9.10882823259741 225 1 1.75 1 0.11188574807602 0.339696119828432
3 "big tgt" 689 173 1.75 16 27.1612342686655 315 1 1.75 1 0.143883666440615 0.315763933999506
3 "big tgt" 690 173 1.75 16 11.3466928086201 135 1 1.75 1 0.171837000332289 0.379658813863671
3 "big tgt" 691 173 1.75 16 2.19000174884196 45 1 1.75 1 0.103822118808694 0.351709085579387
3 "big tgt" 692 173 1.75 16 1.76078559254715 225 1 1.75 1 0.111875231736576 0.327745651195301
3 "big tgt" 693 174 1.75 16 26.193407503688 315 1 1.75 1 0.167841391956472 0.28776613101445
3 "big tgt" 694 174 1.75 16 9.97250136145787 225 1 1.75 1 0.119885978834645 0.283762410033205
3 "big tgt" 695 174 1.75 16 2.3775606222841 45 1 1.75 1 0.103910756533651 0.275760376471908
3 "big tgt" 696 174 1.75 16 9.33456566986446 135 1 1.75 1 0.15187578459313 0.307716529943264
3 "big tgt" 697 175 1.75 16 12.7010009152788 225 1 1.75 1 0.127889214261359 0.271768373699615
3 "big tgt" 698 175 1.75 16 12.0239646511253 135 1 1.75 1 0.167863326035558 0.307729450020361
3 "big tgt" 699 175 1.75 16 26.0699246475509 315 1 1.75 1 0.16386441252348 0.347694247320533
3 "big tgt" 700 175 1.75 16 NaN 45 1 1.75 1 NaN NaN
3 "big tgt" 701 176 1.75 16 NaN 45 1 1.75 1 NaN NaN
3 "big tgt" 702 176 1.75 16 26.3573944893499 315 1 1.75 1 0.14787867388327 0.327719811042243
3 "big tgt" 703 176 1.75 16 13.4597113918315 225 1 1.75 1 0.127882003055447 0.319720481684044
3 "big tgt" 704 176 1.75 16 12.519819890973 135 1 1.75 1 0.199825488846045 0.303732639774807
3 "big tgt" 705 177 1.75 16 10.2537276660772 135 1 1.75 1 0.143876755702649 0.33969852356654
3 "big tgt" 706 177 1.75 16 4.39532021990278 45 1 1.75 1 0.251784022013908 0.343702845482767
3 "big tgt" 707 177 1.75 16 3.64100961881557 225 1 1.75 1 0.119896795642262 0.315732084514138
3 "big tgt" 708 177 1.75 16 23.6014895935393 315 1 1.75 1 0.155865684100263 0.35170037203784
3 "big tgt" 709 178 1.75 16 3.15014503401384 225 1 1.75 1 0.123890601216544 0.319725890087739
3 "big tgt" 710 178 1.75 16 15.6851148386906 315 1 1.75 1 0.219803831193531 0.343702244545739
3 "big tgt" 711 178 1.75 16 10.9461527864268 135 1 1.75 1 0.159860992010408 0.295743526290835
3 "big tgt" 712 178 1.75 16 5.90821320639268 45 1 1.75 1 0.115899083996965 0.335717037131644
3 "big tgt" 713 179 1.75 16 1.47916815342604 135 1 1.75 1 0.12389600961933 0.319725589620703
3 "big tgt" 714 179 1.75 16 -0.250627348702433 45 1 1.75 1 0.159862794809214 0.303733240710471
3 "big tgt" 715 179 1.75 16 34.1132429303949 315 1 1.75 1 0.151885399534422 0.363692906035567
3 "big tgt" 716 179 1.75 16 5.84933850313431 225 1 1.75 1 0.59548446375743 0.407649105179416
3 "big tgt" 717 180 1.75 16 8.62929893797811 135 1 1.75 1 0.15186586918685 0.299743341201292
3 "big tgt" 718 180 1.75 16 14.2387497814218 225 1 1.75 1 0.159869405081963 0.251781017344456
3 "big tgt" 719 180 1.75 16 25.9251172884046 315 1 1.75 1 0.143896886983384 0.279762895585691
3 "big tgt" 720 180 1.75 16 -5.42475866762438 45 1 1.75 1 0.159862494343315 0.243772974447211
3 "big tgt" 721 181 1.75 16 6.20328296350122 135 1 1.75 1 0.179846245094495 0.287756215609306
3 "big tgt" 722 181 1.75 16 22.2946137787279 315 1 1.75 1 0.159860992010181 0.295744728157615
3 "big tgt" 723 181 1.75 16 25.3748223716959 225 1 1.75 1 0.259783952305952 0.183834041334876
3 "big tgt" 724 181 1.75 16 -0.258295960037624 45 1 1.75 1 0.107902759305716 0.367677096675379
3 "big tgt" 725 182 1.75 16 3.32103124930578 45 1 1.75 1 0.119896495174544 0.319725289155713
3 "big tgt" 726 182 1.75 16 0.579395996700255 135 1 1.75 1 0.171840305466503 0.323731714334826
3 "big tgt" 727 182 1.75 16 5.68836846426516 225 1 1.75 1 0.10790876864462 0.279762895587737
3 "big tgt" 728 182 1.75 16 23.0593974104318 315 1 1.75 1 0.16785431203175 0.323719695664522
3 "big tgt" 729 183 1.75 16 33.0800062395782 315 1 1.75 1 0.135878928679631 0.315731784045056
3 "big tgt" 730 183 1.75 16 -4.38695082743677 45 1 1.75 1 0.123894206817795 0.307735759824027
3 "big tgt" 731 183 1.75 16 8.98594240031279 225 1 1.75 1 0.103911357466586 0.359693391591918
3 "big tgt" 732 183 1.75 16 4.22247925879678 135 1 1.75 1 0.179820104477358 0.391591855426896
3 "big tgt" 733 184 1.75 16 6.11867791246259 45 1 1.75 1 0.143858727692532 0.351633067463126
3 "big tgt" 734 184 1.75 16 30.6538960616548 315 1 1.75 1 0.151851747244336 0.215686533736061
3 "big tgt" 735 184 1.75 16 6.69507480022689 225 1 1.75 1 0.119889584436351 0.235785663764318
3 "big tgt" 736 184 1.75 16 12.1851885227474 135 1 1.75 1 0.159846870066758 0.283753996959149
3 "big tgt" 737 185 1.75 16 1.12976504514473 45 1 1.75 1 0.103906850463773 0.299711792183871
3 "big tgt" 738 185 1.75 16 7.45116003961827 135 1 1.75 1 0.159833048591054 0.291706453489041
3 "big tgt" 739 185 1.75 16 7.56960213966856 225 1 1.75 1 0.135841370321032 0.279682670933198
3 "big tgt" 740 185 1.75 16 23.22364728681 315 1 1.75 1 0.175788440078577 0.303606143222169
3 "big tgt" 741 186 1.75 16 28.7614961432117 315 1 1.75 1 0.171779310692045 0.283673171372811
3 "big tgt" 742 186 1.75 16 7.32249326244049 225 1 1.75 1 0.163687738006047 0.267492429737331
3 "big tgt" 743 186 1.75 16 12.6869447247149 45 1 1.75 1 0.46740144837122 0.139827964690994
3 "big tgt" 744 186 1.75 16 10.2742142144376 135 1 1.75 1 0.159750420200908 0.287807895909964
3 "big tgt" 745 187 1.75 16 28.5201156456652 315 1 1.75 1 0.191857708507314 0.279740661039341
3 "big tgt" 746 187 1.75 16 9.46861111249784 135 1 1.75 1 0.175846129717229 0.315713455568812
3 "big tgt" 747 187 1.75 16 5.26292564033222 225 1 1.75 1 0.151898920544454 0.27973675496969
3 "big tgt" 748 187 1.75 16 -0.350142932921986 45 1 1.75 1 0.195744547877894 0.279814275418175
3 "big tgt" 749 188 1.75 16 0.723631985103262 225 1 1.75 1 0.103905047663375 0.371668198046336
3 "big tgt" 750 188 1.75 16 13.2068345583834 135 1 1.75 1 0.199817676706743 0.287722563318766
3 "big tgt" 751 188 1.75 16 26.7853318630017 315 1 1.75 1 0.171864342817571 0.279746970842098
3 "big tgt" 752 188 1.75 16 6.62713450473957 45 1 1.75 1 0.22779594934741 0.223788923228994
3 "big tgt" 753 189 1.75 16 3.52573287347347 225 1 1.75 1 0.123884591876958 0.307674765049569
3 "big tgt" 754 189 1.75 16 26.5061312710044 315 1 1.75 1 0.15181689308838 0.315740197120704
3 "big tgt" 755 189 1.75 16 16.1701016035517 135 1 1.75 1 0.155887017248006 0.271799021319794
3 "big tgt" 756 189 1.75 16 -0.223881865005306 45 1 1.75 1 0.127923467482788 0.275770592344088
3 "big tgt" 757 190 1.75 16 31.2988627941731 315 1 1.75 1 0.16385750178506 0.311670974357412
3 "big tgt" 758 190 1.75 16 6.34685109566338 225 1 1.75 1 0.159862794810351 0.299739435133461
3 "big tgt" 759 190 1.75 16 11.2376962897974 135 1 1.75 1 0.183820219859172 0.263783767218683
3 "big tgt" 760 190 1.75 16 17.8236632150064 45 1 1.75 1 0.419653056921788 0.0878817506634277
3 "big tgt" 761 191 1.75 16 21.3110725330847 315 1 1.75 1 0.155838341614754 0.347668106702031
3 "big tgt" 762 191 1.75 16 -0.489046980194128 45 1 1.75 1 0.103911357468178 0.299697369772048
3 "big tgt" 763 191 1.75 16 8.34929909288602 225 1 1.75 1 0.115885863454196 0.339672382946901
3 "big tgt" 764 191 1.75 16 12.9753286384306 135 1 1.75 1 0.175824496102678 0.287734581992481
3 "big tgt" 765 192 1.75 16 12.6758238002296 135 1 1.75 1 0.163878234001459 0.263753119598732
3 "big tgt" 766 192 1.75 16 29.8514980551563 315 1 1.75 1 0.203804271076024 0.303614556301
3 "big tgt" 767 192 1.75 16 -0.110988487442167 45 1 1.75 1 0.179839033889948 0.279727440496799
3 "big tgt" 768 192 1.75 16 -0.317594819237817 225 1 1.75 1 0.127896725933624 0.291747917912744
3 "big tgt" 769 193 1.75 16 10.8707933283047 135 1 1.75 1 0.21181982564508 0.275735738190861
3 "big tgt" 770 193 1.75 16 9.30602843603934 225 1 1.75 1 0.151855953779659 0.279714820887875
3 "big tgt" 771 193 1.75 16 26.5956663281071 315 1 1.75 1 0.647402433902471 0.303682461809785
3 "big tgt" 772 193 1.75 16 5.05784466879743 45 1 1.75 1 0.119894091438027 0.295720089875886
3 "big tgt" 773 194 1.75 16 7.07406153557465 45 1 1.75 1 0.099913345356299 0.33166554191871
3 "big tgt" 774 194 1.75 16 31.1873090194199 315 1 1.75 1 0.127864275513048 0.287732478728003
3 "big tgt" 775 194 1.75 16 17.8745112750134 135 1 1.75 1 0.187800203955931 0.31571886397137
3 "big tgt" 776 194 1.75 16 11.9320301815064 225 1 1.75 1 0.147986241021044 0.31978327925799
3 "big tgt" 777 195 1.75 16 25.7340524514644 315 1 1.75 1 0.163825051362664 0.31970846300942
3 "big tgt" 778 195 1.75 16 3.96021645473233 225 1 1.75 1 0.135752732596529 0.279843721175666
3 "big tgt" 779 195 1.75 16 3.65001822343075 45 1 1.75 1 0.111891456945614 0.291727486169066
3 "big tgt" 780 195 1.75 16 12.2604962269781 135 1 1.75 1 0.155858172428907 0.251726031910039
3 "big tgt" 781 196 1.75 16 6.28458178077532 225 1 1.75 1 0.1039792629781 0.28373386568137
3 "big tgt" 782 196 1.75 16 0.814311347647472 45 1 1.75 1 0.167829373281393 0.307679272050336
3 "big tgt" 783 196 1.75 16 26.414426731794 315 1 1.75 1 0.127856763840782 0.31969434106577
3 "big tgt" 784 196 1.75 16 7.68915220526664 135 1 1.75 1 0.203809379013819 0.283705020861589
3 "big tgt" 785 197 1.75 16 12.5804211265292 135 1 1.75 1 0.1758476320515 0.427593795238863
3 "big tgt" 786 197 1.75 16 4.28203754426788 45 1 1.75 1 0.139725205026025 0.301769389277297
3 "big tgt" 787 197 1.75 16 27.607437848694 315 1 1.75 1 0.143891779046953 0.303656020725839
3 "big tgt" 788 197 1.75 16 10.7564747467431 225 1 1.75 1 0.119887180701198 0.291728988501291
3 "big tgt" 789 198 1.75 16 9.68582667899231 225 1 1.75 1 0.135882233814982 0.283671969506486
3 "big tgt" 790 198 1.75 16 22.5118305176395 315 1 1.75 1 0.139869729585143 0.335684887178331
3 "big tgt" 791 198 1.75 16 18.3536181366356 135 1 1.75 1 0.15185715564985 0.30370139122283
3 "big tgt" 792 198 1.75 16 -0.118675939552541 45 1 1.75 1 0.147846223459283 0.29966582075167
3 "big tgt" 793 199 1.75 16 6.12030373714218 45 1 1.75 1 0.119759782749952 0.291860592988996
3 "big tgt" 794 199 1.75 16 4.90202238311125 225 1 1.75 1 0.195803739850135 0.371474697381927
3 "big tgt" 795 199 1.75 16 23.3742911472286 315 1 1.75 1 0.159860090607481 0.223808754043603
3 "big tgt" 796 199 1.75 16 17.1028520793757 135 1 1.75 1 0.159847471000148 0.31967541165568
3 "big tgt" 797 200 1.75 16 19.9389049315576 315 1 1.75 1 0.179808686736806 0.311698316846787
3 "big tgt" 798 200 1.75 16 4.30929668833469 225 1 1.75 1 0.135852187128648 0.267735807898134
3 "big tgt" 799 200 1.75 16 22.1714172216265 135 1 1.75 1 0.157849666812808 0.297561951761281
3 "big tgt" 800 200 1.75 16 10.6425004833819 45 1 1.75 1 0.1598228327166 0.263712256102735
3 "big tgt" 801 201 1.75 16 12.8530952449342 135 1 1.75 1 0.171840305467185 0.287740891796147
3 "big tgt" 802 201 1.75 16 32.2907675925607 315 1 1.75 1 0.139879044057352 0.315889829617163
3 "big tgt" 803 201 1.75 16 13.9707414339086 225 1 1.75 1 0.147869359409924 0.279762595121383
3 "big tgt" 804 201 1.75 16 2.90905318096214 45 1 1.75 1 0.135743418123184 0.283866371566774
3 "big tgt" 805 202 1.75 16 11.3294438899455 135 1 1.75 1 0.18782424130427 0.291652068984149
3 "big tgt" 806 202 1.75 16 7.63893965116078 225 1 1.75 1 0.127620296417035 0.279543554775728
3 "big tgt" 807 202 1.75 16 8.48290838395153 45 1 1.75 1 0.103892428055133 0.335368796035482
3 "big tgt" 808 202 1.75 16 22.495699261927 315 1 1.75 1 0.151883897199696 0.363625000525644
3 "big tgt" 809 203 1.75 16 16.2842536393986 135 1 1.75 1 0.139879044061217 0.327719210111582
3 "big tgt" 810 203 1.75 16 4.59072682419859 225 1 1.75 1 0.147876570614699 0.295626344215634
3 "big tgt" 811 203 1.75 16 26.753950700716 315 1 1.75 1 0.171833094261729 0.371639954158809
3 "big tgt" 812 203 1.75 16 9.89603627927029 45 1 1.75 1 0.115894276524386 0.431621253101866
3 "big tgt" 813 204 1.75 16 -1.40286097505471 225 1 1.75 1 0.143871347300546 0.323698963449715
3 "big tgt" 814 204 1.75 16 10.9598378282277 135 1 1.75 1 0.165879343323695 0.327668731676113
3 "big tgt" 815 204 1.75 16 7.61151623902972 45 1 1.75 1 0.111920902698103 0.339696420297514
3 "big tgt" 816 204 1.75 16 31.8069763716542 315 1 1.75 1 0.159958042807602 0.323718193331388
3 "big tgt" 817 205 1.75 16 32.7064635867028 315 1 1.75 1 0.243812335607572 0.271765369029708
3 "big tgt" 818 205 1.75 16 12.2545130733182 225 1 1.75 1 0.155861778029248 0.311729264930136
3 "big tgt" 819 205 1.75 16 11.5621777298164 135 1 1.75 1 0.179847146497877 0.315725474239571
3 "big tgt" 820 205 1.75 16 2.86448909249651 45 1 1.75 1 0.127882603989292 0.327649802261931
3 "big tgt" 821 206 1.75 16 3.30204134823092 225 1 1.75 1 0.13988355106153 0.327706290034712
3 "big tgt" 822 206 1.75 16 28.4174291286944 315 1 1.75 1 0.171842709200973 0.307741468693848
3 "big tgt" 823 206 1.75 16 2.33299765704406 45 1 1.75 1 0.171891985769207 0.307728248149715
3 "big tgt" 824 206 1.75 16 16.9879052248535 135 1 1.75 1 0.155861477563803 0.335713431529484
3 "big tgt" 825 207 1.75 16 2.79198087725465 45 1 1.75 1 0.103907451397845 0.29572039034224
3 "big tgt" 826 207 1.75 16 5.79117604596116 135 1 1.75 1 0.171852023674546 0.311734072396803
3 "big tgt" 827 207 1.75 16 28.6329390531039 315 1 1.75 1 0.227808869420414 0.259776741101177
3 "big tgt" 828 207 1.75 16 0.596694271087395 225 1 1.75 1 0.111901071885541 0.251781618276937
3 "big tgt" 829 208 1.75 16 5.09506207905944 225 1 1.75 1 0.139880245926179 0.303741954246107
3 "big tgt" 830 208 1.75 16 23.1771021051466 315 1 1.75 1 0.167853410629505 0.311732870532751
3 "big tgt" 831 208 1.75 16 17.0916193323659 135 1 1.75 1 0.167855814364884 0.303739250048238
3 "big tgt" 832 208 1.75 16 5.79301181662009 45 1 1.75 1 0.563521099082664 0.287751708604901
3 "big tgt" 833 209 1.75 16 1.05986621893593 225 1 1.75 1 0.159860691541326 0.29974183886884
3 "big tgt" 834 209 1.75 16 2.19210176051685 45 1 1.75 1 0.13188902917409 0.279762595118655
3 "big tgt" 835 209 1.75 16 11.8426181677497 135 1 1.75 1 0.191832769756957 0.291751223050142
3 "big tgt" 836 209 1.75 16 NaN 315 1 1.75 1 NaN NaN
3 "big tgt" 837 210 1.75 16 27.2568483024725 315 1 1.75 1 0.119896194708645 0.311726560729767
3 "big tgt" 838 210 1.75 16 7.67282133051541 225 1 1.75 1 0.175840420845361 0.351704879042927
3 "big tgt" 839 210 1.75 16 4.47856044080148 45 1 1.75 1 0.139882950128595 0.307732755153893
3 "big tgt" 840 210 1.75 16 16.672140753713 135 1 1.75 1 0.151873380860252 0.31972378681894
3 "big tgt" 841 211 1.75 16 7.93138592628545 45 1 1.75 1 0.371674808317039 0.33970753757103
3 "big tgt" 842 211 1.75 16 27.3340012106634 315 1 1.75 1 0.155866285032289 0.315735089181771
3 "big tgt" 843 211 1.75 16 4.38839420212893 225 1 1.75 1 0.124014994499703 0.291752124449204
3 "big tgt" 844 211 1.75 16 10.0307228542822 135 1 1.75 1 0.151871878525071 0.283757001627691
3 "big tgt" 845 212 1.75 16 -2.28673206642221 45 1 1.75 1 0.119899499843541 0.299740637001378
3 "big tgt" 846 212 1.75 16 9.99158589976146 135 1 1.75 1 0.155855167759682 0.315733586846818
3 "big tgt" 847 212 1.75 16 11.715289929709 225 1 1.75 1 0.143876154769032 0.355699285549917
3 "big tgt" 848 212 1.75 16 31.9362866391405 315 1 1.75 1 0.163870722327374 0.339708438971002
3 "big tgt" 849 213 1.75 16 30.4334477877131 315 1 1.75 1 0.147875669214272 0.283758203495836
3 "big tgt" 850 213 1.75 16 6.73264129449659 45 1 1.75 1 0.143877957571704 0.307720135547697
3 "big tgt" 851 213 1.75 16 7.84907829507089 225 1 1.75 1 0.13987123191896 0.299749951474269
3 "big tgt" 852 213 1.75 16 10.9089704040747 135 1 1.75 1 0.159863996677814 0.293743318366069
3 "big tgt" 853 214 1.75 16 8.6115212496325 135 1 1.75 1 0.141872040776434 0.327733932986803
3 "big tgt" 854 214 1.75 16 22.5946546144596 315 1 1.75 1 0.171853526007681 0.263776255543917
3 "big tgt" 855 214 1.75 16 5.28607723867863 45 1 1.75 1 0.503574954765099 0.283731461945763
3 "big tgt" 856 214 1.75 16 7.88560135323352 225 1 1.75 1 0.131890831975852 0.28375429742664
3 "big tgt" 857 215 1.75 16 4.26633624947713 45 1 1.75 1 0.15186917432311 0.279750275977676
3 "big tgt" 858 215 1.75 16 4.02293293966037 225 1 1.75 1 0.159863996677359 0.307733656560686
3 "big tgt" 859 215 1.75 16 21.8627430331675 315 1 1.75 1 0.155839843947888 0.263747410726864
3 "big tgt" 860 215 1.75 16 10.2917744526535 135 1 1.75 1 0.147836007588921 0.291658679256898
3 "big tgt" 861 216 1.75 16 1.25833969810426 45 1 1.75 1 0.383369279184762 0.171800944307961
3 "big tgt" 862 216 1.75 16 12.0533942207697 135 1 1.75 1 0.159857386408021 0.287688310094836
3 "big tgt" 863 216 1.75 16 9.80393963095137 225 1 1.75 1 0.167852509228624 0.287753511404844
3 "big tgt" 864 216 1.75 16 26.5922764391005 315 1 1.75 1 0.195830781870882 0.327714102169239
3 "big tgt" 865 217 1.75 16 24.7702833164092 315 1 1.75 1 0.187821236639138 0.307709018271453
3 "big tgt" 866 217 1.75 16 17.1403759522832 135 1 1.75 1 0.187822438504554 0.28768530542834
3 "big tgt" 867 217 1.75 16 10.3561927040412 225 1 1.75 1 0.19176216004621 0.263709852369175
3 "big tgt" 868 217 1.75 16 -1.89379708875463 45 1 1.75 1 0.147809266037484 0.287669981618365
3 "big tgt" 869 218 1.75 16 12.0764562898636 135 1 1.75 1 0.159869104616064 0.303714010828571
3 "big tgt" 870 218 1.75 16 32.0721064235552 315 1 1.75 1 0.19962507744458 0.259618094595226
3 "big tgt" 871 218 1.75 16 4.27746788526771 45 1 1.75 1 0.127794867664761 0.307550672234584
3 "big tgt" 872 218 1.75 16 8.15591134118578 225 1 1.75 1 0.231759107301059 0.231760309167612
3 "big tgt" 873 219 1.75 16 5.06419743880904 225 1 1.75 1 0.131841555407846 0.295665404908277
3 "big tgt" 874 219 1.75 16 14.7122126770016 135 1 1.75 1 0.187727791444331 0.319708763476001
3 "big tgt" 875 219 1.75 16 1.1298311504724 45 1 1.75 1 0.139821053953483 0.279752379246702
3 "big tgt" 876 219 1.75 16 22.8415311032907 315 1 1.75 1 0.179875991315384 0.311682392099783
3 "big tgt" 877 220 1.75 16 17.1674353448813 135 1 1.75 1 0.171760681747628 0.319763748911555
3 "big tgt" 878 220 1.75 16 26.914205113727 315 1 1.75 1 0.567537439672833 0.275720113914076
3 "big tgt" 879 220 1.75 16 0.0562294986656482 45 1 1.75 1 0.119863744285794 0.307739365425505
3 "big tgt" 880 220 1.75 16 -2.37567249702916 225 1 1.75 1 0.183809703516545 0.299768279950968
3 "big tgt" 881 221 1.75 16 13.2159888834157 135 1 1.75 1 0.171800343373206 0.31568911775139
3 "big tgt" 882 221 1.75 16 NaN 225 1 1.75 1 NaN NaN
3 "big tgt" 883 221 1.75 16 5.50105027261488 45 1 1.75 1 0.0999118430215731 0.331699795142868
3 "big tgt" 884 221 1.75 16 18.1590149611554 315 1 1.75 1 0.135857595532343 0.363683591562904
3 "big tgt" 885 222 1.75 16 2.39307140950772 225 1 1.75 1 0.139904583742918 0.267718080354598
3 "big tgt" 886 222 1.75 16 3.49692962508871 45 1 1.75 1 0.135882534281109 0.375631956936104
3 "big tgt" 887 222 1.75 16 12.6828079662011 135 1 1.75 1 0.159861893408561 0.311681490697993
3 "big tgt" 888 222 1.75 16 28.10654980467 315 1 1.75 1 0.167842894288015 0.295739319757104
3 "big tgt" 889 223 1.75 16 8.55509355038178 225 1 1.75 1 0.119891687704467 0.275720714844965
3 "big tgt" 890 223 1.75 16 9.30739430458261 45 1 1.75 1 0.143863234694436 0.335673168968924
3 "big tgt" 891 223 1.75 16 24.1105489640718 315 1 1.75 1 0.147842016925551 0.343703446413883
3 "big tgt" 892 223 1.75 16 18.0073793746937 135 1 1.75 1 0.147929452783274 0.295741423022037
3 "big tgt" 893 224 1.75 16 25.0551315415519 315 1 1.75 1 0.18782394083928 0.239752427321264
3 "big tgt" 894 224 1.75 16 15.5686370421221 135 1 1.75 1 0.147870260812624 0.283724851674378
3 "big tgt" 895 224 1.75 16 2.38759684792651 45 1 1.75 1 0.143872549165962 0.31971777748231
3 "big tgt" 896 224 1.75 16 4.78135425918445 225 1 1.75 1 0.151840930438311 0.299737632333063
3 "big tgt" 897 225 1.75 16 16.61507743672 135 1 1.75 1 0.167855814365794 0.287721962385831
3 "big tgt" 898 225 1.75 16 4.47523438311848 225 1 1.75 1 0.143855723022853 0.311721452794018
3 "big tgt" 899 225 1.75 16 1.88506435976555 45 1 1.75 1 0.151849643977357 0.291721777296516
3 "big tgt" 900 225 1.75 16 24.885446134395 315 1 1.75 1 0.195781805769229 0.339660364274323
3 "big tgt" 901 226 1.75 16 23.5459086967202 315 1 1.75 1 0.171836699863888 0.383674553518404
3 "big tgt" 902 226 1.75 16 10.8545416054133 45 1 1.75 1 0.143720813399341 0.34385187704811
3 "big tgt" 903 226 1.75 16 5.30361576395823 225 1 1.75 1 0.683391453643253 0.339702429634372
3 "big tgt" 904 226 1.75 16 15.5580891150465 135 1 1.75 1 0.611344006318859 0.383722628220539
3 "big tgt" 905 227 1.75 16 23.5911527704361 315 1 1.75 1 0.127792463930518 0.383659830644092
3 "big tgt" 906 227 1.75 16 6.70643262675842 225 1 1.75 1 0.0998980215451866 0.279691084006117
3 "big tgt" 907 227 1.75 16 -0.91427694943778 45 1 1.75 1 0.131717763059214 0.31586278759687
3 "big tgt" 908 227 1.75 16 13.5639047479346 135 1 1.75 1 0.183974659826845 0.307704210801376
3 "big tgt" 909 228 1.75 16 7.84247801957048 45 1 1.75 1 0.147860345406343 0.379623659243634
3 "big tgt" 910 228 1.75 16 16.5850535338382 135 1 1.75 1 0.163796206546522 0.367701434488481
3 "big tgt" 911 228 1.75 16 10.3651368735856 225 1 1.75 1 0.115900285864655 0.31167878649967
3 "big tgt" 912 228 1.75 16 24.5415490940317 315 1 1.75 1 0.155966640968245 0.351665818345737
3 "big tgt" 913 229 1.75 16 15.5397915092684 135 1 1.75 1 0.167665618839237 0.343750619713546
3 "big tgt" 914 229 1.75 16 1.18499942738186 45 1 1.75 1 0.10391346073402 0.335681882509334
3 "big tgt" 915 229 1.75 16 23.0881323406531 315 1 1.75 1 0.15982253225161 0.331658631181881
3 "big tgt" 916 229 1.75 16 6.14116878042288 225 1 1.75 1 0.155915862068696 0.307691290728599
3 "big tgt" 917 230 1.75 16 9.76521811083004 225 1 1.75 1 0.147704102635544 0.319680820060512
3 "big tgt" 918 230 1.75 16 22.8322696656153 135 1 1.75 1 0.159836654194123 0.299693163237635
3 "big tgt" 919 230 1.75 16 26.2264261595771 315 1 1.75 1 0.151870075723537 0.307675966916349
3 "big tgt" 920 230 1.75 16 6.11287360965021 45 1 1.75 1 0.0959054178397309 0.407614551490951
3 "big tgt" 921 231 1.75 16 3.93808806853569 45 1 1.75 1 0.0959204411808514 0.34769424732076
3 "big tgt" 922 231 1.75 16 4.45299837089474 225 1 1.75 1 0.119889283968178 0.267782981196206
3 "big tgt" 923 231 1.75 16 21.836932010755 315 1 1.75 1 0.171857732544368 0.287753511406663
3 "big tgt" 924 231 1.75 16 7.61334978047542 135 1 1.75 1 0.155875299038598 0.271762664828429
3 "big tgt" 925 232 1.75 16 23.2866511368879 315 1 1.75 1 0.159864898078013 0.295736315084696
3 "big tgt" 926 232 1.75 16 11.0725732227192 135 1 1.75 1 0.159866700879093 0.331709710548466
3 "big tgt" 927 232 1.75 16 8.81019164073101 225 1 1.75 1 0.135885238482842 0.279753581114164
3 "big tgt" 928 232 1.75 16 6.27788896404768 45 1 1.75 1 0.11190137235144 0.323715489122606
3 "big tgt" 929 233 1.75 16 2.67337736840583 45 1 1.75 1 0.115897581662921 0.331718123621386
3 "big tgt" 930 233 1.75 16 18.4417989053681 315 1 1.75 1 0.139895569736609 0.29573871882144
3 "big tgt" 931 233 1.75 16 11.4367545121367 225 1 1.75 1 0.13188782730731 0.343702244550059
3 "big tgt" 932 233 1.75 16 11.7910748794819 135 1 1.75 1 0.143870145431265 0.295747732830023
3 "big tgt" 933 234 1.75 16 11.7504167867198 225 1 1.75 1 0.123893906351441 0.343703145950258
3 "big tgt" 934 234 1.75 16 -0.143432094819562 45 1 1.75 1 0.107906364909923 0.319727091955883
3 "big tgt" 935 234 1.75 16 27.2520763657993 315 1 1.75 1 0.143886971577331 0.315723070505555
3 "big tgt" 936 234 1.75 16 17.1125852923877 135 1 1.75 1 0.143877056170595 0.29574653095915
3 "big tgt" 937 235 1.75 16 0.98428322483051 45 1 1.75 1 0.119895593773435 0.311740682672735
3 "big tgt" 938 235 1.75 16 12.7212170427851 135 1 1.75 1 0.15187518365974 0.319726791489757
3 "big tgt" 939 235 1.75 16 25.5543165046552 315 1 1.75 1 0.179850752099355 0.311741283604988
3 "big tgt" 940 235 1.75 16 8.09326712568956 225 1 1.75 1 0.119897997507906 0.295751338429682
3 "big tgt" 941 236 1.75 16 7.72686670795938 45 1 1.75 1 0.107906665378323 0.291748218382963
3 "big tgt" 942 236 1.75 16 7.4150404014815 135 1 1.75 1 0.187843170717542 0.255775123386002
3 "big tgt" 943 236 1.75 16 5.05593642209184 225 1 1.75 1 0.115894276525978 0.267766755986031
3 "big tgt" 944 236 1.75 16 25.9680022563713 315 1 1.75 1 0.171843911069573 0.347690040787484
3 "big tgt" 945 237 1.75 16 -0.180350211830766 45 1 1.75 1 0.155864482235074 0.317723578898949
3 "big tgt" 946 237 1.75 16 4.82613950263707 225 1 1.75 1 0.135881632881819 0.295741122557502
3 "big tgt" 947 237 1.75 16 10.3880138443788 135 1 1.75 1 0.167866030237974 0.273761971350268
3 "big tgt" 948 237 1.75 16 24.1478629864578 315 1 1.75 1 0.175850035783242 0.2817552913707
3 "big tgt" 949 238 1.75 16 29.8299824881965 315 1 1.75 1 0.187843471184124 0.275756470404076
3 "big tgt" 950 238 1.75 16 12.4735672623507 135 1 1.75 1 0.139884452463093 0.30373173837711
3 "big tgt" 951 238 1.75 16 9.59342807156529 225 1 1.75 1 0.12788831286025 0.247792920641132
3 "big tgt" 952 238 1.75 16 8.30428902497399 45 1 1.75 1 0.52754920595612 0.275757071337011
3 "big tgt" 953 239 1.75 16 4.5401536210373 45 1 1.75 1 0.131883921236067 0.291736500174466
3 "big tgt" 954 239 1.75 16 30.4841103813483 315 1 1.75 1 0.179789156391507 0.303680959473695
3 "big tgt" 955 239 1.75 16 7.24609952009835 225 1 1.75 1 0.123763503734153 0.267582870265187
3 "big tgt" 956 239 1.75 16 10.2327674701823 135 1 1.75 1 0.16780804013365 0.259678187969939
3 "big tgt" 957 240 1.75 16 11.041496056593 135 1 1.75 1 0.151855653314215 0.319727091954974
3 "big tgt" 958 240 1.75 16 22.2284325472251 315 1 1.75 1 0.167854612497649 0.231806881535249
3 "big tgt" 959 240 1.75 16 7.9928063737331 225 1 1.75 1 0.139885353863065 0.275756770867247
3 "big tgt" 960 240 1.75 16 3.72936539321705 45 1 1.75 1 0.159835752792787 0.315686113080119
3 "big tgt" 961 241 1.75 16 19.5689756647873 315 1 0 1 0.211745610329672 0.427588687301522
3 "big tgt" 962 241 1.75 16 13.4560892707399 135 1 0 1 0.203743576769739 0.29555212889727
3 "big tgt" 963 241 1.75 16 6.8082177090054 225 1 0 1 0.123958807193048 0.347603806797451
3 "big tgt" 964 241 1.75 16 4.3832564502334 45 1 0 1 0.187563436066739 0.299560657346774
3 "big tgt" 965 242 1.75 16 5.44135827607355 225 1 0 1 0.139861917447433 0.255553679307923
3 "big tgt" 966 242 1.75 16 24.8681625350985 315 1 0 1 0.175787538677923 0.299626159126547
3 "big tgt" 967 242 1.75 16 10.2299213330304 135 1 0 1 0.227784832072302 0.251758782795605
3 "big tgt" 968 242 1.75 16 8.63871745790398 45 1 0 1 0.1598327481247 0.283697208726608
3 "big tgt" 969 243 1.75 16 12.833067583127 135 1 0 1 0.219855811962134 0.29971419591584
3 "big tgt" 970 243 1.75 16 6.35524950535447 225 1 0 1 0.171836399397307 0.303724827638689
3 "big tgt" 971 243 1.75 16 3.82411271229513 45 1 0 1 0.159836654193441 0.131870400227399
3 "big tgt" 972 243 1.75 16 23.4321303929153 315 1 0 1 0.175765905064509 0.287769436150938
3 "big tgt" 973 244 1.75 16 11.0736826784881 225 1 0 1 0.123837118111624 0.291777664133861
3 "big tgt" 974 244 1.75 16 8.01875388824366 135 1 0 1 0.179848047899668 0.295742324425191
3 "big tgt" 975 244 1.75 16 22.520652111015 315 1 0 1 0.187785781549792 0.283737170816039
3 "big tgt" 976 244 1.75 16 7.09714779144344 45 1 0 1 0.0999220588946628 0.307682577189553
3 "big tgt" 977 245 1.75 16 24.5657783477185 315 1 0 1 0.159859189207964 0.315782262479388
3 "big tgt" 978 245 1.75 16 6.2807278661753 45 1 0 1 0.103878005644674 0.279775214728488
3 "big tgt" 979 245 1.75 16 4.38408794271008 135 1 0 1 0.171790728433734 0.27981127075509
3 "big tgt" 980 245 1.75 16 13.1734302358197 225 1 0 1 0.119900401243285 0.283774729173729
3 "big tgt" 981 246 1.75 16 27.3281712540752 315 1 0 1 0.167846199426549 0.287638432593212
3 "big tgt" 982 246 1.75 16 5.9540624086779 135 1 0 1 0.147879575285515 0.295761554305045
3 "big tgt" 983 246 1.75 16 -8.54904427901154 225 1 0 1 0.155871392967583 0.223782613423737
3 "big tgt" 984 246 1.75 16 2.02640537387812 45 1 0 1 0.103908052330553 0.255784738327748
3 "big tgt" 985 247 1.75 16 3.70440796991154 45 1 0 1 0.127889214262268 0.30772764721587
3 "big tgt" 986 247 1.75 16 2.38978208147186 225 1 0 1 0.139880245927543 0.295705366995207
3 "big tgt" 987 247 1.75 16 13.3499325634002 135 1 0 1 0.163857201320297 0.299711792180005
3 "big tgt" 988 247 1.75 16 25.8755278014984 315 1 0 1 0.159863395743287 0.307695196795521
3 "big tgt" 989 248 1.75 16 23.06976798395 315 1 0 1 0.167839288686991 0.303692677682193
3 "big tgt" 990 248 1.75 16 13.1832767359966 225 1 0 1 0.135885538951243 0.355690572014282
3 "big tgt" 991 248 1.75 16 4.86553976570157 45 1 0 1 0.13988295012723 0.319708763479412
3 "big tgt" 992 248 1.75 16 2.49412168795034 135 1 0 1 0.15185685518054 0.259778543898392
3 "big tgt" 993 249 1.75 16 12.6972742670094 135 1 0 1 0.159848973335102 0.307680173453718
3 "big tgt" 994 249 1.75 16 7.75405090860469 225 1 0 1 0.151855653311941 0.247731024466248
3 "big tgt" 995 249 1.75 16 -6.27627338922427 45 1 0 1 0.171821676521631 0.291749720714506
3 "big tgt" 996 249 1.75 16 20.7913823049273 315 1 0 1 0.191833070223311 0.319705157879071
3 "big tgt" 997 250 1.75 16 25.2269061443519 315 1 0 1 0.159862494344452 0.303705898223143
3 "big tgt" 998 250 1.75 16 13.8130180099064 135 1 0 1 0.207824217266079 0.163830459766814
3 "big tgt" 999 250 1.75 16 5.24805362314854 45 1 0 1 0.187802607693811 0.307537451694316
3 "big tgt" 1000 250 1.75 16 3.02287395561192 225 1 0 1 0.143972604632836 0.255777827590919
3 "big tgt" 1001 251 1.75 16 3.26913398605626 45 1 0 0 0.127900932469402 0.33154475424044
3 "big tgt" 1002 251 1.75 16 7.82181553370678 225 1 0 0 0.112074741733977 0.271716392929193
3 "big tgt" 1003 251 1.75 16 9.43284128840882 135 1 0 0 0.191842685165284 0.279739459172106
3 "big tgt" 1004 251 1.75 16 17.7338160597181 315 1 0 0 0.18201982239998 0.285743688546063
3 "big tgt" 1005 252 1.75 16 -2.66181956003292 45 1 0 0 0.13190495391882 0.343701042680095
3 "big tgt" 1006 252 1.75 16 4.70614689953903 135 1 0 0 0.179836329689351 0.319669402321779
3 "big tgt" 1007 252 1.75 16 14.3868047531182 315 1 0 0 0.167844697089095 0.307703008935732
3 "big tgt" 1008 252 1.75 16 0.596779795965782 225 1 0 0 0.159854982673096 0.291732894570941
3 "big tgt" 1009 253 1.75 16 19.9208029623932 315 1 0 0 0.183981871028209 0.299686552963976
3 "big tgt" 1010 253 1.75 16 3.81457508052803 135 1 0 0 0.159847170535159 0.319723185887597
3 "big tgt" 1011 253 1.75 16 3.24844492613827 225 1 0 0 0.139853504375878 0.283683988178836
3 "big tgt" 1012 253 1.75 16 1.85102203667389 45 1 0 0 0.16383646910117 0.295722493613539
3 "big tgt" 1013 254 1.75 16 14.7600518210234 135 1 0 0 0.31966399391149 0.27174223307793
3 "big tgt" 1014 254 1.75 16 7.89783301766976 45 1 0 0 0.155847355619699 0.307651929565964
3 "big tgt" 1015 254 1.75 16 15.6036742500925 315 1 0 0 0.155851562156386 0.343672498327578
3 "big tgt" 1016 254 1.75 16 2.2308313256248 225 1 0 0 0.159829743457522 0.275880262755891
3 "big tgt" 1017 255 1.75 16 7.93985356112654 315 1 0 0 0.179795766664029 0.291626529301993
3 "big tgt" 1018 255 1.75 16 2.28341257161729 135 1 0 0 0.159797593501935 0.307682577187279
3 "big tgt" 1019 255 1.75 16 -1.25865482473337 225 1 0 0 0.13580681663143 0.267601799678232
3 "big tgt" 1020 255 1.75 16 -5.44737059928465 45 1 0 0 0.127808989607274 0.291717871230958
3 "big tgt" 1021 256 1.75 16 15.851134566888 315 1 0 0 0.163827455099181 0.331715118949433
3 "big tgt" 1022 256 1.75 16 -0.0681120752798521 45 1 0 0 0.135835360983947 0.339662167071765
3 "big tgt" 1023 256 1.75 16 -1.8181388727261 225 1 0 0 0.14386653982865 0.279754482513908
3 "big tgt" 1024 256 1.75 16 7.00945052499755 135 1 0 0 0.163895961542494 0.291706453487677
3 "big tgt" 1025 257 1.75 16 2.15674602346884 135 1 0 0 0.155907148527604 0.303717916896403
3 "big tgt" 1026 257 1.75 16 -0.0253083490286677 225 1 0 0 0.151904629416094 0.299734026731585
3 "big tgt" 1027 257 1.75 16 0.636459502728702 45 1 0 0 0.147878373414642 0.323669217227689
3 "big tgt" 1028 257 1.75 16 9.97629296805951 315 1 0 0 0.195819965061673 0.327640487788358
3 "big tgt" 1029 258 1.75 16 -0.893034684763445 45 1 0 0 0.135877426346269 0.331700396076485
3 "big tgt" 1030 258 1.75 16 5.81216800329487 135 1 0 0 0.207783954709157 0.355722721967595
3 "big tgt" 1031 258 1.75 16 -1.8603524973225 225 1 0 0 0.139888959464315 0.27975748718336
3 "big tgt" 1032 258 1.75 16 9.46200720406796 315 1 0 0 0.143845206680453 0.291737702041701
3 "big tgt" 1033 259 1.75 16 2.07120277887671 45 1 0 0 0.147876270146298 0.375672219498483
3 "big tgt" 1034 259 1.75 16 0.727316094816425 225 1 0 0 0.143876755701967 0.319727392427922
3 "big tgt" 1035 259 1.75 16 1.04411980388842 135 1 0 0 0.171850521342549 0.279752980182366
3 "big tgt" 1036 259 1.75 16 3.64351005086354 315 1 0 0 0.179845043228852 0.315723370978503
3 "big tgt" 1037 260 1.75 16 7.1066093295932 315 1 0 0 0.167849204093272 0.323724202663925
3 "big tgt" 1038 260 1.75 16 1.2807452246429 135 1 0 0 0.151870075721945 0.307730351421469
3 "big tgt" 1039 260 1.75 16 -0.385431686442265 225 1 0 0 0.131888428239563 0.315726075175007
3 "big tgt" 1040 260 1.75 16 -6.21420964802567 45 1 0 0 0.103912559333367 0.359693091123063
4 "big tgt" 1 1 -1.75 16 10.7494478490466 135 0 0 0 0.203652835776197 1.54970292841027
4 "big tgt" 2 1 -1.75 16 3.04634406198285 225 0 0 0 0.17981950354465 0.795220713945255
4 "big tgt" 3 1 -1.75 16 3.11759131227567 315 0 0 0 0.199847122458934 0.455569664144136
4 "big tgt" 4 1 -1.75 16 -8.78310513552597 45 0 0 0 0.159884428424874 0.475489715920745
4 "big tgt" 5 2 -1.75 16 3.76471040767535 45 0 0 0 0.175821791900177 0.515574099035092
4 "big tgt" 6 2 -1.75 16 9.01843081369056 225 0 0 0 0.175813378828053 0.547551285186941
4 "big tgt" 7 2 -1.75 16 8.06738778748068 135 0 0 0 0.215868015722748 0.487574192780741
4 "big tgt" 8 2 -1.75 16 1.15444674099028 315 0 0 0 0.147874467347407 0.555501337978981
4 "big tgt" 9 3 -1.75 16 3.39678454162195 315 0 0 0 0.179849249764288 0.595471243217659
4 "big tgt" 10 3 -1.75 16 3.17753488561084 45 0 0 0 0.123894206818562 0.539531824549044
4 "big tgt" 11 3 -1.75 16 6.81759014671606 135 0 0 0 0.135885238483638 0.519539360257937
4 "big tgt" 12 3 -1.75 16 9.2378865154981 225 0 0 0 0.159870606949056 0.455591598225311
4 "big tgt" 13 4 -1.75 16 3.61960889115112 135 0 0 0 0.199839911254116 0.415630106058728
4 "big tgt" 14 4 -1.75 16 4.91642787467883 315 0 0 0 0.207829625672446 0.371671202714936
4 "big tgt" 15 4 -1.75 16 6.13229279195498 45 0 0 0 0.183850567011064 0.399650076288538
4 "big tgt" 16 4 -1.75 16 8.62949584930108 225 0 0 0 0.15586718643425 0.50357345243043
4 "big tgt" 17 5 -1.75 16 1.0147902731865 45 0 0 0 0.155870792036666 0.49156319088587
4 "big tgt" 18 5 -1.75 16 9.71247594474695 225 0 0 0 0.155866585500576 0.435629180620793
4 "big tgt" 19 5 -1.75 16 1.77634807026684 315 0 0 0 0.215812128885858 0.43159421108524
4 "big tgt" 20 5 -1.75 16 4.33077603637686 135 0 0 0 0.187837762315155 0.411643211221701
4 "big tgt" 21 6 -1.75 16 6.7607917684878 135 0 0 0 0.135885538950362 0.363685394365689
4 "big tgt" 22 6 -1.75 16 3.74374507261372 225 0 0 0 0.195835589338657 0.411646516356967
4 "big tgt" 23 6 -1.75 16 11.4493893703331 315 0 0 0 0.191835173492535 0.45961454908624
4 "big tgt" 24 6 -1.75 16 4.55531761184885 45 0 0 0 0.175864758661987 0.527541694284622
4 "big tgt" 25 7 -1.75 16 4.23682038725135 225 0 0 0 0.139889259932119 0.455600912698003
4 "big tgt" 26 7 -1.75 16 9.66532893018482 315 0 0 0 0.159873611617769 0.423630637284077
4 "big tgt" 27 7 -1.75 16 1.47675993114851 45 0 0 0 0.159865799479206 0.443617092237844
4 "big tgt" 28 7 -1.75 16 9.80028888793954 135 0 0 0 0.17584823298435 0.395659275381945
4 "big tgt" 29 8 -1.75 16 7.15314155067803 135 0 0 0 0.167858518566106 0.39166096280394
4 "big tgt" 30 8 -1.75 16 0.950572150190982 45 0 0 0 0.135875323076988 0.399660592628805
4 "big tgt" 31 8 -1.75 16 5.98876576956494 315 0 0 0 0.171857432077957 0.395666486586947
4 "big tgt" 32 8 -1.75 16 11.7774730548871 225 0 0 0 0.155873195771591 0.423621923745117
4 "big tgt" 33 9 -1.75 16 2.49111356135274 45 0 0 0 0.185831845521477 0.353647697792724
4 "big tgt" 34 9 -1.75 16 10.5995948975373 315 0 0 0 0.19583138280251 0.367658467727125
4 "big tgt" 35 9 -1.75 16 4.29720615762866 225 0 0 0 0.163849990114642 0.3916504464637
4 "big tgt" 36 9 -1.75 16 13.8493634745553 135 0 0 0 0.191828863688386 0.347666604369948
4 "big tgt" 37 10 -1.75 16 7.61652033042743 135 0 0 0 0.151827108961953 0.395611501150569
4 "big tgt" 38 10 -1.75 16 6.40743217044665 315 0 0 0 0.147772609079937 0.395649660442416
4 "big tgt" 39 10 -1.75 16 2.30068521876758 45 0 0 0 0.143849413218305 0.41961730136282
4 "big tgt" 40 10 -1.75 16 -0.310048360027148 225 0 0 0 0.179893418393448 0.395598581075546
4 "big tgt" 41 11 -1.75 16 7.31974006514706 135 1 0 0 0.199819779974121 0.463598138788001
4 "big tgt" 42 11 -1.75 16 5.6366723297041 225 1 0 0 0.179824010547605 0.399633550610929
4 "big tgt" 43 11 -1.75 16 6.41031042144136 45 1 0 0 0.19983179864866 0.37167841391971
4 "big tgt" 44 11 -1.75 16 -0.575213641373712 315 1 0 0 0.235791372634822 0.419635329374756
4 "big tgt" 45 12 -1.75 16 2.51334986511065 225 1 0 0 0.179839935291483 0.48357167366666
4 "big tgt" 46 12 -1.75 16 5.05674189281653 315 1 0 0 0.195837692606744 0.38762839700351
4 "big tgt" 47 12 -1.75 16 0.0233849693733993 45 1 0 0 0.139886555730271 0.631382742505423
4 "big tgt" 48 12 -1.75 16 7.95662516146917 135 1 0 0 0.144035702674813 0.527473187839206
4 "big tgt" 49 13 -1.75 16 3.24515071898655 315 1 0 0 0.15584915842237 0.397645661829358
4 "big tgt" 50 13 -1.75 16 1.40896075017101 225 1 0 0 0.139872433787616 0.407601330947983
4 "big tgt" 51 13 -1.75 16 1.0534256295932 45 1 0 0 0.159820128515776 0.363532456731321
4 "big tgt" 52 13 -1.75 16 -2.76641600286165 135 1 0 0 0.151858057049054 0.387638612876628
4 "big tgt" 53 14 -1.75 16 -2.20197482616025 225 1 0 0 0.183798886710292 0.435581105922296
4 "big tgt" 54 14 -1.75 16 0.833588076615269 135 1 0 0 0.18381841705633 0.431525704639853
4 "big tgt" 55 14 -1.75 16 2.22423062368822 45 1 0 0 0.199808963166959 0.363620493522888
4 "big tgt" 56 14 -1.75 16 -4.45406325728239 315 1 0 0 0.179830019885003 0.403645684665094
4 "big tgt" 57 15 -1.75 16 2.63178321885322 45 1 0 0 0.14790902103681 0.375643374675349
4 "big tgt" 58 15 -1.75 16 1.21485746103864 315 1 0 0 0.19583228420322 0.399645869752476
4 "big tgt" 59 15 -1.75 16 -3.86164060402829 225 1 0 0 0.159914475111407 0.43173573097863
4 "big tgt" 60 15 -1.75 16 -3.64295028110685 135 1 0 0 0.21577427006082 0.355706196287713
4 "big tgt" 61 16 -1.75 16 1.58191861117599 135 1 0 0 0.207820010732689 0.383645107768359
4 "big tgt" 62 16 -1.75 16 4.7628516926193 225 1 0 0 0.163867116725896 0.447582954394306
4 "big tgt" 63 16 -1.75 16 -0.463100569100182 315 1 0 0 0.233884609906795 0.555346297076255
4 "big tgt" 64 16 -1.75 16 NaN 45 1 0 0 NaN NaN
4 "big tgt" 65 17 -1.75 16 -2.66300286721507 225 1 0 0 0.167843795689862 0.679385629390879
4 "big tgt" 66 17 -1.75 16 -1.49751936023263 45 1 0 0 0.225807159163935 0.537535222228371
4 "big tgt" 67 17 -1.75 16 1.62830935245655 135 1 0 0 0.171859835812825 0.363683591564552
4 "big tgt" 68 17 -1.75 16 0.480876387871244 315 1 0 0 0.195700980182892 0.323843488011676
4 "big tgt" 69 18 -1.75 16 -0.703006450853177 225 1 0 0 0.139881748260564 0.419606184088764
4 "big tgt" 70 18 -1.75 16 -2.23221698549001 135 1 0 0 0.219816450801318 0.387668058629458
4 "big tgt" 71 18 -1.75 16 -3.93271260592079 45 1 0 0 0.23579738197202 0.371689230726815
4 "big tgt" 72 18 -1.75 16 -2.00660930818289 315 1 0 0 0.151852949112424 0.395612402551251
4 "big tgt" 73 19 -1.75 16 2.37645377778302 45 1 0 0 0.167840490554227 0.363649939275547
4 "big tgt" 74 19 -1.75 16 -0.108057418659927 135 1 0 0 0.171788625165789 0.363533658598669
4 "big tgt" 75 19 -1.75 16 0.789519351144937 225 1 0 0 0.207805287856331 0.355689971076913
4 "big tgt" 76 19 -1.75 16 -0.534211587335581 315 1 0 0 0.215879433463783 0.359719231742304
4 "big tgt" 77 20 -1.75 16 -0.0450569107891095 225 1 0 0 0.18783445717969 0.343664986656279
4 "big tgt" 78 20 -1.75 16 -2.87904625313763 45 1 0 0 0.21579950927736 0.335629300807511
4 "big tgt" 79 20 -1.75 16 -2.53964173881191 315 1 0 0 0.191736620360757 0.323584485573861
4 "big tgt" 80 20 -1.75 16 -3.25080051359855 135 1 0 0 0.15181418888676 0.359507402602219
4 "big tgt" 81 21 -1.75 16 -1.92433509064936 225 1 -1.75 1 0.163859605054256 0.575491699001986
4 "big tgt" 82 21 -1.75 16 5.23486678409033 135 1 -1.75 1 0.227804362418397 0.3836703469849
4 "big tgt" 83 21 -1.75 16 2.85557617930733 45 1 -1.75 1 0.179845944628767 0.335719440867194
4 "big tgt" 84 21 -1.75 16 2.40872808126123 315 1 -1.75 1 0.199829394913877 0.407650006580354
4 "big tgt" 85 22 -1.75 16 7.38762403705739 135 1 -1.75 1 0.163859905521235 0.39565987631596
4 "big tgt" 86 22 -1.75 16 2.70348026765705 225 1 -1.75 1 0.155863881298785 0.42364025222389
4 "big tgt" 87 22 -1.75 16 -1.81305553193848 315 1 -1.75 1 0.163860806921718 0.395652665111129
4 "big tgt" 88 22 -1.75 16 1.35525013921445 45 1 -1.75 1 0.147872364079319 0.39566077771633
4 "big tgt" 89 23 -1.75 16 3.06966106895724 315 1 -1.75 1 0.199827892579492 0.351642982866565
4 "big tgt" 90 23 -1.75 16 7.73209594533283 45 1 -1.75 1 0.183812407719188 0.36367758222724
4 "big tgt" 91 23 -1.75 16 9.2210179493879 135 1 -1.75 1 0.235787767032662 0.363663460284613
4 "big tgt" 92 23 -1.75 16 4.34270358937848 225 1 -1.75 1 0.171826183523933 0.383615962482452
4 "big tgt" 93 24 -1.75 16 1.75011494589554 225 1 -1.75 1 0.163849990114556 0.411543155755339
4 "big tgt" 94 24 -1.75 16 4.53433529972285 45 1 -1.75 1 0.195669130695421 0.323460693224945
4 "big tgt" 95 24 -1.75 16 11.8460853561888 135 1 -1.75 1 0.167789411186959 0.363347970076006
4 "big tgt" 96 24 -1.75 16 10.7086515574077 315 1 -1.75 1 0.171839404065963 0.387653636220136
4 "big tgt" 97 25 -1.75 16 10.9647136509421 315 1 -1.75 1 0.191766667047204 0.403654097737103
4 "big tgt" 98 25 -1.75 16 4.14235340110101 225 1 -1.75 1 0.175743370048451 0.491534346066999
4 "big tgt" 99 25 -1.75 16 4.67422900600338 45 1 -1.75 1 0.167859720433626 0.363643028537581
4 "big tgt" 100 25 -1.75 16 6.99363418477755 135 1 -1.75 1 0.171835497996824 0.359699701396039
4 "big tgt" 101 26 -1.75 16 6.07094278461958 315 1 -1.75 1 0.183859581017032 0.395611200683675
4 "big tgt" 102 26 -1.75 16 7.86284924266825 135 1 -1.75 1 0.195793223510577 0.331721128289189
4 "big tgt" 103 26 -1.75 16 2.27159343486519 225 1 -1.75 1 0.155856670093954 0.395548403108933
4 "big tgt" 104 26 -1.75 16 4.16992992172461 45 1 -1.75 1 0.179833925954085 0.315721568172876
4 "big tgt" 105 27 -1.75 16 8.53913679106493 135 1 -1.75 1 0.163844281244167 0.387653636219909
4 "big tgt" 106 27 -1.75 16 4.97370494837814 315 1 -1.75 1 0.143863835627712 0.415619890185269
4 "big tgt" 107 27 -1.75 16 -3.01159279228544 225 1 -1.75 1 0.159831846723478 0.33171782315361
4 "big tgt" 108 27 -1.75 16 6.33251507398652 45 1 -1.75 1 0.191811436610465 0.355659022989755
4 "big tgt" 109 28 -1.75 16 5.47913103544635 45 1 -1.75 1 0.159985986225365 0.391602672232011
4 "big tgt" 110 28 -1.75 16 1.47430322398431 225 1 -1.75 1 0.135858196465676 0.367600177155225
4 "big tgt" 111 28 -1.75 16 3.88223144495204 135 1 -1.75 1 0.179847146496456 0.383668243716897
4 "big tgt" 112 28 -1.75 16 8.74585916509299 315 1 -1.75 1 0.199812869236212 0.371494227730921
4 "big tgt" 113 29 -1.75 16 8.98793897738368 135 1 -1.75 1 0.211795487828965 0.359676865914196
4 "big tgt" 114 29 -1.75 16 11.8052067612818 45 1 -1.75 1 0.159848071934221 0.327708994235422
4 "big tgt" 115 29 -1.75 16 4.61756694604744 225 1 -1.75 1 0.167797523792387 0.411584620182737
4 "big tgt" 116 29 -1.75 16 11.3460107626268 315 1 -1.75 1 0.215798908343913 0.359632697284837
4 "big tgt" 117 30 -1.75 16 8.98134788734879 45 1 -1.75 1 0.143861732359653 0.35559802821615
4 "big tgt" 118 30 -1.75 16 8.75882438983713 135 1 -1.75 1 0.1719806234928 0.375654191482738
4 "big tgt" 119 30 -1.75 16 0.529286399278552 225 1 -1.75 1 0.163827154632827 0.327618253241837
4 "big tgt" 120 30 -1.75 16 13.0055773136026 315 1 -1.75 1 0.195971099894905 0.335672868503025
4 "big tgt" 121 31 -1.75 16 16.6206822940228 45 1 -1.75 1 0.191814741745816 0.355680957071058
4 "big tgt" 122 31 -1.75 16 -0.40091762359314 225 1 -1.75 1 0.139863119314782 0.367718260633183
4 "big tgt" 123 31 -1.75 16 10.5545510320658 135 1 -1.75 1 0.147993452226046 0.403656801938837
4 "big tgt" 124 31 -1.75 16 6.20330078145649 315 1 -1.75 1 0.155870491569772 0.427631954531023
4 "big tgt" 125 32 -1.75 16 4.86214263492709 225 1 -1.75 1 0.147856739802251 0.451537699277196
4 "big tgt" 126 32 -1.75 16 9.04310305742968 45 1 -1.75 1 0.151849643976846 0.435436581360193
4 "big tgt" 127 32 -1.75 16 8.46505622447664 315 1 -1.75 1 0.141755760100068 0.361793354514191
4 "big tgt" 128 32 -1.75 16 2.34141561048143 135 1 -1.75 1 0.151862564051726 0.327714703105585
4 "big tgt" 129 33 -1.75 16 6.7802222819124 315 1 -1.75 1 0.145936155598861 0.431577985874583
4 "big tgt" 130 33 -1.75 16 4.13362172297083 225 1 -1.75 1 0.12786938344766 0.431601121822723
4 "big tgt" 131 33 -1.75 16 3.74555553295887 135 1 -1.75 1 0.127888613327741 0.42762444285961
4 "big tgt" 132 33 -1.75 16 10.3666270192213 45 1 -1.75 1 0.135882534281677 0.351689555230337
4 "big tgt" 133 34 -1.75 16 8.1327920243301 45 1 -1.75 1 0.131887827305832 0.315719765371796
4 "big tgt" 134 34 -1.75 16 4.57934865404879 225 1 -1.75 1 0.119890786303586 0.363678483627723
4 "big tgt" 135 34 -1.75 16 15.864814688373 315 1 -1.75 1 0.15983184672325 0.31167427949481
4 "big tgt" 136 34 -1.75 16 10.5581329522919 135 1 -1.75 1 0.155801384190795 0.327691266690636
4 "big tgt" 137 35 -1.75 16 13.8609022507829 45 1 -1.75 1 0.159848672867383 0.331528529027992
4 "big tgt" 138 35 -1.75 16 0.835722077373437 225 1 -1.75 1 0.183845459074178 0.315717962570488
4 "big tgt" 139 35 -1.75 16 13.7103143418097 135 1 -1.75 1 0.191829464622288 0.359672659378589
4 "big tgt" 140 35 -1.75 16 2.06289472371342 315 1 -1.75 1 0.179828517550618 0.351640879598676
4 "big tgt" 141 36 -1.75 16 11.9060962431763 45 1 -1.75 1 0.147781923552884 0.339492403296049
4 "big tgt" 142 36 -1.75 16 8.37853929844378 315 1 -1.75 1 0.167808040132741 0.407454402650728
4 "big tgt" 143 36 -1.75 16 14.4980561025846 135 1 -1.75 1 0.143798033383973 0.427195676643009
4 "big tgt" 144 36 -1.75 16 4.73405419883945 225 1 -1.75 1 0.155829027142204 0.371424519418611
4 "big tgt" 145 37 -1.75 16 9.83012273954866 225 1 -1.75 1 0.167826669078863 0.42759589850607
4 "big tgt" 146 37 -1.75 16 11.2856590329519 45 1 -1.75 1 0.143856924890201 0.327653107398532
4 "big tgt" 147 37 -1.75 16 6.12346648089725 315 1 -1.75 1 0.199873864009533 0.311713941122207
4 "big tgt" 148 37 -1.75 16 11.0764041936065 135 1 -1.75 1 0.159816823380538 0.34375933325191
4 "big tgt" 149 38 -1.75 16 7.16555651511877 315 1 -1.75 1 0.195899588781344 0.359685579453526
4 "big tgt" 150 38 -1.75 16 -2.59814202448642 225 1 -1.75 1 0.127782548523896 0.335780135174787
4 "big tgt" 151 38 -1.75 16 13.4093836979712 45 1 -1.75 1 0.147875969681422 0.347693646386574
4 "big tgt" 152 38 -1.75 16 14.2986879588533 135 1 -1.75 1 0.187789086682301 0.327745651193823
4 "big tgt" 153 39 -1.75 16 15.3375658752561 135 1 -1.75 1 0.199827592113024 0.375601910248179
4 "big tgt" 154 39 -1.75 16 3.67930430346759 225 1 -1.75 1 0.159900653635532 0.375673120894135
4 "big tgt" 155 39 -1.75 16 17.4067324053122 315 1 -1.75 1 0.219802929792422 0.359691288323461
4 "big tgt" 156 39 -1.75 16 12.5065810125917 45 1 -1.75 1 0.151826508028194 0.335741975882229
4 "big tgt" 157 40 -1.75 16 7.49823322162744 315 1 -1.75 1 0.127890716595402 0.335712530129399
4 "big tgt" 158 40 -1.75 16 7.81341082100825 45 1 -1.75 1 0.151865568720723 0.407645199110675
4 "big tgt" 159 40 -1.75 16 11.483975845463 135 1 -1.75 1 0.147875969681309 0.335705919857901
4 "big tgt" 160 40 -1.75 16 5.34211788003929 225 1 -1.75 1 0.191824957618678 0.375675524630424
4 "big tgt" 161 41 -1.75 16 14.3253686194418 45 1 -1.75 1 0.15986129247608 0.351688954296492
4 "big tgt" 162 41 -1.75 16 10.588058991953 135 1 -1.75 1 0.195832584670939 0.315724572841418
4 "big tgt" 163 41 -1.75 16 4.84132049994459 225 1 -1.75 1 0.191810535209129 0.351667320682282
4 "big tgt" 164 41 -1.75 16 14.3213074562129 315 1 -1.75 1 0.215807922349313 0.335708323593053
4 "big tgt" 165 42 -1.75 16 21.0404837288287 45 1 -1.75 1 0.235790771701318 0.323716390528034
4 "big tgt" 166 42 -1.75 16 17.3667925562303 135 1 -1.75 1 0.159866099946271 0.355688468742528
4 "big tgt" 167 42 -1.75 16 7.21089281038623 225 1 -1.75 1 0.131883620769599 0.363675478959294
4 "big tgt" 168 42 -1.75 16 14.0655609420331 315 1 -1.75 1 0.199826089779094 0.355686065009081
4 "big tgt" 169 43 -1.75 16 18.852683284178 45 1 -1.75 1 0.191827661820753 0.363676680827439
4 "big tgt" 170 43 -1.75 16 10.426270637112 315 1 -1.75 1 0.235799184773327 0.423626731214881
4 "big tgt" 171 43 -1.75 16 17.2002657769452 135 1 -1.75 1 0.203823200488955 0.403642679996096
4 "big tgt" 172 43 -1.75 16 1.02183914003873 225 1 -1.75 1 0.163859905521008 0.351674531888193
4 "big tgt" 173 44 -1.75 16 5.92935836088454 225 1 -1.75 1 0.159862794810351 0.383669746050714
4 "big tgt" 174 44 -1.75 16 17.0241062178921 135 1 -1.75 1 0.223805148439851 0.371678413919881
4 "big tgt" 175 44 -1.75 16 19.7491530614133 45 1 -1.75 1 0.203815989284408 0.343713361821756
4 "big tgt" 176 44 -1.75 16 17.8169498406946 315 1 -1.75 1 0.175844627382048 0.411641408420564
4 "big tgt" 177 45 -1.75 16 12.2572395398616 315 1 -1.75 1 0.227795648878896 0.323712183991233
4 "big tgt" 178 45 -1.75 16 17.6825882969874 135 1 -1.75 1 0.223806049840618 0.331702799810046
4 "big tgt" 179 45 -1.75 16 0.837923888305757 225 1 -1.75 1 0.171848418072045 0.331707907746477
4 "big tgt" 180 45 -1.75 16 9.79109539070734 45 1 -1.75 1 0.251768698203023 0.33966667407833
4 "big tgt" 181 46 -1.75 16 21.8655076099141 45 1 -1.75 1 0.211817722377077 0.371678113452276
4 "big tgt" 182 46 -1.75 16 15.8880193769917 315 1 -1.75 1 0.211813515840959 0.335709224993934
4 "big tgt" 183 46 -1.75 16 8.95249113583715 225 1 -1.75 1 0.203819294419077 0.355686065008058
4 "big tgt" 184 46 -1.75 16 16.8400479386557 135 1 -1.75 1 0.16385209338307 0.411654929429233
4 "big tgt" 185 47 -1.75 16 17.6590712784029 45 1 -1.75 1 0.207818207931723 0.363689600902376
4 "big tgt" 186 47 -1.75 16 16.2771350701085 135 1 -1.75 1 0.2238108573099 0.395658974914681
4 "big tgt" 187 47 -1.75 16 14.3255221484318 315 1 -1.75 1 0.18383824786963 0.339707237105131
4 "big tgt" 188 47 -1.75 16 8.26136666751986 225 1 -1.75 1 0.179852254433058 0.363677281760943
4 "big tgt" 189 48 -1.75 16 9.87336873782092 225 1 -1.75 1 0.19579773051305 0.395615707687057
4 "big tgt" 190 48 -1.75 16 23.0210802382178 135 1 -1.75 1 0.231766018039366 0.351695865035708
4 "big tgt" 191 48 -1.75 16 18.3379894048375 45 1 -1.75 1 0.219778291509442 0.415621392519597
4 "big tgt" 192 48 -1.75 16 12.8970199639661 315 1 -1.75 1 0.219798122322118 0.343689324471939
4 "big tgt" 193 49 -1.75 16 21.5407992306096 135 1 -1.75 1 0.219779192910096 0.311630110865963
4 "big tgt" 194 49 -1.75 16 8.4711311400725 225 1 -1.75 1 0.21155511433733 0.399210793730617
4 "big tgt" 195 49 -1.75 16 11.7288180057223 315 1 -1.75 1 0.219714592534274 0.37549073750813
4 "big tgt" 196 49 -1.75 16 17.6845407430145 45 1 -1.75 1 0.219800826523965 0.351719601917694
4 "big tgt" 197 50 -1.75 16 3.4346853014978 225 1 -1.75 1 0.15984927380191 0.327640788256758
4 "big tgt" 198 50 -1.75 16 13.6887382456928 315 1 -1.75 1 0.147828796384715 0.359696696727497
4 "big tgt" 199 50 -1.75 16 24.613119902793 135 1 -1.75 1 0.199824887910836 0.311707030383786
4 "big tgt" 200 50 -1.75 16 19.2086892037877 45 1 -1.75 1 0.203804571543742 0.319725589621385
4 "big tgt" 201 51 -1.75 16 19.8860809800082 45 1 -1.75 1 0.21178316868793 0.339658561473129
4 "big tgt" 202 51 -1.75 16 16.4234263587514 315 1 -1.75 1 0.235772142755536 0.351669724417661
4 "big tgt" 203 51 -1.75 16 21.3804052810394 135 1 -1.75 1 0.211815018175116 0.335705018458384
4 "big tgt" 204 51 -1.75 16 4.6663982560075 225 1 -1.75 1 0.195718407261325 0.335809580926593
4 "big tgt" 205 52 -1.75 16 14.4157982844539 315 1 -1.75 1 0.259736178073467 0.331700997010444
4 "big tgt" 206 52 -1.75 16 6.40944169477543 225 1 -1.75 1 0.1878215371039 0.351669423951421
4 "big tgt" 207 52 -1.75 16 12.8684233512796 45 1 -1.75 1 0.195678745634723 0.33984394952904
4 "big tgt" 208 52 -1.75 16 16.1162976602594 135 1 -1.75 1 0.203805172476677 0.343691127273246
4 "big tgt" 209 53 -1.75 16 17.592932171426 45 1 -1.75 1 0.191827661820525 0.347663299234796
4 "big tgt" 210 53 -1.75 16 19.5619320481729 135 1 -1.75 1 0.243776880516975 0.343495823811168
4 "big tgt" 211 53 -1.75 16 3.72058167011496 225 1 -1.75 1 0.195830781868835 0.399640160882086
4 "big tgt" 212 53 -1.75 16 16.1118787313329 315 1 -1.75 1 0.203820496286767 0.339661265674749
4 "big tgt" 213 54 -1.75 16 5.94387749068291 225 1 -1.75 1 0.183842454405749 0.339711143173986
4 "big tgt" 214 54 -1.75 16 23.8483679481198 135 1 -1.75 1 0.227805564286655 0.339705133836674
4 "big tgt" 215 54 -1.75 16 18.0201525714128 315 1 -1.75 1 0.23180387686341 0.343700742213741
4 "big tgt" 216 54 -1.75 16 19.1968409135067 45 1 -1.75 1 0.211794285961219 0.331704302144544
4 "big tgt" 217 55 -1.75 16 8.94717579556938 225 1 -1.75 1 0.179835428288811 0.343692930075008
4 "big tgt" 218 55 -1.75 16 22.0402459937171 135 1 -1.75 1 0.267579565128585 0.303870554067203
4 "big tgt" 219 55 -1.75 16 20.9754615041018 45 1 -1.75 1 0.199803855230016 0.375723298861544
4 "big tgt" 220 55 -1.75 16 16.2008511807269 315 1 -1.75 1 0.195708191387666 0.383733745493601
4 "big tgt" 221 56 -1.75 16 23.3857021952375 45 1 -1.75 1 0.275735137256106 0.415515628183357
4 "big tgt" 222 56 -1.75 16 14.2281303416702 315 1 -1.75 1 0.223780209689835 0.443439215852891
4 "big tgt" 223 56 -1.75 16 6.49297833544701 225 1 -1.75 1 0.19983510378438 0.463573800971858
4 "big tgt" 224 56 -1.75 16 21.0146818309154 135 1 -1.75 1 0.215817837756049 0.339691612828346
4 "big tgt" 225 57 -1.75 16 15.5744361689924 45 1 -1.75 1 0.18783986558276 0.367662974729342
4 "big tgt" 226 57 -1.75 16 22.5106891064478 315 1 -1.75 1 0.191834272091569 0.32370617465449
4 "big tgt" 227 57 -1.75 16 5.77297358398183 225 1 -1.75 1 0.179828517550959 0.367668082667478
4 "big tgt" 228 57 -1.75 16 20.0783278154785 135 1 -1.75 1 0.227802860083671 0.347699355259124
4 "big tgt" 229 58 -1.75 16 6.4273043067516 225 1 -1.75 1 0.191901877136161 0.377592803699031
4 "big tgt" 230 58 -1.75 16 21.2778125752034 135 1 -1.75 1 0.225951082792449 0.351681442625363
4 "big tgt" 231 58 -1.75 16 18.2405451197577 45 1 -1.75 1 0.219936938014484 0.391659160002632
4 "big tgt" 232 58 -1.75 16 15.8322609500921 315 1 -1.75 1 0.215822344759431 0.359672959844602
4 "big tgt" 233 59 -1.75 16 21.0433620485262 135 1 -1.75 1 0.235796781038175 0.435602138603826
4 "big tgt" 234 59 -1.75 16 14.8888253277596 315 1 -1.75 1 0.227934464570808 0.41564302613358
4 "big tgt" 235 59 -1.75 16 8.69920972050507 225 1 -1.75 1 0.231801773595748 0.379662119000727
4 "big tgt" 236 59 -1.75 16 13.0560942464361 45 1 -1.75 1 0.191809333342235 0.319648069168579
4 "big tgt" 237 60 -1.75 16 23.1142321319227 135 1 -1.75 1 0.219735324747489 0.379374872676294
4 "big tgt" 238 60 -1.75 16 18.0311144807891 45 1 -1.75 1 0.199836005185148 0.355675548667591
4 "big tgt" 239 60 -1.75 16 15.6216946925634 315 1 -1.75 1 0.251768397736555 0.371689531193169
4 "big tgt" 240 60 -1.75 16 8.27231436152558 225 1 -1.75 1 0.183847562342635 0.355692975746251
4 "big tgt" 241 61 -1.75 16 8.29983148589078 225 1 -1.75 1 0.219781897111829 0.367666580332411
4 "big tgt" 242 61 -1.75 16 19.4971849146251 135 1 -1.75 1 0.255713527679632 0.363518334789205
4 "big tgt" 243 61 -1.75 16 12.5843895123704 45 1 -1.75 1 0.231777435779009 0.363571517423679
4 "big tgt" 244 61 -1.75 16 24.0853722973284 315 1 -1.75 1 0.223544643667424 0.327390499358103
4 "big tgt" 245 62 -1.75 16 6.86332054395526 225 1 -1.75 1 0.187807415161728 0.327653407864545
4 "big tgt" 246 62 -1.75 16 20.6328453439911 315 1 -1.75 1 0.247785709434538 0.335687591379497
4 "big tgt" 247 62 -1.75 16 22.0593544740095 135 1 -1.75 1 0.247765878621863 0.335671065701376
4 "big tgt" 248 62 -1.75 16 16.190455701372 45 1 -1.75 1 0.19984802385909 0.36768190414216
4 "big tgt" 249 63 -1.75 16 15.4947850362841 315 1 -1.75 1 0.223777205020724 0.31541148636768
4 "big tgt" 250 63 -1.75 16 6.17841263862922 225 1 -1.75 1 0.227793245144426 0.355713107025053
4 "big tgt" 251 63 -1.75 16 20.3125021971638 135 1 -1.75 1 0.275789221292484 0.331746667972425
4 "big tgt" 252 63 -1.75 16 19.8718584747057 45 1 -1.75 1 0.231869378640681 0.343595278343628
4 "big tgt" 253 64 -1.75 16 22.0605044472066 135 1 -1.75 1 0.283695105454285 0.383725332421477
4 "big tgt" 254 64 -1.75 16 19.7772081391927 315 1 -1.75 1 0.271779490973358 0.375676125564269
4 "big tgt" 255 64 -1.75 16 8.04563051386909 225 1 -1.75 1 0.263790677955285 0.379620354105555
4 "big tgt" 256 64 -1.75 16 21.8232181325366 45 1 -1.75 1 0.223809354976879 0.347706566462648
4 "big tgt" 257 65 -1.75 16 4.78860256965927 225 1 -1.75 1 0.159856485007253 0.399658489360604
4 "big tgt" 258 65 -1.75 16 22.1039946380309 135 1 -1.75 1 0.247782404300324 0.307731553287795
4 "big tgt" 259 65 -1.75 16 20.6833100323507 315 1 -1.75 1 0.287752610005214 0.355693576679073
4 "big tgt" 260 65 -1.75 16 19.7112282870377 45 1 -1.75 1 0.571507508367745 0.359690386922921
4 "big tgt" 261 66 -1.75 16 17.8496723592764 135 1 -1.75 1 0.163864712990517 0.491578514696585
4 "big tgt" 262 66 -1.75 16 10.7514606127708 315 1 -1.75 1 0.17584973531882 0.359690086456226
4 "big tgt" 263 66 -1.75 16 15.4933321122976 45 1 -1.75 1 0.183845759541668 0.371676611118573
4 "big tgt" 264 66 -1.75 16 2.35120514635243 225 1 -1.75 1 0.147876570615608 0.395660477250544
4 "big tgt" 265 67 -1.75 16 5.16168624764147 225 1 -1.75 1 0.191835173492336 0.339707838038748
4 "big tgt" 266 67 -1.75 16 16.2853398421513 315 1 -1.75 1 0.203831313093929 0.355701388816669
4 "big tgt" 267 67 -1.75 16 16.2318055079558 45 1 -1.75 1 0.20382951029319 0.403654999137757
4 "big tgt" 268 67 -1.75 16 18.8070965618184 135 1 -1.75 1 0.223799439569007 0.351693461299533
4 "big tgt" 269 68 -1.75 16 17.8446494959667 45 1 -1.75 1 0.195832885136724 0.363687197167224
4 "big tgt" 270 68 -1.75 16 14.6179771118453 315 1 -1.75 1 0.203828007959032 0.347700857592145
4 "big tgt" 271 68 -1.75 16 8.85134371311598 225 1 -1.75 1 0.199829995847836 0.34769635058899
4 "big tgt" 272 68 -1.75 16 24.2746254368971 135 1 -1.75 1 0.263751316796402 0.363705225177796
4 "big tgt" 273 69 -1.75 16 15.6692124083619 45 1 -1.75 1 0.223809655442437 0.37966572460266
4 "big tgt" 274 69 -1.75 16 7.72318656062375 225 1 -1.75 1 0.199829695380345 0.355692975745683
4 "big tgt" 275 69 -1.75 16 18.3509525890802 135 1 -1.75 1 0.207821513067074 0.367683406476885
4 "big tgt" 276 69 -1.75 16 13.5385960139217 315 1 -1.75 1 0.203838824766081 0.355694478079954
4 "big tgt" 277 70 -1.75 16 14.8655930534726 315 1 -1.75 1 0.179849249763379 0.375669515292884
4 "big tgt" 278 70 -1.75 16 21.1595287529493 135 1 -1.75 1 0.219812244265313 0.371678413919767
4 "big tgt" 279 70 -1.75 16 9.28873769161193 225 1 -1.75 1 0.215815434021124 0.335709525460629
4 "big tgt" 280 70 -1.75 16 18.7030447091329 45 1 -1.75 1 0.227806766153776 0.323721197997884
4 "big tgt" 281 71 -1.75 16 16.2511210807599 315 1 -1.75 1 0.259762018224592 0.355684262206864
4 "big tgt" 282 71 -1.75 16 27.3181331841711 45 1 -1.75 1 0.195815758525328 0.343691728207091
4 "big tgt" 283 71 -1.75 16 12.0164776651153 225 1 -1.75 1 0.219794516719958 0.371666395244688
4 "big tgt" 284 71 -1.75 16 22.7238731727442 135 1 -1.75 1 0.261750507939951 0.407619358960346
4 "big tgt" 285 72 -1.75 16 23.7365982109418 135 1 -1.75 1 0.215810626551388 0.323691151310413
4 "big tgt" 286 72 -1.75 16 15.6218342394844 225 1 -1.75 1 0.227773113864828 0.355645802447498
4 "big tgt" 287 72 -1.75 16 18.5777488769353 45 1 -1.75 1 0.251430973446986 0.323347717683191
4 "big tgt" 288 72 -1.75 16 15.7373446377031 315 1 -1.75 1 0.247676339496252 0.311590749706397
4 "big tgt" 289 73 -1.75 16 25.4264893147705 45 1 -1.75 1 0.251667741336973 0.331832901964049
4 "big tgt" 290 73 -1.75 16 13.1856945572502 225 1 -1.75 1 0.175832608706969 0.371670000847075
4 "big tgt" 291 73 -1.75 16 23.0542965324619 135 1 -1.75 1 0.231799069394242 0.411616169203398
4 "big tgt" 292 73 -1.75 16 20.8555966777779 315 1 -1.75 1 0.243765462776196 0.339650448866792
4 "big tgt" 293 74 -1.75 16 20.3958037264381 45 1 -1.75 1 0.271750345687678 0.339685002556394
4 "big tgt" 294 74 -1.75 16 12.9791341199276 225 1 -1.75 1 0.2038003650066 0.355650008984071
4 "big tgt" 295 74 -1.75 16 33.9344650224925 135 1 -1.75 1 0.263756124266251 0.343702545014366
4 "big tgt" 296 74 -1.75 16 16.9375963724636 315 1 -1.75 1 0.215764655120438 0.323573668765789
4 "big tgt" 297 75 -1.75 16 13.5145615603416 315 1 -1.75 1 0.199817075772103 0.395607595081515
4 "big tgt" 298 75 -1.75 16 21.0150983171654 45 1 -1.75 1 0.183700033111563 0.419614296693794
4 "big tgt" 299 75 -1.75 16 20.6605144640644 135 1 -1.75 1 0.243792204326951 0.367537379580881
4 "big tgt" 300 75 -1.75 16 9.83795248452835 225 1 -1.75 1 0.215786589203049 0.383624676021441
4 "big tgt" 301 76 -1.75 16 14.844095639645 315 1 -1.75 1 0.215849987710612 0.327683755018484
4 "big tgt" 302 76 -1.75 16 23.8951524246277 45 1 -1.75 1 0.20382770749211 0.351612335245704
4 "big tgt" 303 76 -1.75 16 9.55222632848633 225 1 -1.75 1 0.199915929370377 0.299644788071532
4 "big tgt" 304 76 -1.75 16 23.6488067498571 135 1 -1.75 1 0.211806304635502 0.32770839330226
4 "big tgt" 305 77 -1.75 16 23.4307315614034 45 1 -1.75 1 0.191819549215666 0.311727161663498
4 "big tgt" 306 77 -1.75 16 18.8984206337234 315 1 -1.75 1 0.191837276760452 0.347667205303196
4 "big tgt" 307 77 -1.75 16 27.5900305978891 135 1 -1.75 1 0.191806929607424 0.399653080956682
4 "big tgt" 308 77 -1.75 16 11.9113182242512 225 1 -1.75 1 0.191823455284975 0.383675454921672
4 "big tgt" 309 78 -1.75 16 16.0623698655043 315 1 -1.75 1 0.203793454269316 0.363675779425307
4 "big tgt" 310 78 -1.75 16 11.1496099223052 225 1 -1.75 1 0.163845483112141 0.375634060202401
4 "big tgt" 311 78 -1.75 16 25.4874078372134 135 1 -1.75 1 0.167811345267182 0.351637273996971
4 "big tgt" 312 78 -1.75 16 11.3966662122438 45 1 -1.75 1 0.151843334173009 0.403618943112861
4 "big tgt" 313 79 -1.75 16 18.2682962043034 315 1 -1.75 1 0.175819989099523 0.363645131806493
4 "big tgt" 314 79 -1.75 16 23.4579882038082 45 1 -1.75 1 0.215843978373755 0.339687706759264
4 "big tgt" 315 79 -1.75 16 22.3752527478837 135 1 -1.75 1 0.199787329552919 0.327704787699076
4 "big tgt" 316 79 -1.75 16 7.47469769022503 225 1 -1.75 1 0.179687598590817 0.335868472432935
4 "big tgt" 317 80 -1.75 16 16.6034818763309 315 1 -1.75 1 0.22194345574178 0.387500999051667
4 "big tgt" 318 80 -1.75 16 22.2201786397284 135 1 -1.75 1 0.215816034955083 0.339706636171172
4 "big tgt" 319 80 -1.75 16 22.3326445310109 45 1 -1.75 1 0.197696380635762 0.35380784663198
4 "big tgt" 320 80 -1.75 16 12.6091271746777 225 1 -1.75 1 0.183832839465254 0.327577389748285
4 "big tgt" 321 81 -1.75 16 22.731750713367 45 1 -1.75 1 0.283745283421808 0.351690456631445
4 "big tgt" 322 81 -1.75 16 10.406383182118 225 1 -1.75 1 0.15985137707014 0.371683221389162
4 "big tgt" 323 81 -1.75 16 20.9359630964546 135 1 -1.75 1 0.213864803130832 0.355697482749179
4 "big tgt" 324 81 -1.75 16 15.4578476086166 315 1 -1.75 1 0.191839680495264 0.379647396124255
4 "big tgt" 325 82 -1.75 16 23.479625599715 45 1 -1.75 1 0.163864112057468 0.335709825927893
4 "big tgt" 326 82 -1.75 16 26.1576334565978 135 1 -1.75 1 0.203823200488387 0.33968950956023
4 "big tgt" 327 82 -1.75 16 12.6851217654336 225 1 -1.75 1 0.187835659046755 0.351683545893707
4 "big tgt" 328 82 -1.75 16 15.7624805967208 315 1 -1.75 1 0.199795141691084 0.375602811648946
4 "big tgt" 329 83 -1.75 16 14.3055825099779 315 1 -1.75 1 0.199586617685895 0.33958825222669
4 "big tgt" 330 83 -1.75 16 10.2334175421466 225 1 -1.75 1 0.187794795552918 0.347521478874
4 "big tgt" 331 83 -1.75 16 18.980691465239 135 1 -1.75 1 0.219845295619393 0.355679454736332
4 "big tgt" 332 83 -1.75 16 20.7717759427956 45 1 -1.75 1 0.183842454404953 0.331712114283391
4 "big tgt" 333 84 -1.75 16 23.2262916937317 45 1 -1.75 1 0.203815688817713 0.347675918842697
4 "big tgt" 334 84 -1.75 16 14.0746589176174 225 1 -1.75 1 0.147794543161353 0.347512464868032
4 "big tgt" 335 84 -1.75 16 21.4547179117047 135 1 -1.75 1 0.219683343979455 0.315534978249161
4 "big tgt" 336 84 -1.75 16 12.5714818852445 315 1 -1.75 1 0.195759871688438 0.339501417302358
4 "big tgt" 337 85 -1.75 16 21.9610578200492 45 1 -1.75 1 0.295522683145009 0.327560563603583
4 "big tgt" 338 85 -1.75 16 10.5476898054104 225 1 -1.75 1 0.151870376190573 0.323609724790231
4 "big tgt" 339 85 -1.75 16 17.4095758755851 135 1 -1.75 1 0.203782036528423 0.351595509102253
4 "big tgt" 340 85 -1.75 16 23.9932531858943 315 1 -1.75 1 0.19579893238074 0.339657059137608
4 "big tgt" 341 86 -1.75 16 20.0004197868744 315 1 -1.75 1 0.23983775991212 0.355682459404761
4 "big tgt" 342 86 -1.75 16 24.4002228880825 135 1 -1.75 1 0.227770710129789 0.335744079149663
4 "big tgt" 343 86 -1.75 16 12.694330142404 225 1 -1.75 1 0.159860992009612 0.331788733333838
4 "big tgt" 344 86 -1.75 16 18.2216758498596 45 1 -1.75 1 0.247725015128594 0.367736889579419
4 "big tgt" 345 87 -1.75 16 21.892726473675 45 1 -1.75 1 0.199824286978583 0.3876572418244
4 "big tgt" 346 87 -1.75 16 20.1804869116821 315 1 -1.75 1 0.207801682255877 0.359725842014086
4 "big tgt" 347 87 -1.75 16 30.5727479329329 135 1 -1.75 1 0.227788738141726 0.307739665891859
4 "big tgt" 348 87 -1.75 16 17.545450763287 225 1 -1.75 1 0.235799785705012 0.38366013111181
4 "big tgt" 349 88 -1.75 16 20.7891749574606 45 1 -1.75 1 0.20782421726858 0.363656850009647
4 "big tgt" 350 88 -1.75 16 22.8804409040178 315 1 -1.75 1 0.191836675828654 0.331709710548239
4 "big tgt" 351 88 -1.75 16 10.6102959110135 225 1 -1.75 1 0.203805773408249 0.339730673522126
4 "big tgt" 352 88 -1.75 16 22.9059740433184 135 1 -1.75 1 0.259774036897625 0.323722399866483
4 "big tgt" 353 89 -1.75 16 26.6244955220454 135 1 -1.75 1 0.211813816309586 0.375683937701524
4 "big tgt" 354 89 -1.75 16 14.6726051370062 225 1 -1.75 1 0.191836976294098 0.371682019522723
4 "big tgt" 355 89 -1.75 16 18.1517410744059 45 1 -1.75 1 0.227801658217686 0.339704833370888
4 "big tgt" 356 89 -1.75 16 17.8417330773745 315 1 -1.75 1 0.231791257255509 0.327711397971598
4 "big tgt" 357 90 -1.75 16 14.662843175293 315 1 -1.75 1 0.179846545563578 0.359691588788337
4 "big tgt" 358 90 -1.75 16 26.7817831487388 135 1 -1.75 1 0.195826575332831 0.327721914311496
4 "big tgt" 359 90 -1.75 16 19.3139929215079 45 1 -1.75 1 0.199829094445704 0.3636871971662
4 "big tgt" 360 90 -1.75 16 11.9439831956883 225 1 -1.75 1 0.211824633115612 0.355686966410076
4 "big tgt" 361 91 -1.75 16 9.63797360023428 225 1 -1.75 1 0.171850521337547 0.351700372038749
4 "big tgt" 362 91 -1.75 16 21.2354997866549 135 1 -1.75 1 0.215807321417742 0.323708277920559
4 "big tgt" 363 91 -1.75 16 15.5391604628002 45 1 -1.75 1 0.19583198373607 0.371671202713969
4 "big tgt" 364 91 -1.75 16 17.8340507632727 315 1 -1.75 1 0.167851307362298 0.411654328494024
4 "big tgt" 365 92 -1.75 16 13.3202470658154 315 1 -1.75 1 0.199812869234393 0.375687843772766
4 "big tgt" 366 92 -1.75 16 22.6274282645374 135 1 -1.75 1 0.215817537292196 0.35569477854574
4 "big tgt" 367 92 -1.75 16 20.7512189913179 45 1 -1.75 1 0.175851538119105 0.36768851441343
4 "big tgt" 368 92 -1.75 16 10.1657308884881 225 1 -1.75 1 0.19183667582729 0.399656386093739
4 "big tgt" 369 93 -1.75 16 29.888037739826 135 1 -1.75 1 0.20381568881794 0.339694016563271
4 "big tgt" 370 93 -1.75 16 15.1432093190833 45 1 -1.75 1 0.199815573438627 0.32367041909697
4 "big tgt" 371 93 -1.75 16 9.13731943723692 225 1 -1.75 1 0.163865013455961 0.355682759873616
4 "big tgt" 372 93 -1.75 16 22.8539001502817 315 1 -1.75 1 0.223791627430955 0.307704811738859
4 "big tgt" 373 94 -1.75 16 13.3124413773723 225 1 -1.75 1 0.215752035512651 0.331655926977874
4 "big tgt" 374 94 -1.75 16 15.0043711883803 315 1 -1.75 1 0.219552340427754 0.331566688321118
4 "big tgt" 375 94 -1.75 16 26.7711139850653 135 1 -1.75 1 0.231734769483182 0.355436076578371
4 "big tgt" 376 94 -1.75 16 10.8513327747331 45 1 -1.75 1 0.179878395050537 0.359612866472389
4 "big tgt" 377 95 -1.75 16 19.614197090374 315 1 -1.75 1 0.235788067500835 0.331705203547017
4 "big tgt" 378 95 -1.75 16 10.0376422915818 225 1 -1.75 1 0.195825373464459 0.379646194255429
4 "big tgt" 379 95 -1.75 16 13.9530008305437 45 1 -1.75 1 0.267741216302966 0.30373654584605
4 "big tgt" 380 95 -1.75 16 24.3935346754745 135 1 -1.75 1 0.183817215188583 0.351690757096321
4 "big tgt" 381 96 -1.75 16 23.1026401092856 135 1 -1.75 1 0.183834341801457 0.347669008104731
4 "big tgt" 382 96 -1.75 16 20.1638332142813 315 1 -1.75 1 0.219787906450392 0.415627702322354
4 "big tgt" 383 96 -1.75 16 22.6452034294161 45 1 -1.75 1 0.599529949632824 0.375685440036023
4 "big tgt" 384 96 -1.75 16 15.5572130891896 225 1 -1.75 1 0.155868087835643 0.41163239441471
4 "big tgt" 385 97 -1.75 16 19.2996724333485 45 1 -1.75 1 0.175850336253916 0.363637019200041
4 "big tgt" 386 97 -1.75 16 25.8379938127865 135 1 -1.75 1 0.211769347213249 0.343571841930043
4 "big tgt" 387 97 -1.75 16 13.5852781776062 225 1 -1.75 1 0.199824286976536 0.391602071297257
4 "big tgt" 388 97 -1.75 16 16.2447070333424 315 1 -1.75 1 0.195833486070114 0.335685488111267
4 "big tgt" 389 98 -1.75 16 35.9801799949054 135 1 -1.75 1 0.247775493562813 0.347477610710939
4 "big tgt" 390 98 -1.75 16 11.0461463480746 225 1 -1.75 1 0.155852764025894 0.375653290083164
4 "big tgt" 391 98 -1.75 16 17.5061913895765 315 1 -1.75 1 0.203792252402081 0.323693254582622
4 "big tgt" 392 98 -1.75 16 15.0083460318083 45 1 -1.75 1 0.207824517736753 0.363630408930931
4 "big tgt" 393 99 -1.75 16 24.9826141405084 45 1 -1.75 1 0.22380905450791 0.371624029416353
4 "big tgt" 394 99 -1.75 16 12.6845882310725 225 1 -1.75 1 0.215811527953065 0.367623613570686
4 "big tgt" 395 99 -1.75 16 22.2834795346715 315 1 -1.75 1 0.195801636583383 0.319720782150398
4 "big tgt" 396 99 -1.75 16 29.2185241524409 135 1 -1.75 1 0.215806420016179 0.319716575618031
4 "big tgt" 397 100 -1.75 16 19.1468339602082 135 1 -1.75 1 0.143991834512235 0.411615267805018
4 "big tgt" 398 100 -1.75 16 16.4034247116909 315 1 -1.75 1 0.175832308242661 0.323716390527352
4 "big tgt" 399 100 -1.75 16 8.24778189591406 225 1 -1.75 1 0.167830575148628 0.363658352348011
4 "big tgt" 400 100 -1.75 16 11.6153293275249 45 1 -1.75 1 0.159866400413193 0.407562871187565
4 "big tgt" 401 101 -1.75 16 NaN 225 1 -1.75 1 NaN NaN
4 "big tgt" 402 101 -1.75 16 19.8282054070725 135 1 -1.75 1 0.152007990015136 0.455611128571945
4 "big tgt" 403 101 -1.75 16 22.341725315125 45 1 -1.75 1 0.16785551389853 0.36568349902268
4 "big tgt" 404 101 -1.75 16 17.1672863229656 315 1 -1.75 1 0.21181862377739 0.35569177387606
4 "big tgt" 405 102 -1.75 16 12.6334374677816 225 1 -1.75 1 0.483502265820107 0.359740264422271
4 "big tgt" 406 102 -1.75 16 18.7285836452128 135 1 -1.75 1 0.187692035885448 0.49540105416304
4 "big tgt" 407 102 -1.75 16 16.8363958725987 45 1 -1.75 1 0.2597641214943 0.403545929665597
4 "big tgt" 408 102 -1.75 16 15.3095634896482 315 1 -1.75 1 0.195851814549769 0.331748170307037
4 "big tgt" 409 103 -1.75 16 22.5763073157403 45 1 -1.75 1 0.155847956556272 0.407649706112124
4 "big tgt" 410 103 -1.75 16 15.3562187219822 135 1 -1.75 1 0.203760703381477 0.367624815439967
4 "big tgt" 411 103 -1.75 16 17.9573625576933 315 1 -1.75 1 0.195757467954081 0.383423663690337
4 "big tgt" 412 103 -1.75 16 10.6256303516813 225 1 -1.75 1 0.171754972877579 0.339609284906601
4 "big tgt" 413 104 -1.75 16 25.4685127132063 135 1 -1.75 1 0.199569491074499 0.351465707415628
4 "big tgt" 414 104 -1.75 16 12.1451393456992 225 1 -1.75 1 0.19183697629478 0.431559056461765
4 "big tgt" 415 104 -1.75 16 19.2624790195804 315 1 -1.75 1 0.187819734302821 0.335661150294982
4 "big tgt" 416 104 -1.75 16 24.5684197265432 45 1 -1.75 1 0.231787351184948 0.363653244409761
4 "big tgt" 417 105 -1.75 16 12.5986682919036 225 1 -1.75 1 0.195810951055819 0.367692420483309
4 "big tgt" 418 105 -1.75 16 21.7902349924092 135 1 -1.75 1 0.243815640744742 0.271762364360711
4 "big tgt" 419 105 -1.75 16 17.697371497675 45 1 -1.75 1 0.175868664731524 0.247801033247697
4 "big tgt" 420 105 -1.75 16 17.7481135410072 315 1 -1.75 1 0.195835889804812 0.303712208028173
4 "big tgt" 421 106 -1.75 16 16.2092968885653 315 1 -1.75 1 0.19181924874988 0.33172323155668
4 "big tgt" 422 106 -1.75 16 26.1403071643494 135 1 -1.75 1 0.211857083535506 0.335709525462335
4 "big tgt" 423 106 -1.75 16 21.8280589679745 45 1 -1.75 1 0.179821907279802 0.33970453290317
4 "big tgt" 424 106 -1.75 16 16.5220343851068 225 1 -1.75 1 0.203825604224448 0.323711282591148
4 "big tgt" 425 107 -1.75 16 25.3575120742758 135 1 -1.75 1 0.19180512680532 0.315733586847728
4 "big tgt" 426 107 -1.75 16 13.744895338913 315 1 -1.75 1 0.207817306530387 0.319720782151535
4 "big tgt" 427 107 -1.75 16 16.5478820056894 225 1 -1.75 1 0.183839149270852 0.331707006346733
4 "big tgt" 428 107 -1.75 16 18.9414294645436 45 1 -1.75 1 0.219808037729081 0.371671503184643
4 "big tgt" 429 108 -1.75 16 23.6672455477689 135 1 -1.75 1 0.207816705596542 0.339707838039658
4 "big tgt" 430 108 -1.75 16 20.0627503243789 45 1 -1.75 1 0.191835173492336 0.319728293819935
4 "big tgt" 431 108 -1.75 16 17.2835173324926 315 1 -1.75 1 0.183833440399439 0.335704717989302
4 "big tgt" 432 108 -1.75 16 9.85058162639304 225 1 -1.75 1 0.143874652435215 0.327727923649718
4 "big tgt" 433 109 -1.75 16 24.9983083308282 135 1 -1.75 1 0.215819640557584 0.363688098567081
4 "big tgt" 434 109 -1.75 16 20.1393155329345 315 1 -1.75 1 0.227793245144085 0.387681880106129
4 "big tgt" 435 109 -1.75 16 17.162875703703 225 1 -1.75 1 0.199829995848177 0.36368329109564
4 "big tgt" 436 109 -1.75 16 21.1220835713717 45 1 -1.75 1 0.25578323599234 0.291739805310726
4 "big tgt" 437 110 -1.75 16 25.7875620708265 45 1 -1.75 1 0.163859304586822 0.383672149787799
4 "big tgt" 438 110 -1.75 16 28.1803451029116 135 1 -1.75 1 0.179825813348316 0.339722260450117
4 "big tgt" 439 110 -1.75 16 18.5438094785251 315 1 -1.75 1 0.203845735503819 0.311728663998338
4 "big tgt" 440 110 -1.75 16 13.9396348056686 225 1 -1.75 1 0.187837461848176 0.447599480072085
4 "big tgt" 441 111 -1.75 16 15.7128691906107 45 1 -1.75 1 0.207815203262044 0.315727277040878
4 "big tgt" 442 111 -1.75 16 22.5342089467234 315 1 -1.75 1 0.215808222814758 0.367690016749521
4 "big tgt" 443 111 -1.75 16 20.9046226609274 135 1 -1.75 1 0.231800571727035 0.31172535886094
4 "big tgt" 444 111 -1.75 16 11.9160611995216 225 1 -1.75 1 0.183841252540333 0.339703331035707
4 "big tgt" 445 112 -1.75 16 28.5878095759563 135 1 -1.75 1 0.199835704716634 0.319729495688762
4 "big tgt" 446 112 -1.75 16 20.0267261527257 45 1 -1.75 1 0.199823385575883 0.347697552454747
4 "big tgt" 447 112 -1.75 16 7.42357535343577 225 1 -1.75 1 0.199823686042919 0.375677327431958
4 "big tgt" 448 112 -1.75 16 20.2944818132634 315 1 -1.75 1 0.191836074892763 0.339709941307547
4 "big tgt" 449 113 -1.75 16 20.9793112631835 315 1 -1.75 1 0.187845574454059 0.331712715217691
4 "big tgt" 450 113 -1.75 16 24.6534844147637 135 1 -1.75 1 0.239805309489157 0.343699239881289
4 "big tgt" 451 113 -1.75 16 17.0201182833577 225 1 -1.75 1 0.263780161615614 0.367684007411754
4 "big tgt" 452 113 -1.75 16 19.5599392545256 45 1 -1.75 1 0.231802975463779 0.455604217833297
4 "big tgt" 453 114 -1.75 16 21.390645920072 45 1 -1.75 1 0.199826690710552 0.38766445302781
4 "big tgt" 454 114 -1.75 16 13.2867131371254 315 1 -1.75 1 0.22380635030845 0.431618849366942
4 "big tgt" 455 114 -1.75 16 14.6730242214821 225 1 -1.75 1 0.183847261876281 0.347698153391548
4 "big tgt" 456 114 -1.75 16 25.3036472331334 135 1 -1.75 1 0.243786795924052 0.35968527898558
4 "big tgt" 457 115 -1.75 16 17.3516390114219 225 1 -1.75 1 0.14786905894357 0.391648343196266
4 "big tgt" 458 115 -1.75 16 34.0718432356037 135 1 -1.75 1 0.21578118079924 0.31169290844332
4 "big tgt" 459 115 -1.75 16 22.4920490500802 315 1 -1.75 1 0.175838918512909 0.327708092833063
4 "big tgt" 460 115 -1.75 16 20.1432736196566 45 1 -1.75 1 0.215780880333568 0.379605631227832
4 "big tgt" 461 116 -1.75 16 24.8590438440767 135 1 -1.75 1 0.20753787234662 0.315286792618281
4 "big tgt" 462 116 -1.75 16 20.0044038013633 225 1 -1.75 1 0.235693720902191 0.331414652088824
4 "big tgt" 463 116 -1.75 16 20.7437999004418 45 1 -1.75 1 0.207804987389181 0.311690204240449
4 "big tgt" 464 116 -1.75 16 24.9896622409725 315 1 -1.75 1 0.199790334220097 0.319695242465968
4 "big tgt" 465 117 -1.75 16 28.3995049572545 135 1 -1.75 1 0.219742535952264 0.367661472395639
4 "big tgt" 466 117 -1.75 16 20.5912358644925 315 1 -1.75 1 0.235908254247079 0.35567314493187
4 "big tgt" 467 117 -1.75 16 30.1173077591568 45 1 -1.75 1 0.24384718976512 0.351645386600467
4 "big tgt" 468 117 -1.75 16 15.8059545825744 225 1 -1.75 1 0.215770664459797 0.347675618375888
4 "big tgt" 469 118 -1.75 16 17.7006756409078 225 1 -1.75 1 0.211773854215608 0.359666349571398
4 "big tgt" 470 118 -1.75 16 25.5709292757223 45 1 -1.75 1 0.22382798392232 0.403647787931732
4 "big tgt" 471 118 -1.75 16 32.8061480730317 135 1 -1.75 1 0.20380757621183 0.347656989431016
4 "big tgt" 472 118 -1.75 16 23.9137892600936 315 1 -1.75 1 0.251735947313136 0.335704417522948
4 "big tgt" 473 119 -1.75 16 13.9226408025001 225 1 -1.75 1 0.183812107253289 0.367635932715302
4 "big tgt" 474 119 -1.75 16 29.6953907491216 135 1 -1.75 1 0.259785154171595 0.351667921615444
4 "big tgt" 475 119 -1.75 16 20.3049041857433 315 1 -1.75 1 0.211678005284739 0.311858165218382
4 "big tgt" 476 119 -1.75 16 23.4990402794776 45 1 -1.75 1 0.215785988267726 0.335683084377251
4 "big tgt" 477 120 -1.75 16 15.4169070438512 225 1 -1.75 1 0.22375797514178 0.343677005332893
4 "big tgt" 478 120 -1.75 16 21.4608588524435 315 1 -1.75 1 0.207790264511686 0.315712253699985
4 "big tgt" 479 120 -1.75 16 27.9354134985347 135 1 -1.75 1 0.195789016972412 0.35161894551743
4 "big tgt" 480 120 -1.75 16 24.5550868073521 45 1 -1.75 1 0.231787351183584 0.427612123716926
4 "big tgt" 481 121 -1.75 16 23.2346882749973 45 1 -1.75 1 0.171843610602991 0.335670164301064
4 "big tgt" 482 121 -1.75 16 10.5398537859357 225 1 -1.75 1 0.227767404994211 0.379643189589387
4 "big tgt" 483 121 -1.75 16 22.6849647064512 315 1 -1.75 1 0.203822599555224 0.343683615602458
4 "big tgt" 484 121 -1.75 16 30.2006884889378 135 1 -1.75 1 0.231766018038343 0.295738418355768
4 "big tgt" 485 122 -1.75 16 12.2686564928718 225 1 -1.75 1 0.223804247039425 0.351651095472107
4 "big tgt" 486 122 -1.75 16 30.3815531951848 135 1 -1.75 1 0.19982819304505 0.327675041480006
4 "big tgt" 487 122 -1.75 16 23.5725049583673 45 1 -1.75 1 0.203785041198216 0.367628721507344
4 "big tgt" 488 122 -1.75 16 14.8750541088688 315 1 -1.75 1 0.199792437489577 0.351735827127641
4 "big tgt" 489 123 -1.75 16 27.3135127906596 45 1 -1.75 1 0.199817376239707 0.379637480720021
4 "big tgt" 490 123 -1.75 16 29.8662719487182 135 1 -1.75 1 0.219784000377558 0.339674786682508
4 "big tgt" 491 123 -1.75 16 18.6807716828585 225 1 -1.75 1 0.227810972690804 0.363681187828433
4 "big tgt" 492 123 -1.75 16 26.7889145926109 315 1 -1.75 1 0.211804201368523 0.319700650870118
4 "big tgt" 493 124 -1.75 16 29.2962142224482 135 1 -1.75 1 0.243778382851588 0.353629970245493
4 "big tgt" 494 124 -1.75 16 12.8174057192409 225 1 -1.75 1 0.176002672952336 0.351662813680832
4 "big tgt" 495 124 -1.75 16 24.8063379146665 45 1 -1.75 1 0.179698114931398 0.369697435872695
4 "big tgt" 496 124 -1.75 16 19.6510491212078 315 1 -1.75 1 0.215817537289695 0.415634913525992
4 "big tgt" 497 125 -1.75 16 9.27304233083569 225 1 -1.75 1 0.205854356498548 0.54753175484052
4 "big tgt" 498 125 -1.75 16 21.8027907574816 315 1 -1.75 1 0.223809955909701 0.423640252223322
4 "big tgt" 499 125 -1.75 16 24.3395256788199 45 1 -1.75 1 0.171862540015127 0.447613902484818
4 "big tgt" 500 125 -1.75 16 32.5679648034769 135 1 -1.75 1 0.211794886894495 0.383641802633747
4 "big tgt" 501 126 -1.75 16 16.0573189631452 315 1 -1.75 1 0.21180450183374 0.399651578625935
4 "big tgt" 502 126 -1.75 16 12.1670567805754 225 1 -1.75 1 0.199795442157892 0.375601609780915
4 "big tgt" 503 126 -1.75 16 26.8769410209835 135 1 -1.75 1 0.243483324390809 0.375547225276932
4 "big tgt" 504 126 -1.75 16 20.1192684705559 45 1 -1.75 1 0.179835728755506 0.37966812833838
4 "big tgt" 505 127 -1.75 16 22.1271916511074 315 1 -1.75 1 0.191831868355393 0.347645571689782
4 "big tgt" 506 127 -1.75 16 24.1233125761206 45 1 -1.75 1 0.211686418356521 0.371502640803783
4 "big tgt" 507 127 -1.75 16 25.6971830738542 135 1 -1.75 1 0.235730978794436 0.403462099413446
4 "big tgt" 508 127 -1.75 16 12.5560286866434 225 1 -1.75 1 0.183778755429103 0.455481627352356
4 "big tgt" 509 128 -1.75 16 22.8414845806184 315 1 -1.75 1 0.211706850104747 0.299562460148309
4 "big tgt" 510 128 -1.75 16 19.8415913240175 45 1 -1.75 1 0.19578991837534 0.339603576036552
4 "big tgt" 511 128 -1.75 16 32.268757982433 135 1 -1.75 1 0.579349092618713 0.371627935485094
4 "big tgt" 512 128 -1.75 16 14.9019685852939 225 1 -1.75 1 0.139869729584007 0.40758570667299
4 "big tgt" 513 129 -1.75 16 16.4852899608649 45 1 -1.75 1 0.179821907278438 0.367623313103195
4 "big tgt" 514 129 -1.75 16 7.69749281679335 225 1 -1.75 1 0.159790382295341 0.363737375133041
4 "big tgt" 515 129 -1.75 16 22.7305273403372 315 1 -1.75 1 0.20377031832254 0.351720503321985
4 "big tgt" 516 129 -1.75 16 26.1280996969781 135 1 -1.75 1 0.191816845012681 0.335693300249886
4 "big tgt" 517 130 -1.75 16 32.7331576471946 135 1 -1.75 1 0.223799740036611 0.375656895685097
4 "big tgt" 518 130 -1.75 16 19.938349327997 315 1 -1.75 1 0.159855283138995 0.351617443184296
4 "big tgt" 519 130 -1.75 16 22.5942383754964 45 1 -1.75 1 0.191829164154569 0.319722584952615
4 "big tgt" 520 130 -1.75 16 14.20042271288 225 1 -1.75 1 0.179832423619473 0.343712159952929
4 "big tgt" 521 131 -1.75 16 22.2166108800822 45 1 -1.75 1 0.191841783763948 0.363689901369298
4 "big tgt" 522 131 -1.75 16 18.3323551155619 315 1 -1.75 1 0.207822714936356 0.40765511451491
4 "big tgt" 523 131 -1.75 16 13.7266636499009 225 1 -1.75 1 0.211821928912968 0.363692305102404
4 "big tgt" 524 131 -1.75 16 24.5981608481069 135 1 -1.75 1 0.191838779092677 0.335712229663386
4 "big tgt" 525 132 -1.75 16 17.1188474182685 45 1 -1.75 1 0.191836675825471 0.387669861433551
4 "big tgt" 526 132 -1.75 16 19.7776758145441 315 1 -1.75 1 0.233797474516905 0.361696303720237
4 "big tgt" 527 132 -1.75 16 16.3448226446182 225 1 -1.75 1 0.163862609722628 0.35169826876745
4 "big tgt" 528 132 -1.75 16 29.037239984918 135 1 -1.75 1 0.235786264698163 0.279750576444485
4 "big tgt" 529 133 -1.75 16 21.9368259697411 315 1 -1.75 1 0.195835589339595 0.339707237105358
4 "big tgt" 530 133 -1.75 16 24.5462466007452 135 1 -1.75 1 0.235796180106718 0.339706035236986
4 "big tgt" 531 133 -1.75 16 21.1050675562791 45 1 -1.75 1 0.191838178162243 0.335709224994389
4 "big tgt" 532 133 -1.75 16 16.8709312917112 225 1 -1.75 1 0.199824587444709 0.339703931970234
4 "big tgt" 533 134 -1.75 16 17.2874266146275 45 1 -1.75 1 0.187835058113478 0.359690687390412
4 "big tgt" 534 134 -1.75 16 29.2261790135485 135 1 -1.75 1 0.215808523284068 0.239800502019989
4 "big tgt" 535 134 -1.75 16 19.7419569663602 315 1 -1.75 1 0.187838062781339 0.327696074158439
4 "big tgt" 536 134 -1.75 16 17.7794810260992 225 1 -1.75 1 0.167856415296228 0.331712715217691
4 "big tgt" 537 135 -1.75 16 21.4058517883546 135 1 -1.75 1 0.203826806091456 0.447609395477684
4 "big tgt" 538 135 -1.75 16 21.7702182710167 315 1 -1.75 1 0.171847817138314 0.391664568405986
4 "big tgt" 539 135 -1.75 16 19.4318180167785 45 1 -1.75 1 0.175852139054768 0.289748010458879
4 "big tgt" 540 135 -1.75 16 20.5681338732276 225 1 -1.75 1 0.243781687990577 0.295745629560997
4 "big tgt" 541 136 -1.75 16 32.5737296956583 135 1 -1.75 1 0.215809725151075 0.331712414751109
4 "big tgt" 542 136 -1.75 16 22.9686686046729 315 1 -1.75 1 0.179843841362981 0.435611453076717
4 "big tgt" 543 136 -1.75 16 23.5800727192263 45 1 -1.75 1 0.243795208995152 0.347697251989302
4 "big tgt" 544 136 -1.75 16 17.1188901650359 225 1 -1.75 1 0.175843425515495 0.331717222219822
4 "big tgt" 545 137 -1.75 16 20.9355975650129 45 1 -1.75 1 0.243780486118794 0.331713015682908
4 "big tgt" 546 137 -1.75 16 21.5507124863092 315 1 -1.75 1 0.215812729819618 0.339708138506694
4 "big tgt" 547 137 -1.75 16 28.0428934524731 135 1 -1.75 1 0.207819409799413 0.319727392419964
4 "big tgt" 548 137 -1.75 16 14.0475928310114 225 1 -1.75 1 0.175848232983753 0.307735158891091
4 "big tgt" 549 138 -1.75 16 21.5860752790363 45 1 -1.75 1 0.211815318643175 0.3077351588895
4 "big tgt" 550 138 -1.75 16 17.1943111782965 315 1 -1.75 1 0.231800872194526 0.323726606402488
4 "big tgt" 551 138 -1.75 16 30.6647848077507 135 1 -1.75 1 0.223814462910241 0.327721313376742
4 "big tgt" 552 138 -1.75 16 12.1297566537912 225 1 -1.75 1 0.159856485005776 0.331717522686859
4 "big tgt" 553 139 -1.75 16 23.0943180990239 315 1 -1.75 1 0.211818623776253 0.323726305932269
4 "big tgt" 554 139 -1.75 16 10.38982229105 225 1 -1.75 1 0.195832584669461 0.303738348645538
4 "big tgt" 555 139 -1.75 16 27.6366783036524 135 1 -1.75 1 0.255763405179778 0.359687682722551
4 "big tgt" 556 139 -1.75 16 24.9729912835471 45 1 -1.75 1 0.16784349522527 0.327695172758467
4 "big tgt" 557 140 -1.75 16 23.4516774295295 315 1 -1.75 1 0.191815042215694 0.359697898592913
4 "big tgt" 558 140 -1.75 16 26.5066539814439 45 1 -1.75 1 0.2118174219097 0.363665864020959
4 "big tgt" 559 140 -1.75 16 19.1360113423022 225 1 -1.75 1 0.219764770499523 0.315697530822945
4 "big tgt" 560 140 -1.75 16 33.113580203173 135 1 -1.75 1 0.331109678216535 0.4709406475788
4 "big tgt" 561 141 -1.75 16 20.8821216416848 225 1 -1.75 1 0.175894204415954 0.415585036031871
4 "big tgt" 562 141 -1.75 16 25.3112212414254 135 1 -1.75 1 0.191797915599864 0.367674392471145
4 "big tgt" 563 141 -1.75 16 22.9670648635343 315 1 -1.75 1 0.199748268859139 0.359694292991435
4 "big tgt" 564 141 -1.75 16 23.6239755388311 45 1 -1.75 1 0.18381180678557 0.351664316013512
4 "big tgt" 565 142 -1.75 16 14.405730421729 225 1 -1.75 1 0.179852254433627 0.299680844098248
4 "big tgt" 566 142 -1.75 16 18.9841727682275 315 1 -1.75 1 0.199845019191116 0.335652136288445
4 "big tgt" 567 142 -1.75 16 20.3658530984648 45 1 -1.75 1 0.179859465635445 0.36352374319199
4 "big tgt" 568 142 -1.75 16 32.6938138217699 135 1 -1.75 1 0.20383311589444 0.415576622956451
4 "big tgt" 569 143 -1.75 16 23.2461375149087 45 1 -1.75 1 0.219821859205695 0.327726721780209
4 "big tgt" 570 143 -1.75 16 35.1345493793924 135 1 -1.75 1 0.19588126030294 0.315729079844459
4 "big tgt" 571 143 -1.75 16 17.806070129675 225 1 -1.75 1 0.195825974400577 0.395623219354775
4 "big tgt" 572 143 -1.75 16 18.2019256203166 315 1 -1.75 1 0.223887175894561 0.335710426860715
4 "big tgt" 573 144 -1.75 16 25.2991693980721 45 1 -1.75 1 0.223782012490574 0.335684286244714
4 "big tgt" 574 144 -1.75 16 26.352905847577 135 1 -1.75 1 0.231625399544782 0.287881209823809
4 "big tgt" 575 144 -1.75 16 17.150973119257 225 1 -1.75 1 0.18381721518881 0.347661796900411
4 "big tgt" 576 144 -1.75 16 27.9393144248258 315 1 -1.75 1 0.243762458108222 0.351663414613085
4 "big tgt" 577 145 -1.75 16 13.6618367065941 225 1 -1.75 1 0.171854126940843 0.323694456447583
4 "big tgt" 578 145 -1.75 16 22.8095625457619 45 1 -1.75 1 0.171854126941525 0.343691127273587
4 "big tgt" 579 145 -1.75 16 30.3874147482017 135 1 -1.75 1 0.21978400037824 0.315711051831613
4 "big tgt" 580 145 -1.75 16 22.7174087030668 315 1 -1.75 1 0.20381328508256 0.355653614584753
4 "big tgt" 581 146 -1.75 16 20.8615842318056 315 1 -1.75 1 0.231670469574055 0.343808008884707
4 "big tgt" 582 146 -1.75 16 26.4073540582311 135 1 -1.75 1 0.227798353081198 0.3476900407843
4 "big tgt" 583 146 -1.75 16 16.5634809566842 225 1 -1.75 1 0.187690834015712 0.363811590448449
4 "big tgt" 584 146 -1.75 16 20.5603922426974 45 1 -1.75 1 0.215800711146585 0.343674902065914
4 "big tgt" 585 147 -1.75 16 20.8884652141451 45 1 -1.75 1 0.215786889672017 0.36365414581087
4 "big tgt" 586 147 -1.75 16 21.8191141572877 315 1 -1.75 1 0.235786565167245 0.367670786865801
4 "big tgt" 587 147 -1.75 16 10.9335324871489 225 1 -1.75 1 0.199826991180316 0.34368932447137
4 "big tgt" 588 147 -1.75 16 29.5192422391059 135 1 -1.75 1 0.219801126990887 0.283610974731573
4 "big tgt" 589 148 -1.75 16 20.6833338550647 225 1 -1.75 1 0.183896538442923 0.347690641719964
4 "big tgt" 590 148 -1.75 16 35.3323074795314 135 1 -1.75 1 0.251759984664432 0.335511818261466
4 "big tgt" 591 148 -1.75 16 17.4660817739952 45 1 -1.75 1 0.175897509548804 0.363616887918852
4 "big tgt" 592 148 -1.75 16 24.0228541939414 315 1 -1.75 1 0.219781296176734 0.367511539430552
4 "big tgt" 593 149 -1.75 16 18.5467975301523 315 1 -1.75 1 0.223774801287391 0.367656063992172
4 "big tgt" 594 149 -1.75 16 15.018516944758 225 1 -1.75 1 0.191835173492564 0.351515284448851
4 "big tgt" 595 149 -1.75 16 31.8788468742703 135 1 -1.75 1 0.243759753906261 0.411640807487402
4 "big tgt" 596 149 -1.75 16 16.5499039272409 45 1 -1.75 1 0.211806004169603 0.27575376620166
4 "big tgt" 597 150 -1.75 16 27.405405510907 135 1 -1.75 1 0.227803761483983 0.319721383085835
4 "big tgt" 598 150 -1.75 16 24.1288572354485 45 1 -1.75 1 0.219814347532747 0.351656503875347
4 "big tgt" 599 150 -1.75 16 24.6112451639513 315 1 -1.75 1 0.223751364870395 0.343719070687484
4 "big tgt" 600 150 -1.75 16 16.3952771234597 225 1 -1.75 1 0.207820611666875 0.335706821259009
4 "big tgt" 601 151 -1.75 16 25.0361956011727 315 1 -1.75 1 0.219811643329649 0.327714102172877
4 "big tgt" 602 151 -1.75 16 29.873410341028 135 1 -1.75 1 0.211841158791003 0.311722654661708
4 "big tgt" 603 151 -1.75 16 12.5590296551558 225 1 -1.75 1 0.775324399049396 0.207828123338004
4 "big tgt" 604 151 -1.75 16 16.7231861160974 45 1 -1.75 1 0.15983154625701 0.319670604183557
4 "big tgt" 605 152 -1.75 16 10.8637844369098 225 1 -1.75 1 0.171616758119171 0.323599508917823
4 "big tgt" 606 152 -1.75 16 31.8724382871284 135 1 -1.75 1 0.199801751961559 0.351670926284442
4 "big tgt" 607 152 -1.75 16 22.2842313023519 315 1 -1.75 1 0.203796158470595 0.34369563427822
4 "big tgt" 608 152 -1.75 16 19.933731592954 45 1 -1.75 1 0.199834502849626 0.323701667650994
4 "big tgt" 609 153 -1.75 16 11.0556731707197 225 1 -1.75 1 0.171848117605805 0.335717337597998
4 "big tgt" 610 153 -1.75 16 18.6877353346901 45 1 -1.75 1 0.171789226099918 0.3036304810405
4 "big tgt" 611 153 -1.75 16 22.9064444180727 315 1 -1.75 1 0.179768123710119 0.32752450757971
4 "big tgt" 612 153 -1.75 16 26.2376504626874 135 1 -1.75 1 0.207684199710229 0.355672844464607
4 "big tgt" 613 154 -1.75 16 29.2997575455516 135 1 -1.75 1 0.195757467954536 0.387435797743592
4 "big tgt" 614 154 -1.75 16 15.5591017499854 225 1 -1.75 1 0.19571059512009 0.319718378415473
4 "big tgt" 615 154 -1.75 16 16.7508500348444 45 1 -1.75 1 0.203794355669515 0.327684055486088
4 "big tgt" 616 154 -1.75 16 17.9146786473241 315 1 -1.75 1 0.199814371572756 0.3196739093205
4 "big tgt" 617 155 -1.75 16 26.2314861817446 135 1 -1.75 1 0.215819039624876 0.331678461991487
4 "big tgt" 618 155 -1.75 16 21.1296303489412 315 1 -1.75 1 0.211800295299099 0.379723414239606
4 "big tgt" 619 155 -1.75 16 24.8971463520808 45 1 -1.75 1 0.215867414788136 0.355674346800924
4 "big tgt" 620 155 -1.75 16 17.5365963513706 225 1 -1.75 1 0.179854357700151 0.307720135545651
4 "big tgt" 621 156 -1.75 16 25.9303886661701 315 1 -1.75 1 0.199838108455197 0.375705871782202
4 "big tgt" 622 156 -1.75 16 16.6309286253259 225 1 -1.75 1 0.183826529660564 0.335693600714649
4 "big tgt" 623 156 -1.75 16 32.3326173230475 135 1 -1.75 1 0.255806972873188 0.363648136475604
4 "big tgt" 624 156 -1.75 16 16.2950907834523 45 1 -1.75 1 0.163816638293611 0.383704299742476
4 "big tgt" 625 157 -1.75 16 28.8322898352929 45 1 -1.75 1 0.183847862810126 0.435604542336705
4 "big tgt" 626 157 -1.75 16 27.670647079944 135 1 -1.75 1 0.211823130780658 0.367654561656309
4 "big tgt" 627 157 -1.75 16 18.3482121423252 315 1 -1.75 1 0.199827291646216 0.351558852145672
4 "big tgt" 628 157 -1.75 16 13.3850244308959 225 1 -1.75 1 0.179842939959372 0.303738348643265
4 "big tgt" 629 158 -1.75 16 17.3336201258277 45 1 -1.75 1 0.187837461846129 0.32771620544122
4 "big tgt" 630 158 -1.75 16 13.195492138298 225 1 -1.75 1 0.171853526008817 0.331708809146221
4 "big tgt" 631 158 -1.75 16 28.8479912720668 315 1 -1.75 1 0.18383794740339 0.307730651886231
4 "big tgt" 632 158 -1.75 16 21.9614842197294 135 1 -1.75 1 0.211822830313395 0.355689971078846
4 "big tgt" 633 159 -1.75 16 19.3665743501518 225 1 -1.75 1 0.199823686042237 0.38366884465313
4 "big tgt" 634 159 -1.75 16 21.5849425974048 315 1 -1.75 1 0.211812914906204 0.359688884586376
4 "big tgt" 635 159 -1.75 16 20.9809215741818 45 1 -1.75 1 0.183836745535928 0.367686711614397
4 "big tgt" 636 159 -1.75 16 22.9329090470149 135 1 -1.75 1 0.175844326915012 0.395669791722639
4 "big tgt" 637 160 -1.75 16 25.3818832233709 315 1 -1.75 1 0.187828748310949 0.399656085626475
4 "big tgt" 638 160 -1.75 16 24.67129106952 135 1 -1.75 1 0.203824702823795 0.399655484694449
4 "big tgt" 639 160 -1.75 16 22.8981579337832 45 1 -1.75 1 0.203822599556133 0.335709525463244
4 "big tgt" 640 160 -1.75 16 6.33735604419646 225 1 -1.75 1 0.215813931686625 0.215807321415468
4 "big tgt" 641 161 -1.75 16 18.8917039005899 45 1 -1.75 1 0.195833486070796 0.44361919550488
4 "big tgt" 642 161 -1.75 16 20.7553503237486 135 1 -1.75 1 0.311726260263413 0.627460748510657
4 "big tgt" 643 161 -1.75 16 18.1312747054176 225 1 -1.75 1 0.131887226372328 0.379675940474272
4 "big tgt" 644 161 -1.75 16 17.8293828987494 315 1 -1.75 1 0.199822183709784 0.33171541941897
4 "big tgt" 645 162 -1.75 16 20.4189544538376 315 1 -1.75 1 0.187843771652297 0.387666856761143
4 "big tgt" 646 162 -1.75 16 13.1100777307276 225 1 -1.75 1 0.131883921236749 0.387668960031078
4 "big tgt" 647 162 -1.75 16 26.2536802491207 135 1 -1.75 1 0.207814001395491 0.307739365426869
4 "big tgt" 648 162 -1.75 16 21.9030002705322 45 1 -1.75 1 0.175843725983668 0.307741468694303
4 "big tgt" 649 163 -1.75 16 22.6264006553315 135 1 -1.75 1 0.19183877909677 0.343705249217237
4 "big tgt" 650 163 -1.75 16 24.758222556846 45 1 -1.75 1 0.163866515791824 0.335695103048693
4 "big tgt" 651 163 -1.75 16 12.2009270177463 225 1 -1.75 1 0.199819179039423 0.327695773692312
4 "big tgt" 652 163 -1.75 16 20.4028170919209 315 1 -1.75 1 0.203802167808135 0.29170374928799
4 "big tgt" 653 164 -1.75 16 NaN 225 1 -1.75 1 NaN NaN
4 "big tgt" 654 164 -1.75 16 15.6175913461607 45 1 -1.75 1 0.187836560447522 0.327669032140193
4 "big tgt" 655 164 -1.75 16 20.2670850692652 315 1 -1.75 1 0.203776327660307 0.371628836887567
4 "big tgt" 656 164 -1.75 16 20.5013215926567 135 1 -1.75 1 0.199621772309456 0.375265086892341
4 "big tgt" 657 165 -1.75 16 24.3934769473239 135 1 -1.75 1 0.211713159906822 0.375445066545581
4 "big tgt" 658 165 -1.75 16 18.7981863230968 315 1 -1.75 1 0.191831868357667 0.359645016428203
4 "big tgt" 659 165 -1.75 16 24.1221496215018 45 1 -1.75 1 0.199807460833199 0.331719325489303
4 "big tgt" 660 165 -1.75 16 19.9667356207169 225 1 -1.75 1 0.191882647256534 0.403674229018861
4 "big tgt" 661 166 -1.75 16 17.0373058729031 225 1 -1.75 1 0.179921061343975 0.347666303900041
4 "big tgt" 662 166 -1.75 16 28.1602299195454 135 1 -1.75 1 0.203768215051468 0.507601210762914
4 "big tgt" 663 166 -1.75 16 25.1998285102108 315 1 -1.75 1 0.199831798649029 0.431649797456203
4 "big tgt" 664 166 -1.75 16 26.7294386029301 45 1 -1.75 1 0.195840997741925 0.367566524865879
4 "big tgt" 665 167 -1.75 16 16.8976120086163 225 1 -1.75 1 0.243780486119704 0.403518887646442
4 "big tgt" 666 167 -1.75 16 29.4495247530978 315 1 -1.75 1 0.215816034954514 0.359690386922694
4 "big tgt" 667 167 -1.75 16 27.2385972123143 135 1 -1.75 1 0.191835173493928 0.379675339541336
4 "big tgt" 668 167 -1.75 16 22.8557607382923 45 1 -1.75 1 0.199824286977218 0.335717638067536
4 "big tgt" 669 168 -1.75 16 15.0275083758671 225 1 -1.75 1 0.147896701895434 0.283739574550737
4 "big tgt" 670 168 -1.75 16 28.9979274093016 315 1 -1.75 1 0.227809470354487 0.339696119831615
4 "big tgt" 671 168 -1.75 16 20.373265568225 45 1 -1.75 1 0.219599213256288 0.351813047113865
4 "big tgt" 672 168 -1.75 16 30.5137643519935 135 1 -1.75 1 0.343660479652499 0.395653866978591
4 "big tgt" 673 169 -1.75 16 21.4044431028928 45 1 -1.75 1 0.159849273801456 0.343699540343778
4 "big tgt" 674 169 -1.75 16 15.4512584177558 135 1 -1.75 1 0.19582537346605 0.331646612507484
4 "big tgt" 675 169 -1.75 16 19.9969798696998 315 1 -1.75 1 0.199813169704385 0.331712715216554
4 "big tgt" 676 169 -1.75 16 12.9366231564891 225 1 -1.75 1 0.171838502667697 0.283744081552868
4 "big tgt" 677 170 -1.75 16 20.7095772400142 45 1 -1.75 1 0.207807691590688 0.315720967239713
4 "big tgt" 678 170 -1.75 16 22.5418135752319 135 1 -1.75 1 0.211818323311036 0.251748867390688
4 "big tgt" 679 170 -1.75 16 22.8553028257799 315 1 -1.75 1 0.191835173493246 0.351685048227409
4 "big tgt" 680 170 -1.75 16 17.8226378939603 225 1 -1.75 1 0.147862448671958 0.311700119646957
4 "big tgt" 681 171 -1.75 16 28.5227880899752 135 1 -1.75 1 0.235788668433315 0.327677144749032
4 "big tgt" 682 171 -1.75 16 25.2798422699558 315 1 -1.75 1 0.259721755664941 0.315673493472559
4 "big tgt" 683 171 -1.75 16 16.5880318861415 225 1 -1.75 1 0.187678214409743 0.299712693581114
4 "big tgt" 684 171 -1.75 16 23.310073289061 45 1 -1.75 1 0.183815111920467 0.351673930954576
4 "big tgt" 685 172 -1.75 16 19.1894689861511 315 1 -1.75 1 0.205825511681269 0.37167090224716
4 "big tgt" 686 172 -1.75 16 15.4355504361933 225 1 -1.75 1 0.495573522138557 0.331704903078162
4 "big tgt" 687 172 -1.75 16 NaN 135 1 -1.75 1 NaN NaN
4 "big tgt" 688 172 -1.75 16 22.2868941972714 45 1 -1.75 1 0.163859304587959 0.37965430686063
4 "big tgt" 689 173 -1.75 16 26.6370858753086 135 1 -1.75 1 0.199809564099496 0.403644783262962
4 "big tgt" 690 173 -1.75 16 15.9344505834899 225 1 -1.75 1 0.179832423618336 0.359701504196437
4 "big tgt" 691 173 -1.75 16 18.11232840189 315 1 -1.75 1 0.191831868358122 0.375650886347785
4 "big tgt" 692 173 -1.75 16 24.2325333996851 45 1 -1.75 1 0.179844742765226 0.337697113779313
4 "big tgt" 693 174 -1.75 16 31.7005962901962 135 1 -1.75 1 0.229723444287629 0.359836413817902
4 "big tgt" 694 174 -1.75 16 24.5926342463292 315 1 -1.75 1 0.237745609126705 0.381723321694835
4 "big tgt" 695 174 -1.75 16 12.3237796607689 225 1 -1.75 1 0.195856021085547 0.459594718269955
4 "big tgt" 696 174 -1.75 16 23.9769919955328 45 1 -1.75 1 0.199820681373922 0.339704833371115
4 "big tgt" 697 175 -1.75 16 28.7237184957724 135 1 -1.75 1 0.227803160551048 0.25976562382516
4 "big tgt" 698 175 -1.75 16 22.7101600809856 45 1 -1.75 1 0.163845483111572 0.327616450441838
4 "big tgt" 699 175 -1.75 16 22.9310921520105 315 1 -1.75 1 0.191811737076023 0.351700071570804
4 "big tgt" 700 175 -1.75 16 13.9855113674398 225 1 -1.75 1 0.17584192317986 0.351715395381234
4 "big tgt" 701 176 -1.75 16 14.4482144215867 225 1 -1.75 1 0.211817421911064 0.447623216955435
4 "big tgt" 702 176 -1.75 16 24.5482284406769 135 1 -1.75 1 0.247751456211518 0.327665426538942
4 "big tgt" 703 176 -1.75 16 24.0204803232771 45 1 -1.75 1 0.20371893848619 0.375384672704058
4 "big tgt" 704 176 -1.75 16 29.0606399450693 315 1 -1.75 1 0.187774063338111 0.359476454516425
4 "big tgt" 705 177 -1.75 16 22.8230461854833 315 1 -1.75 1 0.219798422788699 0.371661888240851
4 "big tgt" 706 177 -1.75 16 26.1860175221346 135 1 -1.75 1 0.219821859204103 0.379652504061369
4 "big tgt" 707 177 -1.75 16 15.1966167175657 225 1 -1.75 1 0.199830596781339 0.38770171092051
4 "big tgt" 708 177 -1.75 16 19.3267226290795 45 1 -1.75 1 0.191818347347635 0.327684956887424
4 "big tgt" 709 178 -1.75 16 32.4111697146519 135 1 -1.75 1 0.211733892120719 0.303582406344276
4 "big tgt" 710 178 -1.75 16 32.7197995737882 315 1 -1.75 1 0.183693122374507 0.351519190516683
4 "big tgt" 711 178 -1.75 16 26.4167128908018 45 1 -1.75 1 0.199640701723638 0.339534168188266
4 "big tgt" 712 178 -1.75 16 15.3949597922775 225 1 -1.75 1 0.187754833459621 0.323639170540901
4 "big tgt" 713 179 -1.75 16 20.8582046537525 45 1 -1.75 1 0.199790935154851 0.323644578947324
4 "big tgt" 714 179 -1.75 16 9.3174515911875 225 1 -1.75 1 0.179828818016404 0.371635146691688
4 "big tgt" 715 179 -1.75 16 22.7694121797985 135 1 -1.75 1 0.20378113512902 0.367689115345684
4 "big tgt" 716 179 -1.75 16 25.9867260312688 315 1 -1.75 1 0.247789014570117 0.38367485398976
4 "big tgt" 717 180 -1.75 16 29.6181284502468 135 1 -1.75 1 0.21181261444076 0.371672705050514
4 "big tgt" 718 180 -1.75 16 20.0996462079913 315 1 -1.75 1 0.21583466390075 0.347725796343411
4 "big tgt" 719 180 -1.75 16 13.9833072437833 225 1 -1.75 1 0.171874258221806 0.343694732876884
4 "big tgt" 720 180 -1.75 16 21.047618438661 45 1 -1.75 1 0.195915213058015 0.331652621844341
4 "big tgt" 721 181 -1.75 16 15.4625981982488 225 1 -1.75 1 0.195796228178779 0.341754918791366
4 "big tgt" 722 181 -1.75 16 23.9042961868493 315 1 -1.75 1 0.203864965383218 0.327658515803478
4 "big tgt" 723 181 -1.75 16 23.4915915456097 45 1 -1.75 1 0.179808987204524 0.33570832359419
4 "big tgt" 724 181 -1.75 16 31.099065758354 135 1 -1.75 1 0.231775933445988 0.339747499662735
4 "big tgt" 725 182 -1.75 16 19.515073505425 225 1 -1.75 1 0.175883087139937 0.31572607517478
4 "big tgt" 726 182 -1.75 16 16.9515977798906 45 1 -1.75 1 0.167861222766533 0.315726075174325
4 "big tgt" 727 182 -1.75 16 34.5517729301109 135 1 -1.75 1 0.219809840529024 0.295724296410981
4 "big tgt" 728 182 -1.75 16 22.8653909886775 315 1 -1.75 1 0.179862470307398 0.339692814691034
4 "big tgt" 729 183 -1.75 16 22.5281865121017 45 1 -1.75 1 0.199832399581737 0.34769154312221
4 "big tgt" 730 183 -1.75 16 24.6952855616649 315 1 -1.75 1 0.187839865582418 0.335711328259094
4 "big tgt" 731 183 -1.75 16 26.3391029402921 135 1 -1.75 1 0.219814047066393 0.34770686692741
4 "big tgt" 732 183 -1.75 16 20.1647317009923 225 1 -1.75 1 0.187841367917599 0.379666325535936
4 "big tgt" 733 184 -1.75 16 19.1986483084357 45 1 -1.75 1 0.195821467396399 0.335708624059862
4 "big tgt" 734 184 -1.75 16 32.4331103348871 135 1 -1.75 1 0.1798414376251 0.343712460419965
4 "big tgt" 735 184 -1.75 16 16.3617995847136 225 1 -1.75 1 0.187832053442207 0.339702429636418
4 "big tgt" 736 184 -1.75 16 27.0980153822917 315 1 -1.75 1 0.199831798650848 0.339700326364436
4 "big tgt" 737 185 -1.75 16 26.3185802561261 45 1 -1.75 1 0.255783536458011 0.347695749653894
4 "big tgt" 738 185 -1.75 16 27.6731125724606 135 1 -1.75 1 0.191825859020582 0.367679500408485
4 "big tgt" 739 185 -1.75 16 17.4446432496319 225 1 -1.75 1 0.20382019581848 0.355687266875293
4 "big tgt" 740 185 -1.75 16 28.6557070793272 315 1 -1.75 1 0.191835173492791 0.315722469572165
4 "big tgt" 741 186 -1.75 16 24.0198563919467 315 1 -1.75 1 0.20382830842459 0.339711443639544
4 "big tgt" 742 186 -1.75 16 33.2631223163278 135 1 -1.75 1 0.2397794693386 0.351682043555911
4 "big tgt" 743 186 -1.75 16 19.128854155532 225 1 -1.75 1 0.195836190271621 0.351695865035481
4 "big tgt" 744 186 -1.75 16 20.0919753446478 45 1 -1.75 1 0.219816150336101 0.351700071571031
4 "big tgt" 745 187 -1.75 16 25.2885349916435 45 1 -1.75 1 0.199850127128002 0.335712530129513
4 "big tgt" 746 187 -1.75 16 25.6173190448153 315 1 -1.75 1 0.215832861100353 0.35569808368291
4 "big tgt" 747 187 -1.75 16 16.6053666432475 225 1 -1.75 1 0.183843355806857 0.335709525462107
4 "big tgt" 748 187 -1.75 16 30.3286630005472 135 1 -1.75 1 0.219810441461959 0.335708323593508
4 "big tgt" 749 188 -1.75 16 15.5222027869459 225 1 -1.75 1 0.171855929744197 0.331713316150626
4 "big tgt" 750 188 -1.75 16 23.7665903097835 315 1 -1.75 1 0.183838848803816 0.319726791489757
4 "big tgt" 751 188 -1.75 16 24.3233529856528 135 1 -1.75 1 0.215803715813763 0.335708624061908
4 "big tgt" 752 188 -1.75 16 26.5756522730697 45 1 -1.75 1 0.223808453574975 0.335708924527125
4 "big tgt" 753 189 -1.75 16 33.2582530538899 135 1 -1.75 1 0.207819109333286 0.375672519958925
4 "big tgt" 754 189 -1.75 16 16.426389466417 225 1 -1.75 1 0.195833185602169 0.351703677175692
4 "big tgt" 755 189 -1.75 16 28.4882693882785 45 1 -1.75 1 0.191857107573696 0.351694062235993
4 "big tgt" 756 189 -1.75 16 25.192272160306 315 1 -1.75 1 0.195837091672956 0.335708323591916
4 "big tgt" 757 190 -1.75 16 27.0173180951256 45 1 -1.75 1 0.17983813248884 0.319730397092826
4 "big tgt" 758 190 -1.75 16 31.1663663747571 135 1 -1.75 1 0.203823500955878 0.335710126392996
4 "big tgt" 759 190 -1.75 16 21.6265672424488 315 1 -1.75 1 0.187835058114388 0.359680171050286
4 "big tgt" 760 190 -1.75 16 19.6374744195015 225 1 -1.75 1 0.235794076834964 0.375676426033579
4 "big tgt" 761 191 -1.75 16 25.0999498226187 135 1 -1.75 1 0.219792713919787 0.335683985776541
4 "big tgt" 762 191 -1.75 16 20.2060001779235 225 1 -1.75 1 0.179843240428681 0.307695797730503
4 "big tgt" 763 191 -1.75 16 19.2168911211303 315 1 -1.75 1 0.183824125924957 0.335717037133918
4 "big tgt" 764 191 -1.75 16 30.2603790477984 45 1 -1.75 1 0.22381025637651 0.355633182838574
4 "big tgt" 765 192 -1.75 16 18.0361069067653 225 1 -1.75 1 0.219793014385004 0.439591737643241
4 "big tgt" 766 192 -1.75 16 28.1501606977568 135 1 -1.75 1 0.203651633910113 0.35152580078875
4 "big tgt" 767 192 -1.75 16 22.3307773681108 315 1 -1.75 1 0.247639382070474 0.359485468519551
4 "big tgt" 768 192 -1.75 16 22.3072808468935 45 1 -1.75 1 0.203791651467554 0.315665681336441
4 "big tgt" 769 193 -1.75 16 18.4531818638711 225 1 -1.75 1 0.18385116794343 0.311728063066084
4 "big tgt" 770 193 -1.75 16 23.8286564843162 135 1 -1.75 1 0.211775657014414 0.295696953925699
4 "big tgt" 771 193 -1.75 16 25.7676956523712 45 1 -1.75 1 0.171884774563068 0.32361483272507
4 "big tgt" 772 193 -1.75 16 20.3349146729153 315 1 -1.75 1 0.179755804565502 0.391649845530537
4 "big tgt" 773 194 -1.75 16 17.9788327770064 315 1 -1.75 1 0.199854934598534 0.379663621333293
4 "big tgt" 774 194 -1.75 16 16.7809385702672 45 1 -1.75 1 0.223764585411118 0.371663691039885
4 "big tgt" 775 194 -1.75 16 14.509653103617 225 1 -1.75 1 0.175815181628423 0.33970603523494
4 "big tgt" 776 194 -1.75 16 24.313886403977 135 1 -1.75 1 0.215802213479037 0.367665979400044
4 "big tgt" 777 195 -1.75 16 20.6584115724309 45 1 -1.75 1 0.163854497117427 0.331700396075121
4 "big tgt" 778 195 -1.75 16 32.92747265624 135 1 -1.75 1 0.195817260859712 0.339590956424672
4 "big tgt" 779 195 -1.75 16 15.6061476768804 315 1 -1.75 1 0.187999413490616 0.311510825516962
4 "big tgt" 780 195 -1.75 16 19.0145427843072 225 1 -1.75 1 0.171848418067839 0.347702660396862
4 "big tgt" 781 196 -1.75 16 14.8949528249177 45 1 -1.75 1 0.183974058894819 0.307713224807685
4 "big tgt" 782 196 -1.75 16 13.4806439501324 225 1 -1.75 1 0.155848257020352 0.39163842779044
4 "big tgt" 783 196 -1.75 16 21.6640275494663 315 1 -1.75 1 0.199739855788266 0.3076609435725
4 "big tgt" 784 196 -1.75 16 23.1827114693671 135 1 -1.75 1 0.191794309999295 0.343605193748772
4 "big tgt" 785 197 -1.75 16 18.7883591673769 45 1 -1.75 1 0.155984969444035 0.363644530867987
4 "big tgt" 786 197 -1.75 16 14.3927700579811 225 1 -1.75 1 0.187757838128164 0.335671967100097
4 "big tgt" 787 197 -1.75 16 18.6625052791171 135 1 -1.75 1 0.219815248932264 0.363673676153667
4 "big tgt" 788 197 -1.75 16 19.4225604010503 315 1 -1.75 1 0.175831707308134 0.35568396174358
4 "big tgt" 789 198 -1.75 16 15.955005579621 315 1 -1.75 1 0.215786288737036 0.363682990631332
4 "big tgt" 790 198 -1.75 16 19.980209827688 225 1 -1.75 1 0.207802884121975 0.323589593511315
4 "big tgt" 791 198 -1.75 16 20.6671425130582 45 1 -1.75 1 0.183884519763524 0.355517803565817
4 "big tgt" 792 198 -1.75 16 33.1069358849168 135 1 -1.75 1 0.207661664695479 0.31980070633972
4 "big tgt" 793 199 -1.75 16 15.3733874586661 225 1 -1.75 1 0.183982171493881 0.459565572986321
4 "big tgt" 794 199 -1.75 16 22.6944004542524 315 1 -1.75 1 0.199792137021177 0.331676959659035
4 "big tgt" 795 199 -1.75 16 22.7868910138186 45 1 -1.75 1 0.219802629324931 0.367684007406751
4 "big tgt" 796 199 -1.75 16 24.2687132043108 135 1 -1.75 1 0.199831197715412 0.319717176550512
4 "big tgt" 797 200 -1.75 16 10.413171074593 45 1 -1.75 1 0.187758739527453 0.351759864477572
4 "big tgt" 798 200 -1.75 16 31.6638789716264 135 1 -1.75 1 0.203817491619702 0.37561392892303
4 "big tgt" 799 200 -1.75 16 17.8552591584588 315 1 -1.75 1 0.167837485882956 0.36767048639831
4 "big tgt" 800 200 -1.75 16 12.2913787915725 225 1 -1.75 1 0.183983072900901 0.515544653280813
4 "big tgt" 801 201 -1.75 16 20.381997627153 225 1 -1.75 1 0.183838247870881 0.411622779472054
4 "big tgt" 802 201 -1.75 16 22.6978898437189 315 1 -1.75 1 0.207825118669007 0.33969131236563
4 "big tgt" 803 201 -1.75 16 28.8954307183141 135 1 -1.75 1 0.239795694549684 0.399659090295245
4 "big tgt" 804 201 -1.75 16 16.7147491343174 45 1 -1.75 1 0.219785202250932 0.339707237106722
4 "big tgt" 805 202 -1.75 16 27.5178281790659 135 1 -1.75 1 0.183832538999468 0.327638684991143
4 "big tgt" 806 202 -1.75 16 21.3078327275756 315 1 -1.75 1 0.203826806092366 0.343711559021358
4 "big tgt" 807 202 -1.75 16 24.3376065580754 45 1 -1.75 1 0.28375459789595 0.327699679758098
4 "big tgt" 808 202 -1.75 16 20.3151344564191 225 1 -1.75 1 0.191818948281707 0.363691103237215
4 "big tgt" 809 203 -1.75 16 30.3171632215102 135 1 -1.75 1 0.203807876677274 0.31173166867211
4 "big tgt" 810 203 -1.75 16 21.0457469256709 45 1 -1.75 1 0.191722197951094 0.299833180796668
4 "big tgt" 811 203 -1.75 16 23.5261313528088 315 1 -1.75 1 0.187819133365338 0.323646982684295
4 "big tgt" 812 203 -1.75 16 14.7500389603018 225 1 -1.75 1 0.21175492480188 0.32354722768423
4 "big tgt" 813 204 -1.75 16 29.1433330707807 135 1 -1.75 1 0.195819364128511 0.339696119825476
4 "big tgt" 814 204 -1.75 16 21.5546760159186 315 1 -1.75 1 0.199832099116975 0.339710542240482
4 "big tgt" 815 204 -1.75 16 17.9705791803597 225 1 -1.75 1 0.175829604037517 0.355696881813856
4 "big tgt" 816 204 -1.75 16 22.6213606415344 45 1 -1.75 1 0.167875945644028 0.39965067722278
4 "big tgt" 817 205 -1.75 16 23.3195146600058 135 1 -1.75 1 0.195759270752205 0.383572695252042
4 "big tgt" 818 205 -1.75 16 17.6190272682444 225 1 -1.75 1 0.227710316290086 0.367558412260678
4 "big tgt" 819 205 -1.75 16 20.0895473079369 45 1 -1.75 1 0.203763708051156 0.371485213728647
4 "big tgt" 820 205 -1.75 16 22.4668852903671 315 1 -1.75 1 0.175695896284196 0.359504698398268
4 "big tgt" 821 206 -1.75 16 8.03935248265982 45 1 -1.75 1 0.17981770074266 0.335647328817231
4 "big tgt" 822 206 -1.75 16 25.8907896500633 135 1 -1.75 1 0.203769717387786 0.359648321565601
4 "big tgt" 823 206 -1.75 16 23.8306403114191 315 1 -1.75 1 0.215804316746016 0.359624885143148
4 "big tgt" 824 206 -1.75 16 12.9757527491099 225 1 -1.75 1 0.195810650588101 0.331700095608539
4 "big tgt" 825 207 -1.75 16 19.6727107618239 135 1 -1.75 1 0.231799369860255 0.351709085578022
4 "big tgt" 826 207 -1.75 16 20.7488432129864 225 1 -1.75 1 0.215807621879776 0.37161711868066
4 "big tgt" 827 207 -1.75 16 14.9503057376514 45 1 -1.75 1 0.195826575331012 0.34769544918754
4 "big tgt" 828 207 -1.75 16 25.0836224679893 315 1 -1.75 1 0.203884796196235 0.339685903959889
4 "big tgt" 829 208 -1.75 16 13.1622402974986 225 1 -1.75 1 0.191776882920749 0.375732312870241
4 "big tgt" 830 208 -1.75 16 26.6355783331532 135 1 -1.75 1 0.23982243610044 0.331714217551053
4 "big tgt" 831 208 -1.75 16 19.0997243624897 45 1 -1.75 1 0.151867371523622 0.347666303903225
4 "big tgt" 832 208 -1.75 16 19.8291854564139 315 1 -1.75 1 0.207816104661561 0.347653383827492
4 "big tgt" 833 209 -1.75 16 16.996339383552 315 1 -1.75 1 0.183848463742379 0.335705018457247
4 "big tgt" 834 209 -1.75 16 18.1756161444947 225 1 -1.75 1 0.187842870254826 0.323727507805415
4 "big tgt" 835 209 -1.75 16 27.0665047764429 135 1 -1.75 1 0.183844257204782 0.351690757098822
4 "big tgt" 836 209 -1.75 16 16.2312687703484 45 1 -1.75 1 0.199829995849086 0.319723486352814
4 "big tgt" 837 210 -1.75 16 27.6751678214767 135 1 -1.75 1 0.19583709167091 0.303743757054235
4 "big tgt" 838 210 -1.75 16 20.2730737603437 315 1 -1.75 1 0.183838247871336 0.331711813814763
4 "big tgt" 839 210 -1.75 16 17.1867996610728 225 1 -1.75 1 0.171852023675001 0.339703331032524
4 "big tgt" 840 210 -1.75 16 16.0397096121201 45 1 -1.75 1 0.207820010730757 0.291756631453609
4 "big tgt" 841 211 -1.75 16 26.6219754716716 315 1 -1.75 1 0.227788137206971 0.355693576680096
4 "big tgt" 842 211 -1.75 16 13.2974229482797 225 1 -1.75 1 0.167853110161104 0.323724803598452
4 "big tgt" 843 211 -1.75 16 25.6248743489878 135 1 -1.75 1 0.235799785709332 0.319725289150483
4 "big tgt" 844 211 -1.75 16 23.5742130296308 45 1 -1.75 1 0.191839380029251 0.327714703105357
4 "big tgt" 845 212 -1.75 16 11.0003491200901 45 1 -1.75 1 0.16386020598793 0.323721798929
4 "big tgt" 846 212 -1.75 16 13.9191608138169 225 1 -1.75 1 0.199827892577105 0.323723601730308
4 "big tgt" 847 212 -1.75 16 23.3763102336453 135 1 -1.75 1 0.235792874966592 0.343704047347728
4 "big tgt" 848 212 -1.75 16 17.9943250693992 315 1 -1.75 1 0.19982939491274 0.307732154221867
4 "big tgt" 849 213 -1.75 16 19.7393251492114 45 1 -1.75 1 0.18384125253624 0.363686596232583
4 "big tgt" 850 213 -1.75 16 5.72193184449784 225 1 -1.75 1 0.16386321065329 0.351703076233662
4 "big tgt" 851 213 -1.75 16 20.8684325450001 135 1 -1.75 1 0.21182313078134 0.383657426911668
4 "big tgt" 852 213 -1.75 16 16.6990650109985 315 1 -1.75 1 0.195828378135502 0.335717037129143
4 "big tgt" 853 214 -1.75 16 28.6847908836152 135 1 -1.75 1 0.175848533452609 0.351703376703426
4 "big tgt" 854 214 -1.75 16 20.3097167752886 45 1 -1.75 1 0.171855929749654 0.311724757931643
4 "big tgt" 855 214 -1.75 16 19.6769116487946 225 1 -1.75 1 1.80646448451807 0.335712830593366
4 "big tgt" 856 214 -1.75 16 18.7685780761415 315 1 -1.75 1 0.179842639494382 0.407653011248385
4 "big tgt" 857 215 -1.75 16 18.8820190747842 315 1 -1.75 1 0.147869960345361 0.407645800045884
4 "big tgt" 858 215 -1.75 16 19.9909866101194 45 1 -1.75 1 0.163857501784605 0.375682435369527
4 "big tgt" 859 215 -1.75 16 12.3482565738533 225 1 -1.75 1 0.183841252541242 0.371677812983307
4 "big tgt" 860 215 -1.75 16 25.8356543960199 135 1 -1.75 1 0.171855929743742 0.299736730929908
4 "big tgt" 861 216 -1.75 16 15.0472058528359 315 1 -1.75 1 0.175843725979121 0.331716621285523
4 "big tgt" 862 216 -1.75 16 18.6339395396509 225 1 -1.75 1 0.179848348363066 0.339694016565772
4 "big tgt" 863 216 -1.75 16 10.8941388831915 45 1 -1.75 1 0.175841923178723 0.319721984020362
4 "big tgt" 864 216 -1.75 16 23.3270863703255 135 1 -1.75 1 0.199830296315213 0.307685581855367
4 "big tgt" 865 217 -1.75 16 19.7084273557206 45 1 -1.75 1 0.151865268253914 0.323716690995298
4 "big tgt" 866 217 -1.75 16 20.2271090732694 315 1 -1.75 1 0.215798607879151 0.355665332793706
4 "big tgt" 867 217 -1.75 16 7.82777644080138 225 1 -1.75 1 0.16381153035627 0.327694571826214
4 "big tgt" 868 217 -1.75 16 21.9607474848713 135 1 -1.75 1 0.203806073875967 0.355621464630076
4 "big tgt" 869 218 -1.75 16 24.8832735639234 135 1 -1.75 1 0.247791718774351 0.363665263084386
4 "big tgt" 870 218 -1.75 16 19.4238137113426 225 1 -1.75 1 0.171854126944709 0.391624005375888
4 "big tgt" 871 218 -1.75 16 21.5042631623727 315 1 -1.75 1 0.187831152042691 0.319676313054515
4 "big tgt" 872 218 -1.75 16 19.6547916633926 45 1 -1.75 1 0.191689447061435 0.331437788038329
4 "big tgt" 873 219 -1.75 16 13.6047321270617 225 1 -1.75 1 0.199752174929472 0.355642497309418
4 "big tgt" 874 219 -1.75 16 22.670113084301 135 1 -1.75 1 0.223779007823396 0.347702660391406
4 "big tgt" 875 219 -1.75 16 19.5108000087364 45 1 -1.75 1 0.195805542652124 0.327746552594817
4 "big tgt" 876 219 -1.75 16 16.373134540279 315 1 -1.75 1 0.22380695124275 0.359588228191114
4 "big tgt" 877 220 -1.75 16 19.991514893397 135 1 -1.75 1 0.191818647814671 0.355656619254205
4 "big tgt" 878 220 -1.75 16 9.69822201680144 225 1 -1.75 1 0.171833394729674 0.287654056871361
4 "big tgt" 879 220 -1.75 16 20.6316536289314 315 1 -1.75 1 0.183846360473126 0.359555176836693
4 "big tgt" 880 220 -1.75 16 18.8190157963909 45 1 -1.75 1 0.179785851255474 0.327727623181545
4 "big tgt" 881 221 -1.75 16 18.3552386553523 315 1 -1.75 1 0.183837947404754 0.319712669545879
4 "big tgt" 882 221 -1.75 16 17.2148756967169 225 1 -1.75 1 0.167850405957779 0.311696213576852
4 "big tgt" 883 221 -1.75 16 22.3768040669277 135 1 -1.75 1 0.203816890684266 0.359655833237412
4 "big tgt" 884 221 -1.75 16 21.0199177420644 45 1 -1.75 1 0.179832123147662 0.331704302141588
4 "big tgt" 885 222 -1.75 16 13.6782506179372 45 1 -1.75 1 0.179818902609441 0.335701713326216
4 "big tgt" 886 222 -1.75 16 15.5207681221848 315 1 -1.75 1 0.199829695378867 0.351676935625164
4 "big tgt" 887 222 -1.75 16 28.4246632777523 135 1 -1.75 1 0.17982491194789 0.383595230269293
4 "big tgt" 888 222 -1.75 16 17.1970999268217 225 1 -1.75 1 0.167967588037754 0.335613676530556
4 "big tgt" 889 223 -1.75 16 26.4507668895514 135 1 -1.75 1 0.23576733528671 0.355649708519195
4 "big tgt" 890 223 -1.75 16 19.5664304419193 45 1 -1.75 1 0.179851052564572 0.363635216399416
4 "big tgt" 891 223 -1.75 16 22.2609076281456 225 1 -1.75 1 0.191818046882872 0.335698107716325
4 "big tgt" 892 223 -1.75 16 22.5418253651497 315 1 -1.75 1 0.215802513948802 0.367627820109647
4 "big tgt" 893 224 -1.75 16 20.0587653885792 315 1 -1.75 1 0.211783469153488 0.395495821404893
4 "big tgt" 894 224 -1.75 16 23.6013594312755 45 1 -1.75 1 0.215660092653707 0.37578249083117
4 "big tgt" 895 224 -1.75 16 26.6410507348213 135 1 -1.75 1 0.199830596779975 0.395638843637244
4 "big tgt" 896 224 -1.75 16 17.631794375337 225 1 -1.75 1 0.179747691963257 0.363722952723037
4 "big tgt" 897 225 -1.75 16 18.1573889670618 45 1 -1.75 1 0.195802838451073 0.387629899338663
4 "big tgt" 898 225 -1.75 16 14.3755374378396 315 1 -1.75 1 0.219782498044879 0.635269581879129
4 "big tgt" 899 225 -1.75 16 23.9342107513861 135 1 -1.75 1 0.227667049061438 0.347800612593346
4 "big tgt" 900 225 -1.75 16 18.4726760762394 225 1 -1.75 1 0.199801151027259 0.335669863833573
4 "big tgt" 901 226 -1.75 16 20.9656815768417 315 1 -1.75 1 0.179834226420553 0.335674070368896
4 "big tgt" 902 226 -1.75 16 25.9519127023829 135 1 -1.75 1 0.203823500954513 0.355678252869893
4 "big tgt" 903 226 -1.75 16 11.7778244604089 225 1 -1.75 1 0.15984717053334 0.407632879967423
4 "big tgt" 904 226 -1.75 16 15.0215831258662 45 1 -1.75 1 0.203677774525204 0.389650839474143
4 "big tgt" 905 227 -1.75 16 24.4974835158429 45 1 -1.75 1 0.223928640320537 0.383684168459695
4 "big tgt" 906 227 -1.75 16 19.4769478216417 315 1 -1.75 1 0.223944264598231 0.347689139384784
4 "big tgt" 907 227 -1.75 16 25.0900403404064 135 1 -1.75 1 0.171852925073381 0.395627125433293
4 "big tgt" 908 227 -1.75 16 17.8020955580347 225 1 -1.75 1 0.231784646985034 0.315698432222234
4 "big tgt" 909 228 -1.75 16 33.4842930511663 135 1 -1.75 1 0.25175968419353 0.35168294496134
4 "big tgt" 910 228 -1.75 16 14.426483698777 45 1 -1.75 1 0.167861222768806 0.355659022990949
4 "big tgt" 911 228 -1.75 16 18.959188020603 315 1 -1.75 1 0.205771427644777 0.325761668480936
4 "big tgt" 912 228 -1.75 16 14.7993026221454 225 1 -1.75 1 0.149868365464954 0.329717915697074
4 "big tgt" 913 229 -1.75 16 20.9478702134783 45 1 -1.75 1 0.195827777199156 0.325580787427043
4 "big tgt" 914 229 -1.75 16 16.2517947040703 315 1 -1.75 1 0.183840952070113 0.339712645507916
4 "big tgt" 915 229 -1.75 16 17.5806852346825 225 1 -1.75 1 0.183834642272814 0.351686550558952
4 "big tgt" 916 229 -1.75 16 30.5082906425385 135 1 -1.75 1 0.207803184590375 0.391651347863899
4 "big tgt" 917 230 -1.75 16 35.0478088342914 135 1 -1.75 1 0.235799485242296 0.411654028030171
4 "big tgt" 918 230 -1.75 16 15.2650748492437 45 1 -1.75 1 0.195797129578295 0.331653823714532
4 "big tgt" 919 230 -1.75 16 19.4292621396465 315 1 -1.75 1 0.227774315731949 0.339642937192366
4 "big tgt" 920 230 -1.75 16 15.0152303344543 225 1 -1.75 1 0.167768378506935 0.311612383319698
4 "big tgt" 921 231 -1.75 16 14.583025238126 225 1 -1.75 1 0.15185595378216 0.543546362330289
4 "big tgt" 922 231 -1.75 16 24.0294889358215 315 1 -1.75 1 0.183828632927998 0.327723717113258
4 "big tgt" 923 231 -1.75 16 20.5964294798912 45 1 -1.75 1 0.199836005184352 0.3956631814508
4 "big tgt" 924 231 -1.75 16 21.9874201116274 135 1 -1.75 1 0.1998260897808 0.335715234331019
4 "big tgt" 925 232 -1.75 16 10.8262984470756 225 1 -1.75 1 0.167854312031523 0.339701828705074
4 "big tgt" 926 232 -1.75 16 24.5076403657121 135 1 -1.75 1 0.183847261874689 0.355693877144404
4 "big tgt" 927 232 -1.75 16 22.2659387809634 315 1 -1.75 1 0.189833763703518 0.323724503132325
4 "big tgt" 928 232 -1.75 16 20.719498002349 45 1 -1.75 1 0.159855884071476 0.391660361868617
4 "big tgt" 929 233 -1.75 16 14.6025938055489 225 1 -1.75 1 0.171856831143032 0.347698453859721
4 "big tgt" 930 233 -1.75 16 21.2759672460436 315 1 -1.75 1 0.191833070222401 0.375681834435454
4 "big tgt" 931 233 -1.75 16 22.8633679208341 45 1 -1.75 1 0.179838733423821 0.375686942370521
4 "big tgt" 932 233 -1.75 16 23.3180572997789 135 1 -1.75 1 0.187835358579832 0.355699886477396
4 "big tgt" 933 234 -1.75 16 24.8037582288852 135 1 -1.75 1 0.163848487778523 0.403641478131703
4 "big tgt" 934 234 -1.75 16 17.3819431583027 225 1 -1.75 1 0.169859327420909 0.357675756592016
4 "big tgt" 935 234 -1.75 16 20.514814176336 315 1 -1.75 1 0.171852324141128 0.319728594287426
4 "big tgt" 936 234 -1.75 16 13.8113076944753 45 1 -1.75 1 0.143867140762268 0.343721774894675
4 "big tgt" 937 235 -1.75 16 28.0984618574357 45 1 -1.75 1 0.171857432079833 0.307734557959975
4 "big tgt" 938 235 -1.75 16 14.4717766010704 225 1 -1.75 1 0.159862794809669 0.327720111509734
4 "big tgt" 939 235 -1.75 16 21.8067862536105 135 1 -1.75 1 0.199829695382505 0.33571673666529
4 "big tgt" 940 235 -1.75 16 19.0578877051673 315 1 -1.75 1 0.191835774426181 0.355699285552873
4 "big tgt" 941 236 -1.75 16 23.610985227259 315 1 -1.75 1 0.215816335421096 0.343706451082653
4 "big tgt" 942 236 -1.75 16 16.9054216261935 225 1 -1.75 1 0.199817075768351 0.339687406290977
4 "big tgt" 943 236 -1.75 16 23.6328258231847 45 1 -1.75 1 0.191832168824476 0.33171782315685
4 "big tgt" 944 236 -1.75 16 28.3522604134086 135 1 -1.75 1 0.215812729817571 0.331712114285892
4 "big tgt" 945 237 -1.75 16 29.4515976686839 135 1 -1.75 1 0.167857917632773 0.34770506412724
4 "big tgt" 946 237 -1.75 16 24.6002219751753 45 1 -1.75 1 0.151873981793869 0.379676541409935
4 "big tgt" 947 237 -1.75 16 18.8694371502019 225 1 -1.75 1 0.155864782698245 0.327722515245569
4 "big tgt" 948 237 -1.75 16 26.6421139416823 315 1 -1.75 1 0.183839149267442 0.327716505907119
4 "big tgt" 949 238 -1.75 16 22.0823868546042 315 1 -1.75 1 0.191832769759458 0.319720782156764
4 "big tgt" 950 238 -1.75 16 17.963502949568 225 1 -1.75 1 0.195786913706797 0.335702915190723
4 "big tgt" 951 238 -1.75 16 18.7922398724658 45 1 -1.75 1 0.171849019006004 0.347669308571312
4 "big tgt" 952 238 -1.75 16 27.1749550615595 135 1 -1.75 1 0.183813609588924 0.287724065649854
4 "big tgt" 953 239 -1.75 16 22.2729137578019 315 1 -1.75 1 0.219814347534793 0.355643398715983
4 "big tgt" 954 239 -1.75 16 26.8228044474202 135 1 -1.75 1 0.179819503543058 0.447597376806698
4 "big tgt" 955 239 -1.75 16 12.9906887016658 225 1 -1.75 1 0.147754581068057 0.535541023642054
4 "big tgt" 956 239 -1.75 16 25.5951725124977 45 1 -1.75 1 0.139609825744174 0.375112449724384
4 "big tgt" 957 240 -1.75 16 25.5748011892649 45 1 -1.75 1 0.171721020122732 0.375514774860676
4 "big tgt" 958 240 -1.75 16 18.2303435342858 225 1 -1.75 1 0.183830435728851 0.499556210441824
4 "big tgt" 959 240 -1.75 16 30.3456364079856 135 1 -1.75 1 0.191828262755735 0.335659948425018
4 "big tgt" 960 240 -1.75 16 22.0560280466321 315 1 -1.75 1 0.167828471880057 0.351658306673016
4 "big tgt" 961 241 -1.75 16 17.3696777165489 225 1 0 1 0.139871532384859 0.299722308521268
4 "big tgt" 962 241 -1.75 16 23.9821794517719 45 1 0 1 0.175804965756925 0.347622135275742
4 "big tgt" 963 241 -1.75 16 24.5752496991353 135 1 0 1 0.16782426534337 0.291732293638688
4 "big tgt" 964 241 -1.75 16 23.4714085716695 315 1 0 1 0.187905066893563 0.33156638785249
4 "big tgt" 965 242 -1.75 16 26.5279736246758 135 1 0 1 0.303595927348852 0.291884930802098
4 "big tgt" 966 242 -1.75 16 21.103432603199 315 1 0 1 0.159842963995743 0.327689764353181
4 "big tgt" 967 242 -1.75 16 17.9684364874409 225 1 0 1 0.155861177097449 0.327703285361167
4 "big tgt" 968 242 -1.75 16 20.6944071270557 45 1 0 1 0.139894668336638 0.371542903363206
4 "big tgt" 969 243 -1.75 16 20.2505238297921 315 1 0 1 0.183846360476764 0.363656850013285
4 "big tgt" 970 243 -1.75 16 23.2429095471527 45 1 0 1 0.13188632497031 0.431565967196093
4 "big tgt" 971 243 -1.75 16 16.3532064526136 225 1 0 1 0.143870746366247 0.347693646388052
4 "big tgt" 972 243 -1.75 16 23.8134200209872 135 1 0 1 0.183802191847008 0.271749444287252
4 "big tgt" 973 244 -1.75 16 14.3181169375078 225 1 0 1 0.187823339903844 0.403496653103502
4 "big tgt" 974 244 -1.75 16 24.4035597854843 135 1 0 1 0.167856415296683 0.359658837903226
4 "big tgt" 975 244 -1.75 16 22.3198109787937 315 1 0 1 0.159847471002649 0.335669863835847
4 "big tgt" 976 244 -1.75 16 25.7574053845802 45 1 0 1 0.163858102719132 0.323702569048237
4 "big tgt" 977 245 -1.75 16 20.6257024457453 315 1 0 1 0.195832885136042 0.375638266736587
4 "big tgt" 978 245 -1.75 16 11.5992291535571 225 1 0 1 0.179818602144678 0.355572188065707
4 "big tgt" 979 245 -1.75 16 23.9357663337655 45 1 0 1 0.159852278467042 0.359797353123213
4 "big tgt" 980 245 -1.75 16 24.5556262056701 135 1 0 1 0.183918172055201 0.307678671119447
4 "big tgt" 981 246 -1.75 16 27.3246739637785 45 1 0 1 0.155868087835643 0.323657499026012
4 "big tgt" 982 246 -1.75 16 20.5599636880049 315 1 0 1 0.175832909173096 0.335686089048522
4 "big tgt" 983 246 -1.75 16 11.1679397039312 225 1 0 1 0.159925892851334 0.319718378417747
4 "big tgt" 984 246 -1.75 16 25.9076649662697 135 1 0 1 0.235773344620156 0.327711998901577
4 "big tgt" 985 247 -1.75 16 23.4833990309889 135 1 0 1 0.175784233540526 0.347703561792514
4 "big tgt" 986 247 -1.75 16 22.4228654697006 315 1 0 1 0.18383854834201 0.331674856385689
4 "big tgt" 987 247 -1.75 16 9.97685754662219 225 1 0 1 0.167826068144677 0.323683038699983
4 "big tgt" 988 247 -1.75 16 21.1666281634142 45 1 0 1 0.175885190407371 0.319713570948807
4 "big tgt" 989 248 -1.75 16 25.0804073901744 45 1 0 1 0.191952355569811 0.375667712493396
4 "big tgt" 990 248 -1.75 16 14.0240627380986 225 1 0 1 0.199827592111887 0.327691567156762
4 "big tgt" 991 248 -1.75 16 22.2507688873692 315 1 0 1 0.195822368797053 0.33969611982684
4 "big tgt" 992 248 -1.75 16 30.5183719430801 135 1 0 1 0.255927159621478 0.333562689702376
4 "big tgt" 993 249 -1.75 16 21.6215994442839 315 1 0 1 0.219794216257014 0.355660825791347
4 "big tgt" 994 249 -1.75 16 13.4907643615727 225 1 0 1 0.17984955023212 0.319727091954519
4 "big tgt" 995 249 -1.75 16 25.8713285486129 135 1 0 1 0.187839865584465 0.34370705201809
4 "big tgt" 996 249 -1.75 16 25.0671471876115 45 1 0 1 0.19183907956085 0.431632069911302
4 "big tgt" 997 250 -1.75 16 15.2045731738387 315 1 0 1 0.19982969538114 0.33568488717583
4 "big tgt" 998 250 -1.75 16 26.1585166281956 135 1 0 1 0.199836906582732 0.363691403704252
4 "big tgt" 999 250 -1.75 16 29.2544520660318 45 1 0 1 0.143879459905747 0.423639651294252
4 "big tgt" 1000 250 -1.75 16 15.7836908696602 225 1 0 1 0.183848764210779 0.343710958085921
4 "big tgt" 1001 251 -1.75 16 13.0218266414503 225 1 0 0 0.171789526566954 0.455492444157244
4 "big tgt" 1002 251 -1.75 16 14.4963822592798 315 1 0 0 0.159697838501415 0.487288148327934
4 "big tgt" 1003 251 -1.75 16 19.0475076171829 45 1 0 0 0.131803997051065 0.43143917018233
4 "big tgt" 1004 251 -1.75 16 13.8140489825771 135 1 0 0 0.17988951232519 0.43557119051502
4 "big tgt" 1005 252 -1.75 16 9.86888243271367 45 1 0 0 0.163907078817829 0.415587740228148
4 "big tgt" 1006 252 -1.75 16 12.2151798982371 225 1 0 0 0.151855352846724 0.431593610146592
4 "big tgt" 1007 252 -1.75 16 9.41351389142407 315 1 0 0 0.171837300797506 0.539526716614091
4 "big tgt" 1008 252 -1.75 16 16.2586970463681 135 1 0 0 0.151889305603618 0.435679959522986
4 "big tgt" 1009 253 -1.75 16 3.17116214261914 135 1 0 0 0.179847446962867 0.419606484555516
4 "big tgt" 1010 253 -1.75 16 7.81094353370363 45 1 0 0 0.167812547133508 0.371722582551229
4 "big tgt" 1011 253 -1.75 16 1.02183145674339 225 1 0 0 0.143885769711233 0.399584574511664
4 "big tgt" 1012 253 -1.75 16 6.40062812238544 315 1 0 0 0.195848509413281 0.359669955175832
4 "big tgt" 1013 254 -1.75 16 -0.636614437612782 315 1 0 0 0.167871138174633 0.547536261841742
4 "big tgt" 1014 254 -1.75 16 4.75808000751938 135 1 0 0 0.219811042399215 0.411644713552505
4 "big tgt" 1015 254 -1.75 16 4.46261042610009 225 1 0 0 0.179845043227942 0.419647948982401
4 "big tgt" 1016 254 -1.75 16 6.72079780006801 45 1 0 0 0.195831983735843 0.39965548469354
4 "big tgt" 1017 255 -1.75 16 6.27064918614142 315 1 0 0 0.183842454407113 0.351706080906297
4 "big tgt" 1018 255 -1.75 16 8.1811468030052 135 1 0 0 0.195831983734479 0.399655484689447
4 "big tgt" 1019 255 -1.75 16 2.5403480771637 225 1 0 0 0.211843562527065 0.439613070786891
4 "big tgt" 1020 255 -1.75 16 4.92912372639022 45 1 0 0 0.207812499060765 0.435605744202803
4 "big tgt" 1021 256 -1.75 16 0.59653908437078 225 1 0 0 0.191845990299043 0.383662835312407
4 "big tgt" 1022 256 -1.75 16 3.2942144770667 45 1 0 0 0.18783625998185 0.363688699502291
4 "big tgt" 1023 256 -1.75 16 8.37921116260876 315 1 0 0 0.171844512005464 0.343712460422921
4 "big tgt" 1024 256 -1.75 16 7.2574007791721 135 1 0 0 0.235804292711691 0.355690271544518
4 "big tgt" 1025 257 -1.75 16 1.04561730711542 135 1 0 0 0.219808638662471 0.351697367369525
4 "big tgt" 1026 257 -1.75 16 2.42720655765831 45 1 0 0 0.139876640324928 0.359690987860176
4 "big tgt" 1027 257 -1.75 16 6.56108609732233 315 1 0 0 0.163852994782701 0.33571763806367
4 "big tgt" 1028 257 -1.75 16 5.98420309549495 225 1 0 0 0.171856230209414 0.36367788269763
4 "big tgt" 1029 258 -1.75 16 9.33130769024897 315 1 0 0 0.20381328508256 0.363706126576744
4 "big tgt" 1030 258 -1.75 16 4.34540663031762 225 1 0 0 0.179852554895206 0.379672334874158
4 "big tgt" 1031 258 -1.75 16 3.83653904951937 135 1 0 0 0.223801542840192 0.387671964700985
4 "big tgt" 1032 258 -1.75 16 7.418999592294 45 1 0 0 0.191840281427176 0.399637156212975
4 "big tgt" 1033 259 -1.75 16 0.277932295155798 225 1 0 0 0.183852069346358 0.391663366538523
4 "big tgt" 1034 259 -1.75 16 1.33326122753851 45 1 0 0 0.22781097268944 0.395655669780808
4 "big tgt" 1035 259 -1.75 16 5.88154966722343 315 1 0 0 0.219802629325386 0.375678529300785
4 "big tgt" 1036 259 -1.75 16 12.946418352405 135 1 0 0 0.227807968020443 0.355698083682
4 "big tgt" 1037 260 -1.75 16 3.02368487101896 45 1 0 0 0.199827291642578 0.375683036299961
4 "big tgt" 1038 260 -1.75 16 -0.727934998589244 225 1 0 0 0.179843240426635 0.387653936687911
4 "big tgt" 1039 260 -1.75 16 5.12738346407705 315 1 0 0 0.215819941028258 0.367676495737669
4 "big tgt" 1040 260 -1.75 16 6.36921924104077 135 1 0 0 0.191836074894127 0.383671849314851
5 "big tgt" 1 1 1.75 16 -1.52474572958857 135 0 0 0 0.139884796690559 1.11501672223726
5 "big tgt" 2 1 1.75 16 -6.70152343448411 315 0 0 0 0.103886992470123 5.45518377334567
5 "big tgt" 3 1 1.75 16 12.7151483391982 225 0 0 0 0.0838148995118715 0.610873495396831
5 "big tgt" 4 1 1.75 16 7.38839838985188 45 0 0 0 0.111900626253913 0.555331811190612
5 "big tgt" 5 2 1.75 16 6.89257962489691 135 0 0 0 0.139871275880765 0.655328115502627
5 "big tgt" 6 2 1.75 16 -6.21588041082016 45 0 0 0 0.131828196777604 0.455521192667575
5 "big tgt" 7 2 1.75 16 -1.44694391101195 315 0 0 0 0.147880703190239 0.411603498945212
5 "big tgt" 8 2 1.75 16 2.50205091924422 225 0 0 0 0.131887988803555 0.367652153429333
5 "big tgt" 9 3 1.75 16 1.93520275464531 135 0 0 0 0.21978046411229 0.463539934313005
5 "big tgt" 10 3 1.75 16 4.31231904523846 225 0 0 0 0.163842169483075 0.367614896086863
5 "big tgt" 11 3 1.75 16 -4.32621929485728 45 0 0 0 0.131772310763466 0.431254043097596
5 "big tgt" 12 3 1.75 16 -12.9100426664021 315 0 0 0 0.13989170732674 0.527580198683822
5 "big tgt" 13 4 1.75 16 -6.36695402609912 315 0 0 0 0.123895086928371 0.455602017064663
5 "big tgt" 14 4 1.75 16 8.73240701318077 135 0 0 0 0.159862844904609 0.495561118116839
5 "big tgt" 15 4 1.75 16 6.59152251012337 225 0 0 0 0.139888101777359 0.327712281972993
5 "big tgt" 16 4 1.75 16 0.141054739268922 45 0 0 0 0.129892016803097 0.361673551763587
5 "big tgt" 17 5 1.75 16 6.38957609086947 135 0 0 0 0.171844385693987 0.39166421038621
5 "big tgt" 18 5 1.75 16 5.99182185826205 225 0 0 0 0.111908738739828 0.363682744111301
5 "big tgt" 19 5 1.75 16 -7.17744093324916 45 0 0 0 0.103913733627436 0.379660735838527
5 "big tgt" 20 5 1.75 16 -11.4822984367089 315 0 0 0 0.135883237891477 0.363677936712364
5 "big tgt" 21 6 1.75 16 4.2641078081391 135 0 0 0 0.147898130011882 0.491544235733059
5 "big tgt" 22 6 1.75 16 -8.38646243399405 315 0 0 0 0.135882336504025 0.443605453152841
5 "big tgt" 23 6 1.75 16 -7.17584245563522 45 0 0 0 0.119832834715965 0.403303223991941
5 "big tgt" 24 6 1.75 16 5.91943516376946 225 0 0 0 0.151914111008324 0.347614313189496
5 "big tgt" 25 7 1.75 16 1.67743345571877 45 0 0 0 0.131892796202663 0.375650764090892
5 "big tgt" 26 7 1.75 16 5.84511781238679 225 0 0 0 0.175852254204528 0.387516927302983
5 "big tgt" 27 7 1.75 16 -0.153404365141736 135 0 0 0 0.191838358417414 0.431620006351807
5 "big tgt" 28 7 1.75 16 -4.55277322326329 315 0 0 0 0.175818301948368 0.339704338947968
5 "big tgt" 29 8 1.75 16 -8.50156325861856 315 0 0 0 0.171851296330175 0.371671439512568
5 "big tgt" 30 8 1.75 16 4.02182549197683 225 0 0 0 0.123894786465712 0.331709934760653
5 "big tgt" 31 8 1.75 16 -2.75425516043739 135 0 0 0 0.163857793530156 0.423634616037702
5 "big tgt" 32 8 1.75 16 -2.46373815181173 45 0 0 0 0.107902673003935 0.367671383025538
5 "big tgt" 33 9 1.75 16 -13.1630306274025 315 0 0 0 0.163844873645161 0.355659495529693
5 "big tgt" 34 9 1.75 16 -7.03581288953461 45 0 0 0 0.145863999281289 0.359663458028166
5 "big tgt" 35 9 1.75 16 7.31090720970696 135 0 0 0 0.179856216703143 0.363647590005712
5 "big tgt" 36 9 1.75 16 1.45749870679301 225 0 0 0 0.123887875829581 0.331692207476721
5 "big tgt" 37 10 1.75 16 5.35776590880409 135 0 0 0 0.207824462630498 0.407650014136919
5 "big tgt" 38 10 1.75 16 -6.86825555189692 45 0 0 0 0.179858920865371 0.359641524269847
5 "big tgt" 39 10 1.75 16 3.65019082389906 225 0 0 0 0.14764544109849 0.323855846533149
5 "big tgt" 40 10 1.75 16 -13.16392131764 315 0 0 0 0.167856948629634 0.343673147341093
5 "big tgt" 41 11 1.75 16 -10.1659770812645 315 1 0 0 0.155861887030341 0.491579389838989
5 "big tgt" 42 11 1.75 16 8.58111025591724 225 1 0 0 0.139880890678825 0.323707418087309
5 "big tgt" 43 11 1.75 16 5.41603468146366 135 1 0 0 0.195827598256358 0.44359884297927
5 "big tgt" 44 11 1.75 16 0.0831255354330243 45 1 0 0 0.159857136118205 8.52985499983171
5 "big tgt" 45 12 1.75 16 1.17389916064871 45 1 0 0 0.155861887030369 0.395622202131307
5 "big tgt" 46 12 1.75 16 1.21952816747141 315 1 0 0 0.183841550530417 0.391650389113863
5 "big tgt" 47 12 1.75 16 -0.0677176276518405 225 1 0 0 0.159852328719182 0.403541490708562
5 "big tgt" 48 12 1.75 16 -0.847298346854838 135 1 0 0 0.235796915031898 0.46760729438671
5 "big tgt" 49 13 1.75 16 -3.69054538558963 45 1 0 0 0.183850864865974 0.443626485523907
5 "big tgt" 50 13 1.75 16 -3.25983685164608 315 1 0 0 0.199805420522637 0.34370589774727
5 "big tgt" 51 13 1.75 16 -1.90802233037908 135 1 0 0 0.255788784518472 0.419623141977667
5 "big tgt" 52 13 1.75 16 -2.50000093150241 225 1 0 0 0.21182211541813 0.35567151402708
5 "big tgt" 53 14 1.75 16 1.15788081419302 135 1 0 0 0.235661706933286 0.431200861245486
5 "big tgt" 54 14 1.75 16 0.0441371484104258 45 1 0 0 0.171852798642504 0.347686424175635
5 "big tgt" 55 14 1.75 16 -1.94681553866327 315 1 0 0 0.195796951087488 0.383704960304783
5 "big tgt" 56 14 1.75 16 1.4236031352066 225 1 0 0 0.147884308739492 0.355673917726989
5 "big tgt" 57 15 1.75 16 -4.13340413562382 45 1 0 0 0.227804914543981 0.347689428799924
5 "big tgt" 58 15 1.75 16 -1.012694848543 315 1 0 0 0.235793910407693 0.295735867073006
5 "big tgt" 59 15 1.75 16 -1.57448688058495 225 1 0 0 0.19182423668272 0.335715700033802
5 "big tgt" 60 15 1.75 16 1.59040114093773 135 1 0 0 0.259774418807979 0.383633750705968
5 "big tgt" 61 16 1.75 16 -1.26389619215406 315 1 0 0 0.239785553946092 0.351675664014522
5 "big tgt" 62 16 1.75 16 -0.903546568190447 135 1 0 0 0.231793252995828 0.40363102851606
5 "big tgt" 63 16 1.75 16 2.32634064290023 45 1 0 0 0.247780559058498 0.343686367688491
5 "big tgt" 64 16 1.75 16 0.500493323813165 225 1 0 0 0.727261828680867 0.335675438066602
5 "big tgt" 65 17 1.75 16 0.163544964167259 315 1 0 0 0.179840292193745 1.78631862299261
5 "big tgt" 66 17 1.75 16 0.618058834544134 225 1 0 0 0.143886055027338 4.19608839965602
5 "big tgt" 67 17 1.75 16 -2.44914684967847 135 1 0 0 0.19182153252072 0.41562248456583
5 "big tgt" 68 17 1.75 16 3.48890552234083 45 1 0 0 0.17584564403063 0.339657166344296
5 "big tgt" 69 18 1.75 16 1.16078572040683 225 1 0 0 0.155723373844637 0.343721822256668
5 "big tgt" 70 18 1.75 16 -0.42586953477429 315 1 0 0 0.171850094480476 0.351606257190781
5 "big tgt" 71 18 1.75 16 -2.18272651517927 45 1 0 0 0.175885605535314 0.339706442185275
5 "big tgt" 72 18 1.75 16 0.217167181164374 135 1 0 0 0.187797739501434 0.3757333912626
5 "big tgt" 73 19 1.75 16 0.200273481879211 135 1 0 0 0.203815392270371 0.395640830802847
5 "big tgt" 74 19 1.75 16 0.471237525897796 225 1 0 0 0.183848160704031 0.39167743073375
5 "big tgt" 75 19 1.75 16 0.900576948315885 45 1 0 0 0.183827128333292 0.559538585836833
5 "big tgt" 76 19 1.75 16 -0.166985884119424 315 1 0 0 0.167853343080253 0.343707099597054
5 "big tgt" 77 20 1.75 16 -0.0319731001293158 225 1 0 0 0.24379131921927 0.395639628953063
5 "big tgt" 78 20 1.75 16 6.69302571826147 315 1 0 0 0.271768278557317 0.651434723183058
5 "big tgt" 79 20 1.75 16 2.07281661377664 45 1 0 0 0.163863802778792 0.499523917261172
5 "big tgt" 80 20 1.75 16 2.94229147692849 135 1 0 0 0.175843540793608 0.515598056969679
5 "big tgt" 81 21 1.75 16 6.34189445679864 45 1 1.75 1 0.127849773586547 0.503441046114062
5 "big tgt" 82 21 1.75 16 -0.420891819275406 225 1 1.75 1 0.115898579503437 0.411618822529931
5 "big tgt" 83 21 1.75 16 -2.0415425499439 135 1 1.75 1 0.175845944493403 0.427613640153595
5 "big tgt" 84 21 1.75 16 9.06942933912215 315 1 1.75 1 0.151858825918964 0.335709991247654
5 "big tgt" 85 22 1.75 16 2.49558892152436 45 1 1.75 1 0.143854806933518 0.347668396429128
5 "big tgt" 86 22 1.75 16 -1.05214696711866 135 1 1.75 1 0.179847803755138 0.37961326277275
5 "big tgt" 87 22 1.75 16 3.46872362467473 315 1 1.75 1 0.155877811539881 0.351661542279714
5 "big tgt" 88 22 1.75 16 1.63758469520669 225 1 1.75 1 0.155878412464517 0.335709390322506
5 "big tgt" 89 23 1.75 16 1.17672642459005 135 1 1.75 1 0.187855728752027 0.399648699313218
5 "big tgt" 90 23 1.75 16 2.17051040186247 315 1 1.75 1 0.199825551506251 0.31972929535857
5 "big tgt" 91 23 1.75 16 3.84071873798964 225 1 1.75 1 0.151864534705169 0.335708488935211
5 "big tgt" 92 23 1.75 16 2.8914036297019 45 1 1.75 1 0.155823427837618 0.327692150989435
5 "big tgt" 93 24 1.75 16 -0.031062048962224 315 1 1.75 1 0.15184951158335 0.411307843902875
5 "big tgt" 94 24 1.75 16 -2.51353136050758 135 1 1.75 1 0.191915577264808 0.379646914566138
5 "big tgt" 95 24 1.75 16 0.443629265980993 225 1 1.75 1 0.159819578312806 0.335706686160734
5 "big tgt" 96 24 1.75 16 0.993627663977631 45 1 1.75 1 0.22382228487885 0.419605715156422
5 "big tgt" 97 25 1.75 16 0.469417842201804 45 1 1.75 1 0.163857793530099 0.383661092788316
5 "big tgt" 98 25 1.75 16 -0.923901934022278 225 1 1.75 1 0.13987337911783 0.323719436585066
5 "big tgt" 99 25 1.75 16 4.7669169360688 315 1 1.75 1 0.17983578525741 0.375621318771437
5 "big tgt" 100 25 1.75 16 0.0465337926206391 135 1 1.75 1 0.22779710252081 0.371662726101988
5 "big tgt" 101 26 1.75 16 -5.05111788632615 135 1 1.75 1 0.195841719991222 0.375655871952517
5 "big tgt" 102 26 1.75 16 4.00563976431811 315 1 1.75 1 0.175827015359118 0.307714403238037
5 "big tgt" 103 26 1.75 16 -1.06885080951865 45 1 1.75 1 0.147871989779389 0.379654426127104
5 "big tgt" 104 26 1.75 16 6.03105404871987 225 1 1.75 1 0.127854280523195 0.31968873292891
5 "big tgt" 105 27 1.75 16 7.59323421445347 225 1 1.75 1 0.155912665182939 0.407649413212141
5 "big tgt" 106 27 1.75 16 2.6750576113095 45 1 1.75 1 0.159846920395239 0.331696413950851
5 "big tgt" 107 27 1.75 16 -3.08697872173401 315 1 1.75 1 0.183844555154792 0.343638594160609
5 "big tgt" 108 27 1.75 16 2.35479580575671 135 1 1.75 1 0.203900122678988 0.36364278260686
5 "big tgt" 109 28 1.75 16 2.8649033653866 45 1 1.75 1 0.21181009692026 0.315625278866719
5 "big tgt" 110 28 1.75 16 -0.658223886233625 135 1 1.75 1 0.183837644518746 0.367625712734821
5 "big tgt" 111 28 1.75 16 -2.15564932838715 315 1 1.75 1 0.191807410785941 0.355661298304653
5 "big tgt" 112 28 1.75 16 4.74287097146193 225 1 1.75 1 0.151843201871941 0.295728055049665
5 "big tgt" 113 29 1.75 16 6.93852168735028 225 1 1.75 1 0.135832760201197 0.351660640892248
5 "big tgt" 114 29 1.75 16 0.699045038033931 315 1 1.75 1 0.179621255073812 0.319480512456721
5 "big tgt" 115 29 1.75 16 1.57477692441117 45 1 1.75 1 0.155837549572311 0.35964212519508
5 "big tgt" 116 29 1.75 16 4.7573984121556 135 1 1.75 1 0.231837420974728 0.307727022660629
5 "big tgt" 117 30 1.75 16 -2.46347277107375 135 1 1.75 1 0.155869098129131 0.447610917964084
5 "big tgt" 118 30 1.75 16 5.96180628964409 225 1 1.75 1 0.151872647191283 0.391651891426307
5 "big tgt" 119 30 1.75 16 8.86772462762274 45 1 1.75 1 0.187838902855333 0.375664885825756
5 "big tgt" 120 30 1.75 16 6.2548791586642 315 1 1.75 1 0.175854357441494 0.319722685184729
5 "big tgt" 121 31 1.75 16 3.40646371055688 45 1 1.75 1 0.139872477730478 0.375666688600177
5 "big tgt" 122 31 1.75 16 -3.64101902707062 135 1 1.75 1 0.175840836632005 0.355683232062631
5 "big tgt" 123 31 1.75 16 0.816274237239144 315 1 1.75 1 0.16382564404887 0.315653822798595
5 "big tgt" 124 31 1.75 16 7.64322021922302 225 1 1.75 1 0.151850713432964 0.331729464819489
5 "big tgt" 125 32 1.75 16 -4.4062667732571 135 1 1.75 1 0.167867765277606 0.395652849300461
5 "big tgt" 126 32 1.75 16 9.1648004209168 45 1 1.75 1 0.13590336887512 0.439619518400605
5 "big tgt" 127 32 1.75 16 3.08693789370758 225 1 1.75 1 0.159865849528956 0.32372364305877
5 "big tgt" 128 32 1.75 16 -2.2588629486997 315 1 1.75 1 0.19982314780691 0.347680414926913
5 "big tgt" 129 33 1.75 16 3.87832030172173 225 1 1.75 1 0.159883877275718 0.331722253720784
5 "big tgt" 130 33 1.75 16 2.86092364706226 45 1 1.75 1 0.187849118578242 0.347692433424186
5 "big tgt" 131 33 1.75 16 -1.92873958480074 315 1 1.75 1 0.187814565397787 0.375697936694166
[truncated: 2,748,288 more chars]
