# Supplementary material for: The influence of task outcome on implicit motor learning
Source: eLife. 2019 Apr 29;8:e39882. doi: 10.7554/eLife.39882 (PMC6488295; doi:10.7554/eLife.39882)
Supplement: Figure 5—source data 1. — Reaction times (RTs) and movement times (MTs) are also included. Note that hand angles were flipped for participants who experienced a counter-clockwise clamp. [file elife-39882-fig5-data1.txt]

SN group TN move_cycle cond tgtsize heading_angle target_angle fb rotation clamp MT RT
1 1 1 1 1.75 6 0.897807946085805 90 0 0 0 0.235806470803595 1.16291002877797
1 1 2 1 1.75 6 NaN 135 0 0 0 NaN NaN
1 1 3 1 1.75 6 1.40103103825844 0 0 0 0 0.143880463019286 0.351693777075099
1 1 4 1 1.75 6 6.23288488051929 45 0 0 0 0.143866641908843 0.539532882524597
1 1 5 1 1.75 6 7.14302005724279 180 0 0 0 0.187837002237217 0.491551696060341
1 1 6 1 1.75 6 2.69749753301824 315 0 0 0 0.435614657828424 0.371668887058178
1 1 7 1 1.75 6 -3.40853044409712 270 0 0 0 0.119894226441488 0.375661986117578
1 1 8 1 1.75 6 3.7186648949353 225 0 0 0 0.151873271234408 0.339694349149013
1 1 9 2 1.75 6 NaN 135 0 0 0 NaN NaN
1 1 10 2 1.75 6 -0.527721791381998 45 0 0 0 0.14384861437361 0.35538761904931
1 1 11 2 1.75 6 6.01003925854113 90 0 0 0 0.159877496888797 0.403635012117391
1 1 12 2 1.75 6 6.19626257525238 315 0 0 0 0.159842042736102 0.315696995591125
1 1 13 2 1.75 6 4.85696168956544 0 0 0 0 0.131886142894672 0.307730026843018
1 1 14 2 1.75 6 8.86150297726115 225 0 0 0 0.18384570593129 0.367684200848203
1 1 15 2 1.75 6 -5.27776889069636 270 0 0 0 0.679414237306091 0.435615859663869
1 1 16 2 1.75 6 11.7757049531818 180 0 0 0 0.195840927432585 0.399647922236312
1 1 17 3 1.75 6 1.64734457775506 90 0 0 0 0.163858878050334 0.363625301285211
1 1 18 3 1.75 6 5.52803878188571 180 0 0 0 0.191834908639521 0.319696704746946
1 1 19 3 1.75 6 NaN 270 0 0 0 NaN NaN
1 1 20 3 1.75 6 1.32739629746155 225 0 0 0 0.151863656549011 0.295714975052988
1 1 21 3 1.75 6 1.00018885676863 45 0 0 0 0.172000413431363 0.355663440338702
1 1 22 3 1.75 6 7.45009588216354 0 0 0 0 0.159859769812499 0.333619670685181
1 1 23 3 1.75 6 7.77505344009262 315 0 0 0 0.145948521772084 0.355633093988018
1 1 24 3 1.75 6 NaN 135 0 0 0 NaN NaN
1 1 25 4 1.75 6 9.59643629469673 0 0 0 0 0.179733324680058 0.343756253301137
1 1 26 4 1.75 6 9.42921487958961 315 0 0 0 0.171770862815976 0.299632358464635
1 1 27 4 1.75 6 0.577226041594173 225 0 0 0 0.23989090937539 0.311755875924547
1 1 28 4 1.75 6 10.6877846975258 45 0 0 0 0.151851037274469 0.335713268446426
1 1 29 4 1.75 6 8.06095686294233 135 0 0 0 0.231800752469582 0.319705418055378
1 1 30 4 1.75 6 0.881265891511163 270 0 0 0 0.19182980083778 0.363684491692567
1 1 31 4 1.75 6 15.0093982862642 180 0 0 0 0.155870877177904 0.327710545086433
1 1 32 4 1.75 6 2.40346423610703 90 0 0 0 0.191843621948266 0.315724036893783
1 1 33 5 1.75 6 3.27696891744793 225 0 0 0 0.135884650215019 0.319708122186
1 1 34 5 1.75 6 2.31621195540924 315 0 0 0 0.147865449688084 0.343695560599116
1 1 35 5 1.75 6 5.84310191570416 45 0 0 0 0.167855282158087 0.339707268882592
1 1 36 5 1.75 6 2.40714883494596 270 0 0 0 0.195831312747003 0.31971383090513
1 1 37 5 1.75 6 8.08674785131309 180 0 0 0 0.151869966186354 0.33570906202155
1 1 38 5 1.75 6 2.86404400382791 90 0 0 0 0.195821397602828 0.311721323148959
1 1 39 5 1.75 6 4.27208837664108 0 0 0 0 0.171840569285536 0.311727632786386
1 1 40 5 1.75 6 13.6202816033861 135 0 0 0 0.527449025641744 0.319745679550891
1 1 41 6 1.75 6 11.0451534099707 315 1 0 0 0.131848885988489 0.405514082209294
1 1 42 6 1.75 6 6.89082775699601 45 1 0 0 0.147877468044726 0.3516748481631
1 1 43 6 1.75 6 -1.53859105497727 270 1 0 0 0.195694303479002 0.359611771019104
1 1 44 6 1.75 6 0.627403423688513 135 1 0 0 0.215714782759335 0.31959274596025
1 1 45 6 1.75 6 -3.50865523385737 90 1 0 0 0.227745758871833 0.335459981575838
1 1 46 6 1.75 6 3.86397494371638 225 1 0 0 0.195870672865595 0.331732488202476
1 1 47 6 1.75 6 -2.97047129341651 0 1 0 0 0.223809146090076 0.343694659222535
1 1 48 6 1.75 6 -3.44054662178111 180 1 0 0 0.159866079449756 0.359687787126006
1 1 49 7 1.75 6 -1.68721611549713 45 1 0 0 0.195814186588592 0.335703653760618
1 1 50 7 1.75 6 -5.6893719617872 225 1 0 0 0.139872641472579 0.34369405830455
1 1 51 7 1.75 6 5.14233562355895 315 1 0 0 0.227807352951061 0.323716544650125
1 1 52 7 1.75 6 0.857796899048779 90 1 0 0 0.211823539273951 0.331712357454762
1 1 53 7 1.75 6 2.96087232030927 0 1 0 0 0.215808225483499 0.347701579392378
1 1 54 7 1.75 6 2.9036603055318 180 1 0 0 0.171846578464113 0.347676040384073
1 1 55 7 1.75 6 2.67205207231668 135 1 0 0 0.207821726905621 0.323719849698477
1 1 56 7 1.75 6 1.76390784248687 270 1 0 0 0.215819943381604 0.347689260576743
1 1 57 8 1.75 6 -2.21732404105189 135 1 0 0 0.179846297234462 0.327535978453511
1 1 58 8 1.75 6 1.03732816470503 225 1 0 0 0.171844775710525 0.375666192542383
1 1 59 8 1.75 6 -2.77590384927791 0 1 0 0 0.163874201455229 0.351687166978707
1 1 60 8 1.75 6 1.82591477698536 90 1 0 0 0.199835528786764 0.339693748230985
1 1 61 8 1.75 6 8.62314871720364 45 1 0 0 0.139877148356419 0.335713869363929
1 1 62 8 1.75 6 -0.565019805331062 180 1 0 0 0.18784872013515 0.347702480769328
1 1 63 8 1.75 6 0.391105876736049 315 1 0 0 0.195829209534793 0.359669459131652
1 1 64 8 1.75 6 -2.88599289119665 270 1 0 0 0.199842138883099 0.447560904525744
1 1 65 9 1.75 6 2.08916212765847 180 1 0 0 0.207789577801037 0.34766973074673
1 1 66 9 1.75 6 -1.39205920218959 90 1 0 0 0.235749383608606 0.327699728565619
1 1 67 9 1.75 6 0.623065254361471 135 1 0 0 0.183832185279954 0.3157006010982
1 1 68 9 1.75 6 0.689500105263875 270 1 0 0 0.179799125183706 0.391706492496951
1 1 69 9 1.75 6 3.27003475397146 0 1 0 0 0.219808535556979 0.367677290293159
1 1 70 9 1.75 6 4.56102497796931 225 1 0 0 0.139836886860991 0.343701569777664
1 1 71 9 1.75 6 1.32589983326784 315 1 0 0 0.199804581517782 0.345668373874048
1 1 72 9 1.75 6 -5.94609376744563 45 1 0 0 0.239630411490452 0.36381999866569
1 1 73 10 1.75 6 0.432584943445903 270 1 0 0 0.167793988538108 0.403496801013716
1 1 74 10 1.75 6 0.0910188191128612 225 1 0 0 0.2078220273645 0.367706434808667
1 1 75 10 1.75 6 -0.989838834260878 45 1 0 0 0.239811287761029 0.343684443619054
1 1 76 10 1.75 6 -4.42780262785921 180 1 0 0 0.267761478882903 0.359671562344204
1 1 77 10 1.75 6 -3.45500322500282 0 1 0 0 0.295748025534181 0.355677561908806
1 1 78 10 1.75 6 -6.85934133356284 315 1 0 0 0.243786960202954 0.335704254679058
1 1 79 10 1.75 6 -1.07779328562626 135 1 0 0 0.299742326430135 0.347685655069199
1 1 80 10 1.75 6 -1.29165247384455 90 1 0 0 0.231797146961867 0.339709973013214
1 1 81 11 1.75 6 -2.76641635681791 180 1 1.75 1 0.155863065245853 0.379478415331903
1 1 82 11 1.75 6 -4.18367883509481 225 1 1.75 1 0.211816628718566 0.351665834395419
1 1 83 11 1.75 6 -0.97892095039061 135 1 1.75 1 0.211812422294031 0.331696132673187
1 1 84 11 1.75 6 5.73804639043919 315 1 1.75 1 0.167841160588807 0.347685955528391
1 1 85 11 1.75 6 7.296657401849 0 1 1.75 1 0.187826486174686 0.347713597749078
1 1 86 11 1.75 6 -0.828855926027728 270 1 1.75 1 0.227814563965126 0.30374203558523
1 1 87 11 1.75 6 6.27681041939786 90 1 1.75 1 0.235794151987591 0.351686566061232
1 1 88 11 1.75 6 1.38401754955369 45 1 1.75 1 0.211815426883447 0.355693486230621
1 1 89 12 1.75 6 5.01285455541947 90 1 1.75 1 0.22380463920581 0.315724938270137
1 1 90 12 1.75 6 -5.53749255476943 180 1 1.75 1 0.203804591132439 0.375683919618552
1 1 91 12 1.75 6 10.9445354059991 135 1 1.75 1 0.215814234661593 0.327723464820338
1 1 92 12 1.75 6 -2.5719204157521 0 1 1.75 1 0.255785186293963 0.379674915466182
1 1 93 12 1.75 6 1.47488863141402 270 1 1.75 1 0.207819623692956 0.351703091301715
1 1 94 12 1.75 6 4.27440707121323 225 1 1.75 1 0.255645172436459 0.29141480697632
1 1 95 12 1.75 6 2.59510906989159 45 1 1.75 1 0.195824402191306 0.331745708394294
1 1 96 12 1.75 6 1.78280751073237 315 1 1.75 1 0.18381085269624 0.35570730734139
1 1 97 13 1.75 6 7.10826600918114 0 1 1.75 1 0.283753705409481 0.371689919182415
1 1 98 13 1.75 6 0.132414202572406 180 1 1.75 1 0.239787851965104 0.343653195891818
1 1 99 13 1.75 6 -0.43676346240207 270 1 1.75 1 0.311723426360572 0.391663526870389
1 1 100 13 1.75 6 5.90391517892954 90 1 1.75 1 0.227789325415529 0.339693147313028
1 1 101 13 1.75 6 10.7666606818132 135 1 1.75 1 0.207887527409412 0.315725539188065
1 1 102 13 1.75 6 1.21587118223147 315 1 1.75 1 0.187824382962674 0.367661365970264
1 1 103 13 1.75 6 5.871714572728 225 1 1.75 1 0.231776715755245 0.339687438594069
1 1 104 13 1.75 6 2.65589326466625 45 1 1.75 1 0.191639009423056 0.395783720053885
1 1 105 14 1.75 6 5.94236919216227 45 1 1.75 1 0.231792940537275 0.347645694032906
1 1 106 14 1.75 6 11.5624261194095 135 1 1.75 1 0.779290388138747 0.34368684729094
1 1 107 14 1.75 6 3.08707188917212 180 1 1.75 1 0.58346899053538 0.463360536883499
1 1 108 14 1.75 6 2.16854733573038 270 1 1.75 1 0.519401533902396 0.527198743361225
1 1 109 14 1.75 6 2.44304592638323 225 1 1.75 1 0.127887936033517 0.735341660852612
1 1 110 14 1.75 6 5.8235557824675 0 1 1.75 1 0.215814535121126 0.455582256338289
1 1 111 14 1.75 6 5.58381178148231 90 1 1.75 1 0.211820835143442 0.427630262462912
1 1 112 14 1.75 6 4.36954809039122 315 1 1.75 1 0.195834016877143 0.403639819460238
1 1 113 15 1.75 6 6.71444798686494 270 1 1.75 1 0.195831913664961 0.463599702185093
1 1 114 15 1.75 6 5.74353839317433 135 1 1.75 1 0.191832805426998 0.359685683913199
1 1 115 15 1.75 6 8.8101844616802 315 1 1.75 1 0.199826515018742 0.379668305369478
1 1 116 15 1.75 6 4.5795320417066 90 1 1.75 1 0.191827697625399 0.519555368870328
1 1 117 15 1.75 6 14.9053094539223 0 1 1.75 1 0.211819633307357 0.379670709041193
1 1 118 15 1.75 6 9.5011535051091 225 1 1.75 1 0.203823219585558 0.363681186644328
1 1 119 15 1.75 6 10.5310798075738 45 1 1.75 1 0.227707300129964 0.451177829015421
1 1 120 15 1.75 6 5.96742756011681 180 1 1.75 1 0.231801353386686 0.359653234349764
1 1 121 16 1.75 6 12.2974847070016 0 1 1.75 1 0.203786263137715 0.375693834763752
1 1 122 16 1.75 6 7.00514813783564 135 1 1.75 1 0.219816948406901 0.359673365097933
1 1 123 16 1.75 6 3.25721237792369 45 1 1.75 1 0.219813943817996 0.319719539624941
1 1 124 16 1.75 6 12.2731977191626 180 1 1.75 1 0.219785700679267 0.471585900304092
1 1 125 16 1.75 6 7.3146588280448 90 1 1.75 1 0.207793183307842 0.363674576548021
1 1 126 16 1.75 6 12.8419388304491 315 1 1.75 1 0.179839987597234 0.355628887562716
1 1 127 16 1.75 6 12.3630483258825 225 1 1.75 1 0.147815873965612 0.331765238225216
1 1 128 16 1.75 6 4.94618847103604 270 1 1.75 1 0.439594536695211 0.415599286349675
1 1 129 17 1.75 6 8.20342568040872 0 1 1.75 1 0.163859779426957 0.399624185981963
1 1 130 17 1.75 6 1.60045838472595 225 1 1.75 1 0.187977917470732 0.367612691625254
1 1 131 17 1.75 6 10.0605889139523 90 1 1.75 1 0.22778932541587 0.423574367488357
1 1 132 17 1.75 6 11.1000963495012 45 1 1.75 1 0.159863976237091 0.467598209504615
1 1 133 17 1.75 6 17.8011037415959 135 1 1.75 1 0.223528216998659 0.491515640990144
1 1 134 17 1.75 6 6.9686202690082 270 1 1.75 1 0.183852316027469 0.427547936718383
1 1 135 17 1.75 6 16.2652379223651 315 1 1.75 1 0.159735980736912 0.359489784696848
1 1 136 17 1.75 6 9.85675933090992 180 1 1.75 1 0.191844823784038 0.379679422349966
1 1 137 18 1.75 6 5.65502399346299 180 1 1.75 1 0.271757282072372 0.48757241811137
1 1 138 18 1.75 6 9.68767585166752 90 1 1.75 1 0.183834288491767 0.319711427234097
1 1 139 18 1.75 6 8.38029541203429 315 1 1.75 1 0.259774679846316 0.335653777579921
1 1 140 18 1.75 6 10.801864518191 270 1 1.75 1 0.167857685829802 0.379676117301187
1 1 141 18 1.75 6 3.00892628609856 225 1 1.75 1 0.183846907766849 0.355684172004146
1 1 142 18 1.75 6 13.2227574386774 0 1 1.75 1 0.183835490327453 0.391663226411652
1 1 143 18 1.75 6 11.07729218186 135 1 1.75 1 0.203818111783846 0.343696161516732
1 1 144 18 1.75 6 6.58788038549098 45 1 1.75 1 0.171851085347441 0.383664409017854
1 1 145 19 1.75 6 9.79120609439417 45 1 1.75 1 0.191832204508785 0.407635322190913
1 1 146 19 1.75 6 4.84975805588269 270 1 1.75 1 0.183841499506627 0.335713568904737
1 1 147 19 1.75 6 13.6609406380098 135 1 1.75 1 0.179840288056027 0.363662558191663
1 1 148 19 1.75 6 16.064325916649 315 1 1.75 1 0.195797360888889 0.36766226734693
1 1 149 19 1.75 6 7.97785705699371 225 1 1.75 1 0.155903326741168 0.335716573494096
1 1 150 19 1.75 6 7.02287990112673 180 1 1.75 1 0.183837593540261 0.415624224440649
1 1 151 19 1.75 6 11.8372750700844 0 1 1.75 1 0.259777383976598 0.371683008627315
1 1 152 19 1.75 6 14.8959346566081 90 1 1.75 1 0.243788462498173 0.375680614569774
1 1 153 20 1.75 6 15.8505095787683 0 1 1.75 1 0.17590097114396 0.363660154518698
1 1 154 20 1.75 6 4.2665928731317 180 1 1.75 1 0.19183340634504 0.355684772921222
1 1 155 20 1.75 6 12.2418096804398 315 1 1.75 1 0.13586992772764 0.319722243755109
1 1 156 20 1.75 6 7.38124086271979 90 1 1.75 1 0.175836672934224 0.363644831114129
1 1 157 20 1.75 6 6.03143552954273 225 1 1.75 1 0.175827058248387 0.33969434914934
1 1 158 20 1.75 6 9.14118086809608 270 1 1.75 1 0.155908134083347 0.331676602843118
1 1 159 20 1.75 6 13.322809216533 45 1 1.75 1 0.171855291772886 0.335697043664709
1 1 160 20 1.75 6 9.52056264293651 135 1 1.75 1 0.22381305205613 0.311720121313101
1 1 161 21 1.75 6 6.32129963171008 45 1 1.75 1 0.207803999829025 0.335558832560309
1 1 162 21 1.75 6 10.3858222281352 90 1 1.75 1 0.187837903614195 0.275767807748935
1 1 163 21 1.75 6 15.1471527203318 180 1 1.75 1 0.205645202482174 0.321597107422463
1 1 164 21 1.75 6 12.115669291633 135 1 1.75 1 0.2397830446223 0.327674790475157
1 1 165 21 1.75 6 6.65206284419722 225 1 1.75 1 0.24380318498379 0.355491878293492
1 1 166 21 1.75 6 18.6353865500774 315 1 1.75 1 0.191871264169436 0.355697091738762
1 1 167 21 1.75 6 23.0955469041488 0 1 1.75 1 0.26776358209554 0.335751727188949
1 1 168 21 1.75 6 10.1034076319713 270 1 1.75 1 0.239795964355608 0.355690181182922
1 1 169 22 1.75 6 16.8906815622927 270 1 1.75 1 0.243775542764411 0.447624902275152
1 1 170 22 1.75 6 16.0017192206537 90 1 1.75 1 0.23179925017439 0.399636805256819
1 1 171 22 1.75 6 17.1540668477592 225 1 1.75 1 0.267771694485418 0.363686594904834
1 1 172 22 1.75 6 16.5485301048953 135 1 1.75 1 0.295731199833767 0.375674905851724
1 1 173 22 1.75 6 13.4761895638873 45 1 1.75 1 0.227804949280539 0.355693486231075
1 1 174 22 1.75 6 23.7522441244495 0 1 1.75 1 0.335701250089073 0.363688998576094
1 1 175 22 1.75 6 11.5158439723422 180 1 1.75 1 0.187837302696948 0.363684491692993
1 1 176 22 1.75 6 12.8912364177631 315 1 1.75 1 0.187871555012521 0.347551349931337
1 1 177 23 1.75 6 21.3185151492587 0 1 1.75 1 0.231783926770049 0.415659378133114
1 1 178 23 1.75 6 20.8061882240596 135 1 1.75 1 0.227787522661856 0.347713898208326
1 1 179 23 1.75 6 14.1221774026881 315 1 1.75 1 0.199831322361547 0.347701278932618
1 1 180 23 1.75 6 16.1071641633764 270 1 1.75 1 0.199823810888461 0.339697353738188
1 1 181 23 1.75 6 21.7770756870455 45 1 1.75 1 0.215816938791932 0.379674915466239
1 1 182 23 1.75 6 14.2005359729654 90 1 1.75 1 0.203805792968524 0.331605093619942
1 1 183 23 1.75 6 7.61523071683463 180 1 1.75 1 0.259750943591712 0.379663197567652
1 1 184 23 1.75 6 14.2653906185992 225 1 1.75 1 0.163878107420942 0.375512658034495
1 1 185 24 1.75 6 23.3155012014804 270 1 1.75 1 0.579418203364867 0.35967907381746
1 1 186 24 1.75 6 21.2575770220844 45 1 1.75 1 0.167780467886473 0.407697216728479
1 1 187 24 1.75 6 16.6232215835566 315 1 1.75 1 0.191818383398072 0.339677222989735
1 1 188 24 1.75 6 9.53194871423797 180 1 1.75 1 0.191886587574004 0.343687748667207
1 1 189 24 1.75 6 20.6452480524778 0 1 1.75 1 0.21776241030625 0.387639180084193
1 1 190 24 1.75 6 14.3022195182103 225 1 1.75 1 0.183737240259802 0.403703516750625
1 1 191 24 1.75 6 19.4793535232451 135 1 1.75 1 0.207755926401546 0.343456395298176
1 1 192 24 1.75 6 12.5743717652912 90 1 1.75 1 0.175846287619038 0.339697353737733
1 1 193 25 1.75 6 24.0039250844829 315 1 1.75 1 0.155860661574593 0.331716263420617
1 1 194 25 1.75 6 18.3679567495583 180 1 1.75 1 0.19982771685477 0.319719840084076
1 1 195 25 1.75 6 10.5440093356528 90 1 1.75 1 0.215813934202856 0.403649434145336
1 1 196 25 1.75 6 15.9969950170307 270 1 1.75 1 0.239810686842702 0.339706667963924
1 1 197 25 1.75 6 22.7933956235147 225 1 1.75 1 0.155874783143645 0.355686876133745
1 1 198 25 1.75 6 15.8767555847292 45 1 1.75 1 0.17984359310401 0.347704283522262
1 1 199 25 1.75 6 13.4056355622364 135 1 1.75 1 0.207824731494497 0.343701269318558
1 1 200 25 1.75 6 23.9986793882047 0 1 1.75 1 0.199826515018344 0.331711155618109
1 1 201 26 1.75 6 13.3476681706712 270 1 1.75 1 0.195830711828876 0.339703062456692
1 1 202 26 1.75 6 18.1913764046185 180 1 1.75 1 0.199829820066952 0.371656568241974
1 1 203 26 1.75 6 16.4455803179795 90 1 1.75 1 0.191833706804118 0.299742927346983
1 1 204 26 1.75 6 27.2401554404316 0 1 1.75 1 0.2356661564869 0.335640256928741
1 1 205 26 1.75 6 23.9200551167338 45 1 1.75 1 0.175842982571794 0.323655551489765
1 1 206 26 1.75 6 21.879976648596 225 1 1.75 1 0.199825613642929 0.4156683919025
1 1 207 26 1.75 6 11.3814226668913 315 1 1.75 1 0.631445069199685 0.371661676045051
1 1 208 26 1.75 6 27.3362706478442 135 1 1.75 1 0.251773458780463 0.355692284395673
1 1 209 27 1.75 6 21.8130997274736 90 1 1.75 1 0.163859478968106 0.355648417392331
1 1 210 27 1.75 6 25.1556156202107 180 1 1.75 1 0.195790149875279 0.367614193921213
1 1 211 27 1.75 6 25.4158720630273 270 1 1.75 1 0.179923214717519 0.415618215261588
1 1 212 27 1.75 6 26.7649309151873 45 1 1.75 1 0.151869665727872 0.383611528249162
1 1 213 27 1.75 6 22.4455630759576 315 1 1.75 1 0.143885270361579 0.36763582696301
1 1 214 27 1.75 6 19.8376263634829 135 1 1.75 1 0.167780768345779 0.33961773212377
1 1 215 27 1.75 6 23.7563240380704 225 1 1.75 1 0.139879552028447 0.339664002797576
1 1 216 27 1.75 6 24.0409568806049 0 1 1.75 1 0.167857986288027 0.34367002159172
1 1 217 28 1.75 6 20.2682249976548 270 1 1.75 1 0.15984084089996 0.429576334894364
1 1 218 28 1.75 6 26.4371959827858 90 1 1.75 1 0.137800977212805 0.403687892888229
1 1 219 28 1.75 6 25.6646919230368 0 1 1.75 1 0.163854371166167 0.319753191023324
1 1 220 28 1.75 6 25.8994104604745 45 1 1.75 1 0.111979237086643 0.355563087058613
1 1 221 28 1.75 6 20.637303934116 225 1 1.75 1 0.107908018707803 0.323709333636543
1 1 222 28 1.75 6 10.9854897805975 180 1 1.75 1 0.155871177636641 0.323668771682378
1 1 223 28 1.75 6 15.0505899911765 315 1 1.75 1 0.159859769812783 0.323700019409102
1 1 224 28 1.75 6 24.1381687831398 135 1 1.75 1 0.175847188996386 0.315718628633249
1 1 225 29 1.75 6 21.1270414553066 180 1 1.75 1 0.139869937342723 0.415639547844876
1 1 226 29 1.75 6 26.2986468329966 225 1 1.75 1 0.155873581308128 0.483585628688729
1 1 227 29 1.75 6 17.5700977107578 0 1 1.75 1 0.155863065245967 0.411643744654953
1 1 228 29 1.75 6 21.2743499521731 270 1 1.75 1 0.119896930572281 0.375683318700453
1 1 229 29 1.75 6 23.9849175534064 45 1 1.75 1 0.147873261619225 0.387668324599417
1 1 230 29 1.75 6 20.3703739116495 90 1 1.75 1 0.155848042299908 0.391675244767953
1 1 231 29 1.75 6 18.264824905828 315 1 1.75 1 0.123887926419002 0.343707879414978
1 1 232 29 1.75 6 35.6923468148133 135 1 1.75 1 0.15586637029412 0.363671271500948
1 1 233 30 1.75 6 19.3942431537449 45 1 1.75 1 0.14386483915564 0.311716515807234
1 1 234 30 1.75 6 34.9910729159837 135 1 1.75 1 0.147863947393603 0.41164404511369
1 1 235 30 1.75 6 21.1255001538209 270 1 1.75 1 0.115908338395684 0.351657421546747
1 1 236 30 1.75 6 27.1345044351321 0 1 1.75 1 0.143878660265841 0.375674905851383
1 1 237 30 1.75 6 23.4026770041967 180 1 1.75 1 0.155864267080574 0.323727060712031
1 1 238 30 1.75 6 25.9870540253153 225 1 1.75 1 0.119898132408252 0.335692536780812
1 1 239 30 1.75 6 15.8967618393094 90 1 1.75 1 0.155853450560357 0.355677561907896
1 1 240 30 1.75 6 25.6547302432102 315 1 1.75 1 0.127881626395947 0.739350684235433
1 1 241 31 1.75 6 23.214189697497 90 1 1.75 1 0.131883438765158 0.407634420815384
1 1 242 31 1.75 6 19.6830770923303 45 1 1.75 1 0.131846181857327 0.483566699775679
1 1 243 31 1.75 6 12.6065312846559 270 1 1.75 1 0.127884630985591 0.407594760235952
1 1 244 31 1.75 6 29.6632426797721 0 1 1.75 1 0.143806550124737 0.387716698485065
1 1 245 31 1.75 6 34.4213437373107 135 1 1.75 1 0.131886443353665 0.391637386945604
1 1 246 31 1.75 6 20.813934574593 225 1 1.75 1 0.127890940622706 0.439616470196256
1 1 247 31 1.75 6 22.3643590330983 180 1 1.75 1 0.151867862973745 0.543460481539114
1 1 248 31 1.75 6 20.3063498073731 315 1 1.75 1 0.155739576629799 0.367283989565863
1 1 249 32 1.75 6 20.9471175074002 0 1 1.75 1 0.127870509416766 0.34770218031133
1 1 250 32 1.75 6 18.6198887892295 180 1 1.75 1 0.163829733535181 0.359551679234755
1 1 251 32 1.75 6 33.6069282067188 135 1 1.75 1 0.151873571693272 0.435631783986764
1 1 252 32 1.75 6 18.9238272406793 315 1 1.75 1 0.147870257030149 0.39963770663303
1 1 253 32 1.75 6 30.3816811732295 45 1 1.75 1 0.179845095398832 0.379666502616374
1 1 254 32 1.75 6 22.5772023506858 225 1 1.75 1 0.159869084039656 0.395646710786082
1 1 255 32 1.75 6 15.4013272125926 270 1 1.75 1 0.163855272543287 0.339707569341044
1 1 256 32 1.75 6 14.8706907310439 90 1 1.75 1 0.219807333721747 0.451608086190845
1 1 257 33 1.75 6 29.7843182075713 315 1 1.75 1 0.151863055631566 0.359691092173421
1 1 258 33 1.75 6 14.1852211904902 270 1 1.75 1 0.167836653704626 0.387655404865882
1 1 259 33 1.75 6 19.5744827575373 180 1 1.75 1 0.143884368986164 0.339711475307922
1 1 260 33 1.75 6 21.3117931226472 90 1 1.75 1 0.147866651522577 0.443612273385952
1 1 261 33 1.75 6 21.12052191278 45 1 1.75 1 0.127888536952128 0.387664719091845
1 1 262 33 1.75 6 21.2710854154216 225 1 1.75 1 0.131856697920966 0.403543672604656
1 1 263 33 1.75 6 25.3261345093547 0 1 1.75 1 0.14786935565337 0.375666493000381
1 1 264 33 1.75 6 18.3349394590445 135 1 1.75 1 0.171864906457927 0.339704865211843
1 1 265 34 1.75 6 23.9289729195829 45 1 1.75 1 0.123892132843707 0.45160988894429
1 1 266 34 1.75 6 25.7092057895168 135 1 1.75 1 0.143875054758723 0.371680905414678
1 1 267 34 1.75 6 27.2854939093881 225 1 1.75 1 0.135823657053834 0.43965222480756
1 1 268 34 1.75 6 27.753421144052 180 1 1.75 1 0.175834269262623 0.359689289421226
1 1 269 34 1.75 6 17.9341479217832 90 1 1.75 1 0.131887044271366 0.363628606333918
1 1 270 34 1.75 6 22.7154780926435 0 1 1.75 1 0.135974787891769 0.339712376683906
1 1 271 34 1.75 6 25.7826085269111 315 1 1.75 1 0.131861505263146 0.371635836576161
1 1 272 34 1.75 6 19.4515202938827 270 1 1.75 1 0.128050484309824 0.363681487103804
1 1 273 35 1.75 6 25.8273792948877 270 1 1.75 1 0.115822106685869 0.347731324825645
1 1 274 35 1.75 6 19.1609899788575 135 1 1.75 1 0.22780434836136 0.323706329046217
1 1 275 35 1.75 6 27.7674363688404 45 1 1.75 1 0.153960258900156 0.407589051518357
1 1 276 35 1.75 6 23.1620288231149 225 1 1.75 1 0.155896416187261 0.463305552901033
1 1 277 35 1.75 6 17.9234751590672 90 1 1.75 1 0.147880172174951 0.3236816914158
1 1 278 35 1.75 6 19.3478591623043 0 1 1.75 1 0.163709249507633 0.311760983726117
1 1 279 35 1.75 6 18.7937878699082 315 1 1.75 1 0.147891289155041 0.327699127647975
1 1 280 35 1.75 6 23.1219621016204 180 1 1.75 1 0.167823433513149 0.303791611307474
1 1 281 36 1.75 6 26.9417339396573 0 1 1.75 1 0.183839396294388 0.33170574735891
1 1 282 36 1.75 6 20.9931841090341 90 1 1.75 1 0.18384330225922 0.335709362479975
1 1 283 36 1.75 6 31.9646372705514 45 1 1.75 1 0.155848643217269 0.351708199103541
1 1 284 36 1.75 6 16.4997945132913 180 1 1.75 1 0.195827406780495 0.327722863901499
1 1 285 36 1.75 6 29.5043675407032 135 1 1.75 1 0.17583336788573 0.319736365324388
1 1 286 36 1.75 6 19.3892678986642 270 1 1.75 1 0.191829199919425 0.335704855595282
1 1 287 36 1.75 6 27.3308156183402 225 1 1.75 1 0.163854972083527 0.319721642837408
1 1 288 36 1.75 6 20.4354340190649 315 1 1.75 1 0.171859197738968 0.363658652225695
1 1 289 37 1.75 6 25.301937658438 0 1 1.75 1 0.199833425574411 0.383661704888596
1 1 290 37 1.75 6 26.1925247502014 45 1 1.75 1 0.175853198174423 0.363679383891736
1 1 291 37 1.75 6 21.1737558057083 225 1 1.75 1 0.179823462356126 0.347529115970588
1 1 292 37 1.75 6 19.1420883721298 270 1 1.75 1 0.171834860566378 0.367679994423611
1 1 293 37 1.75 6 29.261624227337 90 1 1.75 1 0.195844232480908 0.379639160855277
1 1 294 37 1.75 6 25.4868625795476 180 1 1.75 1 0.239796565273423 0.351695880287934
1 1 295 37 1.75 6 36.4813774691257 135 1 1.75 1 0.191831603591481 0.307724017665237
1 1 296 37 1.75 6 21.651839891461 315 1 1.75 1 0.171838165614531 0.335687729438746
1 1 297 38 1.75 6 25.6943421332662 225 1 1.75 1 0.155849845053467 0.335620727098558
1 1 298 38 1.75 6 20.4436792447305 270 1 1.75 1 0.131820342390824 0.363742179805854
1 1 299 38 1.75 6 19.2967165306428 45 1 1.75 1 0.191794947602148 0.343694358763742
1 1 300 38 1.75 6 15.2277203670192 90 1 1.75 1 0.15571343670365 0.339617131206182
1 1 301 38 1.75 6 36.3816152092009 0 1 1.75 1 0.155866370294234 0.343699166106035
1 1 302 38 1.75 6 23.9223939414174 315 1 1.75 1 0.14387685751251 0.339711174848389
1 1 303 38 1.75 6 22.0762372584986 180 1 1.75 1 0.175821950447471 0.455350001592706
1 1 304 38 1.75 6 35.3324882901755 135 1 1.75 1 0.153868919387605 0.461607959998901
1 1 305 39 1.75 6 37.3858047086327 135 1 1.75 1 0.147760889983715 0.427243872290887
1 1 306 39 1.75 6 21.5784041112832 180 1 1.75 1 0.159874191840913 0.279685491621308
1 1 307 39 1.75 6 35.3380898193393 0 1 1.75 1 0.167714066465237 0.375687525127205
1 1 308 39 1.75 6 30.13384463233 90 1 1.75 1 0.179793416464349 0.491651147964035
1 1 309 39 1.75 6 24.0260378296972 45 1 1.75 1 0.135893663982756 0.36768179717717
1 1 310 39 1.75 6 25.0919334704617 225 1 1.75 1 0.171852287183356 0.435623671595863
1 1 311 39 1.75 6 17.4641458327936 315 1 1.75 1 0.151874473070166 0.655434610823932
1 1 312 39 1.75 6 19.0729152912741 270 1 1.75 1 0.171855892691042 0.355690481642114
1 1 313 40 1.75 6 27.7323219743485 90 1 1.75 1 0.159865178073233 0.363690500870462
1 1 314 40 1.75 6 29.2104289192686 135 1 1.75 1 0.147871759325767 0.37567730952162
1 1 315 40 1.75 6 35.6832511257467 0 1 1.75 1 0.175845386243509 0.379675215924749
1 1 316 40 1.75 6 22.5673528528037 270 1 1.75 1 0.175851695880624 0.423627849175432
1 1 317 40 1.75 6 23.0756133068359 315 1 1.75 1 0.123898742939559 0.43962067662153
1 1 318 40 1.75 6 20.2008855833292 225 1 1.75 1 0.231791738701531 0.355691983935799
1 1 319 40 1.75 6 25.9411315871332 45 1 1.75 1 0.15186786297329 0.375684820995048
1 1 320 40 1.75 6 20.1196466998373 180 1 1.75 1 0.235746979937176 0.347741540427933
1 1 321 41 1.75 6 17.1615390860659 45 1 1.75 1 0.171868211505966 0.347727418860018
1 1 322 41 1.75 6 25.0311460330952 180 1 1.75 1 0.68339471709146 0.315714422208885
1 1 323 41 1.75 6 34.1198366537594 135 1 1.75 1 0.139877448815469 0.315725839647712
1 1 324 41 1.75 6 17.6317135457975 90 1 1.75 1 0.139863928164345 0.331670894122681
1 1 325 41 1.75 6 27.16516697309 225 1 1.75 1 0.131886142894245 0.379657488848466
1 1 326 41 1.75 6 16.0397984901285 315 1 1.75 1 0.163866990441079 0.355551369161503
1 1 327 41 1.75 6 23.2722728298789 270 1 1.75 1 0.147862144639817 0.351636088963119
1 1 328 41 1.75 6 26.6439604837041 0 1 1.75 1 0.147930649273462 0.379658390225018
1 1 329 42 1.75 6 NaN 225 1 1.75 1 NaN NaN
1 1 330 42 1.75 6 31.2074619877084 0 1 1.75 1 0.147857938214543 0.343706076660283
1 1 331 42 1.75 6 33.3056170338908 180 1 1.75 1 0.167787979359105 0.355726536712496
1 1 332 42 1.75 6 25.1906035970358 270 1 1.75 1 0.111888798952123 0.363677581136926
1 1 333 42 1.75 6 27.4286444516807 45 1 1.75 1 0.159874792758842 0.363477475495756
1 1 334 42 1.75 6 33.9899924449151 135 1 1.75 1 0.147759988606595 0.343788101947666
1 1 335 42 1.75 6 27.9345868662635 315 1 1.75 1 0.203585256121073 0.407412381671747
1 1 336 42 1.75 6 25.8756373399899 90 1 1.75 1 0.567493289250251 0.335638754633351
1 1 337 43 1.75 6 38.5796282211193 135 1 1.75 1 0.159844446406737 0.355541153558079
1 1 338 43 1.75 6 NaN 90 1 1.75 1 NaN NaN
1 1 339 43 1.75 6 28.2511587700782 225 1 1.75 1 0.151868463892129 0.359676970604482
1 1 340 43 1.75 6 28.3881810145458 0 1 1.75 1 0.147872059783708 0.331709352865232
1 1 341 43 1.75 6 35.2768811420669 180 1 1.75 1 0.159861873024738 0.339704564752424
1 1 342 43 1.75 6 26.5472868409847 315 1 1.75 1 0.131884640600902 0.343698565188674
1 1 343 43 1.75 6 23.3742636515925 270 1 1.75 1 0.111903821897386 0.335708461102627
1 1 344 43 1.75 6 NaN 45 1 1.75 1 NaN NaN
1 1 345 44 1.75 6 28.1783113729454 45 1 1.75 1 0.123892433302899 0.439617972490282
1 1 346 44 1.75 6 35.2133892942866 225 1 1.75 1 0.123896038810244 0.399645518564967
1 1 347 44 1.75 6 20.424355257882 0 1 1.75 1 0.179845095398491 0.467598509965342
1 1 348 44 1.75 6 23.1278011909503 270 1 1.75 1 0.163858878050974 0.403637115329502
1 1 349 44 1.75 6 NaN 90 1 1.75 1 NaN NaN
1 1 350 44 1.75 6 31.7715729530129 180 1 1.75 1 0.147902706594323 0.371613903075854
1 1 351 44 1.75 6 40.4503968222205 135 1 1.75 1 0.123891832385084 0.327714751511735
1 1 352 44 1.75 6 27.783978235802 315 1 1.75 1 0.131897860792719 0.371653563652899
1 1 353 45 1.75 6 39.1227765670454 135 1 1.75 1 0.14387655705309 0.331715962960629
1 1 354 45 1.75 6 29.2032873980192 180 1 1.75 1 0.195836120091144 0.435624572972642
1 1 355 45 1.75 6 27.2978569055067 270 1 1.75 1 0.171851686265313 0.443609569254932
1 1 356 45 1.75 6 NaN 90 1 1.75 1 NaN NaN
1 1 357 45 1.75 6 34.7581893359529 225 1 1.75 1 0.127881025477564 0.567496293838985
1 1 358 45 1.75 6 31.8434680451087 315 1 1.75 1 0.127887635574211 0.351635488044963
1 1 359 45 1.75 6 19.0638177742192 45 1 1.75 1 0.14394866719465 0.43156717570389
1 1 360 45 1.75 6 29.1939514745489 0 1 1.75 1 0.183830382526708 0.43959183256527
1 1 361 46 1.75 6 23.1843497014594 315 1 1.75 1 0.151868764350411 0.599498173509687
1 1 362 46 1.75 6 29.4679637698736 225 1 1.75 1 0.127892442917414 0.475592219555665
1 1 363 46 1.75 6 24.9267221807286 45 1 1.75 1 0.119893325064481 0.407630214388746
1 1 364 46 1.75 6 22.2444107115849 270 1 1.75 1 0.135879241953944 0.43162997161869
1 1 365 46 1.75 6 28.530837407227 135 1 1.75 1 0.151632303180122 0.363506620012231
1 1 366 46 1.75 6 33.7749651550454 180 1 1.75 1 0.163835742712763 0.451584349936866
1 1 367 46 1.75 6 22.0266879441613 0 1 1.75 1 0.179866728440629 0.495539687318796
1 1 368 46 1.75 6 NaN 90 1 1.75 1 NaN NaN
1 1 369 47 1.75 6 44.3213999096529 135 1 1.75 1 0.175854099552112 0.419623633138485
1 1 370 47 1.75 6 29.407567505393 180 1 1.75 1 0.155867872588487 0.423624243668201
1 1 371 47 1.75 6 24.8946499542371 315 1 1.75 1 0.147872961160715 0.419642261589502
1 1 372 47 1.75 6 18.1027250347013 0 1 1.75 1 0.163860380344659 0.555459909466549
1 1 373 47 1.75 6 18.6947428141637 270 1 1.75 1 0.123863589246298 0.371680304496863
1 1 374 47 1.75 6 26.6796944653228 225 1 1.75 1 0.139870838718593 0.355671853188142
1 1 375 47 1.75 6 15.1188620147712 45 1 1.75 1 0.127753330437372 0.351780910162802
1 1 376 47 1.75 6 20.9002976714722 90 1 1.75 1 0.127874715840903 0.343708179873715
1 1 377 48 1.75 6 28.3490676572616 180 1 1.75 1 0.155827310633754 0.367548994332765
1 1 378 48 1.75 6 46.9669930355428 135 1 1.75 1 0.147873562078871 0.363588044377821
1 1 379 48 1.75 6 26.9598385998664 45 1 1.75 1 0.155849845053694 0.367674586162707
1 1 380 48 1.75 6 28.4600969511437 90 1 1.75 1 0.155766918391464 0.327634829438125
1 1 381 48 1.75 6 31.0179433229453 0 1 1.75 1 0.179762168736715 0.423679828568993
1 1 382 48 1.75 6 26.8670530540803 225 1 1.75 1 0.143777706068363 0.351506891627082
1 1 383 48 1.75 6 32.0827452120755 270 1 1.75 1 0.183864634843076 0.347701278932504
1 1 384 48 1.75 6 24.6847932788524 315 1 1.75 1 0.147840211138146 0.343706677580371
1 1 385 49 1.75 6 31.0361314055282 135 1 1.75 1 0.151855844616534 0.303722806213955
1 1 386 49 1.75 6 24.043445570434 315 1 1.75 1 0.13587773965935 0.327715953346228
1 1 387 49 1.75 6 23.256140854325 0 1 1.75 1 0.143874153381262 0.303737228242767
1 1 388 49 1.75 6 31.9126765782002 225 1 1.75 1 0.13188644335321 0.315742665346193
1 1 389 49 1.75 6 21.7543083618085 45 1 1.75 1 0.139873542849614 0.339706968423684
1 1 390 49 1.75 6 25.8303016318423 270 1 1.75 1 0.175849592668555 0.339707268882307
1 1 391 49 1.75 6 32.4903535933141 180 1 1.75 1 0.183838795376005 0.335700649171145
1 1 392 49 1.75 6 32.0429426132113 90 1 1.75 1 0.139865129999407 0.287762428332258
1 1 393 50 1.75 6 40.1384628697653 0 1 1.75 1 0.167852277568954 0.327718957935872
1 1 394 50 1.75 6 29.3768310492686 135 1 1.75 1 0.127887936033176 0.335695240911491
1 1 395 50 1.75 6 36.5219980293212 225 1 1.75 1 0.123894236056458 0.363686294445756
1 1 396 50 1.75 6 22.7197921946117 90 1 1.75 1 0.151920142826157 0.307681352498093
1 1 397 50 1.75 6 27.8491296952323 315 1 1.75 1 0.167862793631684 0.295731800752947
1 1 398 50 1.75 6 29.7747070230996 180 1 1.75 1 0.187824382961253 0.275771112797884
1 1 399 50 1.75 6 21.9287793715343 45 1 1.75 1 0.17185228718381 0.303725209885442
1 1 400 50 1.75 6 31.4797938396005 270 1 1.75 1 0.139870838719389 0.367631620537168
1 1 401 51 1.75 6 37.9094153037557 135 1 1.75 1 0.167842662884595 0.291760635193668
1 1 402 51 1.75 6 26.1356690221642 90 1 1.75 1 0.155853450560471 0.303724608968423
1 1 403 51 1.75 6 31.4248867214829 45 1 1.75 1 0.163801189936976 0.275779826105008
1 1 404 51 1.75 6 30.5978451605122 180 1 1.75 1 0.159848953290975 0.311704797910124
1 1 405 51 1.75 6 33.4513321840211 225 1 1.75 1 0.159850756043852 0.319686789601519
1 1 406 51 1.75 6 25.0273772304152 0 1 1.75 1 0.179833978419083 0.327698226270286
1 1 407 51 1.75 6 24.7599072655214 270 1 1.75 1 0.14786034188819 0.335683823472891
1 1 408 51 1.75 6 32.5887386429895 315 1 1.75 1 0.159857065681763 0.327617703278975
1 1 409 52 1.75 6 41.3740752121343 225 1 1.75 1 0.175816241727262 0.335683823473801
1 1 410 52 1.75 6 33.7233915958658 180 1 1.75 1 0.167858887665034 0.307733632350164
1 1 411 52 1.75 6 48.2485624637142 135 1 1.75 1 0.181697124187849 0.335838559816011
1 1 412 52 1.75 6 33.0195601728895 315 1 1.75 1 0.132021349410479 0.339707268884922
1 1 413 52 1.75 6 19.3842522696373 45 1 1.75 1 0.159854662010957 0.327649852384411
1 1 414 52 1.75 6 24.3381090461544 270 1 1.75 1 0.123870800261102 0.339692245936703
1 1 415 52 1.75 6 41.5293940229178 0 1 1.75 1 0.167851676650798 0.315783527759095
1 1 416 52 1.75 6 27.433580505562 90 1 1.75 1 0.139893673597044 0.303730317686586
1 1 417 53 1.75 6 37.7351187896113 0 1 1.75 1 0.159847150537871 0.307741744741861
1 1 418 53 1.75 6 27.6333023777766 270 1 1.75 1 0.155866370292642 0.351673646327754
1 1 419 53 1.75 6 24.6522439151349 315 1 1.75 1 0.171848982135543 0.335697043664368
1 1 420 53 1.75 6 32.6216614773692 135 1 1.75 1 0.155866670753085 0.323710235012413
1 1 421 53 1.75 6 36.7203545490687 180 1 1.75 1 0.211814525505588 0.323710535471946
1 1 422 53 1.75 6 26.1718471868371 45 1 1.75 1 0.163858577592919 0.40764133137327
1 1 423 53 1.75 6 30.3944708065939 225 1 1.75 1 0.143871449252174 0.311730336915389
1 1 424 53 1.75 6 25.328234127742 90 1 1.75 1 0.567513419997113 0.347699175722482
1 1 425 54 1.75 6 36.6184334206281 135 1 1.75 1 0.11989452690068 0.355694688066478
1 1 426 54 1.75 6 18.7292740604684 315 1 1.75 1 0.119896029195843 0.331713859749243
1 1 427 54 1.75 6 19.974677223208 45 1 1.75 1 0.123846463086011 0.311449407824512
1 1 428 54 1.75 6 30.832022382083 225 1 1.75 1 0.131895757580878 0.343749042285936
1 1 429 54 1.75 6 27.7014578959868 270 1 1.75 1 0.127857890142423 0.339733709265829
1 1 430 54 1.75 6 26.5383009284392 180 1 1.75 1 0.159862173482907 0.327705136824761
1 1 431 54 1.75 6 33.1065562771405 0 1 1.75 1 0.159850455586138 0.351695279370233
1 1 432 54 1.75 6 23.5789550105299 90 1 1.75 1 0.143880763477682 0.339705466129772
1 1 433 55 1.75 6 20.7672954753681 135 1 1.75 1 0.123896339270459 0.355679965578247
1 1 434 55 1.75 6 17.5322183301745 315 1 1.75 1 0.131804418069351 0.359745174778709
1 1 435 55 1.75 6 22.2270057653037 225 1 1.75 1 0.111891803540857 0.319703014384686
1 1 436 55 1.75 6 30.1951838138575 180 1 1.75 1 0.147726938126425 0.335797096486203
1 1 437 55 1.75 6 23.83004731749 0 1 1.75 1 0.139853111642879 0.335580766062094
1 1 438 55 1.75 6 17.1772739148456 90 1 1.75 1 0.131835665795506 0.279689998503045
1 1 439 55 1.75 6 23.1597084193417 270 1 1.75 1 0.135886152508874 0.359663750413119
1 1 440 55 1.75 6 22.3766672914745 45 1 1.75 1 0.111892704918546 0.315683474940215
1 1 441 56 1.75 6 16.8344521843852 180 1 1.75 1 0.111901117769094 0.355690181183036
1 1 442 56 1.75 6 24.7245173626295 135 1 1.75 1 0.155755200494013 0.349730278024708
1 1 443 56 1.75 6 22.6210084007892 225 1 1.75 1 0.123935098469701 0.375579960831146
1 1 444 56 1.75 6 19.7292486054271 270 1 1.75 1 0.127998805376137 0.47951741489851
1 1 445 56 1.75 6 24.6758621863702 0 1 1.75 1 0.15189610611219 0.355628286645697
1 1 446 56 1.75 6 22.5276976604976 90 1 1.75 1 0.123896639727946 0.315718628635523
1 1 447 56 1.75 6 17.2141646698668 45 1 1.75 1 0.123877710814668 0.319739369913123
1 1 448 56 1.75 6 20.3557255929603 315 1 1.75 1 0.1318747254561 0.339727700089497
1 1 449 57 1.75 6 17.993941201816 45 1 1.75 1 0.0999134077394501 0.331709052405358
1 1 450 57 1.75 6 22.7291809037809 225 1 1.75 1 0.159828522085263 0.359732855964921
1 1 451 57 1.75 6 23.0801069324511 135 1 1.75 1 0.143866341449439 0.351696180745421
1 1 452 57 1.75 6 21.0906758825652 270 1 1.75 1 0.143877157971929 0.391665029164415
1 1 453 57 1.75 6 28.9201630057026 0 1 1.75 1 0.131888246107565 0.38365870029952
1 1 454 57 1.75 6 19.3522446896493 180 1 1.75 1 0.215811530531482 0.383674624622472
1 1 455 57 1.75 6 24.9997482996157 90 1 1.75 1 0.127885832820994 0.351694377992771
1 1 456 57 1.75 6 19.4887826389148 315 1 1.75 1 0.147874162997368 0.351682059177165
1 1 457 58 1.75 6 20.6789319705865 315 1 1.75 1 0.135871129562247 0.395662334647568
1 1 458 58 1.75 6 15.6768701603615 90 1 1.75 1 0.123833543354749 0.443637511935322
1 1 459 58 1.75 6 24.770104404464 135 1 1.75 1 0.139874143766065 0.487598257577702
1 1 460 58 1.75 6 18.2069109757536 270 1 1.75 1 0.111900516849119 0.37968092464439
1 1 461 58 1.75 6 12.0368752526238 0 1 1.75 1 0.191834007262059 0.447610179788626
1 1 462 58 1.75 6 16.8602231810309 180 1 1.75 1 0.123881917240624 0.303723707590962
1 1 463 58 1.75 6 11.6513572202681 45 1 1.75 1 0.119896630111725 0.375676107686559
1 1 464 58 1.75 6 21.8609433656699 225 1 1.75 1 0.143879561644098 0.379492837359521
1 1 465 59 1.75 6 21.333420817477 225 1 1.75 1 0.147858238674416 0.447575927469416
1 1 466 59 1.75 6 16.4644457966631 135 1 1.75 1 0.147843816644354 0.351689570649569
1 1 467 59 1.75 6 10.3764930572981 90 1 1.75 1 0.123892733762432 0.383666512231684
1 1 468 59 1.75 6 15.8356031592525 180 1 1.75 1 0.139875646060091 0.343649890843153
1 1 469 59 1.75 6 22.7336715193025 270 1 1.75 1 0.151915635942032 0.451591260490659
1 1 470 59 1.75 6 15.3395683951216 0 1 1.75 1 0.143915015794846 0.351638492634038
1 1 471 59 1.75 6 18.0647946429665 315 1 1.75 1 0.171841470662002 0.415573446881353
1 1 472 59 1.75 6 11.6185576735597 45 1 1.75 1 0.121892879184088 0.371643648510599
1 1 473 60 1.75 6 23.9733776623439 270 1 1.75 1 0.123802596084488 0.351489465009081
1 1 474 60 1.75 6 19.6962632451218 90 1 1.75 1 0.139931831879494 0.331572043139658
1 1 475 60 1.75 6 12.7235574160925 0 1 1.75 1 0.163898238167576 0.355518919597898
1 1 476 60 1.75 6 13.9033004726472 315 1 1.75 1 0.159853760632814 0.367645141189769
1 1 477 60 1.75 6 21.4979973035161 225 1 1.75 1 0.131908977771673 0.355680566496403
1 1 478 60 1.75 6 18.6712748997742 135 1 1.75 1 0.17585770505957 0.35966825729497
1 1 479 60 1.75 6 19.7010727635986 45 1 1.75 1 0.171856193149551 0.391644297498715
1 1 480 60 1.75 6 21.0765845403419 180 1 1.75 1 0.151867862973404 0.339698856032101
1 1 481 61 1.75 6 30.0806032915958 180 1 1.75 1 0.151871468480294 0.395659029600893
1 1 482 61 1.75 6 21.3335504858548 315 1 1.75 1 0.179846297234235 0.371679403119288
1 1 483 61 1.75 6 22.2647347935561 0 1 1.75 1 0.159866980825655 0.371681205875575
1 1 484 61 1.75 6 14.8352002465518 90 1 1.75 1 0.135883748837841 0.347701879850547
1 1 485 61 1.75 6 26.5728593753072 270 1 1.75 1 0.159857366141296 0.415640749679824
1 1 486 61 1.75 6 27.7617500836055 45 1 1.75 1 0.143879561641825 0.311721924067342
1 1 487 61 1.75 6 33.7678462031144 225 1 1.75 1 0.115899024168357 0.399654832789793
1 1 488 61 1.75 6 37.8669206805075 135 1 1.75 1 0.155864867998616 0.367678792586275
1 1 489 62 1.75 6 42.1820312500336 135 1 1.75 1 0.127871110334127 0.427448484815386
1 1 490 62 1.75 6 29.1092445989002 270 1 1.75 1 0.119800783715391 0.343755351925438
1 1 491 62 1.75 6 22.9148639990495 45 1 1.75 1 0.151860051041695 0.335700649171486
1 1 492 62 1.75 6 27.0925090039533 0 1 1.75 1 0.151863656548812 0.387667423220591
1 1 493 62 1.75 6 28.8605824661353 180 1 1.75 1 0.179845095397923 0.379654484260755
1 1 494 62 1.75 6 35.0205896720713 225 1 1.75 1 0.163860380345113 0.423604413379053
1 1 495 62 1.75 6 19.7230616248611 90 1 1.75 1 0.143878059347799 0.303734824572985
1 1 496 62 1.75 6 21.644728262287 315 1 1.75 1 0.155787650055117 0.343768572117597
1 1 497 63 1.75 6 21.2454918136213 315 1 1.75 1 0.135820952923041 0.371703139374858
1 1 498 63 1.75 6 30.5274158223412 270 1 1.75 1 0.635377475557107 0.35968328024228
1 1 499 63 1.75 6 29.1250563650347 135 1 1.75 1 0.135866021763377 0.327685006078127
1 1 500 63 1.75 6 41.6926479402272 225 1 1.75 1 0.119891221851503 0.343670322052276
1 1 501 63 1.75 6 30.9213590598844 45 1 1.75 1 0.131817337801522 0.339699456950939
1 1 502 63 1.75 6 29.025640492769 0 1 1.75 1 0.163833038583789 0.35155316229816
1 1 503 63 1.75 6 34.0851892510812 90 1 1.75 1 0.107904713659309 0.359644521043265
1 1 504 63 1.75 6 29.4996909374557 180 1 1.75 1 0.129877875467855 0.323772430011104
1 1 505 64 1.75 6 39.8017685697545 135 1 1.75 1 0.139797827202528 0.423611023478315
1 1 506 64 1.75 6 42.1939748527877 180 1 1.75 1 0.167820428924415 0.387607631897481
1 1 507 64 1.75 6 32.1403367827331 90 1 1.75 1 0.107910722837005 0.571492397487191
1 1 508 64 1.75 6 34.3377543564094 45 1 1.75 1 0.119881907625768 0.347705785817652
1 1 509 64 1.75 6 37.3572976531803 225 1 1.75 1 0.119890921393335 0.435620667005651
1 1 510 64 1.75 6 25.6141981031672 315 1 1.75 1 0.115902930135235 0.767332423541802
1 1 511 64 1.75 6 32.1914593795863 0 1 1.75 1 0.15986007027027 0.423630853766326
1 1 512 64 1.75 6 28.2354440057251 270 1 1.75 1 0.111898113177631 0.335703653760447
1 1 513 65 1.75 6 31.998642998685 270 1 1.75 1 0.115896320039383 0.443612573845257
1 1 514 65 1.75 6 23.6821937616795 315 1 1.75 1 0.163857075296164 0.439620977081631
1 1 515 65 1.75 6 29.8605725721967 90 1 1.75 1 0.123862086951931 0.315723736437121
1 1 516 65 1.75 6 27.3461000597752 135 1 1.75 1 0.167858286747332 0.36767729029566
1 1 517 65 1.75 6 25.1121284716953 45 1 1.75 1 0.147876867127252 0.307733031430416
1 1 518 65 1.75 6 34.7051296761983 180 1 1.75 1 0.171850484430479 0.347699776639729
1 1 519 65 1.75 6 40.8668645975081 225 1 1.75 1 0.127814624058146 0.395586619004916
1 1 520 65 1.75 6 23.9936064676047 0 1 1.75 1 0.175850193584893 0.371680304496294
1 1 521 66 1.75 6 38.5368793755552 180 1 1.75 1 0.199801576928394 0.39569448375596
1 1 522 66 1.75 6 26.9894811214494 0 1 1.75 1 0.159860971648641 0.35569528898327
1 1 523 66 1.75 6 30.7194969973851 45 1 1.75 1 0.167860990877216 0.371677900824579
1 1 524 66 1.75 6 15.4911855480812 315 1 1.75 1 0.123896639726809 0.327695822599935
1 1 525 66 1.75 6 32.5688956958155 270 1 1.75 1 0.111892704917864 0.33970786980035
1 1 526 66 1.75 6 28.748538774187 225 1 1.75 1 0.13188223692805 0.379649376458246
1 1 527 66 1.75 6 41.6299489382203 135 1 1.75 1 0.159822813364372 0.331660678521075
1 1 528 66 1.75 6 29.7413543338341 90 1 1.75 1 0.119862377795243 0.371610598024972
1 1 529 67 1.75 6 19.9593799147101 180 1 1.75 1 0.151818287250762 0.347673336252456
1 1 530 67 1.75 6 28.5962288665765 270 1 1.75 1 0.143847412538435 0.33569494045264
1 1 531 67 1.75 6 31.7856963669487 90 1 1.75 1 0.12786239702541 0.331719868927166
1 1 532 67 1.75 6 36.3389888199729 135 1 1.75 1 0.131943831008357 0.323706028587139
1 1 533 67 1.75 6 28.0797728458788 315 1 1.75 1 0.165781815144328 0.353737799114242
1 1 534 67 1.75 6 37.4712809569889 225 1 1.75 1 0.169847024345472 0.417592530832053
1 1 535 67 1.75 6 13.3274352459574 0 1 1.75 1 0.155746487183933 0.475427568066152
1 1 536 67 1.75 6 26.6792220303742 45 1 1.75 1 0.127793291473836 0.335568747704883
1 1 537 68 1.75 6 25.1485293036585 45 1 1.75 1 0.131894255285715 0.343650792221297
1 1 538 68 1.75 6 44.6732252632521 135 1 1.75 1 0.603469639528612 0.351667036231902
1 1 539 68 1.75 6 36.047811097727 0 1 1.75 1 0.127878020888829 0.35168025642065
1 1 540 68 1.75 6 36.1622589110057 225 1 1.75 1 0.127884330526967 0.387672230566068
1 1 541 68 1.75 6 36.6384869961059 90 1 1.75 1 0.131880734634024 0.327719558854824
1 1 542 68 1.75 6 23.4396185524415 315 1 1.75 1 0.143873852923207 0.331714460668081
1 1 543 68 1.75 6 28.5823288013699 180 1 1.75 1 0.155863365705045 0.315724637813901
1 1 544 68 1.75 6 27.6226702369056 270 1 1.75 1 0.127890039246495 0.315724337354141
1 1 545 69 1.75 6 27.35729101928 270 1 1.75 1 0.119896630112635 0.303738129618978
1 1 546 69 1.75 6 37.8135836192262 180 1 1.75 1 0.179844794938845 0.35169588028657
1 1 547 69 1.75 6 22.825545312747 0 1 1.75 1 0.123895738351166 0.33970726888333
1 1 548 69 1.75 6 26.6506031022088 90 1 1.75 1 0.139861524492744 0.355694988525556
1 1 549 69 1.75 6 21.6066498211666 45 1 1.75 1 0.143827281790209 0.383330599156579
1 1 550 69 1.75 6 33.4258119380906 225 1 1.75 1 0.115923962261149 0.351622868770392
1 1 551 69 1.75 6 24.5348594674305 315 1 1.75 1 0.155863666164123 0.33171926800992
1 1 552 69 1.75 6 56.9536284590236 135 1 1.75 1 0.155865468917227 0.363679984809096
1 1 553 70 1.75 6 23.9312102701258 45 1 1.75 1 0.127851880962908 0.379660493437541
1 1 554 70 1.75 6 31.0550191714461 0 1 1.75 1 0.167836653703944 0.387656306244935
1 1 555 70 1.75 6 NaN 180 1 1.75 1 NaN NaN
1 1 556 70 1.75 6 37.4611978075127 225 1 1.75 1 0.135830267149458 0.363716941255916
1 1 557 70 1.75 6 20.7140435335068 90 1 1.75 1 0.147935456617006 0.279757902221718
1 1 558 70 1.75 6 37.0663847208984 135 1 1.75 1 0.135888556179907 0.323703925374502
1 1 559 70 1.75 6 32.4561279108058 315 1 1.75 1 0.139866331835719 0.343703672991069
1 1 560 70 1.75 6 32.2868926186896 270 1 1.75 1 0.143874754300668 0.375633742980654
1 1 561 71 1.75 6 30.1983588478662 225 1 1.75 1 0.127876819053654 0.383672821865503
1 1 562 71 1.75 6 17.5418867115952 45 1 1.75 1 0.141894429551485 0.311715914888055
1 1 563 71 1.75 6 31.1011531755618 270 1 1.75 1 0.139684554188307 0.397590079084466
1 1 564 71 1.75 6 28.6075161925169 0 1 1.75 1 0.14781347029475 0.335641158305634
1 1 565 71 1.75 6 29.4912491399929 180 1 1.75 1 0.171697550839781 0.375629837014685
1 1 566 71 1.75 6 37.0064307116683 135 1 1.75 1 0.139880152945125 0.2917453117891
1 1 567 71 1.75 6 30.5756637763524 315 1 1.75 1 0.143884068527314 0.315738458921487
1 1 568 71 1.75 6 28.551025866142 90 1 1.75 1 0.139888265337049 0.319711727692948
1 1 569 72 1.75 6 40.7975883398924 225 1 1.75 1 0.139880152945352 0.335709362480657
1 1 570 72 1.75 6 28.4893935188834 180 1 1.75 1 0.251789383103642 0.415629332241224
1 1 571 72 1.75 6 35.8436428205559 135 1 1.75 1 0.155854652395647 0.415654270330378
1 1 572 72 1.75 6 22.7428043559036 0 1 1.75 1 0.131881335551498 0.315735754790694
1 1 573 72 1.75 6 33.1411156701201 270 1 1.75 1 0.119899334243428 0.347702781226644
1 1 574 72 1.75 6 19.4563048911527 45 1 1.75 1 0.131883438764135 0.375677309522189
1 1 575 72 1.75 6 22.8995316471328 90 1 1.75 1 0.167869103267094 0.423633257437587
1 1 576 72 1.75 6 19.1680577609079 315 1 1.75 1 0.139866331833446 0.443616780271668
1 1 577 73 1.75 6 16.0636403327099 90 1 1.75 1 0.0998935774505298 1.09893030614921
1 1 578 73 1.75 6 29.9020547332051 270 1 1.75 1 0.123885222288891 0.331693128082406
1 1 579 73 1.75 6 3.48954290922839 0 1 1.75 1 0.183846607308169 0.355704903669448
1 1 580 73 1.75 6 20.615557499634 45 1 1.75 1 0.131882837845069 0.399657837381255
1 1 581 73 1.75 6 28.2628768701447 180 1 1.75 1 0.123892132842684 0.399651828202195
1 1 582 73 1.75 6 40.8088743564202 135 1 1.75 1 0.111906826486802 0.379663498024911
1 1 583 73 1.75 6 22.7877738592678 225 1 1.75 1 0.111889399868915 0.335691935863224
1 1 584 73 1.75 6 24.101787164441 315 1 1.75 1 0.171869112883542 0.395630486003029
1 1 585 74 1.75 6 42.6664323638625 225 1 1.75 1 0.135791507950444 0.307785611744066
1 1 586 74 1.75 6 30.6723724256856 45 1 1.75 1 0.135885852049569 0.315652527670409
1 1 587 74 1.75 6 25.8709972191679 90 1 1.75 1 0.123872603013297 0.391648804380566
1 1 588 74 1.75 6 22.156443069866 0 1 1.75 1 0.159837836311453 0.459531187934772
1 1 589 74 1.75 6 NaN 135 1 1.75 1 NaN NaN
1 1 590 74 1.75 6 8.53492665408061 315 1 1.75 1 0.127860594270715 0.419503750027843
1 1 591 74 1.75 6 29.3485143140697 270 1 1.75 1 0.115879193880346 0.433592268830353
1 1 592 74 1.75 6 31.7131976184866 180 1 1.75 1 0.163814410129817 0.379560741077285
1 1 593 75 1.75 6 26.2950177798558 180 1 1.75 1 0.155680686681535 0.331774552452544
1 1 594 75 1.75 6 19.6605387206945 135 1 1.75 1 0.211818731931317 0.535510038029543
1 1 595 75 1.75 6 28.4749119599537 90 1 1.75 1 0.139869636883304 0.311716816268245
1 1 596 75 1.75 6 17.3318746307059 270 1 1.75 1 0.111890301246831 0.311722524985726
1 1 597 75 1.75 6 27.4297361446509 45 1 1.75 1 0.127889137869715 0.343688349585136
1 1 598 75 1.75 6 26.6940177493361 0 1 1.75 1 0.167862793633503 0.407649744220862
1 1 599 75 1.75 6 21.5188501895119 315 1 1.75 1 0.147865750144774 0.391661423657752
1 1 600 75 1.75 6 31.5113012076636 225 1 1.75 1 0.12788643373915 0.359685984375574
1 1 601 76 1.75 6 35.4527378993706 135 1 1.75 1 0.143876857511941 0.287748907681134
1 1 602 76 1.75 6 16.9365581470297 45 1 1.75 1 0.14787115840727 0.395665339237667
1 1 603 76 1.75 6 24.1419505025749 180 1 1.75 1 0.123895738350484 0.303723106673942
1 1 604 76 1.75 6 24.7372588704407 90 1 1.75 1 0.127889438327884 0.379666803074542
1 1 605 76 1.75 6 10.7844004221418 0 1 1.75 1 0.167856183535378 0.355691983938186
1 1 606 76 1.75 6 32.1849400715119 225 1 1.75 1 0.155869074425482 0.355581715510652
1 1 607 76 1.75 6 28.9983158089867 270 1 1.75 1 0.135931822264638 0.327673288180904
1 1 608 76 1.75 6 21.7037065614997 315 1 1.75 1 0.151862755172033 0.327688912042731
1 1 609 77 1.75 6 NaN 0 1 1.75 1 NaN NaN
1 1 610 77 1.75 6 28.3024683628594 135 1 1.75 1 0.179798524264925 0.351729531685578
1 1 611 77 1.75 6 24.3827473783263 180 1 1.75 1 0.15983873768937 0.355664341715737
1 1 612 77 1.75 6 24.3445919650573 270 1 1.75 1 0.163843254185849 0.355667045843575
1 1 613 77 1.75 6 31.7915969456671 225 1 1.75 1 0.15985916889349 0.367680294881211
1 1 614 77 1.75 6 20.442616409067 90 1 1.75 1 0.159926171234019 0.387616044745073
1 1 615 77 1.75 6 23.7488284268931 315 1 1.75 1 0.147821582687129 0.311727031868259
1 1 616 77 1.75 6 25.845462998501 45 1 1.75 1 0.159792767472027 0.335719878543387
1 1 617 78 1.75 6 18.1754073052515 270 1 1.75 1 0.151743773439421 0.363772225698995
1 1 618 78 1.75 6 33.7631611681974 180 1 1.75 1 0.179754356805233 0.323835526382254
1 1 619 78 1.75 6 25.5774103942145 225 1 1.75 1 0.153702465144306 0.445722396390238
1 1 620 78 1.75 6 29.5185110332638 90 1 1.75 1 0.155862163870097 0.359624991211604
1 1 621 78 1.75 6 40.228715251898 135 1 1.75 1 0.131772869881161 0.327284193879223
1 1 622 78 1.75 6 26.4057474507299 315 1 1.75 1 0.175986301475859 0.359689289422022
1 1 623 78 1.75 6 26.0112873473844 45 1 1.75 1 0.13991620801562 0.339516777924928
1 1 624 78 1.75 6 36.9186158324203 0 1 1.75 1 0.175855902305102 0.347774590911058
1 1 625 79 1.75 6 24.7712975111639 180 1 1.75 1 0.255769562431169 0.399645518566331
1 1 626 79 1.75 6 37.3854098217544 135 1 1.75 1 0.183858325206984 0.39964461718705
1 1 627 79 1.75 6 33.856739108993 225 1 1.75 1 0.151863055629747 0.403640420378451
1 1 628 79 1.75 6 27.774106581661 0 1 1.75 1 0.179834278878161 0.323714741896083
1 1 629 79 1.75 6 18.0719276545307 270 1 1.75 1 0.183838494916699 0.351703692220099
1 1 630 79 1.75 6 21.7746943744293 315 1 1.75 1 0.139880753863963 0.347702180310534
1 1 631 79 1.75 6 20.0666147238381 90 1 1.75 1 0.215817239249418 0.567496293837166
1 1 632 79 1.75 6 17.2348658985502 45 1 1.75 1 0.111901718685203 0.367682698552699
1 1 633 80 1.75 6 22.0262351788568 315 1 1.75 1 0.139878650649507 0.343703372532218
1 1 634 80 1.75 6 27.7645990752024 90 1 1.75 1 0.123756625870556 0.323662161585162
1 1 635 80 1.75 6 21.6007945690986 180 1 1.75 1 0.179809040328564 0.351655618793075
1 1 636 80 1.75 6 25.5208463318051 270 1 1.75 1 0.151871768939827 0.343725906948293
1 1 637 80 1.75 6 29.2339153623201 225 1 1.75 1 0.139879552027651 0.49557874697598
1 1 638 80 1.75 6 43.1404248104864 135 1 1.75 1 0.151865759762586 0.383668314984106
1 1 639 80 1.75 6 19.2279674095083 0 1 1.75 1 0.151823094596239 0.375679112275066
1 1 640 80 1.75 6 29.1289313483462 45 1 1.75 1 0.119881306708294 0.311724327740649
1 1 641 81 1.75 6 21.6497598084758 315 1 1.75 1 0.0999167127879446 0.343702170694996
1 1 642 81 1.75 6 29.2142959634079 270 1 1.75 1 0.107906816871946 0.343702771612925
1 1 643 81 1.75 6 41.3606146788193 135 1 1.75 1 0.135847693768028 0.347579893529883
1 1 644 81 1.75 6 38.5355474582713 180 1 1.75 1 0.1558333198127 0.335684424388091
1 1 645 81 1.75 6 32.5588718052142 225 1 1.75 1 0.135872631857637 0.347729522071404
1 1 646 81 1.75 6 31.5521363234023 45 1 1.75 1 0.123896038809562 0.403647931853357
1 1 647 81 1.75 6 36.2014113295449 0 1 1.75 1 0.155893411596708 0.335710864773318
1 1 648 81 1.75 6 20.0758165046562 90 1 1.75 1 0.147872059783822 0.447595156841771
1 1 649 82 1.75 6 25.6599656546331 45 1 1.75 1 0.107835608106825 0.427692457459443
1 1 650 82 1.75 6 15.2768638753274 180 1 1.75 1 0.151924349249839 0.319711126776156
1 1 651 82 1.75 6 25.1692023827398 270 1 1.75 1 0.11990023561998 0.311699389647629
1 1 652 82 1.75 6 36.1065193504787 135 1 1.75 1 0.13586001258227 0.319646828567329
1 1 653 82 1.75 6 24.5492342703405 0 1 1.75 1 0.163967944638898 0.347670331664631
1 1 654 82 1.75 6 31.0590514870341 315 1 1.75 1 0.15184833314288 0.33766835464462
1 1 655 82 1.75 6 31.5025864626847 225 1 1.75 1 0.135872030939481 0.29574111497891
1 1 656 82 1.75 6 23.9185107830538 90 1 1.75 1 0.143873552463901 0.315716224960624
1 1 657 83 1.75 6 48.2702219654943 135 1 1.75 1 0.14784471802227 0.287601382348612
1 1 658 83 1.75 6 23.6394968488487 180 1 1.75 1 0.151740167932303 0.287222203193323
1 1 659 83 1.75 6 23.5746265854167 45 1 1.75 1 0.127896048424418 0.319723145132684
1 1 660 83 1.75 6 24.8657747945028 315 1 1.75 1 0.175874530760666 0.335524279784067
1 1 661 83 1.75 6 38.9403038314069 225 1 1.75 1 0.155873581307333 0.391652710349035
1 1 662 83 1.75 6 24.2885767397304 90 1 1.75 1 0.123892433304036 0.319726149719145
1 1 663 83 1.75 6 23.1806578868008 270 1 1.75 1 0.139882556617522 0.323687099677272
1 1 664 83 1.75 6 38.7661796061864 0 1 1.75 1 0.143879561642507 0.323724356582034
1 1 665 84 1.75 6 35.3203290702029 225 1 1.75 1 0.123894236055321 0.315728243319199
1 1 666 84 1.75 6 19.0404126054738 270 1 1.75 1 0.155880191404322 0.351686265604712
1 1 667 84 1.75 6 21.8101829990185 315 1 1.75 1 0.131870519030599 0.343716292265754
1 1 668 84 1.75 6 24.17143101875 45 1 1.75 1 0.135890659393226 0.327715051972291
1 1 669 84 1.75 6 29.4067874835489 180 1 1.75 1 0.155859760197472 0.331709653323287
1 1 670 84 1.75 6 20.7635021266657 0 1 1.75 1 0.175847789914087 0.347698574802052
1 1 671 84 1.75 6 34.3168064921293 90 1 1.75 1 0.151866360679151 0.33570725926802
1 1 672 84 1.75 6 25.1891563684882 135 1 1.75 1 0.147877167584511 0.363682989399649
1 1 673 85 1.75 6 20.5892798764744 180 1 1.75 1 0.15186515884443 0.347698574805236
1 1 674 85 1.75 6 29.2920718437107 225 1 1.75 1 0.135828764855887 0.303702675466639
1 1 675 85 1.75 6 NaN 0 1 1.75 1 NaN NaN
1 1 676 85 1.75 6 22.2862901098335 90 1 1.75 1 0.12389273376175 0.311715313970353
1 1 677 85 1.75 6 18.4666105478842 315 1 1.75 1 0.139879251568118 0.315704807522252
1 1 678 85 1.75 6 14.4507072611427 135 1 1.75 1 0.175852897717277 0.287754015481596
1 1 679 85 1.75 6 9.76139485526946 270 1 1.75 1 0.139881955700048 0.303729716770476
1 1 680 85 1.75 6 23.2655622188789 45 1 1.75 1 0.11190111776682 0.311710506631243
1 1 681 86 1.75 6 14.3892399571142 315 1 1.75 1 0.139881354781437 0.319722544214528
1 1 682 86 1.75 6 20.486807017227 90 1 1.75 1 0.127895447505807 0.287739593456763
1 1 683 86 1.75 6 14.4485470251594 45 1 1.75 1 0.123877710815805 0.311697286434537
1 1 684 86 1.75 6 16.4995045079861 180 1 1.75 1 0.179843593102532 0.319715333200293
1 1 685 86 1.75 6 17.0972732858618 270 1 1.75 1 0.599468127618366 0.371664680631739
1 1 686 86 1.75 6 20.040729202607 0 1 1.75 1 0.119901437457202 0.355556176503342
1 1 687 86 1.75 6 21.8524328581847 225 1 1.75 1 0.103906506798239 0.339702761999888
1 1 688 86 1.75 6 27.0147210873153 135 1 1.75 1 0.139795123071735 0.3278691873968
1 1 689 87 1.75 6 16.0276087027279 45 1 1.75 1 0.0919224022777598 0.379511165354643
1 1 690 87 1.75 6 3.63394397715828 0 1 1.75 1 0.119781554346218 0.335430536602644
1 1 691 87 1.75 6 16.8252537085958 90 1 1.75 1 0.111900817309333 0.303749246600319
1 1 692 87 1.75 6 15.4220096223929 135 1 1.75 1 0.131711275802218 0.283614292470929
1 1 693 87 1.75 6 -0.569870083989656 315 1 1.75 1 0.123875607602713 0.339639665625782
1 1 694 87 1.75 6 24.0641394313747 270 1 1.75 1 0.10792965175051 0.331714761127159
1 1 695 87 1.75 6 25.5167273887239 225 1 1.75 1 0.107905615036998 0.339690443181553
1 1 696 87 1.75 6 15.3057522217 180 1 1.75 1 0.159863375318992 0.283746794855915
1 1 697 88 1.75 6 22.0639883341992 225 1 1.75 1 0.143882265772845 0.331714160208548
1 1 698 88 1.75 6 12.5308848259035 315 1 1.75 1 0.127895447506717 0.327711146004503
1 1 699 88 1.75 6 19.5902128101052 0 1 1.75 1 0.135917700695927 0.367684200847179
1 1 700 88 1.75 6 23.2982391773308 270 1 1.75 1 0.135878941495321 0.339708771177811
1 1 701 88 1.75 6 18.1042696642697 90 1 1.75 1 0.127894546129482 0.315725539188634
1 1 702 88 1.75 6 7.95540243369004 45 1 1.75 1 0.123892132843366 0.295742316813858
1 1 703 88 1.75 6 13.1759431107332 135 1 1.75 1 0.13188854656596 0.199827716855452
1 1 704 88 1.75 6 18.6041735851338 180 1 1.75 1 0.151872670316152 0.35169828395874
1 1 705 89 1.75 6 15.5639458308137 135 1 1.75 1 0.131888246107337 0.343703672990387
1 1 706 89 1.75 6 20.0004712245717 270 1 1.75 1 0.119899334244337 0.319724046509236
1 1 707 89 1.75 6 14.2395255884162 315 1 1.75 1 0.143857628142314 0.363672773793041
1 1 708 89 1.75 6 18.1838852167115 225 1 1.75 1 0.119859673666497 0.335685926684619
1 1 709 89 1.75 6 15.4055337272746 180 1 1.75 1 0.147913222655916 0.327686508373745
1 1 710 89 1.75 6 22.1793890160237 90 1 1.75 1 0.119894526899316 0.323733971269121
1 1 711 89 1.75 6 12.0301336517952 0 1 1.75 1 0.151864858384215 0.339708470718506
1 1 712 89 1.75 6 20.8966344658473 45 1 1.75 1 0.13588434975668 0.379671910876141
1 1 713 90 1.75 6 14.5161834118941 180 1 1.75 1 0.135859111207537 0.279747987076007
1 1 714 90 1.75 6 22.2105566422987 315 1 1.75 1 0.159840840900188 0.323722253367578
1 1 715 90 1.75 6 8.76539989116522 0 1 1.75 1 0.15585164780623 0.315717727257606
1 1 716 90 1.75 6 17.6671564812196 45 1 1.75 1 0.111874677381593 0.315711417619241
1 1 717 90 1.75 6 18.2276751569692 135 1 1.75 1 0.1878342981081 0.315735153875266
1 1 718 90 1.75 6 25.9336080870604 270 1 1.75 1 0.131857899755005 0.339684434005449
1 1 719 90 1.75 6 17.4588645557558 90 1 1.75 1 0.123880715404312 0.319683785011421
1 1 720 90 1.75 6 24.3199388093462 225 1 1.75 1 0.147869055194178 0.343613835774704
1 1 721 91 1.75 6 14.6436009770555 90 1 1.75 1 0.155861863409427 0.319699108418035
1 1 722 91 1.75 6 12.5978866184873 315 1 1.75 1 0.177705827880573 0.297828703562573
1 1 723 91 1.75 6 13.1957545337279 135 1 1.75 1 0.173953095959405 0.271766896759118
1 1 724 91 1.75 6 1.47516291604062 180 1 1.75 1 0.163980263452231 0.361669313707353
1 1 725 91 1.75 6 12.6154190253961 0 1 1.75 1 0.151840220754593 0.347457306288788
1 1 726 91 1.75 6 20.935355876654 270 1 1.75 1 0.139846802004968 0.399540658403566
1 1 727 91 1.75 6 6.50125097845293 45 1 1.75 1 0.135893363521973 0.299730908990796
1 1 728 91 1.75 6 23.6550336429015 225 1 1.75 1 0.127865401614372 0.371692923772798
1 1 729 92 1.75 6 20.7956245149647 270 1 1.75 1 0.495578446520085 0.343694058304663
1 1 730 92 1.75 6 27.3268916324252 180 1 1.75 1 0.123898442480595 0.339675119777439
1 1 731 92 1.75 6 16.530755846909 0 1 1.75 1 0.139871439637318 0.351691673862433
1 1 732 92 1.75 6 11.9378701033993 90 1 1.75 1 0.123894536514172 0.299741124593083
1 1 733 92 1.75 6 20.8437360834019 225 1 1.75 1 0.115893014991798 0.335721681296718
1 1 734 92 1.75 6 8.54653526152632 45 1 1.75 1 0.11190923015829 0.311735444718579
1 1 735 92 1.75 6 15.4435565123358 315 1 1.75 1 0.131894255284351 0.351693476617811
1 1 736 92 1.75 6 10.2270984331525 135 1 1.75 1 0.139874143767202 0.31172763278505
1 1 737 93 1.75 6 22.7422706871064 225 1 1.75 1 0.103908910469499 0.339708470718051
1 1 738 93 1.75 6 12.4838690715527 315 1 1.75 1 0.131886142895837 0.315734853416188
1 1 739 93 1.75 6 16.5952275558256 270 1 1.75 1 0.111901418225898 0.339700358328628
1 1 740 93 1.75 6 10.0160157093356 45 1 1.75 1 0.103895990735509 0.335689832653316
1 1 741 93 1.75 6 7.47713212521521 90 1 1.75 1 0.123875006685921 0.291670497518453
1 1 742 93 1.75 6 15.9969366673301 135 1 1.75 1 0.155896416186579 0.359692294010756
1 1 743 93 1.75 6 8.56135811013117 180 1 1.75 1 0.131878631422751 0.183853517861735
1 1 744 93 1.75 6 6.24923777293686 0 1 1.75 1 0.135885251132322 0.303733322277594
1 1 745 94 1.75 6 18.2720121834848 225 1 1.75 1 0.123883719993501 0.363680585726115
1 1 746 94 1.75 6 19.4679353200274 180 1 1.75 1 0.16384055005642 0.367681797176374
1 1 747 94 1.75 6 16.8500204809892 90 1 1.75 1 0.107905014118387 0.315720130927048
1 1 748 94 1.75 6 12.5986726900405 315 1 1.75 1 0.131884039682518 0.363675177465893
1 1 749 94 1.75 6 26.2192491842981 270 1 1.75 1 0.10374005255585 0.283867879799345
1 1 750 94 1.75 6 16.846003485934 45 1 1.75 1 0.123896940187024 0.331666086781979
1 1 751 94 1.75 6 11.4719961934715 135 1 1.75 1 0.123868096130536 0.295690036960195
1 1 752 94 1.75 6 -0.566303144032523 0 1 1.75 1 0.135871730480858 0.295741715896611
1 1 753 95 1.75 6 8.03407753225044 180 1 1.75 1 0.14393785067341 0.34367783352468
1 1 754 95 1.75 6 14.0054624773926 315 1 1.75 1 0.15186606021939 0.419635951952159
1 1 755 95 1.75 6 23.5620795134258 135 1 1.75 1 0.143872050168966 0.327541987631548
1 1 756 95 1.75 6 5.03365426684805 45 1 1.75 1 0.129886288316811 0.273749324717983
1 1 757 95 1.75 6 19.6168926000875 0 1 1.75 1 0.171626642533283 0.311623673999975
1 1 758 95 1.75 6 20.5350906694718 270 1 1.75 1 0.127908968157271 0.323530260118787
1 1 759 95 1.75 6 25.6915617323878 90 1 1.75 1 0.135845290096086 0.291486316200462
1 1 760 95 1.75 6 17.0218726529381 225 1 1.75 1 0.123915268180554 0.335715672116976
1 1 761 96 1.75 6 6.45560667803697 45 1 1.75 1 0.139881054321904 0.339683833085473
1 1 762 96 1.75 6 8.03813545969007 315 1 1.75 1 0.13588224654427 0.359658642609247
1 1 763 96 1.75 6 10.5020771239807 135 1 1.75 1 0.16785918812343 0.315724337351412
1 1 764 96 1.75 6 23.6874387248727 270 1 1.75 1 0.151868764350183 0.33970967255118
1 1 765 96 1.75 6 17.8939203521145 90 1 1.75 1 0.143870848334018 0.291742607659671
1 1 766 96 1.75 6 13.9116901487578 0 1 1.75 1 0.139881354780982 0.319717135953169
1 1 767 96 1.75 6 26.6464478498847 225 1 1.75 1 0.119894827359985 0.319734562570375
1 1 768 96 1.75 6 28.627568924625 180 1 1.75 1 0.179846898153528 0.335707259267338
1 1 769 97 1.75 6 10.0225536693216 315 1 1.75 1 0.139881054323723 0.363666464157177
1 1 770 97 1.75 6 16.853724687607 90 1 1.75 1 0.143869045580459 0.315730947448628
1 1 771 97 1.75 6 20.7657567409508 225 1 1.75 1 0.12389183238497 0.391653311266509
1 1 772 97 1.75 6 20.0061562391629 0 1 1.75 1 0.139875045141935 0.331710855161646
1 1 773 97 1.75 6 14.3225525494007 45 1 1.75 1 0.107795046154024 0.34364087707695
1 1 774 97 1.75 6 23.823517803161 270 1 1.75 1 0.143868745121381 0.383722698050178
1 1 775 97 1.75 6 30.2268731599661 135 1 1.75 1 0.139895476350148 0.339679626662928
1 1 776 97 1.75 6 11.2097454183764 180 1 1.75 1 0.135862416254213 0.335712066608494
1 1 777 98 1.75 6 26.2453786007095 135 1 1.75 1 0.115906535641898 0.363685993987929
1 1 778 98 1.75 6 17.5334615010907 270 1 1.75 1 0.51154513403867 0.331704245064657
1 1 779 98 1.75 6 10.369702947269 315 1 1.75 1 0.143878059348026 0.31172402727907
1 1 780 98 1.75 6 15.8640061669231 180 1 1.75 1 0.167851075731733 0.375645761337182
1 1 781 98 1.75 6 24.2202769565414 225 1 1.75 1 0.123872603013979 0.351697382584007
1 1 782 98 1.75 6 10.4946810983799 0 1 1.75 1 0.143855825387618 0.387653001193257
1 1 783 98 1.75 6 20.0602752724223 45 1 1.75 1 0.119876499366001 0.355690481642569
1 1 784 98 1.75 6 15.3452494942762 90 1 1.75 1 0.139852510726541 0.319698207041256
1 1 785 99 1.75 6 22.2156944539992 135 1 1.75 1 0.127894846589015 0.34767453808945
1 1 786 99 1.75 6 11.7689150926336 0 1 1.75 1 0.115866574606571 0.343679335816205
1 1 787 99 1.75 6 15.2967914565148 45 1 1.75 1 0.107910722838142 0.383445674924587
1 1 788 99 1.75 6 21.7170567194507 315 1 1.75 1 0.107907117332161 0.365497460820734
1 1 789 99 1.75 6 26.5256811265262 225 1 1.75 1 0.119885513133113 0.387583595182832
1 1 790 99 1.75 6 15.1466700361598 90 1 1.75 1 0.125783822209996 0.387372072103062
1 1 791 99 1.75 6 20.7626643334751 180 1 1.75 1 0.143869045580232 0.339744225329468
1 1 792 99 1.75 6 16.6369599327283 270 1 1.75 1 0.0879341105605818 0.32354287939711
1 1 793 100 1.75 6 7.00966664718989 180 1 1.75 1 0.131909278231888 0.339709372093694
1 1 794 100 1.75 6 19.6157452876769 270 1 1.75 1 0.119895127818381 0.431614347754021
1 1 795 100 1.75 6 9.13076710621227 0 1 1.75 1 0.147860942803391 0.387662315420357
1 1 796 100 1.75 6 11.2001544082939 45 1 1.75 1 0.107891793925774 0.319720441000754
1 1 797 100 1.75 6 16.3361358336976 90 1 1.75 1 0.14387355246572 0.34369946656534
1 1 798 100 1.75 6 17.0003944923443 225 1 1.75 1 0.13987534560215 0.49557484101183
1 1 799 100 1.75 6 9.37637047119944 315 1 1.75 1 0.119897831948265 0.319717436411793
1 1 800 100 1.75 6 14.850314549207 135 1 1.75 1 0.127889438326974 0.395660832355361
1 1 801 101 1.75 6 18.1788360208517 0 1 1.75 1 0.119898432866876 0.335715071200184
1 1 802 101 1.75 6 4.60791899605276 180 1 1.75 1 0.123891531926574 0.38366771406686
1 1 803 101 1.75 6 18.5580012899995 225 1 1.75 1 0.0998764512914931 0.391707093412151
1 1 804 101 1.75 6 10.8415853892076 45 1 1.75 1 0.103909511388792 0.323724657040884
1 1 805 101 1.75 6 20.4061324152338 270 1 1.75 1 0.131867514441637 0.355694387608764
1 1 806 101 1.75 6 -5.09538644017204 135 1 1.75 1 0.135799620339867 0.367331462077573
1 1 807 101 1.75 6 16.6209389613212 90 1 1.75 1 0.0879211908272737 0.33572799093281
1 1 808 101 1.75 6 0.0925459020403423 315 1 1.75 1 0.107904713659082 0.40364342496764
1 1 809 102 1.75 6 20.7743599583088 90 1 1.75 1 0.143878960723669 0.319712028149297
1 1 810 102 1.75 6 17.1547326829177 180 1 1.75 1 0.127892743376833 0.371660474207147
1 1 811 102 1.75 6 17.2798709650342 315 1 1.75 1 0.11988431129862 0.40760828088969
1 1 812 102 1.75 6 27.0328243962254 0 1 1.75 1 0.131887645189408 0.355681768334762
1 1 813 102 1.75 6 18.9812522672386 225 1 1.75 1 0.103911915059598 0.351697983498298
1 1 814 102 1.75 6 23.8803126376776 270 1 1.75 1 0.107908018707349 0.295720984230684
1 1 815 102 1.75 6 19.0244450517151 45 1 1.75 1 0.111950393029701 0.339677523449836
1 1 816 102 1.75 6 18.325438631287 135 1 1.75 1 0.131879833257699 0.323728563006398
1 1 817 103 1.75 6 25.3774109836557 135 1 1.75 1 0.139930630042727 0.367691712322312
1 1 818 103 1.75 6 17.983558253754 225 1 1.75 1 0.11987950395428 0.351679955966119
1 1 819 103 1.75 6 14.8604149831336 315 1 1.75 1 0.127938713590765 0.355662839423758
1 1 820 103 1.75 6 23.9643047186426 90 1 1.75 1 0.103903201750654 0.369638085211363
1 1 821 103 1.75 6 10.2115093048005 0 1 1.75 1 0.135864819925473 0.335644463355038
1 1 822 103 1.75 6 1.4018228469467 180 1 1.75 1 0.119790868572409 0.355640905919927
1 1 823 103 1.75 6 21.9217103702693 270 1 1.75 1 0.123937502140734 0.347698574803417
1 1 824 103 1.75 6 19.4384724295807 45 1 1.75 1 0.119890020016101 0.359685082994929
1 1 825 104 1.75 6 11.4916747681162 315 1 1.75 1 0.119890921394017 0.355691383018666
1 1 826 104 1.75 6 18.9019291559704 45 1 1.75 1 0.103915520565579 0.35568537384097
1 1 827 104 1.75 6 19.9329514289923 270 1 1.75 1 0.119898132408252 0.343704273908315
1 1 828 104 1.75 6 22.5595581766178 90 1 1.75 1 0.119901437456292 0.315731848825635
1 1 829 104 1.75 6 24.3082749509499 225 1 1.75 1 0.111908328782647 0.323719549239513
1 1 830 104 1.75 6 21.4941868389113 135 1 1.75 1 0.127891541540748 0.34769166424644
1 1 831 104 1.75 6 16.0315509601815 0 1 1.75 1 0.151869966186723 0.363680886183829
1 1 832 104 1.75 6 13.2501200150768 180 1 1.75 1 0.135886152508647 0.335710263856299
1 1 833 105 1.75 6 12.7361001452418 45 1 1.75 1 0.123887325501528 0.315727041483342
1 1 834 105 1.75 6 17.6833763948685 315 1 1.75 1 0.139884058911321 0.331718667091536
1 1 835 105 1.75 6 18.4617651000142 135 1 1.75 1 0.127892142458904 0.34370096886073
1 1 836 105 1.75 6 12.8356921913572 0 1 1.75 1 0.139878350192248 0.351694678452077
1 1 837 105 1.75 6 27.3280633711935 270 1 1.75 1 0.103889080181034 0.331331976459296
1 1 838 105 1.75 6 18.2809498785379 180 1 1.75 1 0.139881655239606 0.351597630221704
1 1 839 105 1.75 6 24.8529524297159 225 1 1.75 1 0.131887945647577 0.383662606263442
1 1 840 105 1.75 6 21.747543501383 90 1 1.75 1 0.115903831511787 0.339706968421751
1 1 841 106 1.75 6 11.6023713174704 315 1 1.75 1 0.127888837411319 0.339703062456692
1 1 842 106 1.75 6 27.8559293666349 270 1 1.75 1 0.107962101312978 0.383669516819282
1 1 843 106 1.75 6 21.1795252491494 45 1 1.75 1 0.115899625088105 0.331696733590888
1 1 844 106 1.75 6 6.83937111260501 135 1 1.75 1 0.127890339704891 0.335704555136317
1 1 845 106 1.75 6 25.9169376965647 90 1 1.75 1 0.0959191068436667 0.327626717045632
1 1 846 106 1.75 6 15.81471564017 0 1 1.75 1 0.1278846309865 0.343705175285322
1 1 847 106 1.75 6 14.2808966472973 225 1 1.75 1 0.119865983302361 0.395648813995649
1 1 848 106 1.75 6 33.7110573522861 180 1 1.75 1 0.164012412560623 0.407628712094493
1 1 849 107 1.75 6 27.0242758502724 90 1 1.75 1 0.127867805285632 0.37956134199294
1 1 850 107 1.75 6 17.6187583157528 45 1 1.75 1 0.135852801568944 0.339699456950939
1 1 851 107 1.75 6 20.9904909052686 315 1 1.75 1 0.122047014611553 0.387616044745755
1 1 852 107 1.75 6 20.1352964293075 180 1 1.75 1 0.191815979726471 0.355454020468869
1 1 853 107 1.75 6 21.2630678885312 0 1 1.75 1 0.159901233143046 0.375601894335659
1 1 854 107 1.75 6 27.8179980025019 225 1 1.75 1 0.135762663892365 0.343707278496822
1 1 855 107 1.75 6 27.5585114487922 270 1 1.75 1 0.111908929699666 0.343678734902369
1 1 856 107 1.75 6 19.7435812177665 135 1 1.75 1 0.151869665727645 0.335711766152599
1 1 857 108 1.75 6 20.8773578260256 135 1 1.75 1 0.115896320040065 0.399650025448636
1 1 858 108 1.75 6 19.2793726453789 0 1 1.75 1 0.123892733761977 0.35969289492914
1 1 859 108 1.75 6 35.7291209377089 225 1 1.75 1 0.119896029195843 0.399658438298729
1 1 860 108 1.75 6 30.5104737977838 90 1 1.75 1 0.127878020888375 0.335715071199274
1 1 861 108 1.75 6 20.7118355593702 315 1 1.75 1 0.115908037936606 0.323715342814012
1 1 862 108 1.75 6 27.3589129731394 270 1 1.75 1 0.111891803542676 0.339708771176447
1 1 863 108 1.75 6 24.0462630916573 45 1 1.75 1 0.103908910469954 0.359688388043651
1 1 864 108 1.75 6 15.3060893686187 180 1 1.75 1 0.139880152945125 0.367665872855468
1 1 865 109 1.75 6 29.1706134702835 270 1 1.75 1 0.135881044707276 0.399654832792521
1 1 866 109 1.75 6 25.8426827697599 90 1 1.75 1 0.0998968824974327 0.355692284396127
1 1 867 109 1.75 6 28.4533077657812 45 1 1.75 1 0.107908920085038 0.351694377992999
1 1 868 109 1.75 6 28.6001194803881 225 1 1.75 1 0.111783938787539 0.371281295049812
1 1 869 109 1.75 6 14.6028782658199 315 1 1.75 1 0.127924291562749 0.359634605896417
1 1 870 109 1.75 6 18.0241055988766 0 1 1.75 1 0.135912292436615 0.335663091807874
1 1 871 109 1.75 6 27.3635672256733 135 1 1.75 1 0.131893654368014 0.395663536485472
1 1 872 109 1.75 6 13.2232122878932 180 1 1.75 1 0.135892462147012 0.371671290730546
1 1 873 110 1.75 6 19.5961055622981 315 1 1.75 1 0.127877720430888 0.355662839421711
1 1 874 110 1.75 6 22.8317031895556 90 1 1.75 1 0.127894546130165 0.391575191947368
1 1 875 110 1.75 6 29.2639000566736 0 1 1.75 1 0.139880453404203 0.339694048690944
1 1 876 110 1.75 6 26.4782375825707 45 1 1.75 1 0.15583512256535 0.451578941674825
1 1 877 110 1.75 6 19.5765113542157 225 1 1.75 1 0.091950044498617 0.371666483385525
1 1 878 110 1.75 6 27.4468227321548 180 1 1.75 1 0.179819856850145 0.375661986118303
1 1 879 110 1.75 6 27.3300291095472 270 1 1.75 1 0.0999143091155474 0.363684792151616
1 1 880 110 1.75 6 18.381572738262 135 1 1.75 1 0.139875946521215 0.347660116060069
1 1 881 111 1.75 6 4.41038847132531 180 1 1.75 1 0.122004950361543 0.399636805256023
1 1 882 111 1.75 6 7.81564787992585 315 1 1.75 1 0.119895127818836 0.399623585065001
1 1 883 111 1.75 6 25.6255490781948 270 1 1.75 1 0.0859258431332819 0.335669401443283
1 1 884 111 1.75 6 14.4755178115795 135 1 1.75 1 0.139832379976497 0.379445364847925
1 1 885 111 1.75 6 22.3684061054663 90 1 1.75 1 0.0959569646690852 0.403567408859544
1 1 886 111 1.75 6 19.5255104385045 45 1 1.75 1 0.111990654525243 0.339575667875351
1 1 887 111 1.75 6 19.6320801625355 225 1 1.75 1 0.103894488441256 0.343722601902982
1 1 888 111 1.75 6 6.40723090482382 0 1 1.75 1 0.131888546566415 0.367682097635679
1 1 889 112 1.75 6 24.5030323150719 315 1 1.75 1 0.123917070934567 0.359682979784566
1 1 890 112 1.75 6 15.7123096133826 225 1 1.75 1 0.0959203086797515 0.407651546972829
1 1 891 112 1.75 6 10.7867163958128 180 1 1.75 1 0.127841064441327 0.343703072072003
1 1 892 112 1.75 6 21.047169408483 270 1 1.75 1 0.111879184266172 0.295762447562765
1 1 893 112 1.75 6 14.5563603315962 135 1 1.75 1 0.139884359369717 0.3397060670477
1 1 894 112 1.75 6 19.721254900764 45 1 1.75 1 0.111908629239906 0.307735134646009
1 1 895 112 1.75 6 28.6100034839397 0 1 1.75 1 0.127886734197091 0.367687205438187
1 1 896 112 1.75 6 15.9550193548922 90 1 1.75 1 0.131889447943422 0.415644956107599
1 1 897 113 1.75 6 7.53449029961287 180 1 1.75 1 0.115900226005124 0.375678210901015
1 1 898 113 1.75 6 28.2543475882402 135 1 1.75 1 0.119894827359758 0.367689308652416
1 1 899 113 1.75 6 22.7731897773282 315 1 1.75 1 0.123894836974159 0.35169407753483
1 1 900 113 1.75 6 24.6303612564271 0 1 1.75 1 0.123808905722854 0.375300233577036
1 1 901 113 1.75 6 27.5473093345219 90 1 1.75 1 0.131916489246805 0.351687467437614
1 1 902 113 1.75 6 26.73871741619 225 1 1.75 1 0.119896329655603 0.351690171568407
1 1 903 113 1.75 6 23.3466098881017 45 1 1.75 1 0.119894226442284 0.343701569779341
1 1 904 113 1.75 6 24.3295410615505 270 1 1.75 1 0.111902920520606 0.351688368815303
1 1 905 114 1.75 6 30.6660076908865 90 1 1.75 1 0.115899024168357 0.363685693527714
1 1 906 114 1.75 6 20.9007736884714 0 1 1.75 1 0.139817957948026 0.339664303256086
1 1 907 114 1.75 6 13.0797700109529 45 1 1.75 1 0.107779722748774 0.323832822252598
1 1 908 114 1.75 6 17.1934532537608 315 1 1.75 1 0.123881917240851 0.327675992309423
1 1 909 114 1.75 6 10.6927699455516 135 1 1.75 1 0.15584924413497 0.351667336691207
1 1 910 114 1.75 6 29.1568110457997 225 1 1.75 1 0.139884058911548 0.355689580264198
1 1 911 114 1.75 6 6.90187356809797 180 1 1.75 1 0.11190021639004 0.327671785887787
1 1 912 114 1.75 6 27.4475010604736 270 1 1.75 1 0.135857909370316 0.379661695273626
1 1 913 115 1.75 6 31.3082427836611 90 1 1.75 1 0.107908319166199 0.327691315714901
1 1 914 115 1.75 6 20.527770607125 135 1 1.75 1 0.13188794564735 0.367619001263847
1 1 915 115 1.75 6 20.8390504229932 225 1 1.75 1 0.122034395335504 0.339689541807502
1 1 916 115 1.75 6 15.8529046795861 315 1 1.75 1 0.139879852487184 0.355679064203969
1 1 917 115 1.75 6 20.4879831419455 0 1 1.75 1 0.139912001591028 0.319675071703841
1 1 918 115 1.75 6 27.7919218121287 270 1 1.75 1 0.13596306999375 0.367608184743858
1 1 919 115 1.75 6 28.6319190887993 180 1 1.75 1 0.143796334522904 0.375500940135453
1 1 920 115 1.75 6 13.5500834962911 45 1 1.75 1 0.119831430527029 0.339716282649306
1 1 921 116 1.75 6 20.9435617131262 270 1 1.75 1 0.0959145999599968 0.399646720401506
1 1 922 116 1.75 6 22.7828396668308 90 1 1.75 1 0.119897831949856 0.37165566686599
1 1 923 116 1.75 6 18.6787090971848 180 1 1.75 1 0.119884912213365 0.32558239455193
1 1 924 116 1.75 6 24.5928712837621 135 1 1.75 1 0.135996120474374 0.367660164135032
1 1 925 116 1.75 6 28.4000115545943 225 1 1.75 1 0.127876819050925 0.37965598655228
1 1 926 116 1.75 6 17.5989260733327 315 1 1.75 1 0.169805861472014 0.353832443673127
1 1 927 116 1.75 6 21.3712584937542 45 1 1.75 1 0.123871100719043 0.339671814736448
1 1 928 116 1.75 6 23.8442069886911 0 1 1.75 1 0.131797207053296 0.351602137104692
1 1 929 117 1.75 6 19.7402334886463 45 1 1.75 1 0.123885823205455 0.323683794624685
1 1 930 117 1.75 6 18.4729175404779 0 1 1.75 1 0.151833911118047 0.371577547545257
1 1 931 117 1.75 6 26.6806879156532 270 1 1.75 1 0.135847393309632 0.383567661242523
1 1 932 117 1.75 6 20.8212948584449 90 1 1.75 1 0.151854943240323 0.331605994993879
1 1 933 117 1.75 6 16.8408756471118 180 1 1.75 1 0.151863055627928 0.323712037766654
1 1 934 117 1.75 6 34.6058846144329 135 1 1.75 1 0.155864868002482 0.355678763744436
1 1 935 117 1.75 6 28.9088992430384 315 1 1.75 1 0.155867872589624 0.347699175724301
1 1 936 117 1.75 6 28.7112542189524 225 1 1.75 1 0.127886734198 0.319709924939161
1 1 937 118 1.75 6 38.275773739857 225 1 1.75 1 0.127889438329476 0.339706067046791
1 1 938 118 1.75 6 17.7479924989526 45 1 1.75 1 0.139878049732488 0.351688368812574
1 1 939 118 1.75 6 28.3549191253561 135 1 1.75 1 0.155863065246194 0.327721361609292
1 1 940 118 1.75 6 28.8161579991224 270 1 1.75 1 0.519553265658033 0.367680895796639
1 1 941 118 1.75 6 11.2024297394499 180 1 1.75 1 0.127884330525376 0.295746523239359
1 1 942 118 1.75 6 20.603803926333 0 1 1.75 1 0.163855272541696 0.371681506336245
1 1 943 118 1.75 6 14.6884387687641 315 1 1.75 1 0.131887645188726 0.355699795866258
1 1 944 118 1.75 6 26.3840614865221 90 1 1.75 1 0.119893325063458 0.37567190126174
1 1 945 119 1.75 6 18.4233678754082 0 1 1.75 1 0.127752429058546 0.375263878048372
1 1 946 119 1.75 6 22.9594927827918 90 1 1.75 1 0.135884049296237 0.379635855807464
1 1 947 119 1.75 6 17.2949942034194 270 1 1.75 1 0.103908009093175 0.371663478795199
1 1 948 119 1.75 6 33.7319480544876 135 1 1.75 1 0.139877148354117 0.343700367942347
1 1 949 119 1.75 6 20.6476616694962 180 1 1.75 1 0.139875646064411 0.35168266009714
1 1 950 119 1.75 6 23.5167530571816 45 1 1.75 1 0.0839310963551725 0.335699146874049
1 1 951 119 1.75 6 30.5725104358074 225 1 1.75 1 0.119894827361804 0.347679044976303
1 1 952 119 1.75 6 22.5883305298071 315 1 1.75 1 0.127876819051835 0.343554344905442
1 1 953 120 1.75 6 24.4199035139916 270 1 1.75 1 0.111890000787753 0.335704555137909
1 1 954 120 1.75 6 18.5102125024952 45 1 1.75 1 0.103893587064704 0.375618119112005
1 1 955 120 1.75 6 34.5828761104527 180 1 1.75 1 0.135875335990022 0.37562232553546
1 1 956 120 1.75 6 16.8741531671166 90 1 1.75 1 0.0999689926402425 0.351678453667773
1 1 957 120 1.75 6 28.4355658278978 135 1 1.75 1 0.13188434013955 0.339707268884013
1 1 958 120 1.75 6 23.3887239859291 0 1 1.75 1 0.131876528209432 0.343675730308405
1 1 959 120 1.75 6 28.5241698986663 225 1 1.75 1 0.0919208999830516 0.347708790406614
1 1 960 120 1.75 6 26.4125137366258 315 1 1.75 1 0.129888091069461 0.351639093550148
1 1 961 121 1.75 6 21.8314389393619 315 1 1.75 1 0.127880124100557 0.355599743044877
1 1 962 121 1.75 6 15.3899928705927 0 1 1.75 1 0.135926414006008 0.355643910510025
1 1 963 121 1.75 6 26.5826160490455 90 1 1.75 1 0.103914919649014 0.351678153212561
1 1 964 121 1.75 6 23.9166267962375 225 1 1.75 1 0.0919160926396216 0.355698894493344
1 1 965 121 1.75 6 16.3455466223552 45 1 1.75 1 0.103906206339616 0.331709052405131
1 1 966 121 1.75 6 27.9515955937333 135 1 1.75 1 0.131888246107337 0.331706348276839
1 1 967 121 1.75 6 20.3281625928947 180 1 1.75 1 0.159837836310544 0.347699175719754
1 1 968 121 1.75 6 16.4451523473765 270 1 1.75 1 0.0999170132458858 0.323717746484363
1 1 969 122 1.75 6 22.2033699144763 135 1 1.75 1 0.191842420111698 0.495584155241431
1 1 970 122 1.75 6 7.33889007300043 0 1 1.75 1 0.135883448381264 0.351697382584007
1 1 971 122 1.75 6 27.731039597421 225 1 1.75 1 0.119894226441374 0.359691993550769
1 1 972 122 1.75 6 25.5357638979999 270 1 1.75 1 0.115901728298468 0.299737819547317
1 1 973 122 1.75 6 21.4080715993832 315 1 1.75 1 0.155870576717916 0.443592443101352
1 1 974 122 1.75 6 23.3211429267441 90 1 1.75 1 0.111904723273256 0.359694397221574
1 1 975 122 1.75 6 18.5649422119163 45 1 1.75 1 0.0999095017737091 0.395667141994636
1 1 976 122 1.75 6 21.1255063060634 180 1 1.75 1 0.119890620931983 0.359693495846841
1 1 977 123 1.75 6 10.9222550158071 315 1 1.75 1 0.119901437454246 0.351700387172968
1 1 978 123 1.75 6 11.2995607897761 180 1 1.75 1 0.115906836102567 0.339648979853791
1 1 979 123 1.75 6 24.7754601818577 90 1 1.75 1 0.103923332500017 0.335713568903884
1 1 980 123 1.75 6 17.3648736018395 0 1 1.75 1 0.139936939679501 0.355697392200909
1 1 981 123 1.75 6 10.0281695674119 135 1 1.75 1 0.151854041863317 0.339713878979182
1 1 982 123 1.75 6 25.6347707583225 270 1 1.75 1 0.119844049800122 0.339743323953826
1 1 983 123 1.75 6 32.5145059934685 225 1 1.75 1 0.119895127816108 0.379656587476347
1 1 984 123 1.75 6 11.6155744486672 45 1 1.75 1 0.139868735508117 0.379668305368341
1 1 985 124 1.75 6 26.7642268845297 225 1 1.75 1 0.119887916804146 0.351736742703451
1 1 986 124 1.75 6 12.8265401528154 90 1 1.75 1 0.123822426372953 0.41166477678189
1 1 987 124 1.75 6 8.57378405662813 0 1 1.75 1 0.155845338169001 0.403613379078706
1 1 988 124 1.75 6 25.1637876893731 270 1 1.75 1 0.103995442638279 0.363667966454614
1 1 989 124 1.75 6 20.7342729216885 180 1 1.75 1 0.14784081205562 0.359643319206498
1 1 990 124 1.75 6 32.5825605095798 135 1 1.75 1 0.122038301299199 0.371667384761622
1 1 991 124 1.75 6 19.9879701995703 45 1 1.75 1 0.117899179206233 0.383616636054285
1 1 992 124 1.75 6 17.4855819460536 315 1 1.75 1 0.131846181857782 0.363472067235307
1 1 993 125 1.75 6 18.0706842725812 90 1 1.75 1 0.139879852487866 0.36769561828396
1 1 994 125 1.75 6 19.3252655940977 0 1 1.75 1 0.131671014305084 0.339600906422675
1 1 995 125 1.75 6 19.8966691731552 315 1 1.75 1 0.127904160814523 0.355695589447805
1 1 996 125 1.75 6 24.252811416106 180 1 1.75 1 0.135860913961096 0.383693853988007
1 1 997 125 1.75 6 11.4855915345545 45 1 1.75 1 0.107903511823679 0.315724337351185
1 1 998 125 1.75 6 25.1028589556199 270 1 1.75 1 0.107905014117023 0.399656936006977
1 1 999 125 1.75 6 20.6191066902679 135 1 1.75 1 0.1358741341528 0.379639461312308
1 1 1000 125 1.75 6 20.8443140193491 225 1 1.75 1 0.135880443790029 0.351684462847516
1 1 1001 126 1.75 6 20.1415900666218 225 1 1.75 1 0.107904713660446 0.351685063762488
1 1 1002 126 1.75 6 10.9384150860705 45 1 1.75 1 0.135885852054344 0.319721642835702
1 1 1003 126 1.75 6 15.4222548749273 315 1 1.75 1 0.111902920521061 0.371680004041991
1 1 1004 126 1.75 6 20.9266012407414 0 1 1.75 1 0.11590052646352 0.335707860185266
1 1 1005 126 1.75 6 34.8695040738793 135 1 1.75 1 0.115902930136144 0.37567911227643
1 1 1006 126 1.75 6 15.454746954577 180 1 1.75 1 0.123893635136483 0.347704283523854
1 1 1007 126 1.75 6 23.8275570424964 90 1 1.75 1 0.11190923015829 0.375668295756441
1 1 1008 126 1.75 6 24.8729623867228 270 1 1.75 1 0.111776126857876 0.363417383711749
1 1 1009 127 1.75 6 15.1543973527418 45 1 1.75 1 0.131897860791014 0.347671833960248
1 1 1010 127 1.75 6 20.8333031120936 315 1 1.75 1 0.135924010333838 0.35165321512477
1 1 1011 127 1.75 6 25.0444312442436 90 1 1.75 1 0.127908968160227 0.339709071635298
1 1 1012 127 1.75 6 16.9087317085451 180 1 1.75 1 0.131885241517466 0.379657188388592
1 1 1013 127 1.75 6 31.1136519732526 225 1 1.75 1 0.11989242368827 0.335671504651145
1 1 1014 127 1.75 6 9.16473424654546 0 1 1.75 1 0.119881006249216 0.35964392012329
1 1 1015 127 1.75 6 28.7528789506949 135 1 1.75 1 0.1558540514784 0.367642136593531
1 1 1016 127 1.75 6 31.3625772404028 270 1 1.75 1 0.11588490260101 0.363678182060085
1 1 1017 128 1.75 6 18.1917153069942 225 1 1.75 1 0.107908018709622 0.347689861492654
1 1 1018 128 1.75 6 27.4611781974312 270 1 1.75 1 0.11603693481311 0.359635807731138
1 1 1019 128 1.75 6 16.6861993534861 315 1 1.75 1 0.131958253036828 0.40759145518723
1 1 1020 128 1.75 6 9.3293691054398 0 1 1.75 1 0.131731707009749 0.423760051102363
1 1 1021 128 1.75 6 28.6086807163468 135 1 1.75 1 0.145703347292965 0.401807921422005
1 1 1022 128 1.75 6 12.5480497353489 45 1 1.75 1 0.103911614599838 0.31568467677198
1 1 1023 128 1.75 6 18.1888175392543 90 1 1.75 1 0.115932375108514 0.331650763377183
1 1 1024 128 1.75 6 19.6688813221733 180 1 1.75 1 0.159868783582169 0.355642107755102
1 1 1025 129 1.75 6 8.08932436906684 315 1 1.75 1 0.147837206548502 0.363551388389169
1 1 1026 129 1.75 6 22.182579654825 90 1 1.75 1 0.131830858452304 0.339674518861102
1 1 1027 129 1.75 6 27.0221857694912 225 1 1.75 1 0.139919212604582 0.347444687012285
1 1 1028 129 1.75 6 16.7882127461423 0 1 1.75 1 0.147872360242673 0.351671843572603
1 1 1029 129 1.75 6 20.2645080169712 270 1 1.75 1 0.123892132843594 0.335711766151235
1 1 1030 129 1.75 6 26.3429966386349 135 1 1.75 1 0.135876237365665 0.339710874392495
1 1 1031 129 1.75 6 12.4482756671609 45 1 1.75 1 0.155869975800215 0.375656277395137
1 1 1032 129 1.75 6 16.3565095238967 180 1 1.75 1 0.175776280689206 0.375739204061119
1 1 1033 130 1.75 6 17.2648002139993 180 1 1.75 1 0.143895786427038 0.451565421023588
1 1 1034 130 1.75 6 8.10962194971227 0 1 1.75 1 0.135888856639667 0.339721690910665
1 1 1035 130 1.75 6 26.2531476824219 315 1 1.75 1 0.123896038810926 0.351690772482925
1 1 1036 130 1.75 6 24.4070732133302 225 1 1.75 1 0.115901728299832 0.355691082561862
1 1 1037 130 1.75 6 25.4288338547719 270 1 1.75 1 0.1238909310091 0.347703983063184
1 1 1038 130 1.75 6 19.3398365284978 45 1 1.75 1 0.107902910904158 0.351694678454805
1 1 1039 130 1.75 6 28.1124160567859 135 1 1.75 1 0.139872040555474 0.311721323146685
1 1 1040 130 1.75 6 27.9116923105562 90 1 1.75 1 0.107911924673317 0.303720402541785
1 1 1041 131 1.75 16 25.4814749183708 0 1 1.75 1 0.127884630988319 0.315726440567687
1 1 1042 131 1.75 16 26.3051253287256 270 1 1.75 1 0.103920027449021 0.375675506765219
1 1 1043 131 1.75 16 26.2924584656556 315 1 1.75 1 0.123876208520414 0.363689899955261
1 1 1044 131 1.75 16 30.0872735841285 135 1 1.75 1 0.135875335987294 0.311742956190756
1 1 1045 131 1.75 16 17.5838653749526 180 1 1.75 1 0.139876547439144 0.339708771178721
1 1 1046 131 1.75 16 25.3496841955084 225 1 1.75 1 0.135873232775793 0.327718657475089
1 1 1047 131 1.75 16 20.8299541333007 45 1 1.75 1 0.0999149100343857 0.315709013945707
1 1 1048 131 1.75 16 21.592064483329 90 1 1.75 1 0.0999683917207221 0.319692197863787
1 1 1049 132 1.75 16 22.9625473912481 45 1 1.75 1 0.103914919651288 0.391618157579614
1 1 1050 132 1.75 16 17.472275770166 315 1 1.75 1 0.115903831513151 0.343673627098724
1 1 1051 132 1.75 16 23.0507653524071 270 1 1.75 1 0.0919043747430806 0.411638035935539
1 1 1052 132 1.75 16 7.11900081487373 0 1 1.75 1 0.0999185155401392 0.355681467872273
1 1 1053 132 1.75 16 29.9288677695678 135 1 1.75 1 0.13985611623184 0.319726149719372
1 1 1054 132 1.75 16 34.1645349898103 225 1 1.75 1 0.127723284545027 0.327827724068356
1 1 1055 132 1.75 16 14.2382309191816 180 1 1.75 1 0.115888808566069 0.327649551926697
1 1 1056 132 1.75 16 27.5421558602143 90 1 1.75 1 0.0918785352732812 0.291779564105127
1 1 1057 133 1.75 16 10.5352086092794 0 1 1.75 1 0.135875636448873 0.287741396206911
1 1 1058 133 1.75 16 22.5634897344338 270 1 1.75 1 0.0939607155969497 0.339493642590696
1 1 1059 133 1.75 16 13.2000039093945 135 1 1.75 1 0.135876537823606 0.283776540287818
1 1 1060 133 1.75 16 28.676959497374 225 1 1.75 1 0.115803177773614 0.319505312414094
1 1 1061 133 1.75 16 20.2773207988883 90 1 1.75 1 0.091924205030864 0.287661474135348
1 1 1062 133 1.75 16 15.4174705742395 180 1 1.75 1 0.131934216322406 0.307729726385332
1 1 1063 133 1.75 16 11.7522052013179 45 1 1.75 1 0.0959034829802476 0.271778915115192
1 1 1064 133 1.75 16 1.53075389821919 315 1 1.75 1 0.119908948927787 0.287734786111741
1 1 1065 134 1.75 16 28.197868265296 90 1 1.75 1 0.107907417790102 0.311730336917208
1 1 1066 134 1.75 16 16.6640949029822 135 1 1.75 1 0.127892442917982 0.295749227367651
1 1 1067 134 1.75 16 28.3396776195741 270 1 1.75 1 0.127884630986046 0.307743847953134
1 1 1068 134 1.75 16 18.568558174129 315 1 1.75 1 0.111910431996421 0.323727962089379
1 1 1069 134 1.75 16 27.1588389805358 225 1 1.75 1 0.107906516414005 0.291750119131848
1 1 1070 134 1.75 16 17.825042636871 180 1 1.75 1 0.139882256157307 0.327716854722894
1 1 1071 134 1.75 16 25.5810484064817 0 1 1.75 1 0.115900226004214 0.327697024435565
1 1 1072 134 1.75 16 13.9261697396898 45 1 1.75 1 0.107900507237446 0.443624291744982
1 1 1073 135 1.75 16 14.081109598732 90 1 1.75 1 0.119900235619752 0.339713578516239
1 1 1074 135 1.75 16 6.89150474173618 315 1 1.75 1 0.119776747002561 0.355421570906401
1 1 1075 135 1.75 16 5.48438890031519 0 1 1.75 1 0.107928449914652 0.375689327883265
1 1 1076 135 1.75 16 9.55677696556416 45 1 1.75 1 0.0999046944316433 0.383697159039912
1 1 1077 135 1.75 16 36.4446992505229 225 1 1.75 1 0.107903511823224 0.36768390038651
1 1 1078 135 1.75 16 22.5863579547235 180 1 1.75 1 0.127887635575007 0.343708179876558
1 1 1079 135 1.75 16 21.129608849693 135 1 1.75 1 0.127893945212691 0.351679054587294
1 1 1080 135 1.75 16 25.2698137000338 270 1 1.75 1 0.111902319603814 0.423620037247474
1 1 1081 136 1.75 16 21.3000847628108 90 1 1.75 1 0.107909220542751 0.379660793896619
1 1 1082 136 1.75 16 9.07309477369557 315 1 1.75 1 0.155862464325764 0.419616722577757
1 1 1083 136 1.75 16 13.4872793451778 180 1 1.75 1 0.135848294685275 0.339743924871073
1 1 1084 136 1.75 16 5.59758757230855 0 1 1.75 1 0.115894517284687 0.347646895871094
1 1 1085 136 1.75 16 10.1170174674255 45 1 1.75 1 0.131888546567097 0.359597649447096
1 1 1086 136 1.75 16 20.7969394149522 135 1 1.75 1 0.135862716713746 0.379673713630382
1 1 1087 136 1.75 16 29.4925225828763 225 1 1.75 1 0.151873872151555 0.395460726714646
1 1 1088 136 1.75 16 17.8770682869602 270 1 1.75 1 0.127896649342802 0.387664719090026
1 1 1089 137 1.75 16 22.0479156192501 225 1 1.75 1 0.135947446131922 0.395662935567543
1 1 1090 137 1.75 16 20.8178658989247 180 1 1.75 1 0.151684282574934 0.351524919163239
1 1 1091 137 1.75 16 13.1518323643559 135 1 1.75 1 0.183863433008355 0.319742674959343
1 1 1092 137 1.75 16 7.46523012717358 315 1 1.75 1 0.143862435486426 0.367494310812162
1 1 1093 137 1.75 16 2.45384767469483 45 1 1.75 1 0.115894817744447 0.343600916037303
1 1 1094 137 1.75 16 5.09527444002759 0 1 1.75 1 0.143873552464811 0.395667742910064
1 1 1095 137 1.75 16 14.9599622349906 270 1 1.75 1 0.135872932316488 0.407645838253757
1 1 1096 137 1.75 16 14.8978011499113 90 1 1.75 1 0.155870276261339 0.39965513325069
1 1 1097 138 1.75 16 4.74985596497493 45 1 1.75 1 0.147877768504259 0.503563743260202
1 1 1098 138 1.75 16 14.2750501458955 90 1 1.75 1 0.123917972312483 0.375673704013934
1 1 1099 138 1.75 16 20.0010859755685 270 1 1.75 1 0.163866089064868 0.403638918082379
1 1 1100 138 1.75 16 7.55696463102968 180 1 1.75 1 0.131883739223213 0.351709701397795
1 1 1101 138 1.75 16 4.93422306885392 0 1 1.75 1 0.147867552900607 0.451613794909008
1 1 1102 138 1.75 16 13.5195366782847 315 1 1.75 1 0.131881636010348 0.419629642315613
1 1 1103 138 1.75 16 28.6908811168933 225 1 1.75 1 0.135889758016674 0.403644326345784
1 1 1104 138 1.75 16 29.8487619309112 135 1 1.75 1 0.15586066157357 0.411650655210906
1 1 1105 139 1.75 16 19.495317252923 90 1 1.75 1 0.127891541540976 0.35569829357064
1 1 1106 139 1.75 16 17.4451459475992 270 1 1.75 1 0.139741340925866 0.367348588230925
1 1 1107 139 1.75 16 10.2720035341273 135 1 1.75 1 0.743316441535171 0.371637038414519
1 1 1108 139 1.75 16 7.101342221148 315 1 1.75 1 0.131886743812174 0.463610819166206
1 1 1109 139 1.75 16 10.2120153790802 0 1 1.75 1 0.139882256156852 0.359687186208248
1 1 1110 139 1.75 16 3.5519514924862 180 1 1.75 1 0.127886433740059 0.307734233267183
1 1 1111 139 1.75 16 5.93869917118078 45 1 1.75 1 0.0878974545730671 0.375684220076437
1 1 1112 139 1.75 16 26.5624461248285 225 1 1.75 1 0.119892123228965 0.3676869049782
1 1 1113 140 1.75 16 26.3342708968255 270 1 1.75 1 0.111908028324251 0.351659224298146
1 1 1114 140 1.75 16 3.21742627337803 0 1 1.75 1 0.127899353474731 0.36766557239298
1 1 1115 140 1.75 16 24.7797597108646 225 1 1.75 1 0.127891842000281 0.375550816318992
1 1 1116 140 1.75 16 8.88998286374931 315 1 1.75 1 0.159859769811192 0.515481446360354
1 1 1117 140 1.75 16 15.9552673046401 135 1 1.75 1 0.139887363960042 0.407617895571093
1 1 1118 140 1.75 16 4.93780129902301 180 1 1.75 1 0.131887044271934 0.343704574368076
1 1 1119 140 1.75 16 14.1276451207017 90 1 1.75 1 0.109753136940981 0.353787675296189
1 1 1120 140 1.75 16 7.89313954277471 45 1 1.75 1 0.0998908733204189 0.339695250527257
1 1 1121 141 1.75 16 16.7366757319142 270 1 1.75 1 0.0978976288379272 0.36364513157514
1 1 1122 141 1.75 16 8.18445108398259 315 1 1.75 1 0.139820662078819 0.315554578065075
1 1 1123 141 1.75 16 25.1548712680573 225 1 1.75 1 0.103865043466158 0.34764659540906
1 1 1124 141 1.75 16 16.0597218405695 180 1 1.75 1 0.155884397829595 0.355517116844112
1 1 1125 141 1.75 16 4.27326729007086 45 1 1.75 1 0.0919248059481106 0.32763663219157
1 1 1126 141 1.75 16 7.26081249579897 135 1 1.75 1 0.131841074054591 0.323748393293954
1 1 1127 141 1.75 16 10.2049602969244 0 1 1.75 1 0.127884630986955 0.335695541372388
1 1 1128 141 1.75 16 11.6583611263618 90 1 1.75 1 0.119898432865739 0.363693505457832
1 1 1129 142 1.75 16 10.7879709668204 180 1 1.75 1 0.135870528647047 0.319717736872462
1 1 1130 142 1.75 16 24.1334541039747 135 1 1.75 1 0.127903559899096 0.339704264295506
1 1 1131 142 1.75 16 23.2334315691155 90 1 1.75 1 0.115903831512696 0.371675797615808
1 1 1132 142 1.75 16 20.9179682255643 270 1 1.75 1 0.123892132845867 0.355690782098009
1 1 1133 142 1.75 16 6.29785360735802 45 1 1.75 1 0.127888236492254 0.363680285269311
1 1 1134 142 1.75 16 8.27405431514843 0 1 1.75 1 0.139875646062592 0.363691402250879
1 1 1135 142 1.75 16 4.34279336513816 315 1 1.75 1 0.131884941058161 0.395641002066895
1 1 1136 142 1.75 16 19.2307725976774 225 1 1.75 1 0.123887025043587 0.387667723684444
1 1 1137 143 1.75 16 4.3754738673008 315 1 1.75 1 0.139870237799641 0.351664031645214
1 1 1138 143 1.75 16 12.9583494475707 180 1 1.75 1 0.14384771299865 0.371675797610806
1 1 1139 143 1.75 16 14.5991202840946 90 1 1.75 1 0.0999064971842927 0.359738865141935
1 1 1140 143 1.75 16 12.1581211587439 135 1 1.75 1 0.159864577153712 0.331705146440981
1 1 1141 143 1.75 16 12.5411917558965 45 1 1.75 1 0.0919202990630765 0.307733632350391
1 1 1142 143 1.75 16 23.0942371849173 270 1 1.75 1 0.107889991173124 0.407637425408211
1 1 1143 143 1.75 16 12.9553091261049 0 1 1.75 1 0.151867862972267 0.403634411202802
1 1 1144 143 1.75 16 18.0122589325249 225 1 1.75 1 0.135884349755543 0.371677600367093
1 1 1145 144 1.75 16 4.2434599619022 315 1 1.75 1 0.147779818898016 0.327761022183495
1 1 1146 144 1.75 16 18.5959430825193 90 1 1.75 1 0.143830286378943 0.363676379302433
1 1 1147 144 1.75 16 12.0063117059183 135 1 1.75 1 0.163842052350901 0.375664089326619
1 1 1148 144 1.75 16 5.12896583046116 0 1 1.75 1 0.135868124973058 0.375664990707719
1 1 1149 144 1.75 16 9.6265564305413 180 1 1.75 1 0.139881054325087 0.363649337996321
1 1 1150 144 1.75 16 15.5112781586888 225 1 1.75 1 0.103896591653665 0.331632435378651
1 1 1151 144 1.75 16 13.1885857338028 270 1 1.75 1 0.119896029193114 0.303713491987764
1 1 1152 144 1.75 16 8.64552624948833 45 1 1.75 1 0.119913455814185 0.349781055582298
1 1 1153 145 1.75 16 25.4218256255215 135 1 1.75 1 0.143746758799352 0.32970949828632
1 1 1154 145 1.75 16 7.10495943060515 180 1 1.75 1 0.12379538507048 0.355402041075649
1 1 1155 145 1.75 16 22.623371575623 225 1 1.75 1 0.127966355811623 0.351732235818872
1 1 1156 145 1.75 16 15.1047457631909 270 1 1.75 1 0.143915616712547 0.359503906265672
1 1 1157 145 1.75 16 -2.49834269508705 315 1 1.75 1 0.15584473725221 0.335552222461502
1 1 1158 145 1.75 16 11.9192225856294 90 1 1.75 1 0.123875908060654 0.371687515514168
1 1 1159 145 1.75 16 11.0010533771694 0 1 1.75 1 0.171854390394401 0.303749246597363
1 1 1160 145 1.75 16 3.48292428318826 45 1 1.75 1 0.119893325064368 0.30774204519912
1 1 1161 146 1.75 16 15.8896087425443 315 1 1.75 1 0.135879542412567 0.355692284394991
1 1 1162 146 1.75 16 11.907229159304 180 1 1.75 1 0.167852878486883 0.431608338574733
1 1 1163 146 1.75 16 14.5725340188987 135 1 1.75 1 0.139887363957769 0.423632055602411
1 1 1164 146 1.75 16 24.1375549723527 225 1 1.75 1 0.143877458428506 0.383661704888254
1 1 1165 146 1.75 16 21.2276444212665 270 1 1.75 1 0.115902028759137 0.411651256128152
1 1 1166 146 1.75 16 15.2915730805627 90 1 1.75 1 0.123900545692322 0.375665291168843
1 1 1167 146 1.75 16 5.81497767564508 45 1 1.75 1 0.135884049296237 0.391662024573179
1 1 1168 146 1.75 16 15.9109995146535 0 1 1.75 1 0.15986427669759 0.347695570213091
1 1 1169 147 1.75 16 15.652124040366 90 1 1.75 1 0.131880734632432 0.415637745093591
1 1 1170 147 1.75 16 12.8198113718825 135 1 1.75 1 0.175675326493547 0.343307668131274
1 1 1171 147 1.75 16 7.72668416901197 45 1 1.75 1 0.603439593633993 0.355692885310873
1 1 1172 147 1.75 16 5.08119244382233 180 1 1.75 1 0.119898432867558 0.339692846853268
1 1 1173 147 1.75 16 10.8280540521103 225 1 1.75 1 0.131849486906049 0.343741530813986
1 1 1174 147 1.75 16 8.20878208745222 315 1 1.75 1 0.135881345165672 0.319729755231037
1 1 1175 147 1.75 16 17.2423613513353 270 1 1.75 1 0.119892123228965 0.335712667527332
1 1 1176 147 1.75 16 5.90589338806907 0 1 1.75 1 0.111903821897158 0.347694067919292
1 1 1177 148 1.75 16 NaN 270 1 1.75 1 NaN NaN
1 1 1178 148 1.75 16 12.4100830761298 90 1 1.75 1 0.139880753862599 0.343588597221697
1 1 1179 148 1.75 16 22.6554227615619 225 1 1.75 1 0.107851231971836 0.367721157292635
1 1 1180 148 1.75 16 16.6961583454148 180 1 1.75 1 0.143854323093819 0.319724647426483
1 1 1181 148 1.75 16 8.25690916148 45 1 1.75 1 0.12788943832993 0.323707831344564
1 1 1182 148 1.75 16 3.83913274223693 0 1 1.75 1 0.131876528210341 0.363484386050914
1 1 1183 148 1.75 16 9.77624822778194 135 1 1.75 1 0.139853412102639 0.371651760902296
1 1 1184 148 1.75 16 9.06589748983481 315 1 1.75 1 0.131820943307503 0.361751038535203
1 1 1185 149 1.75 16 24.1816359317423 90 1 1.75 1 0.115863870478734 0.339525190775475
1 1 1186 149 1.75 16 23.4719678657137 270 1 1.75 1 0.119841646130226 0.367626512735569
1 1 1187 149 1.75 16 2.61702085989276 0 1 1.75 1 0.1398843593729 0.335604802775833
1 1 1188 149 1.75 16 15.5389870242257 315 1 1.75 1 0.131881936470108 0.407635322192618
1 1 1189 149 1.75 16 5.98264835073833 180 1 1.75 1 0.135880744249789 0.359670360503515
1 1 1190 149 1.75 16 14.6666545135353 225 1 1.75 1 0.119895127816108 0.311734843803606
1 1 1191 149 1.75 16 20.3117578676906 135 1 1.75 1 0.151872670316152 0.355700697244629
1 1 1192 149 1.75 16 12.9811290171596 45 1 1.75 1 0.107912225132168 0.303733923193704
1 1 1193 150 1.75 16 19.9890365111947 270 1 1.75 1 0.115903831510423 0.359681477487356
1 1 1194 150 1.75 16 11.0857602088921 135 1 1.75 1 0.135885852050706 0.323719549241105
1 1 1195 150 1.75 16 15.5917706383963 180 1 1.75 1 0.139865130001454 0.311730637375149
1 1 1196 150 1.75 16 -11.6825862400128 0 1 1.75 1 0.147857938215111 0.311742655730995
1 1 1197 150 1.75 16 15.1946454360281 90 1 1.75 1 0.111901117766593 0.303741134210668
1 1 1198 150 1.75 16 10.2686100905789 315 1 1.75 1 0.147878068959471 0.39963980984794
1 1 1199 150 1.75 16 23.182463122616 225 1 1.75 1 0.131862106181416 0.355655027492048
1 1 1200 150 1.75 16 10.3096470483655 45 1 1.75 1 0.135863317631902 0.319751688727138
1 1 1201 151 1.75 16 14.9545784329705 315 1 1.75 1 0.0959176045489585 0.363672473333281
1 1 1202 151 1.75 16 21.5185577334915 225 1 1.75 1 0.11596362283899 0.343591902274966
1 1 1203 151 1.75 16 17.8609917874861 270 1 1.75 1 0.103911915059143 0.291733593890513
1 1 1204 151 1.75 16 12.8721181712924 0 1 1.75 1 0.147862745557177 0.371676398530326
1 1 1205 151 1.75 16 22.5777284346397 135 1 1.75 1 0.14787356207853 0.303728815393697
1 1 1206 151 1.75 16 19.1560598374773 90 1 1.75 1 0.107905314577238 0.31572013092682
1 1 1207 151 1.75 16 13.8102156265409 180 1 1.75 1 0.139882556617067 0.307733031430416
1 1 1208 151 1.75 16 15.7754217380044 45 1 1.75 1 0.123894236057367 0.315739660756662
1 1 1209 152 1.75 16 10.9533341446427 180 1 1.75 1 0.13586001258318 0.311739651141579
1 1 1210 152 1.75 16 20.8928333511821 270 1 1.75 1 0.119895728736537 0.303732120438781
1 1 1211 152 1.75 16 12.8012818595313 45 1 1.75 1 0.131878631422296 0.315727942857393
1 1 1212 152 1.75 16 20.4813043342901 90 1 1.75 1 0.0999176141635871 0.299739922756089
1 1 1213 152 1.75 16 23.6882916320377 135 1 1.75 1 0.123896940184295 0.347691063329421
1 1 1214 152 1.75 16 5.45322861075942 0 1 1.75 1 0.139885561207848 0.3077351346451
1 1 1215 152 1.75 16 9.54074576136151 315 1 1.75 1 0.163862483557295 0.287756419155357
1 1 1216 152 1.75 16 23.9406155927132 225 1 1.75 1 0.131842876811334 0.347484047136732
1 1 1217 153 1.75 16 20.5666233657408 315 1 1.75 1 0.135854904783173 0.347724113808908
1 1 1218 153 1.75 16 9.1853824724816 0 1 1.75 1 0.147845919856991 0.37168030449493
1 1 1219 153 1.75 16 20.4840508673954 270 1 1.75 1 0.135899673159656 0.319711126775474
1 1 1220 153 1.75 16 27.3045509569465 90 1 1.75 1 0.135866923139019 0.359695899518101
1 1 1221 153 1.75 16 14.5249744152387 180 1 1.75 1 0.143922527269297 0.343704874827836
1 1 1222 153 1.75 16 32.445149906646 135 1 1.75 1 0.139882857078646 0.367686904975926
1 1 1223 153 1.75 16 14.6125581952748 45 1 1.75 1 0.143957981421408 0.331709052408314
1 1 1224 153 1.75 16 29.1022106270863 225 1 1.75 1 0.127873213549719 0.355679364662592
1 1 1225 154 1.75 16 7.33078575083511 0 1 1.75 1 0.132030062718513 0.359678472900214
1 1 1226 154 1.75 16 25.0774330937552 225 1 1.75 1 0.155860361116083 0.359664952247385
1 1 1227 154 1.75 16 0.614766481297067 315 1 1.75 1 0.187832495352268 0.367568223705803
1 1 1228 154 1.75 16 21.4110123109366 270 1 1.75 1 0.107892695300961 0.323715342813102
1 1 1229 154 1.75 16 13.8113408161588 180 1 1.75 1 0.175778383902525 0.367668276527183
1 1 1230 154 1.75 16 15.8333483556865 135 1 1.75 1 0.147869656113471 0.397524879498178
1 1 1231 154 1.75 16 11.6645321303351 45 1 1.75 1 0.131885241517921 0.375644859958356
1 1 1232 154 1.75 16 7.59723280103067 90 1 1.75 1 0.155855854232414 0.363642727900242
1 1 1233 155 1.75 16 20.6648289644111 135 1 1.75 1 0.159861572564751 0.343527604066367
1 1 1234 155 1.75 16 3.17464685087533 45 1 1.75 1 0.119926375547038 0.343524299013552
1 1 1235 155 1.75 16 16.9970376781176 270 1 1.75 1 0.111895709507735 0.371684510922478
1 1 1236 155 1.75 16 28.5228013609923 225 1 1.75 1 0.127907165405759 0.431615549586695
1 1 1237 155 1.75 16 8.98667862433012 0 1 1.75 1 0.135881044706821 0.371669487974032
1 1 1238 155 1.75 16 7.45906166353656 180 1 1.75 1 0.123894836977342 0.335707259267565
1 1 1239 155 1.75 16 12.6973776299839 315 1 1.75 1 0.151864557926274 0.363684491690492
1 1 1240 155 1.75 16 18.341803027605 90 1 1.75 1 0.123892733761295 0.355700396787597
1 1 1241 156 1.75 16 9.80912393425153 180 1 1.75 1 0.135869026350065 0.431631473911693
1 1 1242 156 1.75 16 5.53375696794997 0 1 1.75 1 0.203822017748735 0.391669235593781
1 1 1243 156 1.75 16 6.55935144540237 45 1 1.75 1 0.111908328780828 0.339716282649533
1 1 1244 156 1.75 16 16.7538082083748 315 1 1.75 1 0.139876246982567 0.371683008628679
1 1 1245 156 1.75 16 20.8271504301902 270 1 1.75 1 0.127899954390614 0.323726159337184
1 1 1246 156 1.75 16 15.2860143671815 225 1 1.75 1 0.107902610446217 0.371678201282975
1 1 1247 156 1.75 16 14.6152378681407 90 1 1.75 1 0.119895428278596 0.335709963395857
1 1 1248 156 1.75 16 9.02569089127197 135 1 1.75 1 0.135878340579893 0.375674905849337
1 1 1249 157 1.75 16 11.6755096888376 90 1 1.75 1 0.10782268837329 0.467318782708844
1 1 1250 157 1.75 16 12.9473905340135 45 1 1.75 1 0.0999043939727926 0.383673723243646
1 1 1251 157 1.75 16 1.11675031787947 180 1 1.75 1 0.12790476173268 0.343690452797546
1 1 1252 157 1.75 16 18.0085654256966 135 1 1.75 1 0.155862764786889 0.371688416884808
1 1 1253 157 1.75 16 19.0971201697022 225 1 1.75 1 0.119896630112635 0.391661724119331
1 1 1254 157 1.75 16 8.84132398781121 0 1 1.75 1 0.107893596678423 0.359643920122835
1 1 1255 157 1.75 16 16.0496909211752 315 1 1.75 1 0.119903240210533 0.391660221824623
1 1 1256 157 1.75 16 16.8856651256828 270 1 1.75 1 0.0959194073025174 0.323667870304689
1 1 1257 158 1.75 16 7.84080755970046 135 1 1.75 1 0.147772908339448 0.363731663742328
1 1 1258 158 1.75 16 10.0170203400943 180 1 1.75 1 0.119896029194933 0.335647768405579
1 1 1259 158 1.75 16 3.71022361589106 45 1 1.75 1 0.123975960882035 0.367668276525819
1 1 1260 158 1.75 16 14.6907998527555 315 1 1.75 1 0.135859712122965 0.387656005783356
1 1 1261 158 1.75 16 8.37906337395236 0 1 1.75 1 0.147872961161738 0.455591570568686
1 1 1262 158 1.75 16 18.086655145532 225 1 1.75 1 0.109932510916224 0.359598250367981
1 1 1263 158 1.75 16 14.1690522152713 90 1 1.75 1 0.111893906751448 0.353552415958802
1 1 1264 158 1.75 16 22.535189211733 270 1 1.75 1 0.101900042126545 0.33565618124976
1 1 1265 159 1.75 16 14.6157124575433 90 1 1.75 1 0.119895728737902 0.331676602841981
1 1 1266 159 1.75 16 9.4425042748189 135 1 1.75 1 0.139839891450265 0.355579612300517
1 1 1267 159 1.75 16 23.2787843260977 225 1 1.75 1 0.11997144438692 0.327528466977128
1 1 1268 159 1.75 16 5.69460258740178 0 1 1.75 1 0.147874763916207 0.37167189164893
1 1 1269 159 1.75 16 19.0748095751229 270 1 1.75 1 0.123893334677632 0.331747811606419
1 1 1270 159 1.75 16 2.33467825245322 315 1 1.75 1 0.147883176764026 0.34769737296574
1 1 1271 159 1.75 16 9.56084677720718 45 1 1.75 1 0.131887344732149 0.335708761559999
1 1 1272 159 1.75 16 0.649425871653747 180 1 1.75 1 0.131881636011258 0.32372225337258
1 1 1273 160 1.75 16 16.5807839203069 135 1 1.75 1 0.147877768501985 0.375647864549592
1 1 1274 160 1.75 16 20.5069513607508 270 1 1.75 1 0.139882556617522 0.359689589876325
1 1 1275 160 1.75 16 17.8499239027026 225 1 1.75 1 0.115891512695271 0.347695570215819
1 1 1276 160 1.75 16 4.15071848559815 180 1 1.75 1 0.139883758452925 0.319718337790619
1 1 1277 160 1.75 16 10.8090294346222 315 1 1.75 1 0.143880463019741 0.33570245192368
1 1 1278 160 1.75 16 18.4162363962975 90 1 1.75 1 0.135877739659463 0.319724046505598
1 1 1279 160 1.75 16 -3.5191609957082 0 1 1.75 1 0.147862745556267 0.351696481202907
1 1 1280 160 1.75 16 2.92360467570855 45 1 1.75 1 0.107907417789647 0.355692885311782
1 1 1281 161 1.75 16 13.564231535227 225 1 1.75 1 0.115881898011139 0.343515585705518
1 1 1282 161 1.75 16 3.0677849843039 315 1 1.75 1 0.135848294684365 0.343687448208129
1 1 1283 161 1.75 16 12.9104119274972 45 1 1.75 1 0.107917933852605 0.331652265669163
1 1 1284 161 1.75 16 19.9039972031288 0 1 1.75 1 0.155865168457694 0.347691964710066
1 1 1285 161 1.75 16 -3.41732091289317 180 1 1.75 1 0.11989452689977 0.331712958372009
1 1 1286 161 1.75 16 14.8054820090911 135 1 1.75 1 0.14785763775717 0.367684200848544
1 1 1287 161 1.75 16 15.5820411400367 90 1 1.75 1 0.151998262143934 0.303708083727543
1 1 1288 161 1.75 16 18.5713337402741 270 1 1.75 1 0.155842634038891 0.351697082123792
1 1 1289 162 1.75 16 7.50197351686314 45 1 1.75 1 0.131890950235629 0.319715633658689
1 1 1290 162 1.75 16 19.8701830912392 225 1 1.75 1 0.159851957880164 0.343678734902824
1 1 1291 162 1.75 16 13.0354943442738 135 1 1.75 1 0.147849825823414 0.371642146213617
1 1 1292 162 1.75 16 -4.48651385366277 0 1 1.75 1 0.127887936031584 0.323688902430149
1 1 1293 162 1.75 16 21.3708013017945 270 1 1.75 1 0.1238930342206 0.335710864774683
1 1 1294 162 1.75 16 10.1142162432526 315 1 1.75 1 0.12788433052765 0.359647826091532
1 1 1295 162 1.75 16 12.8012867668753 90 1 1.75 1 0.12979554972253 0.409686855703967
1 1 1296 162 1.75 16 9.7091816813617 180 1 1.75 1 0.815277254479042 0.33172287351681
1 1 1297 163 1.75 16 18.6381826378958 270 1 1.75 1 0.113873330124079 0.381382423515788
1 1 1298 163 1.75 16 18.6804050791191 225 1 1.75 1 0.10392904121727 0.395657527304138
1 1 1299 163 1.75 16 10.954690566624 135 1 1.75 1 0.143719116577813 0.363508723222822
1 1 1300 163 1.75 16 12.6924319263085 90 1 1.75 1 0.107895098974041 0.375690529712756
1 1 1301 163 1.75 16 8.62826870270784 180 1 1.75 1 0.119897231028517 0.391665029167143
1 1 1302 163 1.75 16 12.6598115672318 45 1 1.75 1 0.0799043458978304 0.343730714293997
1 1 1303 163 1.75 16 6.20189901369989 0 1 1.75 1 0.119892423688725 0.347697973884806
1 1 1304 163 1.75 16 16.5660992724848 315 1 1.75 1 0.115902329216624 0.379668906286497
1 1 1305 164 1.75 16 16.2276216204042 225 1 1.75 1 0.123895437890496 0.355700997704389
1 1 1306 164 1.75 16 -0.778479293347919 0 1 1.75 1 0.131889147485708 0.363682989399877
1 1 1307 164 1.75 16 9.63556639750654 90 1 1.75 1 0.115907737478665 0.359686585289182
1 1 1308 164 1.75 16 15.0995944248696 315 1 1.75 1 0.115885803978017 0.355683270628106
1 1 1309 164 1.75 16 6.1112539655188 45 1 1.75 1 0.0879205899091176 0.327713850134842
1 1 1310 164 1.75 16 13.1174460710364 270 1 1.75 1 0.11989452689977 0.339706968422888
1 1 1311 164 1.75 16 11.0422192981739 180 1 1.75 1 0.123887625959014 0.331703644145819
1 1 1312 164 1.75 16 16.8701084089792 135 1 1.75 1 0.139810446475622 0.339551931622736
1 1 1313 165 1.75 16 3.7306909339962 0 1 1.75 1 0.123936600764409 0.403681282793059
1 1 1314 165 1.75 16 0.0228042555459211 180 1 1.75 1 0.115938684747107 0.34367633122838
1 1 1315 165 1.75 16 7.12689358485056 90 1 1.75 1 0.123893935598517 0.439604752300511
1 1 1316 165 1.75 16 4.70022134274603 45 1 1.75 1 0.123872603012842 0.419623032218169
1 1 1317 165 1.75 16 18.1891734364491 270 1 1.75 1 0.0919196981458299 0.359686284831696
1 1 1318 165 1.75 16 10.0504468507293 315 1 1.75 1 0.13187172086873 0.339611722946756
1 1 1319 165 1.75 16 9.00666008902675 135 1 1.75 1 0.139866331832764 0.367630118241777
1 1 1320 165 1.75 16 13.5971672356821 225 1 1.75 1 0.151860651960305 0.343676932147446
1 1 1321 166 1.75 16 4.85920517091637 45 1 1.75 1 0.10391281643615 0.323659757915721
1 1 1322 166 1.75 16 3.47295606558551 0 1 1.75 1 0.131740119862116 0.439645314256722
1 1 1323 166 1.75 16 24.5045835972469 225 1 1.75 1 0.107970814622604 0.367673083871523
1 1 1324 166 1.75 16 5.33873836681244 315 1 1.75 1 0.115898122794533 0.33569614228918
1 1 1325 166 1.75 16 17.0526339331854 270 1 1.75 1 0.0998998870873038 0.351615657754792
1 1 1326 166 1.75 16 6.95137612730974 135 1 1.75 1 0.124017724673195 0.349686411022049
1 1 1327 166 1.75 16 9.30261563934017 180 1 1.75 1 0.123844660336545 0.363423993808283
1 1 1328 166 1.75 16 11.9174041377177 90 1 1.75 1 0.123858481445041 0.463551929217374
1 1 1329 167 1.75 16 8.70978719253254 135 1 1.75 1 0.115908338396366 0.343490948072031
1 1 1330 167 1.75 16 16.7315935717673 270 1 1.75 1 0.119897231032155 0.359694397221119
1 1 1331 167 1.75 16 15.259195896551 90 1 1.75 1 0.107921539358813 0.355664942631392
1 1 1332 167 1.75 16 8.45926919420394 45 1 1.75 1 0.0919208999821421 0.327703634532554
1 1 1333 167 1.75 16 18.684120610154 225 1 1.75 1 0.119903240209169 0.359687787126859
1 1 1334 167 1.75 16 8.47241238856805 315 1 1.75 1 0.127892442918892 0.375673704016208
1 1 1335 167 1.75 16 -5.33832498389542 180 1 1.75 1 0.115897221418436 0.339712376686748
1 1 1336 167 1.75 16 -1.86060489692372 0 1 1.75 1 0.119909549844124 0.351693777078708
1 1 1337 168 1.75 16 7.59802904013477 135 1 1.75 1 0.131888847025039 0.371686013216276
1 1 1338 168 1.75 16 5.9039187214494 45 1 1.75 1 0.0999110040661435 0.299748936527976
1 1 1339 168 1.75 16 7.76305092929431 0 1 1.75 1 0.115903831512242 0.387667723679442
1 1 1340 168 1.75 16 12.3052694943351 90 1 1.75 1 0.135883748836932 0.343702471154302
1 1 1341 168 1.75 16 4.88096267368866 315 1 1.75 1 0.15187447307153 0.391652109435199
1 1 1342 168 1.75 16 18.5115684843078 270 1 1.75 1 0.115885803978472 0.323708131799776
1 1 1343 168 1.75 16 15.0290533311259 225 1 1.75 1 0.111898714096242 0.359693195389355
1 1 1344 168 1.75 16 12.3632866930727 180 1 1.75 1 0.111927858611125 0.379568553008539
1 1 1345 169 1.75 16 15.7768957015882 90 1 1.75 1 0.131885541977681 0.391650006218242
1 1 1346 169 1.75 16 17.1191664460986 315 1 1.75 1 0.131880133715185 0.339698255114854
1 1 1347 169 1.75 16 8.12735290857953 45 1 1.75 1 0.103892084770905 0.319739069454045
1 1 1348 169 1.75 16 17.9154805709766 135 1 1.75 1 0.123890029631184 0.263761168808287
1 1 1349 169 1.75 16 21.9303605831414 270 1 1.75 1 0.107933257258082 0.379647573709008
1 1 1350 169 1.75 16 9.85801882828157 180 1 1.75 1 0.123893034217417 0.335686527601865
1 1 1351 169 1.75 16 5.81295154336336 0 1 1.75 1 0.11190742740564 0.343686847291337
1 1 1352 169 1.75 16 17.9144667973086 225 1 1.75 1 0.107905014116568 0.363641526065749
1 1 1353 170 1.75 16 8.2434189918843 135 1 1.75 1 0.131886743811265 0.323686498758434
1 1 1354 170 1.75 16 2.94377251329206 0 1 1.75 1 0.119869889268102 0.315673559795414
1 1 1355 170 1.75 16 7.72484592158709 180 1 1.75 1 0.131879232339088 0.327517049540347
1 1 1356 170 1.75 16 17.6237029016786 225 1 1.75 1 0.107751780068611 0.34385750796082
1 1 1357 170 1.75 16 4.25306015724329 45 1 1.75 1 0.0959323270340064 0.37564636225261
1 1 1358 170 1.75 16 12.2629073314815 90 1 1.75 1 0.107740362628647 0.269789576597759
1 1 1359 170 1.75 16 21.3876046265276 270 1 1.75 1 0.113979091664987 0.391643997043502
1 1 1360 170 1.75 16 8.33543674309828 315 1 1.75 1 0.127740711160186 0.347780900549424
1 1 1361 171 1.75 16 19.6289670196268 90 1 1.75 1 0.105898549443282 0.393620415823989
1 1 1362 171 1.75 16 14.685796676737 135 1 1.75 1 0.119854265404683 0.339649280312642
1 1 1363 171 1.75 16 12.3508483518859 180 1 1.75 1 0.127819130940225 0.303664216723973
1 1 1364 171 1.75 16 12.666456523693 315 1 1.75 1 0.139847703380838 0.351581405439447
1 1 1365 171 1.75 16 19.5521491624858 225 1 1.75 1 0.103911013682136 0.2877552173195
1 1 1366 171 1.75 16 5.34488156344853 0 1 1.75 1 0.13188494105907 0.323681991875674
1 1 1367 171 1.75 16 23.3331310119333 270 1 1.75 1 0.103883371461052 0.379689938417414
1 1 1368 171 1.75 16 12.4650658736677 45 1 1.75 1 0.119897831947583 0.33571326844276
1 1 1369 172 1.75 16 12.9807250433598 45 1 1.75 1 0.111905023731651 0.311711408000974
1 1 1370 172 1.75 16 16.2785101536732 90 1 1.75 1 0.107906516412186 0.375679713190948
1 1 1371 172 1.75 16 21.4541916743449 0 1 1.75 1 0.151866961598898 0.351690772486108
1 1 1372 172 1.75 16 13.6310030650702 315 1 1.75 1 0.12389694018475 0.335706357890103
1 1 1373 172 1.75 16 22.924068047395 225 1 1.75 1 0.135877739659918 0.39165841906879
1 1 1374 172 1.75 16 11.3661138263308 180 1 1.75 1 0.155864868000208 0.327719258394609
1 1 1375 172 1.75 16 19.9459055625144 135 1 1.75 1 0.127896348884406 0.327715352428186
1 1 1376 172 1.75 16 16.5914158006725 270 1 1.75 1 0.0999128068192476 0.451600274259818
1 1 1377 173 1.75 16 20.6957619840523 135 1 1.75 1 0.13974975377505 0.391532827242827
1 1 1378 173 1.75 16 18.3184323490577 180 1 1.75 1 0.131856697920284 0.347659214684427
1 1 1379 173 1.75 16 19.0715900189523 225 1 1.75 1 0.111901418228626 0.327730375377996
1 1 1380 173 1.75 16 14.5012927170176 270 1 1.75 1 0.119878302116831 0.303786503504853
1 1 1381 173 1.75 16 8.49471057612874 315 1 1.75 1 0.119897831948037 0.359685383455144
1 1 1382 173 1.75 16 11.884109877379 0 1 1.75 1 0.131884039683428 0.355700997708482
1 1 1383 173 1.75 16 8.71805742386621 45 1 1.75 1 0.107910121921122 0.363667365535093
1 1 1384 173 1.75 16 15.5126729560345 90 1 1.75 1 0.119893925982979 0.335697043663458
1 1 1385 174 1.75 16 2.884479484425 45 1 1.75 1 0.0879226931210724 0.335701250091461
1 1 1386 174 1.75 16 22.6311430589052 225 1 1.75 1 0.123881316322695 0.335711766152599
1 1 1387 174 1.75 16 15.6222816513771 90 1 1.75 1 0.0959485518174006 0.319701512088159
1 1 1388 174 1.75 16 12.8528019989993 180 1 1.75 1 0.123862687868495 0.315714722667508
1 1 1389 174 1.75 16 9.54099284621157 135 1 1.75 1 0.127946225063624 0.395641002069169
1 1 1390 174 1.75 16 3.22576626198732 0 1 1.75 1 0.119883409918657 0.299724298894034
1 1 1391 174 1.75 16 11.071188395937 315 1 1.75 1 0.127827243330103 0.347740038133907
1 1 1392 174 1.75 16 24.1074106940699 270 1 1.75 1 0.119865382384432 0.311718619021121
1 1 1393 175 1.75 16 15.4867918100442 135 1 1.75 1 0.144004252095783 0.335684424387182
1 1 1394 175 1.75 16 6.27742469071494 45 1 1.75 1 0.115896019581214 0.329707395075275
1 1 1395 175 1.75 16 20.6355206276818 90 1 1.75 1 0.099826575109546 0.293643611252264
1 1 1396 175 1.75 16 17.0045466476183 315 1 1.75 1 0.12796485351646 0.339654087654253
1 1 1397 175 1.75 16 5.60570523261798 180 1 1.75 1 0.119919464990744 0.327585554178768
1 1 1398 175 1.75 16 23.4759178131468 270 1 1.75 1 0.107918234310546 0.35169588028657
1 1 1399 175 1.75 16 5.69819042728485 0 1 1.75 1 0.151872970775912 0.335767050594768
1 1 1400 175 1.75 16 21.6134701797228 225 1 1.75 1 0.119895428275868 0.363671571960822
1 1 1401 176 1.75 16 9.51351182821139 315 1 1.75 1 0.14387745842896 0.351680857342217
1 1 1402 176 1.75 16 22.6937682617161 270 1 1.75 1 0.119898432868467 0.359684782537443
1 1 1403 176 1.75 16 12.5762170673154 45 1 1.75 1 0.191849931583874 0.455606593508037
1 1 1404 176 1.75 16 6.13935372532503 135 1 1.75 1 0.147866651524964 0.347710292701322
1 1 1405 176 1.75 16 17.6273437882509 225 1 1.75 1 0.0959155013360942 0.351700387171149
1 1 1406 176 1.75 16 3.87075202675195 0 1 1.75 1 0.123894536515763 0.363688698114856
1 1 1407 176 1.75 16 7.1827824695789 180 1 1.75 1 0.12388341953374 0.3596931953889
1 1 1408 176 1.75 16 17.253475345339 90 1 1.75 1 0.119902338832162 0.311723125903427
1 1 1409 177 1.75 16 13.9508637982623 180 1 1.75 1 0.13587653782497 0.33570906201885
1 1 1410 177 1.75 16 17.8188057946337 135 1 1.75 1 0.163854371165598 0.3716763985326
1 1 1411 177 1.75 16 25.2561501499713 270 1 1.75 1 0.127795695143959 0.41526217144019
1 1 1412 177 1.75 16 18.1821987717117 90 1 1.75 1 0.127872312170894 0.379689637949014
1 1 1413 177 1.75 16 5.28511201409842 0 1 1.75 1 0.135886152508192 0.411629022168654
1 1 1414 177 1.75 16 9.44359362516485 315 1 1.75 1 0.119898432865739 0.423629351469572
1 1 1415 177 1.75 16 12.9219970668517 45 1 1.75 1 0.127871110334581 0.455603588925442
1 1 1416 177 1.75 16 21.8164296338342 225 1 1.75 1 0.131884340139095 0.359683280240006
1 1 1417 178 1.75 16 21.1066071868717 90 1 1.75 1 0.115904432431762 0.363680585725888
1 1 1418 178 1.75 16 11.7905736614867 0 1 1.75 1 0.135881345167036 0.359683280241825
1 1 1419 178 1.75 16 25.6350750597314 135 1 1.75 1 0.119899033784804 0.35569168347638
1 1 1420 178 1.75 16 25.8279359683334 315 1 1.75 1 0.127877119513414 0.343684744077109
1 1 1421 178 1.75 16 27.9391749077677 225 1 1.75 1 0.11588430168149 0.339697353739211
1 1 1422 178 1.75 16 11.9789496237489 45 1 1.75 1 0.107905314578602 0.355548965487742
1 1 1423 178 1.75 16 16.7996011945771 180 1 1.75 1 0.139870538259402 0.331507744926512
1 1 1424 178 1.75 16 24.1822227190946 270 1 1.75 1 0.103883071003565 0.335721080379244
1 1 1425 179 1.75 16 22.3244891456432 135 1 1.75 1 0.153706070653698 0.321852497505006
1 1 1426 179 1.75 16 29.747574812287 270 1 1.75 1 0.115896920956402 0.395620871318897
1 1 1427 179 1.75 16 16.2412272802517 180 1 1.75 1 0.137731270745007 0.383613931918262
1 1 1428 179 1.75 16 24.7612516426294 90 1 1.75 1 0.0998983847930504 0.355697392195907
1 1 1429 179 1.75 16 18.6366921013178 225 1 1.75 1 0.103901398995731 0.323694911604889
1 1 1430 179 1.75 16 7.88964464614652 0 1 1.75 1 0.123850669512194 0.343550438938109
1 1 1431 179 1.75 16 15.9887027786214 45 1 1.75 1 0.107902910906887 0.475593721856058
1 1 1432 179 1.75 16 19.6260332353061 315 1 1.75 1 0.143908105240371 0.367682097636589
1 1 1433 180 1.75 16 29.520836114614 90 1 1.75 1 0.0999140086555599 0.407652147890531
1 1 1434 180 1.75 16 30.4935357911543 225 1 1.75 1 0.127890339703299 0.351694377992771
1 1 1435 180 1.75 16 24.0566418526493 270 1 1.75 1 0.115897221416617 0.359677871983422
1 1 1436 180 1.75 16 17.6757647901914 315 1 1.75 1 0.123895137433919 0.319722243754768
1 1 1437 180 1.75 16 17.741172328174 135 1 1.75 1 0.139878049732943 0.371680604957419
1 1 1438 180 1.75 16 6.11435188545286 0 1 1.75 1 0.147875364835272 0.335704855596305
1 1 1439 180 1.75 16 7.23193277638969 180 1 1.75 1 0.143871749709888 0.347701879847136
1 1 1440 180 1.75 16 8.9573280344236 45 1 1.75 1 0.0959173040887435 0.339704865210933
1 1 1441 181 1.75 16 16.5621917220334 315 1 1.75 1 0.151880782706939 0.367674886622353
1 1 1442 181 1.75 16 13.1419716673088 225 1 1.75 1 0.115901427839617 0.31972554880349
1 1 1443 181 1.75 16 19.2491332387853 90 1 1.75 1 0.107908920084355 0.339707268880375
1 1 1444 181 1.75 16 22.4108262985974 270 1 1.75 1 0.127843167654191 0.339663101420683
1 1 1445 181 1.75 16 12.112868466533 45 1 1.75 1 0.0999209192123089 0.307715905275472
1 1 1446 181 1.75 16 8.32014183793018 0 1 1.75 1 0.163833339040593 0.363692003166307
1 1 1447 181 1.75 16 0.825674940851357 180 1 1.75 1 0.11590323059454 0.395651818590522
1 1 1448 181 1.75 16 16.6168419384101 135 1 1.75 1 0.139878951111314 0.387658108998494
1 1 1449 182 1.75 16 23.4078178295823 90 1 1.75 1 0.0879229935808326 0.41964256204983
1 1 1450 182 1.75 16 10.3818127449357 0 1 1.75 1 0.127751227222689 0.335851479550001
1 1 1451 182 1.75 16 13.2695751532357 135 1 1.75 1 0.127890640163969 0.375646963171675
1 1 1452 182 1.75 16 18.8190773196118 225 1 1.75 1 0.107892094384169 0.331686517987237
1 1 1453 182 1.75 16 4.13453374163499 45 1 1.75 1 0.119896029194933 0.315700901554465
1 1 1454 182 1.75 16 21.0070451548669 270 1 1.75 1 0.115890611318719 0.323706929964374
1 1 1455 182 1.75 16 7.75868428303328 180 1 1.75 1 0.119893625524128 0.359681777949845
1 1 1456 182 1.75 16 9.79011465693077 315 1 1.75 1 0.123880414943869 0.383670418195834
1 1 1457 183 1.75 16 23.0644583822775 270 1 1.75 1 0.109925299903807 0.335674208783075
1 1 1458 183 1.75 16 25.5007133366255 225 1 1.75 1 0.115891212237329 0.351692875698518
1 1 1459 183 1.75 16 6.80664637188601 135 1 1.75 1 0.12577631073691 0.333788228139383
1 1 1460 183 1.75 16 4.03982509796111 315 1 1.75 1 0.115900826925099 0.325714596474427
1 1 1461 183 1.75 16 15.2746897692722 180 1 1.75 1 0.115846744315604 0.367464565374121
1 1 1462 183 1.75 16 9.46599025072055 45 1 1.75 1 0.115875888834125 0.359599752664963
1 1 1463 183 1.75 16 15.6923209557652 90 1 1.75 1 0.0998836623039097 0.391473336373565
1 1 1464 183 1.75 16 24.1886070307301 0 1 1.75 1 0.111880085644316 0.331791678611353
1 1 1465 184 1.75 16 16.6686270223268 270 1 1.75 1 0.11589842325111 0.395638297934056
1 1 1466 184 1.75 16 9.65504745694976 135 1 1.75 1 0.139849806594157 0.391676747067777
1 1 1467 184 1.75 16 -5.05741222801241 45 1 1.75 1 0.099911004068872 0.351699485793233
1 1 1468 184 1.75 16 5.98807395120018 90 1 1.75 1 0.111896911342683 0.339709071633933
1 1 1469 184 1.75 16 2.63209505578583 180 1 1.75 1 0.115896620496642 0.339704564751173
1 1 1470 184 1.75 16 -3.66925894472814 0 1 1.75 1 0.115895719122364 0.367690510483953
1 1 1471 184 1.75 16 14.8558147475277 225 1 1.75 1 0.107910121917939 0.331715962960971
1 1 1472 184 1.75 16 15.8610504147527 315 1 1.75 1 0.119897231028062 0.33570936247861
1 1 1473 185 1.75 16 4.83235285545089 135 1 1.75 1 0.147871158407725 0.395643706197461
1 1 1474 185 1.75 16 20.956357060149 270 1 1.75 1 0.111903521439217 0.459599692570464
1 1 1475 185 1.75 16 15.6594778925979 225 1 1.75 1 0.107905314574964 0.38766261587989
1 1 1476 185 1.75 16 3.36853377234228 180 1 1.75 1 0.123771949276033 0.35956760355657
1 1 1477 185 1.75 16 2.98726603563472 0 1 1.75 1 0.123850669514468 0.411614600138364
1 1 1478 185 1.75 16 10.1159712880243 90 1 1.75 1 0.119903540668929 0.467582886100445
1 1 1479 185 1.75 16 7.61846587102383 315 1 1.75 1 0.143875355216551 0.391655414482557
1 1 1480 185 1.75 16 4.55781292322563 45 1 1.75 1 0.111902620061301 0.347678744514724
1 1 1481 186 1.75 16 7.4569064913755 0 1 1.75 1 0.103814566370147 1.29452726093996
1 1 1482 186 1.75 16 4.06717883290337 135 1 1.75 1 0.107896901730328 0.31574056213276
1 1 1483 186 1.75 16 12.5756676310184 45 1 1.75 1 0.0919208999835064 0.335705156053791
1 1 1484 186 1.75 16 12.7038077857105 180 1 1.75 1 0.131877429587803 0.343686546829304
1 1 1485 186 1.75 16 17.3236441984252 315 1 1.75 1 0.115900826922825 0.347696471589188
1 1 1486 186 1.75 16 24.4195579068943 270 1 1.75 1 0.0879127779785449 0.335715371659262
1 1 1487 186 1.75 16 19.3302663960386 225 1 1.75 1 0.0879259981707037 0.30374594155046
1 1 1488 186 1.75 16 19.6670706667631 90 1 1.75 1 0.103906807257772 0.327716854725168
1 1 1489 187 1.75 16 8.11091032441589 135 1 1.75 1 0.123891832386562 0.311727332326882
1 1 1490 187 1.75 16 33.15665519118 225 1 1.75 1 0.103909811845824 0.299744429639304
1 1 1491 187 1.75 16 16.9939468142748 90 1 1.75 1 0.111902019143599 0.343703672989705
1 1 1492 187 1.75 16 22.9666369437976 0 1 1.75 1 0.135876838283366 0.323722253367123
1 1 1493 187 1.75 16 7.603514221703 45 1 1.75 1 0.0839289931459462 0.331708751948554
1 1 1494 187 1.75 16 23.46620450304 270 1 1.75 1 0.10790621595379 0.319677775838045
1 1 1495 187 1.75 16 12.1940911268516 180 1 1.75 1 0.115892113612972 0.315728543776913
1 1 1496 187 1.75 16 10.586368573734 315 1 1.75 1 0.127895147047639 0.347468723729435
1 1 1497 188 1.75 16 18.2198560030469 225 1 1.75 1 0.103890882935048 0.319720741461879
1 1 1498 188 1.75 16 6.32424327366955 180 1 1.75 1 0.127867204367703 0.323701221244391
1 1 1499 188 1.75 16 22.7848795706692 270 1 1.75 1 0.12389303422151 0.435619164714353
1 1 1500 188 1.75 16 7.70516867275818 135 1 1.75 1 0.139876547438689 0.327694921224065
1 1 1501 188 1.75 16 13.3708772666454 90 1 1.75 1 0.119894526900225 0.323723455208437
1 1 1502 188 1.75 16 6.22185295911812 45 1 1.75 1 0.111902920520151 0.319724346968542
1 1 1503 188 1.75 16 10.0548887691486 315 1 1.75 1 0.131870218572203 0.355695288984407
1 1 1504 188 1.75 16 4.98248075827848 0 1 1.75 1 0.12387620851996 0.327707540495794
1 1 1505 189 1.75 16 -2.94828185301951 0 1 1.75 1 0.115883400306302 0.335713869364554
1 1 1506 189 1.75 16 0.981504493165611 45 1 1.75 1 0.0999092013139489 0.335695841827601
1 1 1507 189 1.75 16 8.90417844117249 90 1 1.75 1 0.107865053081696 0.319701812548828
1 1 1508 189 1.75 16 23.2900339104005 225 1 1.75 1 0.127791188261199 0.347754460162832
1 1 1509 189 1.75 16 -1.22174608136835 180 1 1.75 1 0.127893344292715 0.367640934764495
1 1 1510 189 1.75 16 16.9467561027837 270 1 1.75 1 0.111905624651627 0.327697625353267
1 1 1511 189 1.75 16 6.2182774594143 135 1 1.75 1 0.125708106563252 0.353848067534727
1 1 1512 189 1.75 16 4.11748465877139 315 1 1.75 1 0.119893325066187 0.335674208790806
1 1 1513 190 1.75 16 15.7698127336018 225 1 1.75 1 0.107840415452301 0.343418537473553
1 1 1514 190 1.75 16 -0.0933773866759109 315 1 1.75 1 0.127915578252214 0.391644597960294
1 1 1515 190 1.75 16 6.2569644316749 135 1 1.75 1 0.131758748312677 0.407407874790806
1 1 1516 190 1.75 16 2.59916864658442 45 1 1.75 1 0.123914366804001 0.399581821273387
1 1 1517 190 1.75 16 -0.464228781317171 0 1 1.75 1 0.135884349756907 0.367667074689052
1 1 1518 190 1.75 16 9.86197098676598 90 1 1.75 1 0.11589571912009 0.303729716770704
1 1 1519 190 1.75 16 21.0047757774361 270 1 1.75 1 0.103920928825573 0.339693447772333
1 1 1520 190 1.75 16 15.5003832111034 180 1 1.75 1 0.131878631422751 0.34371989777128
1 1 1521 191 1.75 16 -6.18334496191944 0 1 1.75 1 0.119836237870913 0.355755080310246
1 1 1522 191 1.75 16 20.6230527494451 225 1 1.75 1 0.111907427405185 0.411632627676227
1 1 1523 191 1.75 16 5.84786031058831 45 1 1.75 1 0.107900507234262 0.307742345659335
1 1 1524 191 1.75 16 6.79276725622946 135 1 1.75 1 0.135884650215758 0.367686604522078
1 1 1525 191 1.75 16 16.4977543479611 90 1 1.75 1 0.111905624652991 0.359688988961807
1 1 1526 191 1.75 16 5.1623753260108 180 1 1.75 1 0.139863327248349 0.347690462414903
1 1 1527 191 1.75 16 4.75245473204751 315 1 1.75 1 0.1598591688944 0.359688087587074
1 1 1528 191 1.75 16 19.6806260641597 270 1 1.75 1 0.115896320040065 0.307736036021652
1 1 1529 192 1.75 16 18.5932109835257 270 1 1.75 1 0.111900817309106 0.323725257959723
1 1 1530 192 1.75 16 15.0709148495022 135 1 1.75 1 0.147873562078985 0.359689589882237
1 1 1531 192 1.75 16 5.11856247768281 315 1 1.75 1 0.127851580503375 0.38752079926644
1 1 1532 192 1.75 16 13.2961394084047 180 1 1.75 1 0.139866031378006 0.371726274712273
1 1 1533 192 1.75 16 -1.77756242105047 45 1 1.75 1 0.103892986147457 0.359690491260153
1 1 1534 192 1.75 16 7.07267502958769 90 1 1.75 1 0.107910422378609 0.327701831778086
1 1 1535 192 1.75 16 -8.28358045281173 0 1 1.75 1 0.127891241081215 0.347700377557885
1 1 1536 192 1.75 16 19.3679948051771 225 1 1.75 1 0.123948318660496 0.371681506331697
1 1 1537 193 1.75 16 1.30665694305276 0 1 1.75 1 0.147821582683264 0.347750554195045
1 1 1538 193 1.75 16 7.18486660047417 180 1 1.75 1 0.147795743218467 0.435660628039386
1 1 1539 193 1.75 16 13.1456087615348 270 1 1.75 1 0.123808905721944 0.351724423886026
1 1 1540 193 1.75 16 12.327369045159 90 1 1.75 1 0.119989471919325 0.367736781159692
1 1 1541 193 1.75 16 -0.520329551853145 135 1 1.75 1 0.135872331399696 0.323719549237012
1 1 1542 193 1.75 16 -0.29865342248589 45 1 1.75 1 0.11588189800932 0.307708994719633
1 1 1543 193 1.75 16 16.2152816564057 225 1 1.75 1 0.143944160310184 0.379599500277436
1 1 1544 193 1.75 16 -2.47288591915924 315 1 1.75 1 0.143937249755709 0.35562257792435
1 1 1545 194 1.75 16 13.9037049100931 90 1 1.75 1 0.131862707097753 0.367657760461952
1 1 1546 194 1.75 16 21.8613299612572 270 1 1.75 1 0.119851561274118 0.367467269507415
1 1 1547 194 1.75 16 10.1279371201898 180 1 1.75 1 0.143902997439 0.363680585727252
1 1 1548 194 1.75 16 19.7770042849079 225 1 1.75 1 0.149868609313216 0.297728951200952
1 1 1549 194 1.75 16 4.46986004105736 315 1 1.75 1 0.111818491563554 0.367251239545112
1 1 1550 194 1.75 16 1.91836585995679 0 1 1.75 1 0.12800721822623 0.331661579900356
1 1 1551 194 1.75 16 2.35589547997909 45 1 1.75 1 0.119830228691626 0.319622190931113
1 1 1552 194 1.75 16 10.2478995273922 135 1 1.75 1 0.131868716276585 0.359684782538807
1 1 1553 195 1.75 16 19.3096304031907 270 1 1.75 1 0.103893587066068 0.315740862593429
1 1 1554 195 1.75 16 11.7586607908234 315 1 1.75 1 0.135884650213484 0.323702122619125
1 1 1555 195 1.75 16 12.8296743547505 135 1 1.75 1 0.139880152945352 0.343705776201659
1 1 1556 195 1.75 16 16.5908313441713 225 1 1.75 1 0.115899925544454 0.323715342813557
1 1 1557 195 1.75 16 11.8745428128397 0 1 1.75 1 0.123892132842684 0.371682708170283
1 1 1558 195 1.75 16 0.912923410670794 45 1 1.75 1 0.087919688533475 0.299745631477435
1 1 1559 195 1.75 16 11.9230480651899 90 1 1.75 1 0.111908328782647 0.323726159336275
1 1 1560 195 1.75 16 10.2729320129122 180 1 1.75 1 0.143876557053773 0.315734252495076
1 1 1561 196 1.75 16 1.74989301331286 0 1 1.75 1 0.119893625524128 0.311731238292396
1 1 1562 196 1.75 16 0.914818557137004 135 1 1.75 1 0.151867562514781 0.271762990789739
1 1 1563 196 1.75 16 6.91764628996373 315 1 1.75 1 0.123889729173698 0.343699767026465
1 1 1564 196 1.75 16 20.0736249818636 225 1 1.75 1 0.139866932753193 0.339703362916225
1 1 1565 196 1.75 16 -1.3845178273561 45 1 1.75 1 0.555464416346695 0.331710254245081
1 1 1566 196 1.75 16 9.94493313569062 180 1 1.75 1 0.115899324628572 0.319704817135516
1 1 1567 196 1.75 16 10.2715717776133 90 1 1.75 1 0.0999107036077476 0.319708723104668
1 1 1568 196 1.75 16 17.5287236927947 270 1 1.75 1 0.0919299137494818 0.355654727030924
1 1 1569 197 1.75 16 12.16926274801 315 1 1.75 1 0.103914919649014 0.31572764240309
1 1 1570 197 1.75 16 -1.02000715341337 180 1 1.75 1 0.11589872371178 0.327715953344523
1 1 1571 197 1.75 16 17.3839581313644 225 1 1.75 1 0.103967499957889 0.331699137262603
1 1 1572 197 1.75 16 16.5738686123342 270 1 1.75 1 0.0999173137051912 0.303714693821348
1 1 1573 197 1.75 16 5.51733979008505 45 1 1.75 1 0.111902620061301 0.383585989241055
1 1 1574 197 1.75 16 12.8769621608189 90 1 1.75 1 0.103943763702773 0.379650578294331
1 1 1575 197 1.75 16 4.52589406260108 0 1 1.75 1 0.0999116049865734 0.35568146786909
1 1 1576 197 1.75 16 11.6828708981302 135 1 1.75 1 0.107750578232299 0.339771266635125
1 1 1577 198 1.75 16 14.862308861074 225 1 1.75 1 0.111879484725705 0.36768269855429
1 1 1578 198 1.75 16 12.8514249845716 135 1 1.75 1 0.119871391563265 0.343654097268882
1 1 1579 198 1.75 16 -0.801371441144488 45 1 1.75 1 0.115900526465794 0.339706667966311
1 1 1580 198 1.75 16 15.3888385272318 180 1 1.75 1 0.103911915060053 0.367650549452264
1 1 1581 198 1.75 16 18.4120274985408 270 1 1.75 1 0.0919067784116123 0.399640711219945
1 1 1582 198 1.75 16 2.82004238895981 0 1 1.75 1 0.103801947096144 0.361554538400469
1 1 1583 198 1.75 16 19.2533235575162 90 1 1.75 1 0.0919239045701943 0.331670894129729
1 1 1584 198 1.75 16 11.883152408605 315 1 1.75 1 0.107736456663133 0.387554150212054
1 1 1585 199 1.75 16 21.5589053389025 90 1 1.75 1 0.0839223830480478 0.375677309522871
1 1 1586 199 1.75 16 12.3500270244616 135 1 1.75 1 0.115903831510877 0.379643066820336
1 1 1587 199 1.75 16 6.02579779696377 180 1 1.75 1 0.115889409483771 0.33570545651537
1 1 1588 199 1.75 16 -9.36574255510725 0 1 1.75 1 0.127894546129482 0.339705466132727
1 1 1589 199 1.75 16 10.4853299636632 270 1 1.75 1 0.0799268803161794 0.487579929582807
1 1 1590 199 1.75 16 30.9328389998343 225 1 1.75 1 0.111897211799715 0.323725257961542
1 1 1591 199 1.75 16 -2.90855597748236 45 1 1.75 1 0.127886734196636 0.323720450614474
1 1 1592 199 1.75 16 -5.28284982919081 315 1 1.75 1 0.131883438762998 0.371685412298575
1 1 1593 200 1.75 16 13.5701351699755 90 1 1.75 1 0.0919263082432735 0.347699175725211
1 1 1594 200 1.75 16 14.8132884628037 315 1 1.75 1 0.119896930571485 0.371683309087075
1 1 1595 200 1.75 16 4.91380752385529 135 1 1.75 1 0.111915239338487 0.347677242218197
1 1 1596 200 1.75 16 -0.845695006417537 0 1 1.75 1 0.115905333805131 0.319721041919365
1 1 1597 200 1.75 16 22.4979783845851 270 1 1.75 1 0.115897221416162 0.383665009932884
1 1 1598 200 1.75 16 18.3046110339696 225 1 1.75 1 0.111904122356464 0.351693176157823
1 1 1599 200 1.75 16 10.1782682988016 180 1 1.75 1 0.12370975427757 0.371604889309765
1 1 1600 200 1.75 16 -4.40371344248272 45 1 1.75 1 0.0839605413311801 0.31967987905
1 1 1601 201 1.75 16 1.79887317527812 315 1 1.75 1 0.123882818617403 0.339706667966311
1 1 1602 201 1.75 16 1.70904938850136 135 1 1.75 1 0.119906244796766 0.379647874160128
1 1 1603 201 1.75 16 -4.84053843027215 0 1 1.75 1 0.111905624651172 0.371676999450301
1 1 1604 201 1.75 16 3.96828977112843 180 1 1.75 1 0.155861262491726 0.371681205873301
1 1 1605 201 1.75 16 12.5663831893845 90 1 1.75 1 0.0919091820846916 0.347658313307875
1 1 1606 201 1.75 16 14.3800306095855 270 1 1.75 1 0.11588700581251 0.375677309520597
1 1 1607 201 1.75 16 5.64360594911952 45 1 1.75 1 0.0879133788930631 0.327718056558297
1 1 1608 201 1.75 16 11.4569821464121 225 1 1.75 1 0.103901398995731 0.307720712617083
1 1 1609 202 1.75 16 8.44194482039964 270 1 1.75 1 0.115895118202388 0.387665320009546
1 1 1610 202 1.75 16 1.70850635214358 135 1 1.75 1 0.135879542413022 0.331697034046556
1 1 1611 202 1.75 16 6.29414261548865 90 1 1.75 1 0.131966064966491 0.303700872716036
1 1 1612 202 1.75 16 -2.65112799681634 315 1 1.75 1 0.131829656618265 0.327760421267158
1 1 1613 202 1.75 16 1.67503148525394 0 1 1.75 1 0.118017860479085 0.343697663811781
1 1 1614 202 1.75 16 -0.0506624171930951 180 1 1.75 1 0.107891493466468 0.363680886185193
1 1 1615 202 1.75 16 -0.308286384224401 45 1 1.75 1 0.106048177987304 0.33353734494176
1 1 1616 202 1.75 16 27.0966003967576 225 1 1.75 1 0.131792700172809 0.361573166859216
1 1 1617 203 1.75 16 7.93436380427771 180 1 1.75 1 0.10386864897373 0.35566253896377
1 1 1618 203 1.75 16 18.4382560678088 270 1 1.75 1 0.10787857373316 0.35566434171642
1 1 1619 203 1.75 16 19.0667233713023 225 1 1.75 1 0.111911032911394 0.383486837795772
1 1 1620 203 1.75 16 4.33485923307462 0 1 1.75 1 0.12386268786986 0.415679809342691
1 1 1621 203 1.75 16 12.2417161957499 90 1 1.75 1 0.0999028916758107 0.379660192976189
1 1 1622 203 1.75 16 9.15720196274075 135 1 1.75 1 0.127893043835684 0.343691053714338
1 1 1623 203 1.75 16 5.37142726378124 315 1 1.75 1 0.119901737914006 0.339701860627429
1 1 1624 203 1.75 16 -5.3598630188664 45 1 1.75 1 0.0919202990648955 0.327723164358304
1 1 1625 204 1.75 16 4.54252983434678 180 1 1.75 1 0.111911934287036 0.363691702708365
1 1 1626 204 1.75 16 3.24522740030069 45 1 1.75 1 0.0919181958533954 0.351685364222703
1 1 1627 204 1.75 16 7.51743401796085 315 1 1.75 1 0.131884640602038 0.375676107685194
1 1 1628 204 1.75 16 17.1952413407057 270 1 1.75 1 0.103906506798921 0.375673704018936
1 1 1629 204 1.75 16 3.16902889520551 135 1 1.75 1 0.119899334242746 0.33170274277154
1 1 1630 204 1.75 16 18.449795277382 90 1 1.75 1 0.0999188160003541 0.359687186204155
1 1 1631 204 1.75 16 0.495269430515717 0 1 1.75 1 0.103908610011331 0.339710874390676
1 1 1632 204 1.75 16 16.2491221062661 225 1 1.75 1 0.0999182150808338 0.311727632785733
1 1 1633 205 1.75 16 13.858710451315 90 1 1.75 1 0.107781225042345 0.327638134484459
1 1 1634 205 1.75 16 -1.37677646954836 315 1 1.75 1 0.127884630986046 0.315662442812936
1 1 1635 205 1.75 16 20.9677831678823 270 1 1.75 1 0.095915200878153 0.375647864546863
1 1 1636 205 1.75 16 -2.38646055343387 135 1 1.75 1 0.139947155284972 0.331724075353122
1 1 1637 205 1.75 16 1.75620670075975 0 1 1.75 1 0.115901127384859 0.427620647773438
1 1 1638 205 1.75 16 6.02273262271549 45 1 1.75 1 0.107909821460908 0.331702141849746
1 1 1639 205 1.75 16 7.78438492882448 180 1 1.75 1 0.119900536078148 0.387565868105867
1 1 1640 205 1.75 16 16.2555892471136 225 1 1.75 1 0.10390590588122 0.383657498461616
1 1 1641 206 1.75 16 9.28320726722297 135 1 1.75 1 0.159830925754704 0.331673598251655
1 1 1642 206 1.75 16 4.93428920862742 180 1 1.75 1 0.135871129566112 0.375635245270132
1 1 1643 206 1.75 16 -2.49751243889344 0 1 1.75 1 0.139870538260311 0.38358959474408
1 1 1644 206 1.75 16 16.8548299984174 225 1 1.75 1 0.115932675567819 0.367624709981555
1 1 1645 206 1.75 16 13.5521999601081 270 1 1.75 1 0.11989422644001 0.339671814730991
1 1 1646 206 1.75 16 6.97433966800681 90 1 1.75 1 0.124018025130681 0.311715614428977
1 1 1647 206 1.75 16 3.07615573688929 315 1 1.75 1 0.139874143767884 0.351686566063563
1 1 1648 206 1.75 16 6.47212799839774 45 1 1.75 1 0.119868386973394 0.351837396441169
1 1 1649 207 1.75 16 13.7633352980459 135 1 1.75 1 0.129722237746591 0.341761806987506
1 1 1650 207 1.75 16 19.039169615272 90 1 1.75 1 0.157813043641454 0.361669013245773
1 1 1651 207 1.75 16 7.09840880324137 45 1 1.75 1 0.0959233132684858 0.335307648903836
1 1 1652 207 1.75 16 5.53079930601519 0 1 1.75 1 0.155795762447724 0.319718638244922
1 1 1653 207 1.75 16 17.6398722498629 270 1 1.75 1 0.11977404287245 0.40751063173775
1 1 1654 207 1.75 16 4.857047019074 315 1 1.75 1 0.151872970774548 0.387669526436184
1 1 1655 207 1.75 16 23.0117550812861 225 1 1.75 1 0.135871430021325 0.363680886187467
1 1 1656 207 1.75 16 8.80035704179507 180 1 1.75 1 0.123882818616948 0.371697731116001
1 1 1657 208 1.75 16 20.3972757548391 270 1 1.75 1 0.135882547002439 0.347696471588279
1 1 1658 208 1.75 16 5.37077287427743 135 1 1.75 1 0.155866670751948 0.351692875698063
1 1 1659 208 1.75 16 19.4368488104908 90 1 1.75 1 0.123881316324059 0.395652419502312
1 1 1660 208 1.75 16 21.7792389880636 225 1 1.75 1 0.135888255723785 0.399653931415742
1 1 1661 208 1.75 16 1.77223517426999 0 1 1.75 1 0.123894536515309 0.343706377119815
1 1 1662 208 1.75 16 5.10719879890037 180 1 1.75 1 0.143869646497933 0.383670117738347
1 1 1663 208 1.75 16 -0.0448028113923922 45 1 1.75 1 0.715378869682809 0.375676408144955
1 1 1664 208 1.75 16 5.61528221612588 315 1 1.75 1 0.103908910469727 0.323720450617202
1 1 1665 209 1.75 16 17.0523626919544 90 1 1.75 1 0.0959127972050737 0.359691993548495
1 1 1666 209 1.75 16 -0.0097024803718353 135 1 1.75 1 0.127890339705573 0.335690734023956
1 1 1667 209 1.75 16 19.5327677413966 270 1 1.75 1 0.0918208471612161 0.351548354958595
1 1 1668 209 1.75 16 -0.548346898240837 0 1 1.75 1 0.107877071440726 0.359694998138366
1 1 1669 209 1.75 16 9.73847283349909 315 1 1.75 1 0.107903511822769 0.403676475450084
1 1 1670 209 1.75 16 13.744033869478 225 1 1.75 1 0.0999188160012636 0.395656325473738
1 1 1671 209 1.75 16 -2.184890099187 180 1 1.75 1 0.103914018270189 0.371663779257233
1 1 1672 209 1.75 16 6.54173802715315 45 1 1.75 1 0.103902901290439 0.343687147750188
1 1 1673 210 1.75 16 18.9659584402641 270 1 1.75 1 0.087909773388219 0.335696743205517
1 1 1674 210 1.75 16 5.00060125312792 0 1 1.75 1 0.107893596682516 0.351679355049782
1 1 1675 210 1.75 16 7.37448861878716 315 1 1.75 1 0.123963041148727 0.371653864111067
1 1 1676 210 1.75 16 17.7989038287356 90 1 1.75 1 0.095786904918441 0.375806807316621
1 1 1677 210 1.75 16 4.37287691254924 45 1 1.75 1 0.0919061774943657 0.38366831498206
1 1 1678 210 1.75 16 3.41975356083355 135 1 1.75 1 0.111946487064415 0.379655686097522
1 1 1679 210 1.75 16 15.4296071172126 225 1 1.75 1 0.099901389382012 0.347674838547846
1 1 1680 210 1.75 16 0.769967932830169 180 1 1.75 1 0.123850969969681 0.347571480678198
1 1 1681 211 1.75 16 4.78114108057755 135 1 0 0 0.103899896701478 0.463616527886643
1 1 1682 211 1.75 16 8.28293129090254 180 1 0 0 0.107887887959805 0.375694435679179
1 1 1683 211 1.75 16 14.8872692658735 90 1 0 0 0.119902939748954 0.375677609978538
1 1 1684 211 1.75 16 6.20877298357231 45 1 0 0 0.0919196981476489 0.367655957707029
1 1 1685 211 1.75 16 21.2531752889847 270 1 0 0 0.107919736605709 0.367679994423725
1 1 1686 211 1.75 16 13.5543926800719 315 1 0 0 0.115890911778024 0.523556279860713
1 1 1687 211 1.75 16 7.98029565227387 0 1 0 0 0.115812191541409 0.383408117560975
1 1 1688 211 1.75 16 23.9259889093258 225 1 0 0 0.119897231030336 0.423675622144856
1 1 1689 212 1.75 16 4.35266651318136 315 1 0 0 0.131874124537717 0.523551172061161
1 1 1690 212 1.75 16 6.65792698106524 180 1 0 0 0.119897531487823 0.371681205874665
1 1 1691 212 1.75 16 1.56361426204361 0 1 0 0 0.143878359805967 0.403603463928903
1 1 1692 212 1.75 16 16.3990084993358 90 1 0 0 0.119892123228055 0.375677309523326
1 1 1693 212 1.75 16 18.8926238760127 270 1 0 0 0.103906807256408 0.399653030036461
1 1 1694 212 1.75 16 4.52069235480725 45 1 0 0 0.127832050674442 0.41563744463383
1 1 1695 212 1.75 16 15.3711838764093 225 1 0 0 0.123883419534195 0.387668324598508
1 1 1696 212 1.75 16 14.1785397246147 135 1 0 0 0.171857394985182 0.387653001198032
1 1 1697 213 1.75 16 5.37473210001737 90 1 0 0 0.139874444225825 0.415629632701439
1 1 1698 213 1.75 16 -2.9770792473155 45 1 0 0 0.135755152418824 0.379575163104619
1 1 1699 213 1.75 16 -9.7886718227922 315 1 0 0 0.167840860131946 0.707351809153351
1 1 1700 213 1.75 16 4.44953366436552 135 1 0 0 0.131867514440728 0.351667036229173
1 1 1701 213 1.75 16 6.45917634230454 0 1 0 0 0.139881054324633 0.397646865823845
1 1 1702 213 1.75 16 5.21901890291049 180 1 0 0 0.15981800602367 0.435425068246786
1 1 1703 213 1.75 16 9.33070860059521 225 1 0 0 0.139898180482305 0.483531546083668
1 1 1704 213 1.75 16 NaN 270 1 0 0 NaN NaN
1 1 1705 214 1.75 16 5.64358195314085 225 1 0 0 0.119874696610623 0.431707790477958
1 1 1706 214 1.75 16 1.92166181926733 180 1 0 0 0.159879900557371 0.403604966224066
1 1 1707 214 1.75 16 4.07234017454189 135 1 0 0 0.167857084908974 0.363684191232096
1 1 1708 214 1.75 16 5.46209476519229 270 1 0 0 0.127894546128573 0.379673413172895
1 1 1709 214 1.75 16 0.896471919030116 0 1 0 0 0.123881616780182 0.343699166109218
1 1 1710 214 1.75 16 -2.42674872152501 45 1 0 0 0.119896630112635 0.355692885311782
1 1 1711 214 1.75 16 3.88141694596612 315 1 0 0 0.151875975365328 0.439615568819136
1 1 1712 214 1.75 16 15.8267349638888 90 1 0 0 0.13188494105907 0.383672821868913
1 1 1713 215 1.75 16 10.2183437318265 270 1 0 0 0.107908920082536 0.447606874744451
1 1 1714 215 1.75 16 3.48061989282822 180 1 0 0 0.159858567975789 0.415654570791958
1 1 1715 215 1.75 16 0.409509599175436 225 1 0 0 0.147882275387929 0.439633295896328
1 1 1716 215 1.75 16 0.177464999356703 45 1 0 0 0.151870567105561 0.391643997043047
1 1 1717 215 1.75 16 -0.205606599915072 90 1 0 0 0.143755772568056 0.391601632330094
1 1 1718 215 1.75 16 2.51084534001965 0 1 0 0 0.135868425433273 0.527531050929611
1 1 1719 215 1.75 16 2.90248930476997 315 1 0 0 0.147846520776056 0.503544513887846
1 1 1720 215 1.75 16 5.77250665022986 135 1 0 0 0.16385947896606 0.391650306677548
1 1 1721 216 1.75 16 2.9322889049927 225 1 0 0 0.151883787297265 0.38763497365926
1 1 1722 216 1.75 16 7.33196747341813 90 1 0 0 0.115886404894354 0.379631949839677
1 1 1723 216 1.75 16 -2.46914879074585 45 1 0 0 0.127767452006083 0.379785484349213
1 1 1724 216 1.75 16 2.58438706503652 180 1 0 0 0.143879261184338 0.351694978912292
1 1 1725 216 1.75 16 1.70116849800849 315 1 0 0 0.159855262927522 0.451614696286924
1 1 1726 216 1.75 16 1.35938630644243 0 1 0 0 0.131779179518617 0.371737391692477
1 1 1727 216 1.75 16 14.2530798989686 270 1 0 0 0.123865992917672 0.359668557753594
1 1 1728 216 1.75 16 -0.411113141875468 135 1 0 0 0.143849816211514 0.359671261885978
1 1 1729 217 1.75 16 4.60743209173266 90 1 0 0 0.131742223072251 0.359565800805285
1 1 1730 217 1.75 16 7.91344431613126 270 1 0 0 0.0879244958737218 0.367641535678558
1 1 1731 217 1.75 16 8.76161767738804 135 1 0 0 0.139869035965148 0.379641864987207
1 1 1732 217 1.75 16 1.78783221306176 225 1 0 0 0.135959764946165 0.347702781226872
1 1 1733 217 1.75 16 7.16333541181081 315 1 0 0 0.139852510725632 0.353503140698649
1 1 1734 217 1.75 16 -0.503966112960859 45 1 0 0 0.115948900349849 0.363609677421664
1 1 1735 217 1.75 16 0.671419647936362 0 1 0 0 0.119927577383805 0.351633685290835
1 1 1736 217 1.75 16 5.16742777123919 180 1 0 0 0.14786184418108 0.371685111840179
1 1 1737 218 1.75 16 7.71704090383324 270 1 0 0 0.139856717150906 0.343770975786811
1 1 1738 218 1.75 16 0.608742448273475 180 1 0 0 0.151849534980101 0.339719587695072
1 1 1739 218 1.75 16 7.63498993673513 135 1 0 0 0.155857056066452 0.339706667965856
1 1 1740 218 1.75 16 4.68643026720591 225 1 0 0 0.119891822768295 0.371686013214457
1 1 1741 218 1.75 16 1.00511518728423 45 1 0 0 0.139886763041886 0.34368774866789
1 1 1742 218 1.75 16 14.8996358609289 315 1 0 0 0.103907708633415 0.379679422348545
1 1 1743 218 1.75 16 2.38725710212414 90 1 0 0 0.139875345601467 0.359695899513554
1 1 1744 218 1.75 16 -3.81541185044533 0 1 0 0 0.151857647371799 0.379660793900257
1 1 1745 219 1.75 16 -2.29362104349619 90 1 0 0 0.163860981262133 0.347696471589188
1 1 1746 219 1.75 16 1.41745229938049 135 1 0 0 0.143876256593558 0.311739050222059
1 1 1747 219 1.75 16 1.54639012954864 180 1 0 0 0.127897851178204 0.327718957937122
1 1 1748 219 1.75 16 6.6414380590046 315 1 0 0 0.135850698355625 0.327710545084756
1 1 1749 219 1.75 16 -2.46190698182251 45 1 0 0 0.139873843307669 0.375649366844755
1 1 1750 219 1.75 16 3.30518833034247 270 1 0 0 0.151845328558011 0.359702509610543
1 1 1751 219 1.75 16 6.52105042525605 225 1 0 0 0.135890659392771 0.379654484258026
1 1 1752 219 1.75 16 -0.770696256610976 0 1 0 0 0.171849583053699 0.455609598096544
1 1 1753 220 1.75 16 4.13749852181587 315 1 0 0 0.119899334241836 0.371679403117014
1 1 1754 220 1.75 16 -4.05792569635584 45 1 0 0 0.135882246542224 0.455596978829817
1 1 1755 220 1.75 16 6.67428710686845 90 1 0 0 0.115848547071437 0.347724113811182
1 1 1756 220 1.75 16 4.98924627160042 270 1 0 0 0.11589391636835 0.34370397344901
1 1 1757 220 1.75 16 4.51590514814755 180 1 0 0 0.147866951982451 0.363655347176064
1 1 1758 220 1.75 16 1.37762016449526 225 1 0 0 0.131856697919829 0.407676785522199
1 1 1759 220 1.75 16 5.14032968804536 135 1 0 0 0.14798413096014 0.367676388914788
1 1 1760 220 1.75 16 3.01273143438156 0 1 0 0 0.123896038810017 0.359681477490994
2 1 1 1 -1.75 6 NaN 225 0 0 0 NaN NaN
2 1 2 1 -1.75 6 NaN 90 0 0 0 NaN NaN
2 1 3 1 -1.75 6 -1.41895815802617 270 0 0 0 0.115813693835975 0.487623796587073
2 1 4 1 -1.75 6 7.19404763230571 0 0 0 0 0.0799256784812457 0.439612864689366
2 1 5 1 -1.75 6 -0.0315502892480941 45 0 0 0 0.083941311959947 0.399640410763311
2 1 6 1 -1.75 6 -0.273796892772187 315 0 0 0 0.099914008656782 0.431631173454392
2 1 7 1 -1.75 6 -0.790496870215186 135 0 0 0 0.0839344014047327 0.48358683052497
2 1 8 1 -1.75 6 -1.50481216733739 180 0 0 0 0.103814566368598 0.407367012374749
2 1 9 2 -1.75 6 NaN 225 0 0 0 NaN NaN
2 1 10 2 -1.75 6 -1.80188703039558 315 0 0 0 0.115932675568615 0.399631096536879
2 1 11 2 -1.75 6 -5.8444524702306 0 0 0 0 0.123896339268583 0.399667452066183
2 1 12 2 -1.75 6 4.82815240252081 180 0 0 0 0.0919184963112372 0.391671639261773
2 1 13 2 -1.75 6 -5.00789680253952 270 0 0 0 0.111896310424598 0.351702189924964
2 1 14 2 -1.75 6 NaN 90 0 0 0 NaN NaN
2 1 15 2 -1.75 6 2.18220929442506 135 0 0 0 0.123884020452863 0.355696791278973
2 1 16 2 -1.75 6 -10.0782524291885 45 0 0 0 0.119854265404967 0.415675001998125
2 1 17 3 -1.75 6 -10.0860764324734 45 0 0 0 0.0759358844698568 0.379647573703949
2 1 18 3 -1.75 6 -12.0656298191573 0 0 0 0 0.0999089008552687 0.407674381850768
2 1 19 3 -1.75 6 NaN 135 0 0 0 NaN NaN
2 1 20 3 -1.75 6 1.71043924529588 315 0 0 0 0.131855496084825 0.447592152253492
2 1 21 3 -1.75 6 -9.82435837116931 270 0 0 0 0.0959371343790849 0.383604016775394
2 1 22 3 -1.75 6 NaN 225 0 0 0 NaN NaN
2 1 23 3 -1.75 6 11.1106249080377 180 0 0 0 0.0799049468157591 0.371652061358617
2 1 24 3 -1.75 6 NaN 90 0 0 0 NaN NaN
2 1 25 4 -1.75 6 -9.04291841506607 45 0 0 0 0.0998962815804987 0.33570966293928
2 1 26 4 -1.75 6 -3.20162704533461 315 0 0 0 0.119895728736282 0.371658971913689
2 1 27 4 -1.75 6 -0.338958003267706 270 0 0 0 0.10384250904832 0.335766449675276
2 1 28 4 -1.75 6 -3.79854392295545 135 0 0 0 0.115902629676611 0.395599538735439
2 1 29 4 -1.75 6 -8.68323747947682 225 0 0 0 0.0959185059259084 0.351703091301459
2 1 30 4 -1.75 6 -6.79374155940616 0 0 0 0 0.119906244798358 0.359689289420828
2 1 31 4 -1.75 6 -3.71710418820805 90 0 0 0 0.0919281109969745 0.419629642315527
2 1 32 4 -1.75 6 6.9170121848101 180 0 0 0 0.099936843534806 0.335667598690264
2 1 33 5 -1.75 6 -10.7022021981996 90 0 0 0 0.127897550719041 0.399668353442735
2 1 34 5 -1.75 6 -0.895278992076774 0 0 0 0 0.119896329653926 0.331724075352781
2 1 35 5 -1.75 6 -3.96004490207965 315 0 0 0 0.123899343857858 0.375687224666905
2 1 36 5 -1.75 6 -6.99320920257094 225 0 0 0 0.0999137081979029 0.355703401375479
2 1 37 5 -1.75 6 -2.98280794856352 270 0 0 0 0.111849739291841 0.347565471501383
2 1 38 5 -1.75 6 6.68755462966708 180 0 0 0 0.107913126509374 0.38766892551692
2 1 39 5 -1.75 6 -8.49733616014402 135 0 0 0 0.155866971211907 0.355722029828428
2 1 40 5 -1.75 6 4.45493643339183 45 0 0 0 0.155875984979502 0.331700038638729
2 1 41 6 -1.75 6 4.4339677348438 90 1 0 0 0.071939780821225 0.463560642525323
2 1 42 6 -1.75 6 6.53954571036436 135 1 0 0 0.135877739659549 0.371676698990314
2 1 43 6 -1.75 6 -6.89857620467069 0 1 0 0 0.119886714968601 0.359695599057943
2 1 44 6 -1.75 6 2.08261487475227 225 1 0 0 0.0799265798581814 0.35168596514302
2 1 45 6 -1.75 6 4.86016016415094 180 1 0 0 0.0959155013368616 0.391596224072828
2 1 46 6 -1.75 6 6.76556674837921 315 1 0 0 0.103918525155223 0.367672182491674
2 1 47 6 -1.75 6 -0.248590560656638 270 1 0 0 0.0879151816486683 0.395641903443078
2 1 48 6 -1.75 6 -1.75486182859586 45 1 0 0 0.095919106843894 0.371670990270104
2 1 49 7 -1.75 6 5.06518889319536 45 1 0 0 0.127898452095764 0.379678520973073
2 1 50 7 -1.75 6 -0.82576229722372 225 1 0 0 0.119886114050644 0.335727390015478
2 1 51 7 -1.75 6 1.93494236908028 135 1 0 0 0.141882110736105 0.413652613001545
2 1 52 7 -1.75 6 -1.69214149283575 315 1 0 0 0.115902629676356 0.359698603647217
2 1 53 7 -1.75 6 -4.53070923995058 180 1 0 0 0.115880696175395 0.383401507462281
2 1 54 7 -1.75 6 -5.4785950037218 0 1 0 0 0.103913116894716 0.339727399629965
2 1 55 7 -1.75 6 -1.86955828845346 270 1 0 0 0.0879154821072632 0.367679693964476
2 1 56 7 -1.75 6 -1.66106340815094 90 1 0 0 0.115915248951325 0.427635370264483
2 1 57 8 -1.75 6 -3.77650727828564 135 1 0 0 0.11589481774476 0.375683619159616
2 1 58 8 -1.75 6 -0.635985267762844 0 1 0 0 0.147895495579803 0.36368899857618
2 1 59 8 -1.75 6 -0.605814950524305 270 1 0 0 0.11189841363705 0.359684482077938
2 1 60 8 -1.75 6 4.78930260070284 315 1 0 0 0.119816107122062 0.363669468746679
2 1 61 8 -1.75 6 -3.25627355039279 225 1 0 0 0.0919245054897431 0.32772646940964
2 1 62 8 -1.75 6 1.63057085341042 180 1 0 0 0.123853974560831 0.371665882468704
2 1 63 8 -1.75 6 1.69390316004428 90 1 0 0 0.16783575232796 0.403631406610486
2 1 64 8 -1.75 6 3.68415385909403 45 1 0 0 0.171836663319709 0.343622549082397
2 1 65 9 -1.75 6 -2.80345174466775 90 1 0 0 0.0877946976211774 0.431752258399626
2 1 66 9 -1.75 6 3.75900237893352 270 1 0 0 0.103951575636358 0.343673026180625
2 1 67 9 -1.75 6 -6.42569131974847 225 1 0 0 0.115895719121625 0.415637745090748
2 1 68 9 -1.75 6 -0.468002607821864 45 1 0 0 0.0958133453037817 0.399672559868122
2 1 69 9 -1.75 6 2.09268495805394 135 1 0 0 0.119869889268898 0.339694349149113
2 1 70 9 -1.75 6 -3.09716110786708 315 1 0 0 0.103909210929089 0.327711746922603
2 1 71 9 -1.75 6 8.52809648384573 0 1 0 0 0.107904713659707 0.371686914593511
2 1 72 9 -1.75 6 8.57926132902024 180 1 0 0 0.0878989568666952 0.379661695273796
2 1 73 10 -1.75 6 -1.28362913995575 270 1 0 0 0.0839374059937086 0.327687710208181
2 1 74 10 -1.75 6 -0.251120048848583 135 1 0 0 0.111905023733243 0.379685431528458
2 1 75 10 -1.75 6 10.507727167365 225 1 0 0 0.107913126509459 0.379676117301528
2 1 76 10 -1.75 6 -5.67912294248008 180 1 0 0 0.111911333370585 0.379678520972902
2 1 77 10 -1.75 6 -8.28134014446752 45 1 0 0 0.0919196981470236 0.439619474786753
2 1 78 10 -1.75 6 NaN 315 1 0 0 NaN NaN
2 1 79 10 -1.75 6 2.77061199277441 90 1 0 0 0.103891183393443 0.39963890846883
2 1 80 10 -1.75 6 -2.41351621236108 0 1 0 0 0.115882198469592 0.379690539330113
2 1 81 11 -1.75 6 -3.70981298456071 45 1 -1.75 1 0.199828618231663 0.515571283578595
2 1 82 11 -1.75 6 -12.6083960172276 0 1 -1.75 1 0.0799133596652268 0.387569473613894
2 1 83 11 -1.75 6 -0.690583768440383 135 1 -1.75 1 0.0879386174444221 0.387713994354669
2 1 84 11 -1.75 6 4.16078785764006 225 1 -1.75 1 0.0719340721017261 0.367682398094473
2 1 85 11 -1.75 6 -2.94732349078479 90 1 -1.75 1 0.0918881499603685 0.415679208423285
2 1 86 11 -1.75 6 12.3168009025835 315 1 -1.75 1 0.115884001223378 0.339723193205771
2 1 87 11 -1.75 6 4.73297698341402 180 1 -1.75 1 0.0999152104924974 0.367671281114951
2 1 88 11 -1.75 6 7.50214403551 270 1 -1.75 1 0.0959082903225408 0.355693486230621
2 1 89 12 -1.75 6 -1.72123259341456 135 1 -1.75 1 0.0998878687306615 0.39561546305805
2 1 90 12 -1.75 6 11.2438194180744 270 1 -1.75 1 0.0959185059260221 0.331695531755088
2 1 91 12 -1.75 6 -3.07701638301156 90 1 -1.75 1 0.0799310867419081 0.387545136440735
2 1 92 12 -1.75 6 14.7479876237426 315 1 -1.75 1 0.107909821461476 0.347703682605015
2 1 93 12 -1.75 6 10.4873941206405 180 1 -1.75 1 0.0999110040671667 0.39566624061564
2 1 94 12 -1.75 6 5.29281066215616 45 1 -1.75 1 0.0999176141638145 0.407601670792133
2 1 95 12 -1.75 6 2.51533040386124 225 1 -1.75 1 0.0879268995464599 0.36365955360202
2 1 96 12 -1.75 6 -0.075244034945384 0 1 -1.75 1 0.119896029195104 0.395665639698507
2 1 97 13 -1.75 6 0.288303801071969 135 1 -1.75 1 0.13988135478121 0.411625116202231
2 1 98 13 -1.75 6 -2.98536762698055 0 1 -1.75 1 0.11574098277714 0.395795437951904
2 1 99 13 -1.75 6 1.81742744133186 225 1 -1.75 1 0.0999140086565831 0.339701560163121
2 1 100 13 -1.75 6 8.56281013644023 270 1 -1.75 1 0.111905324192321 0.363687195823104
2 1 101 13 -1.75 6 6.91521888357884 315 1 -1.75 1 0.119843148425048 0.327774242377529
2 1 102 13 -1.75 6 -0.285957051208179 90 1 -1.75 1 0.111907427404674 0.411645847867248
2 1 103 13 -1.75 6 5.54463311645883 45 1 -1.75 1 0.11589481774422 0.391647302089211
2 1 104 13 -1.75 6 13.0523910991602 180 1 -1.75 1 0.135935427772495 0.38368153517672
2 1 105 14 -1.75 6 0.752581844578579 90 1 -1.75 1 0.123878311733563 0.439621277540425
2 1 106 14 -1.75 6 1.87960888732704 45 1 -1.75 1 0.10390230037342 0.419633247822617
2 1 107 14 -1.75 6 3.01275459839398 315 1 -1.75 1 0.127896649342404 0.381675070502752
2 1 108 14 -1.75 6 9.79427194953779 180 1 -1.75 1 0.107910121919986 0.37568211686505
2 1 109 14 -1.75 6 -2.93772422566642 135 1 -1.75 1 0.143839300146567 0.435368882431192
2 1 110 14 -1.75 6 -4.36312769885359 0 1 -1.75 1 0.119903240208941 0.367672182491845
2 1 111 14 -1.75 6 3.88087552993841 225 1 -1.75 1 0.099904393971201 0.339710874389823
2 1 112 14 -1.75 6 6.25339389994336 270 1 -1.75 1 0.107904112741949 0.339711174848219
2 1 113 15 -1.75 6 14.8407445485868 315 1 -1.75 1 0.119894226441431 0.355690181182922
2 1 114 15 -1.75 6 5.1536988193814 270 1 -1.75 1 0.147877468044101 0.347666726157513
2 1 115 15 -1.75 6 4.96736864222459 90 1 -1.75 1 0.135882246543417 0.403645227721029
2 1 116 15 -1.75 6 8.65361874436133 225 1 -1.75 1 0.135879542413136 0.363628005416103
2 1 117 15 -1.75 6 2.04602999984247 45 1 -1.75 1 0.935102074909935 0.379610316798278
2 1 118 15 -1.75 6 17.0098857064079 180 1 -1.75 1 0.111899315013886 0.483554380960925
2 1 119 15 -1.75 6 -2.87815888202688 0 1 -1.75 1 0.111902319603018 0.339671814729684
2 1 120 15 -1.75 6 4.74555467952944 135 1 -1.75 1 0.135887053886449 0.395629885086862
2 1 121 16 -1.75 6 2.14057072067065 315 1 -1.75 1 0.127891841999258 0.379491935982912
2 1 122 16 -1.75 6 4.02432618841634 270 1 -1.75 1 0.107878273274309 0.355711814224549
2 1 123 16 -1.75 6 0.678476218553782 225 1 -1.75 1 0.13586782451523 0.343699466565454
2 1 124 16 -1.75 6 4.48075863437712 45 1 -1.75 1 0.147863346475162 0.375649967761319
2 1 125 16 -1.75 6 7.05678301196416 180 1 -1.75 1 0.119902338832446 0.395665339238747
2 1 126 16 -1.75 6 -3.16626440775672 90 1 -1.75 1 0.16385256841312 0.383683638389414
2 1 127 16 -1.75 6 1.71272706495551 135 1 -1.75 1 0.179852005953933 0.399662945182513
2 1 128 16 -1.75 6 -3.67110163105445 0 1 -1.75 1 0.135877138741932 0.411653058881598
2 1 129 17 -1.75 6 5.13327981590537 45 1 -1.75 1 0.0959518568657813 0.371282196427387
2 1 130 17 -1.75 6 14.184151762685 180 1 -1.75 1 0.123953426463629 0.355678763743697
2 1 131 17 -1.75 6 1.02405972049909 90 1 -1.75 1 0.0999689926393899 0.427642881737597
2 1 132 17 -1.75 6 -2.9917995060242 0 1 -1.75 1 0.131888546566074 0.339715982191933
2 1 133 17 -1.75 6 4.86150628108855 270 1 -1.75 1 0.147877468044499 0.413648106118558
2 1 134 17 -1.75 6 -8.76185270922974 225 1 -1.75 1 0.903032892438318 0.391662024576931
2 1 135 17 -1.75 6 1.33398522377856 135 1 -1.75 1 0.143866341450007 0.491565517171125
2 1 136 17 -1.75 6 5.35379999315556 315 1 -1.75 1 0.119908648469959 0.41163172629922
2 1 137 18 -1.75 6 3.44700556454117 45 1 -1.75 1 0.0999146095745118 0.395662334649842
2 1 138 18 -1.75 6 7.03084705386232 225 1 -1.75 1 0.107841016368184 0.299769367731642
2 1 139 18 -1.75 6 2.55095462637386 315 1 -1.75 1 0.11590353105305 0.371675196695833
2 1 140 18 -1.75 6 3.1646749390644 270 1 -1.75 1 0.0839265894727532 0.355700096326132
2 1 141 18 -1.75 6 3.9825648197246 0 1 -1.75 1 0.115896019579623 0.379666502616033
2 1 142 18 -1.75 6 15.7498456151406 180 1 -1.75 1 0.111888198033853 0.335648068860905
2 1 143 18 -1.75 6 3.7558336622454 90 1 -1.75 1 0.111879484725023 0.435653717488208
2 1 144 18 -1.75 6 2.37757506098301 135 1 -1.75 1 0.107975621964329 0.383381076255887
2 1 145 19 -1.75 6 9.61932359359212 90 1 -1.75 1 0.119898132406888 0.411635331804973
2 1 146 19 -1.75 6 6.70592795413175 315 1 -1.75 1 0.119825721807274 0.343750244122475
2 1 147 19 -1.75 6 8.57487567072917 225 1 -1.75 1 0.136028570037865 0.331660077602351
2 1 148 19 -1.75 6 8.97204176165557 180 1 -1.75 1 0.111885794362479 0.403465252826436
2 1 149 19 -1.75 6 13.9941048320568 135 1 -1.75 1 0.12392157781801 0.395485063886667
2 1 150 19 -1.75 6 -6.62643032961041 0 1 -1.75 1 0.0959182054667735 0.379649376456996
2 1 151 19 -1.75 6 4.10597439109465 270 1 -1.75 1 0.0919284114556831 0.351681458258213
2 1 152 19 -1.75 6 3.83380911318611 45 1 -1.75 1 0.0999140086564694 0.40365183781671
2 1 153 20 -1.75 6 -1.94555843248488 0 1 -1.75 1 0.131954046610076 0.363685693528396
2 1 154 20 -1.75 6 10.0940980129536 180 1 -1.75 1 0.107910121919986 0.387673432401357
2 1 155 20 -1.75 6 10.7993781591005 90 1 -1.75 1 0.123893935597494 0.403662053420021
2 1 156 20 -1.75 6 23.1386572815243 270 1 -1.75 1 0.1399056919538 0.359575115030452
2 1 157 20 -1.75 6 5.09722977807794 135 1 -1.75 1 0.127866002532301 0.355685073380073
2 1 158 20 -1.75 6 9.26481559761766 45 1 -1.75 1 0.655398856212628 0.363742480263568
2 1 159 20 -1.75 6 8.81477051491786 315 1 -1.75 1 0.115894517286279 0.469602570966686
2 1 160 20 -1.75 6 5.88619469228542 225 1 -1.75 1 0.0959155013367763 0.395666240616379
2 1 161 21 -1.75 6 -2.17777791557664 0 1 -1.75 1 0.103914018272121 0.399634702043613
2 1 162 21 -1.75 6 12.6109333100731 45 1 -1.75 1 0.10390590588031 0.355682369250985
2 1 163 21 -1.75 6 3.53766928032706 135 1 -1.75 1 0.111890000787525 0.375665892082566
2 1 164 21 -1.75 6 6.70208060532267 315 1 -1.75 1 0.107905615036429 0.359686885748715
2 1 165 21 -1.75 6 10.7605348183102 270 1 -1.75 1 0.0999164123286391 0.327712948757608
2 1 166 21 -1.75 6 4.38971988195959 225 1 -1.75 1 0.103898995326063 0.38765089798062
2 1 167 21 -1.75 6 6.10509168544763 90 1 -1.75 1 0.599483451023502 0.367704632054711
2 1 168 21 -1.75 6 8.94494382717015 180 1 -1.75 1 0.0959161022544777 0.527555388099358
2 1 169 22 -1.75 6 2.01891697049265 135 1 -1.75 1 0.115889409483771 0.423619736785213
2 1 170 22 -1.75 6 -6.18516938289466 0 1 -1.75 1 0.111885794362479 0.379527690594841
2 1 171 22 -1.75 6 4.63951847971464 225 1 -1.75 1 0.09191789539409 0.423618835409229
2 1 172 22 -1.75 6 5.93836802855519 270 1 -1.75 1 0.0999125063622159 0.407634721272757
2 1 173 22 -1.75 6 7.70351066456883 90 1 -1.75 1 0.0759322789629095 0.419611013863005
2 1 174 22 -1.75 6 9.76867357608129 315 1 -1.75 1 0.10392603662774 0.40354397306578
2 1 175 22 -1.75 6 9.34743999199448 45 1 -1.75 1 0.083929594062397 0.379611819091224
2 1 176 22 -1.75 6 -0.140497303831168 180 1 -1.75 1 0.120021020105469 0.471578088371643
2 1 177 23 -1.75 6 3.5392668807167 90 1 -1.75 1 0.111904422815201 0.411608590962601
2 1 178 23 -1.75 6 10.7197606652452 315 1 -1.75 1 0.111901418226125 0.387659310831623
2 1 179 23 -1.75 6 9.58834755112979 180 1 -1.75 1 0.099899887086849 0.395543052457811
2 1 180 23 -1.75 6 11.2109444787871 135 1 -1.75 1 0.111907126945653 0.391663226412561
2 1 181 23 -1.75 6 8.56929245034253 0 1 -1.75 1 0.511570673046322 0.415653368956214
2 1 182 23 -1.75 6 6.95735221525681 45 1 -1.75 1 0.0879208903683093 0.451620705465302
2 1 183 23 -1.75 6 12.443404787174 225 1 -1.75 1 0.0679301565209016 0.42764107898347
2 1 184 23 -1.75 6 12.0629495240367 270 1 -1.75 1 0.107892995761176 0.359723842196672
2 1 185 24 -1.75 6 9.49102122039777 180 1 -1.75 1 0.0999176141641556 0.38768094387342
2 1 186 24 -1.75 6 4.0642328237387 90 1 -1.75 1 0.135889457557937 0.395662635108465
2 1 187 24 -1.75 6 9.62324559420792 135 1 -1.75 1 0.10791492926262 0.371688116428913
2 1 188 24 -1.75 6 11.6037986283639 315 1 -1.75 1 0.143869946956443 0.375680915030102
2 1 189 24 -1.75 6 8.28781878011382 45 1 -1.75 1 0.111908328781055 0.403654241488766
2 1 190 24 -1.75 6 12.392077395357 225 1 -1.75 1 0.0759217629008617 0.303748044763324
2 1 191 24 -1.75 6 6.27362577919835 270 1 -1.75 1 0.103914018271325 0.343693757845699
2 1 192 24 -1.75 6 2.60483934124906 0 1 -1.75 1 0.115906836101203 0.359691693091349
2 1 193 25 -1.75 6 18.4520097155164 315 1 -1.75 1 0.103846415013777 0.391703487905943
2 1 194 25 -1.75 6 0.866704805525947 135 1 -1.75 1 0.103911915058916 0.419645867098325
2 1 195 25 -1.75 6 6.99058861218474 90 1 -1.75 1 0.099901088923275 0.40366986535264
2 1 196 25 -1.75 6 13.1978743428626 180 1 -1.75 1 0.091910083461471 0.423614929443715
2 1 197 25 -1.75 6 4.03911726074134 0 1 -1.75 1 0.103853025110993 0.403608872191171
2 1 198 25 -1.75 6 10.8277754741428 45 1 -1.75 1 0.091883943535322 0.367695618287598
2 1 199 25 -1.75 6 8.09308035986298 270 1 -1.75 1 0.0999028916769475 0.395649715375953
2 1 200 25 -1.75 6 10.4543908600193 225 1 -1.75 1 0.0918427806630007 0.335746919844951
2 1 201 26 -1.75 6 2.96021457235555 90 1 -1.75 1 0.0919230031955749 0.463568454458482
2 1 202 26 -1.75 6 16.1614041918682 180 1 -1.75 1 0.0838073072814041 0.391771391624047
2 1 203 26 -1.75 6 18.3852946438117 315 1 -1.75 1 0.111890301246376 0.343663111036335
2 1 204 26 -1.75 6 10.3565549764801 270 1 -1.75 1 0.131894856202734 0.355681768332602
2 1 205 26 -1.75 6 8.49559660941651 225 1 -1.75 1 0.0840128211832507 0.371658070536
2 1 206 26 -1.75 6 14.5101661382583 45 1 -1.75 1 0.087945227540672 0.411648251539191
2 1 207 26 -1.75 6 2.24778746332454 0 1 -1.75 1 0.103911614600179 0.339710273471042
2 1 208 26 -1.75 6 14.9265759156238 135 1 -1.75 1 0.0959094921582846 0.375662887494173
2 1 209 27 -1.75 6 14.6279322390273 315 1 -1.75 1 0.0997941255468504 0.327846953436733
2 1 210 27 -1.75 6 10.6497101099955 45 1 -1.75 1 0.087860798583506 0.35929388548027
2 1 211 27 -1.75 6 2.58141340812103 90 1 -1.75 1 0.0799632358463214 0.38363496404429
2 1 212 27 -1.75 6 5.47969773038221 0 1 -1.75 1 0.0998905728612272 0.387681544790667
2 1 213 27 -1.75 6 2.12960526452967 270 1 -1.75 1 0.107914027886409 0.295745922321203
2 1 214 27 -1.75 6 10.0214599556022 135 1 -1.75 1 0.0939231582319735 0.403655743783247
2 1 215 27 -1.75 6 21.4119509077864 180 1 -1.75 1 0.103930843971057 0.375680314112515
2 1 216 27 -1.75 6 11.0844119592742 225 1 -1.75 1 0.0958265654966226 0.343690452797887
2 1 217 28 -1.75 6 16.697780286163 315 1 -1.75 1 0.127861796107595 0.299715585585091
2 1 218 28 -1.75 6 11.6906305601865 45 1 -1.75 1 0.0839250871778177 0.379667704451208
2 1 219 28 -1.75 6 19.2415467597246 180 1 -1.75 1 0.0879341105609228 0.37168090541536
2 1 220 28 -1.75 6 25.0553038641826 270 1 -1.75 1 0.135886152508988 0.351698283959877
2 1 221 28 -1.75 6 11.550932555662 135 1 -1.75 1 0.0919142898866312 0.419619426711733
2 1 222 28 -1.75 6 12.6381143967666 225 1 -1.75 1 0.115912544821072 0.335713268446511
2 1 223 28 -1.75 6 12.2067805013525 0 1 -1.75 1 0.119889719557932 0.343667317460245
2 1 224 28 -1.75 6 14.8322605408067 90 1 -1.75 1 0.12786480069667 0.375610307183479
2 1 225 29 -1.75 6 11.8418993585649 225 1 -1.75 1 0.0998935774504162 0.331648960622942
2 1 226 29 -1.75 6 22.308425588746 180 1 -1.75 1 0.0999272288486281 0.351690171567952
2 1 227 29 -1.75 6 14.5737186383804 315 1 -1.75 1 0.155831216599722 0.347680547267942
2 1 228 29 -1.75 6 10.4947225518439 270 1 -1.75 1 0.575487599759867 0.359676970605392
2 1 229 29 -1.75 6 5.02402638038418 135 1 -1.75 1 0.0959155013370037 0.547455984270641
2 1 230 29 -1.75 6 9.02214764333846 45 1 -1.75 1 0.0679283537676838 0.339679326203054
2 1 231 29 -1.75 6 5.95842218827914 90 1 -1.75 1 0.091916994015719 0.371652962734856
2 1 232 29 -1.75 6 8.75434441024613 0 1 -1.75 1 0.0999007884641969 0.375681215489067
2 1 233 30 -1.75 6 -0.144767937507727 315 1 -1.75 1 0.0919205995237462 0.495579648354806
2 1 234 30 -1.75 6 13.414841647582 45 1 -1.75 1 0.0759328798811794 0.423629351470822
2 1 235 30 -1.75 6 15.9703998970673 90 1 -1.75 1 0.095777891151215 0.399548770792762
2 1 236 30 -1.75 6 -0.108063976360209 0 1 -1.75 1 0.0999179146224378 0.423636862945955
2 1 237 30 -1.75 6 8.15043343810417 180 1 -1.75 1 0.0959179050082639 0.363693205002278
2 1 238 30 -1.75 6 -0.490321118064529 270 1 -1.75 1 0.0879205899087765 0.381682281516419
2 1 239 30 -1.75 6 8.68190215831327 135 1 -1.75 1 0.119814604827411 0.383661704888823
2 1 240 30 -1.75 6 8.85016476628942 225 1 -1.75 1 0.0959167031726338 0.367731072440051
2 1 241 31 -1.75 6 7.55683616495332 45 1 -1.75 1 0.103905905881106 0.335687128520931
2 1 242 31 -1.75 6 3.40560313137909 315 1 -1.75 1 0.0999095017734817 0.335712367069164
2 1 243 31 -1.75 6 5.53557150027859 90 1 -1.75 1 0.119881607167031 0.395650616751141
2 1 244 31 -1.75 6 5.16206057294317 135 1 -1.75 1 0.0999143091161159 0.355697392197726
2 1 245 31 -1.75 6 14.4891729602852 180 1 -1.75 1 0.0999161118689926 0.39566083235502
2 1 246 31 -1.75 6 9.63415554950687 270 1 -1.75 1 0.0917983127433217 0.359337151565114
2 1 247 31 -1.75 6 10.517781186367 225 1 -1.75 1 0.0799160637955083 0.347710593159263
2 1 248 31 -1.75 6 -2.30652581897828 0 1 -1.75 1 0.0879401197388461 0.327720460231944
2 1 249 32 -1.75 6 0.803947255470687 0 1 -1.75 1 0.0799340913308697 0.339704865210706
2 1 250 32 -1.75 6 13.0917188578118 270 1 -1.75 1 0.0879244958754271 0.327555808743455
2 1 251 32 -1.75 6 12.9368288638668 180 1 -1.75 1 0.0759307766684287 0.355658933455061
2 1 252 32 -1.75 6 2.4421359499785 135 1 -1.75 1 0.107898704481158 0.403654241488653
2 1 253 32 -1.75 6 18.3315316517542 225 1 -1.75 1 0.0878941495243453 0.335711766151917
2 1 254 32 -1.75 6 6.76473003471573 90 1 -1.75 1 0.0839247867188533 0.427639276230366
2 1 255 32 -1.75 6 7.53656139216763 45 1 -1.75 1 0.083924486260571 0.359695899516623
2 1 256 32 -1.75 6 3.79800150847897 315 1 -1.75 1 0.111905324192662 0.399656034628379
2 1 257 33 -1.75 6 0.487731172207418 225 1 -1.75 1 0.0879275004643887 0.3676415356814
2 1 258 33 -1.75 6 11.3628573768834 315 1 -1.75 1 0.099901689840749 0.36370191830963
2 1 259 33 -1.75 6 5.2560158321024 90 1 -1.75 1 0.0879256977103751 0.475609946632062
2 1 260 33 -1.75 6 12.1176200864668 45 1 -1.75 1 0.131866312606576 0.387687253510308
2 1 261 33 -1.75 6 12.7569446670667 0 1 -1.75 1 0.103912215518221 0.337710418894176
2 1 262 33 -1.75 6 14.3823208107857 135 1 -1.75 1 0.119893024606085 0.343703973448896
2 1 263 33 -1.75 6 18.9500896234597 180 1 -1.75 1 0.0999155109515186 0.375677009064248
2 1 264 33 -1.75 6 9.05418048628199 270 1 -1.75 1 0.135867524056039 0.347668528911186
2 1 265 34 -1.75 6 8.12766321089885 225 1 -1.75 1 0.0919239045717859 0.335710263857663
2 1 266 34 -1.75 6 5.92346550426435 90 1 -1.75 1 0.0999107036084297 0.407657856609603
2 1 267 34 -1.75 6 28.3372801528538 180 1 -1.75 1 0.111908028323228 0.37567310309737
2 1 268 34 -1.75 6 5.26783407852684 0 1 -1.75 1 0.115899925545818 0.343689551419743
2 1 269 34 -1.75 6 15.5111369764026 315 1 -1.75 1 0.119902338832503 0.339691645017865
2 1 270 34 -1.75 6 3.75722873893331 135 1 -1.75 1 0.10386654576223 0.3554017406193
2 1 271 34 -1.75 6 8.11293863689181 45 1 -1.75 1 0.0879262986288722 0.367682398094644
2 1 272 34 -1.75 6 4.23561552496658 270 1 -1.75 1 0.107882479699242 0.315739059839643
2 1 273 35 -1.75 6 11.2924839831087 45 1 -1.75 1 0.079931086741567 0.383674624621676
2 1 274 35 -1.75 6 5.29433301966231 90 1 -1.75 1 0.0919076797900971 0.403631106151465
2 1 275 35 -1.75 6 21.4468390662054 180 1 -1.75 1 0.0919076797898697 0.35964091553376
2 1 276 35 -1.75 6 2.19924862685371 135 1 -1.75 1 0.10389418798286 0.439541355466531
2 1 277 35 -1.75 6 14.024933637506 225 1 -1.75 1 0.111904422815314 0.355658933454606
2 1 278 35 -1.75 6 14.0621588134179 315 1 -1.75 1 0.100048013335936 0.327728873081014
2 1 279 35 -1.75 6 1.98948016726702 0 1 -1.75 1 0.103892084770564 0.351706095890108
2 1 280 35 -1.75 6 15.3558204090449 270 1 -1.75 1 0.115902629676384 0.379677920055201
2 1 281 36 -1.75 6 14.6894916316623 225 1 -1.75 1 0.0919278105372996 0.323726760253749
2 1 282 36 -1.75 6 13.9443078995494 135 1 -1.75 1 0.139880753863395 0.379682727397949
2 1 283 36 -1.75 6 13.1009048232532 270 1 -1.75 1 0.115901728299832 0.367695918745994
2 1 284 36 -1.75 6 20.7026491164186 180 1 -1.75 1 0.0959254164808954 0.363676379302433
2 1 285 36 -1.75 6 4.22811813437226 90 1 -1.75 1 0.11185965443633 0.39563469242978
2 1 286 36 -1.75 6 -5.50326041524654 0 1 -1.75 1 0.115870480571402 0.347716001420849
2 1 287 36 -1.75 6 4.40607735281979 315 1 -1.75 1 0.11989572873631 0.335693738616101
2 1 288 36 -1.75 6 14.7530143088951 45 1 -1.75 1 0.131890048860669 0.391665329624857
2 1 289 37 -1.75 6 10.9110243648909 135 1 -1.75 1 0.111910431993579 0.395666541074661
2 1 290 37 -1.75 6 11.2172900951302 45 1 -1.75 1 0.0798478596209407 0.383538516730596
2 1 291 37 -1.75 6 21.0600089438255 180 1 -1.75 1 0.0879229935804915 0.355756282144853
2 1 292 37 -1.75 6 17.8381489411251 315 1 -1.75 1 0.127907465863586 0.323678686825247
2 1 293 37 -1.75 6 13.9685128088821 270 1 -1.75 1 0.123892132844389 0.343710583545089
2 1 294 37 -1.75 6 15.4909714131551 225 1 -1.75 1 0.0999104031498064 0.315730346532746
2 1 295 37 -1.75 6 0.298026873174578 0 1 -1.75 1 0.115886705353887 0.331726479023814
2 1 296 37 -1.75 6 10.9271164757593 90 1 -1.75 1 0.0999155109511776 0.479593130547755
2 1 297 38 -1.75 6 12.7138204365666 315 1 -1.75 1 0.119876198905786 0.343687748666298
2 1 298 38 -1.75 6 17.2707359231923 225 1 -1.75 1 0.57103960589393 0.331621919319787
2 1 299 38 -1.75 6 18.3830837640106 135 1 -1.75 1 0.0999001875461545 0.399651227284949
2 1 300 38 -1.75 6 16.9965119386738 270 1 -1.75 1 0.0959341297900664 0.367630719160502
2 1 301 38 -1.75 6 9.57766232603413 90 1 -1.75 1 0.0839256880962012 0.427605023913657
2 1 302 38 -1.75 6 7.22093243720772 0 1 -1.75 1 0.0919157921809983 0.351648407778498
2 1 303 38 -1.75 6 9.54111676346105 45 1 -1.75 1 0.083918477082193 0.399605557528048
2 1 304 38 -1.75 6 16.9955995661344 180 1 -1.75 1 0.0760951276980677 0.355635497658341
2 1 305 39 -1.75 6 5.25105905336533 135 1 -1.75 1 0.0799310867413396 0.387601021800151
2 1 306 39 -1.75 6 24.4416276369309 180 1 -1.75 1 0.0918977646457506 0.399650926825302
2 1 307 39 -1.75 6 11.8193028170573 315 1 -1.75 1 0.103822378301288 0.363751193572512
2 1 308 39 -1.75 6 20.2685561732534 225 1 -1.75 1 0.071936175314363 0.327717756100014
2 1 309 39 -1.75 6 15.1706344271952 270 1 -1.75 1 0.0799334904130546 0.327570531229526
2 1 310 39 -1.75 6 11.1972349464586 45 1 -1.75 1 0.0878493811447925 0.355770403715496
2 1 311 39 -1.75 6 1.82059006599732 0 1 -1.75 1 0.0879253972515244 0.347639684854698
2 1 312 39 -1.75 6 9.26625247219568 90 1 -1.75 1 0.147878068963337 0.423548227562947
2 1 313 40 -1.75 6 16.9972591437995 180 1 -1.75 1 0.0919272096206214 0.375698942564554
2 1 314 40 -1.75 6 4.21408477039757 90 1 -1.75 1 0.0839353027819243 0.3875451364421
2 1 315 40 -1.75 6 9.46158481649836 135 1 -1.75 1 0.0999101026907283 0.403667161221961
2 1 316 40 -1.75 6 13.573620977428 45 1 -1.75 1 0.0799286830701931 0.339714780356417
2 1 317 40 -1.75 6 12.999773674099 270 1 -1.75 1 0.0919052761188368 0.363628906791405
2 1 318 40 -1.75 6 2.67537146100981 0 1 -1.75 1 0.0919215009001846 0.351697983500571
2 1 319 40 -1.75 6 7.87193594592024 315 1 -1.75 1 0.119867185138787 0.367715448576064
2 1 320 40 -1.75 6 17.5341576980396 225 1 -1.75 1 0.0879217917444066 0.307723416746853
2 1 321 41 -1.75 6 7.79977542922627 90 1 -1.75 1 0.0999140086564694 0.415644956104984
2 1 322 41 -1.75 6 7.78200711601346 0 1 -1.75 1 0.0799208711387109 0.351682960554399
2 1 323 41 -1.75 6 19.3296810281073 315 1 -1.75 1 0.119896329654239 0.335715972576054
2 1 324 41 -1.75 6 8.31504099741806 135 1 -1.75 1 0.0959185059258516 0.403650335522116
2 1 325 41 -1.75 6 22.0471719811879 225 1 -1.75 1 0.0839139701980685 0.335682621637375
2 1 326 41 -1.75 6 19.2282699602624 270 1 -1.75 1 0.0838436628099544 0.311743857567876
2 1 327 41 -1.75 6 NaN 45 1 -1.75 1 NaN NaN
2 1 328 41 -1.75 6 20.8596111379327 180 1 -1.75 1 0.0879208903678546 0.443578922444544
2 1 329 42 -1.75 6 19.6017236193324 315 1 -1.75 1 0.10790531457701 0.347687157363907
2 1 330 42 -1.75 6 16.2340930201698 270 1 -1.75 1 0.119900235620207 0.33172317397532
2 1 331 42 -1.75 6 16.2913157758434 45 1 -1.75 1 0.0718039733890237 0.391756368678557
2 1 332 42 -1.75 6 25.0295448621421 180 1 -1.75 1 0.0759376872234725 0.403641622214082
2 1 333 42 -1.75 6 16.5301177446547 225 1 -1.75 1 0.0879232940386601 0.387643987426259
2 1 334 42 -1.75 6 21.3815988978239 135 1 -1.75 1 0.13987113917824 0.419647970309711
2 1 335 42 -1.75 6 12.8518473709399 90 1 -1.75 1 0.0839232844251683 0.419649172144545
2 1 336 42 -1.75 6 8.99068772153402 0 1 -1.75 1 0.0799304858242067 0.371690520101424
2 1 337 43 -1.75 6 11.4548224332447 90 1 -1.75 1 0.0679436771719111 0.431631774372704
2 1 338 43 -1.75 6 20.6143433421945 225 1 -1.75 1 0.0718694734339351 0.323799170854045
2 1 339 43 -1.75 6 17.5902501833005 315 1 -1.75 1 0.107919736605709 0.339667307845957
2 1 340 43 -1.75 6 14.8256704688688 45 1 -1.75 1 0.0799367954615491 0.355633093987876
2 1 341 43 -1.75 6 16.7887744989236 135 1 -1.75 1 0.0999152104926679 0.339716583108498
2 1 342 43 -1.75 6 34.507378856612 270 1 -1.75 1 0.103914919648332 0.331727079942425
2 1 343 43 -1.75 6 10.0936523455906 0 1 -1.75 1 0.105909666425077 0.32971280333561
2 1 344 43 -1.75 6 34.3617998322407 180 1 -1.75 1 0.107902309988276 0.331720469846005
2 1 345 44 -1.75 6 14.5175244097996 135 1 -1.75 1 0.111770117677224 0.419557231714975
2 1 346 44 -1.75 6 20.7899210518522 315 1 -1.75 1 0.127889438327884 0.363693805920093
2 1 347 44 -1.75 6 10.6119874694765 0 1 -1.75 1 0.107889690713137 0.355684172004658
2 1 348 44 -1.75 6 24.5691327102455 180 1 -1.75 1 0.0799271807762807 0.379678520972334
2 1 349 44 -1.75 6 12.4040536969811 90 1 -1.75 1 0.0918526958081429 0.363730161449098
2 1 350 44 -1.75 6 14.4640252286214 45 1 -1.75 1 0.0879299041356489 0.375662887493149
2 1 351 44 -1.75 6 14.3576496106481 270 1 -1.75 1 0.0839181766224328 0.351702490383445
2 1 352 44 -1.75 6 11.5911338503189 225 1 -1.75 1 0.0997899191225997 0.407453845003147
2 1 353 45 -1.75 6 2.16488024117104 0 1 -1.75 1 0.103895089359298 0.411613698764199
2 1 354 45 -1.75 6 15.1611803722417 135 1 -1.75 1 0.103953979307903 0.419587277607434
2 1 355 45 -1.75 6 14.5016614325161 270 1 -1.75 1 0.111920948055968 0.371644850344751
2 1 356 45 -1.75 6 23.0575551990816 180 1 -1.75 1 0.103928740759102 0.459583167329242
2 1 357 45 -1.75 6 8.90032090546371 315 1 -1.75 1 0.111886094821898 0.331589169297217
2 1 358 45 -1.75 6 10.056285823065 225 1 -1.75 1 0.080086123544902 0.419621229467566
2 1 359 45 -1.75 6 12.3588621210587 90 1 -1.75 1 0.095921810974005 0.403650635980853
2 1 360 45 -1.75 6 6.74890007154588 45 1 -1.75 1 0.0998914742380066 0.339704264292209
2 1 361 46 -1.75 6 11.6856323417048 270 1 -1.75 1 0.0599625868546809 0.379676718217752
2 1 362 46 -1.75 6 9.50255679512405 180 1 -1.75 1 0.0759355840102671 0.359695899518556
2 1 363 46 -1.75 6 16.8111819430503 45 1 -1.75 1 0.0639385597562523 0.355704002293351
2 1 364 46 -1.75 6 7.03148874876426 315 1 -1.75 1 0.0719199505329016 0.287771742558789
2 1 365 46 -1.75 6 9.53344597243923 135 1 -1.75 1 0.0839283922268805 0.351688669275063
2 1 366 46 -1.75 6 22.9150631510817 225 1 -1.75 1 0.0559520611784592 0.359682378865045
2 1 367 46 -1.75 6 6.27517770740625 90 1 -1.75 1 0.0678240945219386 0.339767961582083
2 1 368 46 -1.75 6 7.05892849444042 0 1 -1.75 1 0.0679274523904496 0.319698807958957
2 1 369 47 -1.75 6 20.103917325519 45 1 -1.75 1 0.0640271951378963 0.347648097704678
2 1 370 47 -1.75 6 16.6891394641582 180 1 -1.75 1 0.0759382881408328 0.331705146441664
2 1 371 47 -1.75 6 17.1276003806622 0 1 -1.75 1 0.0839151720335849 0.315719229552542
2 1 372 47 -1.75 6 5.56425892933921 135 1 -1.75 1 0.0839253876370094 0.355664942632984
2 1 373 47 -1.75 6 8.79024627053197 90 1 -1.75 1 0.0919058770364245 0.343679335818251
2 1 374 47 -1.75 6 14.141977476506 270 1 -1.75 1 0.0759322789624548 0.319695803371133
2 1 375 47 -1.75 6 22.8826746541401 315 1 -1.75 1 0.0959173040898804 0.327725568035703
2 1 376 47 -1.75 6 -1.66169661939244 225 1 -1.75 1 0.0679475831382206 0.299689145201455
2 1 377 48 -1.75 6 12.8881937826012 45 1 -1.75 1 0.0919215009002983 0.335719277624548
2 1 378 48 -1.75 6 25.190558858981 180 1 -1.75 1 0.0999107036095666 0.355687176593847
2 1 379 48 -1.75 6 25.4846310094423 270 1 -1.75 1 0.131889447942058 0.355693786690154
2 1 380 48 -1.75 6 11.2630051077043 225 1 -1.75 1 0.0839335000284791 0.403656645160027
2 1 381 48 -1.75 6 6.59645687314511 0 1 -1.75 1 0.0959227123521487 0.371678501741826
2 1 382 48 -1.75 6 9.39404209261979 90 1 -1.75 1 0.0799313872009861 0.371685412299712
2 1 383 48 -1.75 6 26.6353910282307 315 1 -1.75 1 0.103932045805777 0.355609357732646
2 1 384 48 -1.75 6 14.9498170349399 135 1 -1.75 1 0.0999359421566623 0.355710311931716
2 1 385 49 -1.75 6 30.1809524272995 180 1 -1.75 1 0.0879241954162353 0.351708499562392
2 1 386 49 -1.75 6 15.246034706739 135 1 -1.75 1 0.11990233883148 0.385673878279249
2 1 387 49 -1.75 6 12.6249871130901 45 1 -1.75 1 0.0799286830699657 0.351705494972748
2 1 388 49 -1.75 6 11.5634220173757 270 1 -1.75 1 0.0798911257054442 0.315546465672014
2 1 389 49 -1.75 6 4.54220119418823 0 1 -1.75 1 0.0999170132449763 0.355681467875456
2 1 390 49 -1.75 6 19.1219240062577 315 1 -1.75 1 0.171854390395538 0.303740533288419
2 1 391 49 -1.75 6 11.6335868229617 90 1 -1.75 1 0.0959350311668459 0.403623294222143
2 1 392 49 -1.75 6 9.50139024294151 225 1 -1.75 1 0.0799398000499423 0.335687729438177
2 1 393 50 -1.75 6 10.6232160247324 90 1 -1.75 1 0.0999107036084297 0.419638956539984
2 1 394 50 -1.75 6 4.54959737053117 0 1 -1.75 1 0.103910412765117 0.359666154085971
2 1 395 50 -1.75 6 15.1450789549187 45 1 -1.75 1 0.0798649857792952 0.395321914690385
2 1 396 50 -1.75 6 12.3430748587516 270 1 -1.75 1 0.0959458476877444 0.375655676480392
2 1 397 50 -1.75 6 13.7562792756353 225 1 -1.75 1 0.0959085907813915 0.439584020633674
2 1 398 50 -1.75 6 19.0659904636326 315 1 -1.75 1 0.0957661732522865 0.339843977689497
2 1 399 50 -1.75 6 14.845870841056 135 1 -1.75 1 0.11189090216385 0.383648484694731
2 1 400 50 -1.75 6 25.4799644113935 180 1 -1.75 1 0.111874977840444 0.379646972785395
2 1 401 51 -1.75 6 12.8195136107455 315 1 -1.75 1 0.107896601268976 0.355693185771543
2 1 402 51 -1.75 6 2.06043579434789 0 1 -1.75 1 0.091748436562284 0.371825125697796
2 1 403 51 -1.75 6 9.53904799330765 135 1 -1.75 1 0.111892704916954 0.403654241489903
2 1 404 51 -1.75 6 17.1074092455331 225 1 -1.75 1 0.0879184866944343 0.355698594033356
2 1 405 51 -1.75 6 25.5531460296298 270 1 -1.75 1 0.11991676086177 0.33972439504123
2 1 406 51 -1.75 6 28.6510258679418 180 1 -1.75 1 0.0799325890368436 0.395667742910518
2 1 407 51 -1.75 6 12.1441428876975 90 1 -1.75 1 0.0998118526233611 0.395767795729853
2 1 408 51 -1.75 6 12.6596827566081 45 1 -1.75 1 0.0918638127877784 0.371735288479613
2 1 409 52 -1.75 6 17.9168688363781 90 1 -1.75 1 0.103856029699728 0.387658709913694
2 1 410 52 -1.75 6 -0.260442267369468 0 1 -1.75 1 0.0999617816253249 0.363664961864743
2 1 411 52 -1.75 6 18.5475492201001 315 1 -1.75 1 0.111861457189889 0.343755051467042
2 1 412 52 -1.75 6 7.25322730857197 135 1 -1.75 1 0.0999197173769062 0.375682417322423
2 1 413 52 -1.75 6 28.2166692807499 180 1 -1.75 1 0.0799265798575561 0.393675700263657
2 1 414 52 -1.75 6 14.0432755293629 45 1 -1.75 1 0.0799394995920011 0.36769351507678
2 1 415 52 -1.75 6 19.8266042223682 225 1 -1.75 1 0.0999125063606243 0.331642951443882
2 1 416 52 -1.75 6 23.5217968307068 270 1 -1.75 1 0.103893587064022 0.303805131957688
2 1 417 53 -1.75 6 21.8101633383703 45 1 -1.75 1 0.0839698555575978 0.33970907163507
2 1 418 53 -1.75 6 10.8664425104451 0 1 -1.75 1 0.0919236041127078 0.315727942859667
2 1 419 53 -1.75 6 11.8928077196655 135 1 -1.75 1 0.0879214912865791 0.443621888070766
2 1 420 53 -1.75 6 5.84750820991945 90 1 -1.75 1 0.099931435273902 0.367615095299698
2 1 421 53 -1.75 6 31.2213156693575 180 1 -1.75 1 0.0759415931895546 0.359675167850128
2 1 422 53 -1.75 6 14.6299348519789 315 1 -1.75 1 0.103893286606763 0.35969559906016
2 1 423 53 -1.75 6 10.7488434248006 225 1 -1.75 1 0.0719406821983739 0.335705456515143
2 1 424 53 -1.75 6 7.80375095323051 270 1 -1.75 1 0.60340474040072 0.335546213286307
2 1 425 54 -1.75 6 16.038237869196 180 1 -1.75 1 0.0959837055111166 0.479534240600515
2 1 426 54 -1.75 6 10.9539842094183 315 1 -1.75 1 0.0959046848151957 0.355661938042658
2 1 427 54 -1.75 6 7.79433976123429 0 1 -1.75 1 0.0919190972281285 0.323725858878788
2 1 428 54 -1.75 6 18.4662755874251 225 1 -1.75 1 0.0959142995006914 0.315690685953086
2 1 429 54 -1.75 6 18.6166732258109 135 1 -1.75 1 0.107912225132623 0.379616325975803
2 1 430 54 -1.75 6 17.3600057633192 45 1 -1.75 1 0.10389899532629 0.315693991000899
2 1 431 54 -1.75 6 13.0247387259081 90 1 -1.75 1 0.0719247578756494 0.363671872419218
2 1 432 54 -1.75 6 13.016347404852 270 1 -1.75 1 0.10391131414076 0.351595226549534
2 1 433 55 -1.75 6 30.3710300703883 315 1 -1.75 1 0.0999188159989899 0.291748917297809
2 1 434 55 -1.75 6 13.8036273015726 0 1 -1.75 1 0.0880113285047628 0.347698875264996
2 1 435 55 -1.75 6 11.6926949188492 270 1 -1.75 1 0.14786785335923 0.323724356580215
2 1 436 55 -1.75 6 8.25016001118409 90 1 -1.75 1 0.0919221018186818 0.351700086713208
2 1 437 55 -1.75 6 16.7294847770491 45 1 -1.75 1 0.063936456543388 0.367660164136169
2 1 438 55 -1.75 6 12.1931673937638 225 1 -1.75 1 0.0879338101008216 0.355688979347406
2 1 439 55 -1.75 6 18.2655479124715 180 1 -1.75 1 0.0719367762326328 0.42564573129016
2 1 440 55 -1.75 6 21.9642878613339 135 1 -1.75 1 0.14787446345531 0.367689609107856
2 1 441 56 -1.75 6 35.1158167874498 180 1 -1.75 1 0.0759367858474889 0.391663827331286
2 1 442 56 -1.75 6 11.8673643575386 270 1 -1.75 1 0.0839292936032052 0.339709372095285
2 1 443 56 -1.75 6 23.1791941633418 90 1 -1.75 1 0.0999028916771749 0.499578155674499
2 1 444 56 -1.75 6 21.0932671757198 315 1 -1.75 1 0.0959142995009188 0.339712376686975
2 1 445 56 -1.75 6 13.6487448222726 0 1 -1.75 1 0.0759379876828916 0.335683823472436
2 1 446 56 -1.75 6 23.9124110584264 45 1 -1.75 1 0.0759301757498179 0.367688106813375
2 1 447 56 -1.75 6 23.6907044308014 225 1 -1.75 1 0.0799310867416807 0.375671901262422
2 1 448 56 -1.75 6 11.7542798319332 135 1 -1.75 1 0.111929661364911 0.359506910858954
2 1 449 57 -1.75 6 5.45523495509852 0 1 -1.75 1 0.0919239045720133 0.371632831989018
2 1 450 57 -1.75 6 30.843777705202 180 1 -1.75 1 0.0879335096431078 0.375641855369167
2 1 451 57 -1.75 6 17.4314206446225 45 1 -1.75 1 0.0998641324767959 0.355707908260229
2 1 452 57 -1.75 6 16.6914011256114 90 1 -1.75 1 0.103922431119372 0.419569250071845
2 1 453 57 -1.75 6 25.7029274360516 270 1 -1.75 1 0.511524101912073 0.399599548349897
2 1 454 57 -1.75 6 15.4459577213176 315 1 -1.75 1 0.0959185059250558 0.459596387523334
2 1 455 57 -1.75 6 14.9732248034839 225 1 -1.75 1 0.0919085811683544 0.347689260577454
2 1 456 57 -1.75 6 14.9108581069626 135 1 -1.75 1 0.104052229375611 0.431626366112368
2 1 457 58 -1.75 6 14.455928532813 90 1 -1.75 1 0.100030887178036 0.407663264869825
2 1 458 58 -1.75 6 7.65175603840902 0 1 -1.75 1 0.0879145807309669 0.371689318264089
2 1 459 58 -1.75 6 18.3590575996544 135 1 -1.75 1 0.127886734197318 0.379683929235171
2 1 460 58 -1.75 6 21.5689233858017 315 1 -1.75 1 0.127894546131756 0.327699728566131
2 1 461 58 -1.75 6 15.1947080723736 225 1 -1.75 1 0.0823161296568742 0.415610703789298
2 1 462 58 -1.75 6 32.4510410654521 270 1 -1.75 1 0.135846792392158 0.367704031137919
2 1 463 58 -1.75 6 13.389833710793 45 1 -1.75 1 0.623490719726533 0.383676427377168
2 1 464 58 -1.75 6 21.0166828539242 180 1 -1.75 1 0.0879262986281901 0.471604228298247
2 1 465 59 -1.75 6 11.2691217690381 270 1 -1.75 1 0.0879296036764572 0.513562114773322
2 1 466 59 -1.75 6 18.6558059211542 315 1 -1.75 1 0.099915811410483 0.327726769867695
2 1 467 59 -1.75 6 7.64907032085841 135 1 -1.75 1 0.115896920957539 0.367744593091857
2 1 468 59 -1.75 6 12.7198100074836 0 1 -1.75 1 0.0799127587481507 0.323737276315796
2 1 469 59 -1.75 6 31.7296577352645 180 1 -1.75 1 0.079962935387357 0.351668838982732
2 1 470 59 -1.75 6 18.6609899709784 90 1 -1.75 1 0.0839253876370094 0.391662024576135
2 1 471 59 -1.75 6 11.6100426723028 225 1 -1.75 1 0.103913717812929 0.423594798696286
2 1 472 59 -1.75 6 20.5466029929612 45 1 -1.75 1 0.0839286926850491 0.38764158375443
2 1 473 60 -1.75 6 17.6592090754559 270 1 -1.75 1 0.0919160926407585 0.371680604956055
2 1 474 60 -1.75 6 27.9902474704814 180 1 -1.75 1 0.0679304569800934 0.399668353439438
2 1 475 60 -1.75 6 -0.133931599516389 0 1 -1.75 1 0.0918626109510114 0.303698769501352
2 1 476 60 -1.75 6 22.0740928114001 225 1 -1.75 1 0.0720467441965411 0.395610355255712
2 1 477 60 -1.75 6 16.7404397481343 90 1 -1.75 1 0.103965096287538 0.415613708379169
2 1 478 60 -1.75 6 20.1210533562211 135 1 -1.75 1 0.108001761891273 0.371685111841089
2 1 479 60 -1.75 6 24.5060251316504 315 1 -1.75 1 0.119871391564175 0.30374293696309
2 1 480 60 -1.75 6 18.4303362400301 45 1 -1.75 1 0.091920899983279 0.339671814732355
2 1 481 61 -1.75 6 18.7020623746206 135 1 -1.75 1 0.103886075592072 0.375601894332931
2 1 482 61 -1.75 6 16.3564202684578 270 1 -1.75 1 0.108045328432809 0.367646643480612
2 1 483 61 -1.75 6 15.7818000735192 0 1 -1.75 1 0.0878469774729638 0.339625544055252
2 1 484 61 -1.75 6 17.1755390854725 225 1 -1.75 1 0.0839259885547108 0.327688311127304
2 1 485 61 -1.75 6 25.335792562525 90 1 -1.75 1 0.0919190972283559 0.423641970745848
2 1 486 61 -1.75 6 19.2783298341246 45 1 -1.75 1 0.0839301949797573 0.347708489948445
2 1 487 61 -1.75 6 21.5247903833 315 1 -1.75 1 0.0879416220332132 0.359693796303873
2 1 488 61 -1.75 6 26.0132262367597 180 1 -1.75 1 0.0719397808204576 0.423642571664459
2 1 489 62 -1.75 6 19.7551639003211 270 1 -1.75 1 0.0999119054436051 0.327721061147031
2 1 490 62 -1.75 6 14.5759821965212 0 1 -1.75 1 0.0879151816484409 0.351682960553262
2 1 491 62 -1.75 6 19.7376592078065 90 1 -1.75 1 0.107892695304372 0.391665930542104
2 1 492 62 -1.75 6 23.0359162614698 45 1 -1.75 1 0.0919212004432666 0.363698613260794
2 1 493 62 -1.75 6 31.5797706565631 180 1 -1.75 1 0.0999170132452036 0.347700978474222
2 1 494 62 -1.75 6 25.2861730953216 135 1 -1.75 1 0.0959191068441214 0.397657982803366
2 1 495 62 -1.75 6 23.6611760202592 315 1 -1.75 1 0.0999158114113925 0.319731557984596
2 1 496 62 -1.75 6 25.5613180860813 225 1 -1.75 1 0.0839115665264671 0.355544759066788
2 1 497 63 -1.75 6 28.0116338081124 180 1 -1.75 1 0.0919284114559105 0.383677929672331
2 1 498 63 -1.75 6 15.398668559811 90 1 -1.75 1 0.103906807257772 0.407655152479947
2 1 499 63 -1.75 6 23.100497499828 225 1 -1.75 1 0.0839410115015653 0.371632831987654
2 1 500 63 -1.75 6 14.9380699783845 0 1 -1.75 1 0.0959121962882818 0.371681506332152
2 1 501 63 -1.75 6 24.3877821302352 135 1 -1.75 1 0.119899033784122 0.355676960989967
2 1 502 63 -1.75 6 23.3391377689852 315 1 -1.75 1 0.107888188418656 0.327707840957146
2 1 503 63 -1.75 6 21.9743875241331 270 1 -1.75 1 0.0999128068203845 0.291690027346704
2 1 504 63 -1.75 6 16.7612354412499 45 1 -1.75 1 0.0919794894707593 0.371665281552623
2 1 505 64 -1.75 6 19.8865726463306 90 1 -1.75 1 0.0959176045491859 0.379649977373901
2 1 506 64 -1.75 6 33.140361346187 180 1 -1.75 1 0.0759340817162411 0.343653195889829
2 1 507 64 -1.75 6 20.7160130474234 135 1 -1.75 1 0.0799340913317792 0.435598132585255
2 1 508 64 -1.75 6 16.0492683941849 45 1 -1.75 1 0.0957784920685754 0.383776480194911
2 1 509 64 -1.75 6 16.3132387248658 315 1 -1.75 1 0.087913078435804 0.335691635403919
2 1 510 64 -1.75 6 15.3138199623123 0 1 -1.75 1 0.0879671610414334 0.39164459795802
2 1 511 64 -1.75 6 18.6073726812607 270 1 -1.75 1 0.111902920519924 0.359690791716275
2 1 512 64 -1.75 6 21.6768272891108 225 1 -1.75 1 0.0879878927080426 0.319732459359329
2 1 513 65 -1.75 6 22.1358685423634 270 1 -1.75 1 0.13187322316071 0.367672783412445
2 1 514 65 -1.75 6 13.2258200649828 45 1 -1.75 1 0.091924205030864 0.347694969295389
2 1 515 65 -1.75 6 21.742597359712 225 1 -1.75 1 0.0840476744178886 0.403657846998158
2 1 516 65 -1.75 6 3.60924274159406 0 1 -1.75 1 0.115987960010898 0.331581056905179
2 1 517 65 -1.75 6 11.8985228404247 315 1 -1.75 1 0.103897793489296 0.37169713019739
2 1 518 65 -1.75 6 17.0266341604328 90 1 -1.75 1 0.119903841126188 0.435633887198719
2 1 519 65 -1.75 6 12.3780849790909 135 1 -1.75 1 0.111904422815542 0.421642416627947
2 1 520 65 -1.75 6 34.8321976569126 180 1 -1.75 1 0.119894526901362 0.371689318264998
2 1 521 66 -1.75 6 17.7351270612777 90 1 -1.75 1 0.0838649953932418 0.383481129075562
2 1 522 66 -1.75 6 22.9839309786252 225 1 -1.75 1 0.0799349927076491 0.391663226411083
2 1 523 66 -1.75 6 10.6102202305687 0 1 -1.75 1 0.0799319881184601 0.319711427233869
2 1 524 66 -1.75 6 16.788241143086 315 1 -1.75 1 0.107908018708486 0.315731848826999
2 1 525 66 -1.75 6 21.6843241859963 270 1 -1.75 1 0.0959158017969912 0.343704574366484
2 1 526 66 -1.75 6 24.4464904747723 45 1 -1.75 1 0.0799536211600298 0.335717474869398
2 1 527 66 -1.75 6 18.5405595945671 180 1 -1.75 1 0.0719355743951837 0.399645819024045
2 1 528 66 -1.75 6 16.2740436948084 135 1 -1.75 1 0.0839106651499151 0.363683289858727
2 1 529 67 -1.75 6 15.7129533661824 90 1 -1.75 1 0.0958061342889778 0.335432339353929
2 1 530 67 -1.75 6 23.1945626310487 225 1 -1.75 1 0.0758971252682841 0.339707869802396
2 1 531 67 -1.75 6 24.1706201770213 45 1 -1.75 1 0.0679136312805895 0.343682941325142
2 1 532 67 -1.75 6 34.968012567665 270 1 -1.75 1 0.0960005312108478 0.33566699777316
2 1 533 67 -1.75 6 35.5787287858047 180 1 -1.75 1 0.0799358940844286 0.359692294010529
2 1 534 67 -1.75 6 15.6749662901533 0 1 -1.75 1 0.0879121770585698 0.339695550984516
2 1 535 67 -1.75 6 22.3973515293219 315 1 -1.75 1 0.119880104872209 0.315873665434992
2 1 536 67 -1.75 6 17.0139980032879 135 1 -1.75 1 0.0879142802712067 0.407564413885211
2 1 537 68 -1.75 6 13.4005573053693 0 1 -1.75 1 0.0919224022779872 0.323720450616747
2 1 538 68 -1.75 6 18.6808251304033 270 1 -1.75 1 0.0999034925955584 0.323708131798867
2 1 539 68 -1.75 6 18.4604514524119 135 1 -1.75 1 0.0879284018405997 0.379671309957757
2 1 540 68 -1.75 6 30.9986210191982 315 1 -1.75 1 0.0998650338542575 0.323781744235475
2 1 541 68 -1.75 6 36.6988682475876 180 1 -1.75 1 0.0799328894950122 0.355680866955936
2 1 542 68 -1.75 6 26.7963556789264 225 1 -1.75 1 0.0959170036319392 0.335714770742015
2 1 543 68 -1.75 6 24.7796343341342 45 1 -1.75 1 0.0839292936038873 0.391664728707156
2 1 544 68 -1.75 6 23.3621442406142 90 1 -1.75 1 0.115883700764925 0.367677590753374
2 1 545 69 -1.75 6 23.6411965443573 225 1 -1.75 1 0.0839626445440445 0.355538449428195
2 1 546 69 -1.75 6 34.9127036077791 180 1 -1.75 1 0.0879296036769119 0.379693844379972
2 1 547 69 -1.75 6 24.1996987871778 90 1 -1.75 1 0.0839169747864617 0.415665687771934
2 1 548 69 -1.75 6 22.5886802890171 315 1 -1.75 1 0.0979165577514323 0.31573425249826
2 1 549 69 -1.75 6 21.6696950685556 270 1 -1.75 1 0.111908629241498 0.323728262549594
2 1 550 69 -1.75 6 9.81019964354244 0 1 -1.75 1 0.111910431994374 0.343668218836228
2 1 551 69 -1.75 6 12.7516992335581 135 1 -1.75 1 0.0839347018629724 0.439614667440992
2 1 552 69 -1.75 6 23.4249455599193 45 1 -1.75 1 0.0799334904138504 0.363687796739669
2 1 553 70 -1.75 6 40.9218868025 180 1 -1.75 1 0.0999110040684172 0.387644287885223
2 1 554 70 -1.75 6 19.8847234451632 135 1 -1.75 1 0.115905333805131 0.399654231872546
2 1 555 70 -1.75 6 19.1587088169808 315 1 -1.75 1 0.119900235619752 0.335681720261391
2 1 556 70 -1.75 6 13.7429785565192 0 1 -1.75 1 0.127858190599227 0.367485597500945
2 1 557 70 -1.75 6 21.1300700356894 90 1 -1.75 1 0.115893916367213 0.395620570859364
2 1 558 70 -1.75 6 24.6576666388768 225 1 -1.75 1 0.0999179146231199 0.339670913350574
2 1 559 70 -1.75 6 25.2438013016955 270 1 -1.75 1 0.127802906159786 0.367746696303357
2 1 560 70 -1.75 6 24.1977004945658 45 1 -1.75 1 0.499545105192965 0.347706386736263
2 1 561 71 -1.75 6 12.448848331606 0 1 -1.75 1 0.0799139605840082 0.383607922740794
2 1 562 71 -1.75 6 11.7348384970291 135 1 -1.75 1 0.515554758339931 0.379634353511619
2 1 563 71 -1.75 6 6.7604634215629 315 1 -1.75 1 0.0917971109076916 0.427733920790615
2 1 564 71 -1.75 6 16.1857008263902 90 1 -1.75 1 0.079936795461208 0.515551753749833
2 1 565 71 -1.75 6 23.5141689631092 180 1 -1.75 1 0.0839319977328614 0.451621606843219
2 1 566 71 -1.75 6 12.5417968482199 225 1 -1.75 1 0.0719671225826914 0.439643211042039
2 1 567 71 -1.75 6 21.1864531036616 45 1 -1.75 1 0.0679463813019083 0.395708905781021
2 1 568 71 -1.75 6 28.3496852372464 270 1 -1.75 1 0.0959218109749145 0.335714169823632
2 1 569 72 -1.75 6 19.1153901859554 315 1 -1.75 1 0.0999149100327941 0.315733952038727
2 1 570 72 -1.75 6 21.4232408308235 180 1 -1.75 1 0.0879268995458915 0.357698148150348
2 1 571 72 -1.75 6 17.4926314873244 90 1 -1.75 1 0.0759370863049753 0.495582953401936
2 1 572 72 -1.75 6 22.1907589055965 45 1 -1.75 1 0.0639511790316192 0.41559357763208
2 1 573 72 -1.75 6 10.7467759579813 0 1 -1.75 1 0.0719635170760284 0.363637019180487
2 1 574 72 -1.75 6 12.321848774471 135 1 -1.75 1 0.0999416508768718 0.367701327006671
2 1 575 72 -1.75 6 17.231431478805 270 1 -1.75 1 0.0839244862593205 0.33970276199716
2 1 576 72 -1.75 6 13.7187827908622 225 1 -1.75 1 0.0679743239820709 0.355700396783959
2 1 577 73 -1.75 6 24.2823595691588 45 1 -1.75 1 0.0759545129237722 0.363695007754586
2 1 578 73 -1.75 6 19.2957961281923 90 1 -1.75 1 0.0919215009014351 0.411650955670893
2 1 579 73 -1.75 6 14.2696093376163 225 1 -1.75 1 0.0959161022551598 0.375668596216201
2 1 580 73 -1.75 6 26.8042854159881 180 1 -1.75 1 0.0919031729069957 0.415562930821125
2 1 581 73 -1.75 6 12.939002935842 135 1 -1.75 1 1.06695186227353 0.363664661403845
2 1 582 73 -1.75 6 10.877997198927 270 1 -1.75 1 0.095900177932208 0.48356579840447
2 1 583 73 -1.75 6 11.9929733430892 315 1 -1.75 1 0.0999140086553325 0.391648203465138
2 1 584 73 -1.75 6 6.80842428218428 0 1 -1.75 1 0.0959031825211696 0.379616025518089
2 1 585 74 -1.75 6 25.1442789533768 45 1 -1.75 1 0.0879290027585284 0.371622616384229
2 1 586 74 -1.75 6 13.4081290453567 90 1 -1.75 1 0.0719785400222008 0.395653621340671
2 1 587 74 -1.75 6 15.4334147688879 270 1 -1.75 1 0.0919266087030337 0.399641913056485
2 1 588 74 -1.75 6 18.5993068387129 225 1 -1.75 1 0.0719208519092263 0.371652061358873
2 1 589 74 -1.75 6 14.2086543934803 0 1 -1.75 1 0.0719376776085028 0.351692274780362
2 1 590 74 -1.75 6 9.05818270052784 135 1 -1.75 1 0.0999197173759967 0.351702189925618
2 1 591 74 -1.75 6 13.2531073574977 315 1 -1.75 1 0.0959218109735502 0.347708489947308
2 1 592 74 -1.75 6 25.8647626577816 180 1 -1.75 1 0.0799103550778 0.363656248554889
2 1 593 75 -1.75 6 18.2082946904745 270 1 -1.75 1 0.11189090216476 0.323731267136054
2 1 594 75 -1.75 6 17.6226350518022 225 1 -1.75 1 0.0959043843570271 0.343706377118679
2 1 595 75 -1.75 6 25.731474742336 180 1 -1.75 1 0.0799265798575561 0.407652147889848
2 1 596 75 -1.75 6 14.1682615241981 45 1 -1.75 1 0.0719433863282575 0.345705330323881
2 1 597 75 -1.75 6 15.7652121867598 90 1 -1.75 1 0.0799340913308697 0.419641660672141
2 1 598 75 -1.75 6 17.9449266464139 135 1 -1.75 1 0.0799304858239793 0.399660841969762
2 1 599 75 -1.75 6 8.41063315474353 315 1 -1.75 1 0.0959049852758653 0.367725363719501
2 1 600 75 -1.75 6 11.2592921215604 0 1 -1.75 1 0.0679412735012193 0.379650878750681
2 1 601 76 -1.75 6 18.5111800659967 90 1 -1.75 1 0.0879265990861313 0.391663226413584
2 1 602 76 -1.75 6 10.1844682982052 135 1 -1.75 1 0.0999086003957927 0.419632346445724
2 1 603 76 -1.75 6 5.11844313761469 0 1 -1.75 1 0.0878959522781315 0.355729841759739
2 1 604 76 -1.75 6 21.495508541342 45 1 -1.75 1 0.0799328894968312 0.395630786461197
2 1 605 76 -1.75 6 15.5398303661221 225 1 -1.75 1 0.079845155490375 0.375335988188681
2 1 606 76 -1.75 6 19.7629974177541 315 1 -1.75 1 0.0998890705657232 0.33970456475231
2 1 607 76 -1.75 6 13.776959069526 270 1 -1.75 1 0.0959167031726338 0.355654426572301
2 1 608 76 -1.75 6 25.2889707363306 180 1 -1.75 1 0.0799265798573288 0.451613193991761
2 1 609 77 -1.75 6 19.1729204846878 180 1 -1.75 1 0.12787952318331 0.52749890182281
2 1 610 77 -1.75 6 8.92493659799586 135 1 -1.75 1 0.0998911737797243 0.471567872767537
2 1 611 77 -1.75 6 13.2073062537951 315 1 -1.75 1 0.0877943971622699 0.359773718373617
2 1 612 77 -1.75 6 16.910271595148 90 1 -1.75 1 0.0919172944768434 0.41163563226587
2 1 613 77 -1.75 6 9.1178295610961 0 1 -1.75 1 0.0999040935123503 0.36367938389094
2 1 614 77 -1.75 6 19.4493859034692 45 1 -1.75 1 0.0639439680164742 0.395639499770596
2 1 615 77 -1.75 6 15.5089240539626 225 1 -1.75 1 0.0758748913099225 0.367706735269167
2 1 616 77 -1.75 6 20.9038124137013 270 1 -1.75 1 0.0919199986053627 0.359689289421112
2 1 617 78 -1.75 6 16.0497631141249 135 1 -1.75 1 0.0799593298797845 0.403643424968323
2 1 618 78 -1.75 6 6.96256026633843 0 1 -1.75 1 0.0999167127872624 0.335640857847011
2 1 619 78 -1.75 6 27.9729190177613 180 1 -1.75 1 0.103911013681909 0.395661132815121
2 1 620 78 -1.75 6 31.1546440981423 45 1 -1.75 1 0.0919097830033024 0.395302985782109
2 1 621 78 -1.75 6 15.5070901751438 315 1 -1.75 1 0.119913455812366 0.35570129816324
2 1 622 78 -1.75 6 21.0218635954458 270 1 -1.75 1 0.0999233228833418 0.327745097864863
2 1 623 78 -1.75 6 24.8435624802146 225 1 -1.75 1 0.0759370863058848 0.351711203691593
2 1 624 78 -1.75 6 21.2877591254973 90 1 -1.75 1 0.103909210929032 0.435643201424
2 1 625 79 -1.75 6 18.1515189420774 90 1 -1.75 1 0.107903812282302 0.371692322853505
2 1 626 79 -1.75 6 13.3881578767536 45 1 -1.75 1 0.0679373675347961 0.359694697682016
2 1 627 79 -1.75 6 17.8066708149131 315 1 -1.75 1 0.0879290027585284 0.363689299036423
2 1 628 79 -1.75 6 28.1645515291633 180 1 -1.75 1 0.0719481936710054 0.411633829509583
2 1 629 79 -1.75 6 21.0982835060187 225 1 -1.75 1 0.0639968487871556 0.319725849262795
2 1 630 79 -1.75 6 13.0399891743433 0 1 -1.75 1 0.0799298849053685 0.327718357019421
2 1 631 79 -1.75 6 22.0518370259017 270 1 -1.75 1 0.0879220922026889 0.335715972576963
2 1 632 79 -1.75 6 16.5067388900172 135 1 -1.75 1 0.0959473499819978 0.37566318795416
2 1 633 80 -1.75 6 19.8421696698877 135 1 -1.75 1 0.0919263082437283 0.375669197132083
2 1 634 80 -1.75 6 13.6878258773391 225 1 -1.75 1 0.0759388890585342 0.327718056558979
2 1 635 80 -1.75 6 25.8670592290081 270 1 -1.75 1 0.0958821503966192 0.291734194809578
2 1 636 80 -1.75 6 3.56492126000952 0 1 -1.75 1 0.0838989472513276 0.307740542905094
2 1 637 80 -1.75 6 27.887470997962 45 1 -1.75 1 0.0638667500743395 0.41162812079051
2 1 638 80 -1.75 6 21.6698198911694 90 1 -1.75 1 0.0799253780226081 0.407616994196587
2 1 639 80 -1.75 6 21.8161837900781 315 1 -1.75 1 0.0999191164596596 0.351543247154495
2 1 640 80 -1.75 6 29.2362551611436 180 1 -1.75 1 0.0759382881415149 0.347663721568324
2 1 641 81 -1.75 6 14.8934272063713 45 1 -1.75 1 0.0559262217113883 0.395683667235744
2 1 642 81 -1.75 6 16.4349040468721 315 1 -1.75 1 0.0719382785257494 0.363697711884242
2 1 643 81 -1.75 6 14.8598573339398 90 1 -1.75 1 0.0719358748560808 0.36769321461793
2 1 644 81 -1.75 6 7.23945653011786 270 1 -1.75 1 0.0599529721696399 0.355698293571777
2 1 645 81 -1.75 6 5.50664764092061 135 1 -1.75 1 0.0759728409175295 0.343652294513504
2 1 646 81 -1.75 6 12.5613290666633 0 1 -1.75 1 0.0639049083556529 0.367705833890341
2 1 647 81 -1.75 6 24.6576370681984 180 1 -1.75 1 0.0639511790311644 0.387666521846768
2 1 648 81 -1.75 6 18.8170266470809 225 1 -1.75 1 0.0679406725837453 0.355715419732405
2 1 649 82 -1.75 6 20.7765000041153 315 1 -1.75 1 0.0799328894959217 0.335724986342484
2 1 650 82 -1.75 6 18.74145919046 90 1 -1.75 1 0.0759304762084412 0.423639867533666
2 1 651 82 -1.75 6 18.9543379231143 180 1 -1.75 1 0.0719370766908014 0.351661627970088
2 1 652 82 -1.75 6 11.8137088047343 135 1 -1.75 1 0.0878983559478002 0.379650277835708
2 1 653 82 -1.75 6 20.8584494046681 45 1 -1.75 1 0.0799410018860272 0.3716619765014
2 1 654 82 -1.75 6 22.9683976106307 225 1 -1.75 1 0.0799349927094681 0.391607941971643
2 1 655 82 -1.75 6 14.5715909475789 270 1 -1.75 1 0.103929942593822 0.34768144864438
2 1 656 82 -1.75 6 8.36505819680097 0 1 -1.75 1 0.0880269523665902 0.35569078210051
2 1 657 83 -1.75 6 12.1934559980865 0 1 -1.75 1 0.0879290027587558 0.367673384326054
2 1 658 83 -1.75 6 17.7338342359557 270 1 -1.75 1 0.115874386537598 0.379674615006024
2 1 659 83 -1.75 6 18.9885151644835 90 1 -1.75 1 0.0839701560171306 0.411638937312546
2 1 660 83 -1.75 6 20.2281109606678 225 1 -1.75 1 0.0799337908733833 0.383658700298156
2 1 661 83 -1.75 6 23.7702701964235 180 1 -1.75 1 0.0799382977570531 0.419641360213518
2 1 662 83 -1.75 6 17.6408946441531 45 1 -1.75 1 0.0919239045717859 0.371677299909379
2 1 663 83 -1.75 6 31.4286057032709 315 1 -1.75 1 0.107909220542297 0.351682359634651
2 1 664 83 -1.75 6 23.0706062504409 135 1 -1.75 1 0.0839319977328614 0.395650616751254
2 1 665 84 -1.75 6 16.9123024207841 45 1 -1.75 1 0.0758526573499694 0.395565286418559
2 1 666 84 -1.75 6 22.836541428109 180 1 -1.75 1 0.0759043362829743 0.367670379737319
2 1 667 84 -1.75 6 21.7563123404288 90 1 -1.75 1 0.0959374348385609 0.411655763010685
2 1 668 84 -1.75 6 17.1255199095942 315 1 -1.75 1 0.0999161118700158 0.339709672551862
2 1 669 84 -1.75 6 21.2880916339348 225 1 -1.75 1 0.103910713223286 0.375678210898741
2 1 670 84 -1.75 6 25.9633606679924 270 1 -1.75 1 0.115905033348781 0.33572648864083
2 1 671 84 -1.75 6 17.8096549597475 135 1 -1.75 1 0.0999131072803721 0.387668625057813
2 1 672 84 -1.75 6 14.7421342096807 0 1 -1.75 1 0.0919013701522999 0.363458847042239
2 1 673 85 -1.75 6 21.8926520450849 270 1 -1.75 1 0.0959145999597695 0.343707578956128
2 1 674 85 -1.75 6 22.7288632466059 45 1 -1.75 1 0.0919212004412202 0.375655676480392
2 1 675 85 -1.75 6 19.2078046700131 90 1 -1.75 1 0.095919106843894 0.359689589879963
2 1 676 85 -1.75 6 18.1822241785829 315 1 -1.75 1 0.095922111433083 0.331672997336227
2 1 677 85 -1.75 6 27.4549853040487 180 1 -1.75 1 0.0799322885773108 0.403649734607143
2 1 678 85 -1.75 6 20.1155587838293 225 1 -1.75 1 0.0799277816943231 0.375683619161919
2 1 679 85 -1.75 6 7.42052659124034 0 1 -1.75 1 0.0959010793080779 0.347705184897677
2 1 680 85 -1.75 6 6.13625785344992 135 1 -1.75 1 0.119820914464526 0.367431815353711
2 1 681 86 -1.75 6 32.6200768162628 180 1 -1.75 1 0.0878803284131209 0.38366531039469
2 1 682 86 -1.75 6 29.0157327652911 270 1 -1.75 1 0.115916150326711 0.327654359267399
2 1 683 86 -1.75 6 24.9758043945684 225 1 -1.75 1 0.0879139798130382 0.363677581138063
2 1 684 86 -1.75 6 24.8865937812048 45 1 -1.75 1 0.0838085091163521 0.379646672328363
2 1 685 86 -1.75 6 6.68188159093847 0 1 -1.75 1 0.107912225132395 0.335685325766917
2 1 686 86 -1.75 6 19.098185364782 135 1 -1.75 1 0.0999095017727996 0.363666163695825
2 1 687 86 -1.75 6 17.0950043147838 315 1 -1.75 1 0.0959746917446864 0.283737781088121
2 1 688 86 -1.75 6 21.5185555246804 90 1 -1.75 1 0.0959028820614094 0.351703692222145
2 1 689 87 -1.75 6 19.8605840324253 90 1 -1.75 1 0.0799310867419081 0.351682059178074
2 1 690 87 -1.75 6 17.1007521376623 225 1 -1.75 1 0.067944278090863 0.363695909132275
2 1 691 87 -1.75 6 23.2760179998815 315 1 -1.75 1 0.0919245054888052 0.323728563007762
2 1 692 87 -1.75 6 7.81149348560981 135 1 -1.75 1 0.0959124967471325 0.355685674298456
2 1 693 87 -1.75 6 20.9667198079663 270 1 -1.75 1 0.0999179146228926 0.343688049128104
2 1 694 87 -1.75 6 15.5364554853865 0 1 -1.75 1 0.079932889495467 0.351697983498525
2 1 695 87 -1.75 6 18.1010192368685 180 1 -1.75 1 0.0959173040901078 0.455571740276582
2 1 696 87 -1.75 6 15.3726328521492 45 1 -1.75 1 0.0839524289401652 0.335711465693748
2 1 697 88 -1.75 6 16.2543586592907 225 1 -1.75 1 0.0719187486968167 0.327718957935758
2 1 698 88 -1.75 6 11.9099526779646 135 1 -1.75 1 0.0919236041131626 0.427519994038903
2 1 699 88 -1.75 6 22.593369637762 45 1 -1.75 1 0.0719472922944533 0.327715953346797
2 1 700 88 -1.75 6 21.1239240749944 270 1 -1.75 1 0.0839289931443545 0.367689008192428
2 1 701 88 -1.75 6 25.1943995241748 315 1 -1.75 1 0.0919218013596037 0.307745650710331
2 1 702 88 -1.75 6 13.825848744778 0 1 -1.75 1 0.0759388890587616 0.359680576112851
2 1 703 88 -1.75 6 33.8476879220427 180 1 -1.75 1 0.0759328798801562 0.331722272599791
2 1 704 88 -1.75 6 25.8660526304448 90 1 -1.75 1 0.0839076605607261 0.483554380962687
2 1 705 89 -1.75 6 24.7971469173449 270 1 -1.75 1 0.0879247963341641 0.347700077096988
2 1 706 89 -1.75 6 14.2574391406663 0 1 -1.75 1 0.0879311059707106 0.335708461103877
2 1 707 89 -1.75 6 23.4522053133522 90 1 -1.75 1 0.0879425234104474 0.407622702916342
2 1 708 89 -1.75 6 21.7548579993165 315 1 -1.75 1 0.0879293032176065 0.375681816406313
2 1 709 89 -1.75 6 9.46037625949736 135 1 -1.75 1 0.0999125063619886 0.355693486229939
2 1 710 89 -1.75 6 23.713561413197 45 1 -1.75 1 0.0799358940844286 0.391601632330548
2 1 711 89 -1.75 6 46.7169865085924 180 1 -1.75 1 0.0759049372011305 0.387520799268941
2 1 712 89 -1.75 6 19.8501034270051 225 1 -1.75 1 0.0799325890363889 0.35963580773182
2 1 713 90 -1.75 6 24.3296742976015 225 1 -1.75 1 0.0958662260738947 0.363698012344685
2 1 714 90 -1.75 6 22.1797526189816 270 1 -1.75 1 0.0799337908717916 0.32769011388109
2 1 715 90 -1.75 6 31.1466734529354 45 1 -1.75 1 0.0959130976648339 0.371682708168919
2 1 716 90 -1.75 6 16.7858028771058 0 1 -1.75 1 0.0679409730428233 0.327709042792776
2 1 717 90 -1.75 6 28.6357701048292 180 1 -1.75 1 0.0839304954383806 0.375662587036231
2 1 718 90 -1.75 6 25.4153544488406 90 1 -1.75 1 0.0999052953486625 0.371669788434701
2 1 719 90 -1.75 6 25.4541918838072 315 1 -1.75 1 0.0958917650823423 0.319566606034414
2 1 720 90 -1.75 6 14.7622543346762 135 1 -1.75 1 0.0919016706127422 0.383643977811971
2 1 721 91 -1.75 6 44.3859155756953 180 1 -1.75 1 0.0839271903907957 0.323700019409216
2 1 722 91 -1.75 6 14.0690680628128 0 1 -1.75 1 0.0918388746961227 0.355763192703535
2 1 723 91 -1.75 6 21.8182790740891 270 1 -1.75 1 0.0959191068429845 0.331720169386927
2 1 724 91 -1.75 6 16.8353727273384 225 1 -1.75 1 0.0879969064760644 0.387677037908588
2 1 725 91 -1.75 6 15.6605364181494 135 1 -1.75 1 0.111905324192549 0.471601824627442
2 1 726 91 -1.75 6 19.79095048399 315 1 -1.75 1 0.0879241954169174 0.315713220372345
2 1 727 91 -1.75 6 22.1718278261195 45 1 -1.75 1 0.0679385693697441 0.391635283730238
2 1 728 91 -1.75 6 24.6058409314297 90 1 -1.75 1 0.103902600831361 0.375694736141668
2 1 729 92 -1.75 6 24.1429012408045 90 1 -1.75 1 0.0839292936034326 0.383668314983197
2 1 730 92 -1.75 6 19.8040764088713 270 1 -1.75 1 0.091914890804901 0.379651780127688
2 1 731 92 -1.75 6 17.4709221862412 0 1 -1.75 1 0.0799367954609806 0.365697866921664
2 1 732 92 -1.75 6 30.3647599786993 180 1 -1.75 1 0.071942785409874 0.371689318264089
2 1 733 92 -1.75 6 19.3073040854471 225 1 -1.75 1 0.0719388794452698 0.33550444949492
2 1 734 92 -1.75 6 24.5475427351163 315 1 -1.75 1 0.0879217917458845 0.331724075354259
2 1 735 92 -1.75 6 21.7381521662999 45 1 -1.75 1 0.071937677608048 0.31571712633945
2 1 736 92 -1.75 6 23.1929075427294 135 1 -1.75 1 0.0919202990660324 0.363680585728162
2 1 737 93 -1.75 6 31.133697665196 135 1 -1.75 1 0.107892394844612 0.379679121891286
2 1 738 93 -1.75 6 14.1393590657371 315 1 -1.75 1 0.0959236137277912 0.327697925814618
2 1 739 93 -1.75 6 31.4050111649973 180 1 -1.75 1 0.0719370766908014 0.359693796305237
2 1 740 93 -1.75 6 31.9174715712331 45 1 -1.75 1 0.0679433767136288 0.37168571275879
2 1 741 93 -1.75 6 24.9682739371438 90 1 -1.75 1 0.0839298945222708 0.399641913056257
2 1 742 93 -1.75 6 21.0489863846927 225 1 -1.75 1 0.0679313583561907 0.347601226114421
2 1 743 93 -1.75 6 14.4478150351238 0 1 -1.75 1 0.075913650509392 0.355714518355398
2 1 744 93 -1.75 6 19.8833545859691 270 1 -1.75 1 0.0959641756824112 0.359664952248522
2 1 745 94 -1.75 6 11.1832375810205 0 1 -1.75 1 0.0879302045946133 0.343698565186969
2 1 746 94 -1.75 6 26.1026594687008 45 1 -1.75 1 0.0639457707707152 0.395644307115163
2 1 747 94 -1.75 6 30.7129713044869 180 1 -1.75 1 0.0759373867642807 0.3716442494283
2 1 748 94 -1.75 6 15.9989881577138 225 1 -1.75 1 0.119898733325499 0.399653630955299
2 1 749 94 -1.75 6 23.1044682572693 135 1 -1.75 1 0.111947688900955 0.395624777283729
2 1 750 94 -1.75 6 23.4039827270181 315 1 -1.75 1 0.0958181526459612 0.307809948916201
2 1 751 94 -1.75 6 17.3039667033394 270 1 -1.75 1 0.103910713223968 0.335714770743607
2 1 752 94 -1.75 6 21.1458751271979 90 1 -1.75 1 0.111899315014398 0.383660803512612
2 1 753 95 -1.75 6 17.7456364286982 225 1 -1.75 1 0.0959182054677967 0.355662839418983
2 1 754 95 -1.75 6 31.4375907115565 270 1 -1.75 1 0.0999212196704775 0.347702781228918
2 1 755 95 -1.75 6 28.531030174783 315 1 -1.75 1 0.0879290027598927 0.323729464382723
2 1 756 95 -1.75 6 23.4333052096264 135 1 -1.75 1 0.10791222513285 0.371675196694923
2 1 757 95 -1.75 6 13.1119090477705 0 1 -1.75 1 0.06794367717157 0.30372761355693
2 1 758 95 -1.75 6 21.1448888057934 90 1 -1.75 1 0.115939586122749 0.39564881399906
2 1 759 95 -1.75 6 29.2494757602326 180 1 -1.75 1 0.0759220633588029 0.335683523013358
2 1 760 95 -1.75 6 17.6023593539278 45 1 -1.75 1 0.0799349927085586 0.407656955233733
2 1 761 96 -1.75 6 22.4487226893674 225 1 -1.75 1 0.10390921092835 0.359687787125495
2 1 762 96 -1.75 6 28.560335124138 45 1 -1.75 1 0.0839244862593205 0.367690810945078
2 1 763 96 -1.75 6 26.655745933744 315 1 -1.75 1 0.115908338397958 0.323711436847589
2 1 764 96 -1.75 6 25.9346029790586 135 1 -1.75 1 0.103871052646582 0.367413787819032
2 1 765 96 -1.75 6 4.91404646406082 0 1 -1.75 1 0.0919230031945517 0.307709295178938
2 1 766 96 -1.75 6 38.2655738939165 180 1 -1.75 1 0.0919196981478763 0.339668810139983
2 1 767 96 -1.75 6 40.2526805892656 270 1 -1.75 1 0.147878369422187 0.31573665616952
2 1 768 96 -1.75 6 26.9514055125722 90 1 -1.75 1 0.0998590246745152 0.423652787268111
2 1 769 97 -1.75 6 12.7445015690192 0 1 -1.75 1 0.0999197173771336 0.327705437284521
2 1 770 97 -1.75 6 25.7835149917686 225 1 -1.75 1 0.0959046848163325 0.391676747064821
2 1 771 97 -1.75 6 36.4719102020772 315 1 -1.75 1 0.0959215105151543 0.32372225336735
2 1 772 97 -1.75 6 24.671920215168 45 1 -1.75 1 0.095837081558102 0.455509845737197
2 1 773 97 -1.75 6 26.8374461247473 90 1 -1.75 1 0.107920938440884 0.39969689704094
2 1 774 97 -1.75 6 31.6957025632495 270 1 -1.75 1 0.11589481774422 0.33567931658763
2 1 775 97 -1.75 6 23.1819442612734 135 1 -1.75 1 0.107901709069893 0.411634430431832
2 1 776 97 -1.75 6 36.6862600651565 180 1 -1.75 1 0.0959224118912516 0.435581907806409
2 1 777 98 -1.75 6 24.4778486975316 135 1 -1.75 1 0.0880990625080358 0.399631997914639
2 1 778 98 -1.75 6 20.0789288943875 315 1 -1.75 1 0.0879217917442929 0.315722534598308
2 1 779 98 -1.75 6 29.5690681603936 270 1 -1.75 1 0.103902300373875 0.331649561540189
2 1 780 98 -1.75 6 15.1347979880104 0 1 -1.75 1 0.0959218109733229 0.351551059088479
2 1 781 98 -1.75 6 32.1861560053298 90 1 -1.75 1 0.11988521267358 0.403669564895154
2 1 782 98 -1.75 6 23.9311800255181 225 1 -1.75 1 0.0999161118700158 0.371667384764351
2 1 783 98 -1.75 6 25.4577631434722 45 1 -1.75 1 0.0839292936034326 0.415657575382056
2 1 784 98 -1.75 6 37.8496301519982 180 1 -1.75 1 0.0879241954157806 0.399663546098736
2 1 785 99 -1.75 6 32.2037242205138 45 1 -1.75 1 0.0839274908501011 0.315734252498942
2 1 786 99 -1.75 6 45.037481798436 180 1 -1.75 1 0.107896901727372 0.391669836510573
2 1 787 99 -1.75 6 34.9678745252986 225 1 -1.75 1 0.083877013751362 0.415364027014903
2 1 788 99 -1.75 6 18.7753097506875 0 1 -1.75 1 0.0919740812107648 0.319742674960708
2 1 789 99 -1.75 6 28.0426072195727 270 1 -1.75 1 0.103921229286243 0.307725820418227
2 1 790 99 -1.75 6 23.041192442126 90 1 -1.75 1 0.0879256977104887 0.427605624830903
2 1 791 99 -1.75 6 32.1162103438504 135 1 -1.75 1 0.103912215519813 0.383679732423161
2 1 792 99 -1.75 6 16.5053913584005 315 1 -1.75 1 0.111907427404503 0.341709226674539
2 1 793 100 -1.75 6 28.3763871627241 315 1 -1.75 1 0.0959224118907969 0.343719597314248
2 1 794 100 -1.75 6 26.6107464185816 270 1 -1.75 1 0.103902901292031 0.331654969800638
2 1 795 100 -1.75 6 19.772182049318 135 1 -1.75 1 0.0959224118921611 0.399654231874138
2 1 796 100 -1.75 6 41.9629461214686 180 1 -1.75 1 0.0958809485607617 0.347722611516701
2 1 797 100 -1.75 6 23.2438500680085 45 1 -1.75 1 0.0839151720340396 0.391676747063229
2 1 798 100 -1.75 6 17.2568234636668 0 1 -1.75 1 0.0879272000049696 0.339709672553681
2 1 799 100 -1.75 6 16.1628860030492 90 1 -1.75 1 0.0959233132687132 0.375676107687923
2 1 800 100 -1.75 6 23.994977943014 225 1 -1.75 1 0.0839169747871438 0.331732788660474
2 1 801 101 -1.75 6 16.9834395233628 45 1 -1.75 1 0.0799322885770835 0.327691015257187
2 1 802 101 -1.75 6 41.4743376717587 180 1 -1.75 1 0.0838196260963286 0.391590515352163
2 1 803 101 -1.75 6 33.6478006009861 270 1 -1.75 1 0.135850097439061 0.339677823909597
2 1 804 101 -1.75 6 24.2057781090327 315 1 -1.75 1 0.0879142802723436 0.343686546832032
2 1 805 101 -1.75 6 15.6122246418912 135 1 -1.75 1 0.0959145999602242 0.383667413606645
2 1 806 101 -1.75 6 16.0825073703634 90 1 -1.75 1 0.103911013682591 0.339669711517672
2 1 807 101 -1.75 6 11.3312370303301 0 1 -1.75 1 0.0919248059485653 0.29954943179996
2 1 808 101 -1.75 6 32.9658778814185 225 1 -1.75 1 0.115912845279581 0.335539302732514
2 1 809 102 -1.75 6 25.4299105224634 225 1 -1.75 1 0.0800031968824442 0.347657712388127
2 1 810 102 -1.75 6 26.5307325768806 45 1 -1.75 1 0.071934973479074 0.367686904977518
2 1 811 102 -1.75 6 21.676117831186 270 1 -1.75 1 0.0839268899314902 0.311726130491934
2 1 812 102 -1.75 6 17.2662234447847 0 1 -1.75 1 0.0679019133822294 0.35571241514549
2 1 813 102 -1.75 6 16.5112292038262 135 1 -1.75 1 0.0839250871788408 0.359694096764542
2 1 814 102 -1.75 6 38.3772971896064 180 1 -1.75 1 0.0839274908496463 0.359694998142913
2 1 815 102 -1.75 6 18.6648732437279 90 1 -1.75 1 0.0999197173755419 0.339692846857588
2 1 816 102 -1.75 6 22.5098743264163 315 1 -1.75 1 0.0799295844476546 0.295747725076126
2 1 817 103 -1.75 6 20.5113573916919 225 1 -1.75 1 0.0879151816495778 0.335703353302733
2 1 818 103 -1.75 6 23.7922808225587 90 1 -1.75 1 0.0758932193034525 0.435669040893117
2 1 819 103 -1.75 6 25.5707827161055 45 1 -1.75 1 0.0679382689120303 0.363712133914532
2 1 820 103 -1.75 6 19.1720781852603 270 1 -1.75 1 0.075932579422215 0.339720188616184
2 1 821 103 -1.75 6 36.7254354513052 315 1 -1.75 1 0.0839307958970039 0.307741444282101
2 1 822 103 -1.75 6 32.9965249567114 180 1 -1.75 1 0.0639439680169289 0.391672841095442
2 1 823 103 -1.75 6 21.5157468493193 135 1 -1.75 1 0.0998449031058044 0.38750517540916
2 1 824 103 -1.75 6 14.340314069688 0 1 -1.75 1 0.0879467298350392 0.335771857935924
2 1 825 104 -1.75 6 25.4746169524901 45 1 -1.75 1 0.0639439680160194 0.379666803074088
2 1 826 104 -1.75 6 21.0516429892948 90 1 -1.75 1 0.0959182054675694 0.359687186205974
2 1 827 104 -1.75 6 34.3444554459236 135 1 -1.75 1 0.103907107715941 0.367685402684856
2 1 828 104 -1.75 6 39.6184599737036 180 1 -1.75 1 0.0679382689113481 0.355699194948556
2 1 829 104 -1.75 6 27.4249134944118 315 1 -1.75 1 0.0919212004419023 0.327722262986072
2 1 830 104 -1.75 6 21.9369173097821 0 1 -1.75 1 0.0839277913080423 0.335715972579237
2 1 831 104 -1.75 6 22.7080822690568 225 1 -1.75 1 0.0839265894740038 0.383655094791266
2 1 832 104 -1.75 6 39.421434282456 270 1 -1.75 1 0.0878319545270188 0.343584090340073
2 1 833 105 -1.75 6 18.8411685996012 135 1 -1.75 1 0.135904780961937 0.387642785588923
2 1 834 105 -1.75 6 20.8656800463378 270 1 -1.75 1 0.0759289739150972 0.311714713050605
2 1 835 105 -1.75 6 17.77093350292 90 1 -1.75 1 0.0799307862826026 0.371655366405548
2 1 836 105 -1.75 6 37.3492899427955 180 1 -1.75 1 0.0759025335294155 0.367662267344485
2 1 837 105 -1.75 6 22.9155207184244 0 1 -1.75 1 0.0839301949793025 0.331701841391805
2 1 838 105 -1.75 6 20.8897520410702 45 1 -1.75 1 0.0639439680169289 0.339644472967393
2 1 839 105 -1.75 6 22.1599740110078 225 1 -1.75 1 0.0719926615918212 0.383642175060686
2 1 840 105 -1.75 6 22.6607281099853 315 1 -1.75 1 0.0918956614334547 0.299576172645402
2 1 841 106 -1.75 6 20.9696142321807 270 1 -1.75 1 0.0959188063850434 0.331623722071981
2 1 842 106 -1.75 6 25.1201176776048 45 1 -1.75 1 0.0840675047077184 0.379653282424897
2 1 843 106 -1.75 6 37.0806322970139 180 1 -1.75 1 0.0919212004412202 0.387658409454616
2 1 844 106 -1.75 6 25.0295667910315 225 1 -1.75 1 0.0799319881191423 0.335704855597214
2 1 845 106 -1.75 6 12.7944382586641 0 1 -1.75 1 0.0759289739153246 0.339695851445185
2 1 846 106 -1.75 6 23.3571837835094 135 1 -1.75 1 0.0959170036328487 0.41564165105774
2 1 847 106 -1.75 6 22.3597185180443 90 1 -1.75 1 0.0943233695147683 0.383669516819282
2 1 848 106 -1.75 6 26.225816785963 315 1 -1.75 1 0.0838965435807495 0.291434637264729
2 1 849 107 -1.75 6 39.0274955902583 180 1 -1.75 1 0.0799202702210096 0.367634625125902
2 1 850 107 -1.75 6 11.5088177042704 0 1 -1.75 1 0.0743119040016609 0.299719191093118
2 1 851 107 -1.75 6 32.2458856387864 90 1 -1.75 1 0.0958986756363629 0.42759841381735
2 1 852 107 -1.75 6 22.5002891093744 225 1 -1.75 1 0.139882256157307 0.391666231001182
2 1 853 107 -1.75 6 23.3382162223061 270 1 -1.75 1 0.0959203086795242 0.32372856300799
2 1 854 107 -1.75 6 20.2813264419639 45 1 -1.75 1 0.0759298752914219 0.375656277397866
2 1 855 107 -1.75 6 20.326299541114 315 1 -1.75 1 0.0959203086799789 0.343702170695906
2 1 856 107 -1.75 6 19.8062814343014 135 1 -1.75 1 0.0919278105370722 0.335714169823405
2 1 857 108 -1.75 6 33.0390342782247 180 1 -1.75 1 0.0879226931228914 0.327703334072339
2 1 858 108 -1.75 6 25.5298594090925 225 1 -1.75 1 0.083950325727983 0.351696781664032
2 1 859 108 -1.75 6 22.7148573344065 315 1 -1.75 1 0.0878989568655015 0.327749003827648
2 1 860 108 -1.75 6 23.8581470333712 45 1 -1.75 1 0.0879211908272737 0.319731557985051
2 1 861 108 -1.75 6 26.8745590995341 90 1 -1.75 1 0.0879323078056586 0.407650946056037
2 1 862 108 -1.75 6 9.65546655550325 0 1 -1.75 1 0.071901021620306 0.359704612824316
2 1 863 108 -1.75 6 26.0478733293314 270 1 -1.75 1 0.0919227027370653 0.351691373404265
2 1 864 108 -1.75 6 23.9990645405197 135 1 -1.75 1 0.0918833426198944 0.347670932582332
2 1 865 109 -1.75 6 27.9192628104496 45 1 -1.75 1 0.0799449078535872 0.407470069784267
2 1 866 109 -1.75 6 28.2002202905937 225 1 -1.75 1 0.0799271807768491 0.31973336072997
2 1 867 109 -1.75 6 18.0128523061966 0 1 -1.75 1 0.0679151335734787 0.355665243096155
2 1 868 109 -1.75 6 23.3591501410897 270 1 -1.75 1 0.0839139701988643 0.315571103304592
2 1 869 109 -1.75 6 30.6367809422755 315 1 -1.75 1 0.108005968314501 0.327710845544516
2 1 870 109 -1.75 6 19.5723745490524 135 1 -1.75 1 0.119873494774765 0.387643086047774
2 1 871 109 -1.75 6 23.5159689924912 90 1 -1.75 1 0.0999134077392227 0.439613465603998
2 1 872 109 -1.75 6 41.577857246035 180 1 -1.75 1 0.079890524786606 0.367689308651279
2 1 873 110 -1.75 6 5.67670629590472 135 1 -1.75 1 0.567489383281099 0.419637754705946
2 1 874 110 -1.75 6 22.0858594051087 270 1 -1.75 1 0.083928692684367 0.427515787614993
2 1 875 110 -1.75 6 30.3999351836091 180 1 -1.75 1 0.071945789999063 0.387567971322824
2 1 876 110 -1.75 6 28.5738149792572 225 1 -1.75 1 0.0799346922490258 0.371680004036989
2 1 877 110 -1.75 6 20.7531070298788 0 1 -1.75 1 0.0918827416981003 0.327544691757794
2 1 878 110 -1.75 6 26.4198899877535 90 1 -1.75 1 0.0823843338334882 0.367669778819163
2 1 879 110 -1.75 6 18.3501140987915 315 1 -1.75 1 0.0919356224680996 0.323714140979064
2 1 880 110 -1.75 6 25.7981871822196 45 1 -1.75 1 0.0959194073038816 0.41964466526133
2 1 881 111 -1.75 6 23.4938878359682 45 1 -1.75 1 0.0759391895185217 0.453612748111482
2 1 882 111 -1.75 6 22.1999988839223 135 1 -1.75 1 0.0879253972516381 0.447622799063993
2 1 883 111 -1.75 6 29.4651247600037 270 1 -1.75 1 0.107757188327469 0.347694368377233
2 1 884 111 -1.75 6 21.408180563224 90 1 -1.75 1 0.079928983530408 0.459618621482605
2 1 885 111 -1.75 6 26.0390805181876 225 1 -1.75 1 0.063978220332956 0.33570155055213
2 1 886 111 -1.75 6 25.5375858354558 180 1 -1.75 1 0.0799283826117971 0.363628305873135
2 1 887 111 -1.75 6 22.9891459003424 315 1 -1.75 1 0.0959608706339168 0.319731557986415
2 1 888 111 -1.75 6 18.3011801714374 0 1 -1.75 1 0.0759370863061122 0.315654630888275
2 1 889 112 -1.75 6 28.8348191170625 315 1 -1.75 1 0.0958881595756793 0.319739369910167
2 1 890 112 -1.75 6 25.8001003542592 45 1 -1.75 1 0.0639448693923441 0.339716883569508
2 1 891 112 -1.75 6 13.6052426908714 225 1 -1.75 1 0.0879139798125834 0.299720993848496
2 1 892 112 -1.75 6 22.2679722044982 90 1 -1.75 1 0.0879211908272737 0.475583205787643
2 1 893 112 -1.75 6 16.542543352872 0 1 -1.75 1 0.0639082134066484 0.327631824851778
2 1 894 112 -1.75 6 14.4993571371342 135 1 -1.75 1 0.0959197077595491 0.355698594032219
2 1 895 112 -1.75 6 26.005723915521 270 1 -1.75 1 0.08392839222779 0.391642795206735
2 1 896 112 -1.75 6 41.3715003019374 180 1 -1.75 1 0.067951188645111 0.415622722145145
2 1 897 113 -1.75 6 35.8760414904979 270 1 -1.75 1 0.0999203182918791 0.351687166980355
2 1 898 113 -1.75 6 16.1001200419381 0 1 -1.75 1 0.0599526717091976 0.35153874027128
2 1 899 113 -1.75 6 35.8946013051491 180 1 -1.75 1 0.0719286638409358 0.403632908904001
2 1 900 113 -1.75 6 19.7947977021522 90 1 -1.75 1 0.0838286398643504 0.55943468053556
2 1 901 113 -1.75 6 24.3869773930065 315 1 -1.75 1 0.0799557243744857 0.343855404746137
2 1 902 113 -1.75 6 23.3759184733392 45 1 -1.75 1 0.0719520996367464 0.311740852977437
2 1 903 113 -1.75 6 17.5564647194711 225 1 -1.75 1 0.0680073744651963 0.335713568907067
2 1 904 113 -1.75 6 21.0283025832051 135 1 -1.75 1 0.0919272096184613 0.363695608671605
2 1 905 114 -1.75 6 20.4258490888118 0 1 -1.75 1 0.0639454703136835 0.335715972574235
2 1 906 114 -1.75 6 20.4344988248957 90 1 -1.75 1 0.0879217917463393 0.407641631828028
2 1 907 114 -1.75 6 19.6456593847714 45 1 -1.75 1 0.0679818354547024 0.379671610415699
2 1 908 114 -1.75 6 16.7297884493186 135 1 -1.75 1 0.0879410211146023 0.347719907387273
2 1 909 114 -1.75 6 37.9811810291547 180 1 -1.75 1 0.0799319881170959 0.431637783556653
2 1 910 114 -1.75 6 30.5399451109737 315 1 -1.75 1 0.107908018709168 0.331713559286982
2 1 911 114 -1.75 6 28.0560609005997 225 1 -1.75 1 0.0679430762529591 0.319726750637528
2 1 912 114 -1.75 6 29.4593727899824 270 1 -1.75 1 0.0919112852957369 0.347701879847591
2 1 913 115 -1.75 6 17.7849152562118 90 1 -1.75 1 0.0759334807980849 0.415643153352448
2 1 914 115 -1.75 6 26.2363332205512 225 1 -1.75 1 0.0759599211819477 0.407640429995809
2 1 915 115 -1.75 6 29.7682572103699 45 1 -1.75 1 0.071934673018859 0.355692584850203
2 1 916 115 -1.75 6 19.8845105124824 135 1 -1.75 1 0.0999179146228926 0.251783373924354
2 1 917 115 -1.75 6 13.9066226408561 0 1 -1.75 1 0.0799271807754849 0.363685393068408
2 1 918 115 -1.75 6 31.1087741612749 315 1 -1.75 1 0.083933199569401 0.355668247680569
2 1 919 115 -1.75 6 35.0241739249703 180 1 -1.75 1 0.0759352835525533 0.40365183781978
2 1 920 115 -1.75 6 28.2274863313609 270 1 -1.75 1 0.0918959618925328 0.351656219709639
2 1 921 116 -1.75 6 18.0381154234392 135 1 -1.75 1 0.0639650001407972 0.419639257003837
2 1 922 116 -1.75 6 24.7686347336448 225 1 -1.75 1 0.0599818162263546 0.359698303188907
2 1 923 116 -1.75 6 30.7688150477817 180 1 -1.75 1 0.0679424753361673 0.427648290001798
2 1 924 116 -1.75 6 23.2971614269559 90 1 -1.75 1 0.0879272000065612 0.339703362917135
2 1 925 116 -1.75 6 32.3333340716876 270 1 -1.75 1 0.0719394803631985 0.31967657399764
2 1 926 116 -1.75 6 19.7424766351408 0 1 -1.75 1 0.0639469726052084 0.323697916197943
2 1 927 116 -1.75 6 33.8974716014382 45 1 -1.75 1 0.0599427565657606 0.379614823681095
2 1 928 116 -1.75 6 18.3828727569847 315 1 -1.75 1 0.079931387200304 0.379673413170167
2 1 929 117 -1.75 6 19.5926326159404 90 1 -1.75 1 0.0919470399085185 0.295754034711535
2 1 930 117 -1.75 6 33.9375579340632 315 1 -1.75 1 0.0679406725826084 0.335713568904339
2 1 931 117 -1.75 6 18.1393252423678 135 1 -1.75 1 0.0799358940853381 0.395665940159233
2 1 932 117 -1.75 6 27.0858727061312 45 1 -1.75 1 0.0638282913323565 0.36362139531775
2 1 933 117 -1.75 6 22.5013640211281 225 1 -1.75 1 0.0679397712078753 0.343718996393363
2 1 934 117 -1.75 6 17.4632898513135 0 1 -1.75 1 0.0719028243752291 0.347673636712898
2 1 935 117 -1.75 6 23.0877856872724 180 1 -1.75 1 0.0799238757290368 0.311745059404529
2 1 936 117 -1.75 6 21.675110947802 270 1 -1.75 1 0.0878953513592933 0.32767358863839
2 1 937 118 -1.75 6 28.5596802041716 315 1 -1.75 1 0.083892337155703 0.295742917733605
2 1 938 118 -1.75 6 15.1166679170253 0 1 -1.75 1 0.0799244766453739 0.371773446761836
2 1 939 118 -1.75 6 28.4055721196239 135 1 -1.75 1 0.0999152104927816 0.343661909203547
2 1 940 118 -1.75 6 28.7740938367769 90 1 -1.75 1 0.0799340913313245 0.423575569320747
2 1 941 118 -1.75 6 16.8471041594142 225 1 -1.75 1 0.0679806336202091 0.351705194513215
2 1 942 118 -1.75 6 30.2316330594715 180 1 -1.75 1 0.0919395284354323 0.395663536483426
2 1 943 118 -1.75 6 25.8885620173405 45 1 -1.75 1 0.079930485823752 0.331708151031307
2 1 944 118 -1.75 6 NaN 270 1 -1.75 1 NaN NaN
2 1 945 119 -1.75 6 18.8908529624201 90 1 -1.75 1 0.0759382881401507 0.463600904025043
2 1 946 119 -1.75 6 15.6593180119477 315 1 -1.75 1 0.0799067495672716 0.343493051283986
2 1 947 119 -1.75 6 23.3146468676418 270 1 -1.75 1 0.0878758215303606 0.331736995082792
2 1 948 119 -1.75 6 26.3279643004024 225 1 -1.75 1 0.0759352835516438 0.351721419292971
2 1 949 119 -1.75 6 19.5262471193787 0 1 -1.75 1 0.0799382977561436 0.335707860182538
2 1 950 119 -1.75 6 26.971749375202 180 1 -1.75 1 0.0919157921807709 0.375693834761478
2 1 951 119 -1.75 6 13.6083009138954 135 1 -1.75 1 0.0879232940396832 0.345706832613814
2 1 952 119 -1.75 6 27.3289306769334 45 1 -1.75 1 0.0799328894963764 0.355699495408317
2 1 953 120 -1.75 6 18.5657658443541 270 1 -1.75 1 0.103909210929032 0.287513047424909
2 1 954 120 -1.75 6 25.6576008023744 0 1 -1.75 1 0.0719418840344588 0.343711484924825
2 1 955 120 -1.75 6 27.0696301759024 90 1 -1.75 1 0.0919181958529407 0.367664070100545
2 1 956 120 -1.75 6 17.598546659532 135 1 -1.75 1 0.0999086003976117 0.335696142289635
2 1 957 120 -1.75 6 41.2157980190756 180 1 -1.75 1 0.111883991608011 0.387683347545135
2 1 958 120 -1.75 6 24.8284020769546 45 1 -1.75 1 0.0799337908715643 0.351698884876441
2 1 959 120 -1.75 6 34.037816164549 225 1 -1.75 1 0.0839280917662109 0.34371148492346
2 1 960 120 -1.75 6 32.9016991482708 315 1 -1.75 1 0.0879217917445203 0.323728262547775
2 1 961 121 -1.75 6 20.2770046008938 315 1 -1.75 1 0.0958809485605343 0.503608812101902
2 1 962 121 -1.75 6 9.72263453958336 135 1 -1.75 1 0.0957914118043846 0.427760661636057
2 1 963 121 -1.75 6 13.2134464989288 270 1 -1.75 1 0.0920437876807227 0.343707578957947
2 1 964 121 -1.75 6 24.2368137959172 45 1 -1.75 1 0.0799316876591547 0.331716263419821
2 1 965 121 -1.75 6 28.0413766582462 180 1 -1.75 1 0.0759400908941643 0.339688640428903
2 1 966 121 -1.75 6 17.9896081243187 225 1 -1.75 1 0.0838848256830715 0.363497305782857
2 1 967 121 -1.75 6 26.9276313903618 90 1 -1.75 1 0.0879133788957915 0.479588323205007
2 1 968 121 -1.75 6 11.8304222535079 0 1 -1.75 1 0.0879268995463462 0.327720460231831
2 1 969 122 -1.75 6 17.9291290244503 270 1 -1.75 1 0.0999131072790078 0.291761837027025
2 1 970 122 -1.75 6 17.6210000367713 0 1 -1.75 1 0.0799364950048584 0.355698594031765
2 1 971 122 -1.75 6 19.3945990895584 90 1 -1.75 1 0.0959230128105446 0.419649472604306
2 1 972 122 -1.75 6 15.0886834693115 135 1 -1.75 1 0.103914318731313 0.335721080376061
2 1 973 122 -1.75 6 20.4309732547693 45 1 -1.75 1 0.0759376872242683 0.331777857498764
2 1 974 122 -1.75 6 11.5484906877638 225 1 -1.75 1 0.0599499675813604 0.363670670581541
2 1 975 122 -1.75 6 28.5799940608559 315 1 -1.75 1 0.0759328798817478 0.339683232170501
2 1 976 122 -1.75 6 24.5770338660073 180 1 -1.75 1 0.0759337812582999 0.347700077096761
2 1 977 123 -1.75 6 27.5998841029824 45 1 -1.75 1 0.075934382174637 0.35569408714673
2 1 978 123 -1.75 6 20.8187352727461 0 1 -1.75 1 0.0639454703123192 0.335690133109892
2 1 979 123 -1.75 6 23.2418548467534 315 1 -1.75 1 0.103911314140078 0.315728243318972
2 1 980 123 -1.75 6 25.1397843618286 90 1 -1.75 1 0.0959097926179311 0.427622150069055
2 1 981 123 -1.75 6 18.5131188920219 135 1 -1.75 1 0.115863269559213 0.343501163672499
2 1 982 123 -1.75 6 28.9454316400282 180 1 -1.75 1 0.0639701079430779 0.375630137468761
2 1 983 123 -1.75 6 17.3107814940255 225 1 -1.75 1 0.0759214624408742 0.335687128518202
2 1 984 123 -1.75 6 22.3138873770373 270 1 -1.75 1 0.0998316829113719 0.327769735491984
2 1 985 124 -1.75 6 21.3402126350671 180 1 -1.75 1 0.0879290027605748 0.447554594888061
2 1 986 124 -1.75 6 17.1955404287278 135 1 -1.75 1 0.0879019614562822 0.387613641072221
2 1 987 124 -1.75 6 23.871153449644 315 1 -1.75 1 0.0919623633135416 0.315730646987959
2 1 988 124 -1.75 6 19.3753911970809 225 1 -1.75 1 0.0679370670759454 0.335680818883247
2 1 989 124 -1.75 6 19.5397059657795 90 1 -1.75 1 0.0919323174211968 0.419623032219079
2 1 990 124 -1.75 6 20.1129723116365 0 1 -1.75 1 0.0718688725164611 0.319729454767185
2 1 991 124 -1.75 6 26.8506649964872 270 1 -1.75 1 0.0960437972958061 0.339704865209569
2 1 992 124 -1.75 6 17.4837391883081 45 1 -1.75 1 0.0639454703100455 0.375682417325606
2 1 993 125 -1.75 6 24.8854161577397 180 1 -1.75 1 0.0759187583116727 0.335695841831239
2 1 994 125 -1.75 6 22.1678930555049 225 1 -1.75 1 0.0759749441299391 0.319572014295318
2 1 995 125 -1.75 6 23.3080198503722 90 1 -1.75 1 0.0959362330027034 0.411633529049141
2 1 996 125 -1.75 6 23.672692642546 45 1 -1.75 1 0.0639562868318535 0.355677862366065
2 1 997 125 -1.75 6 29.4357616354015 270 1 -1.75 1 0.103918525154313 0.33170965332647
2 1 998 125 -1.75 6 21.2429116130737 315 1 -1.75 1 0.0879232940405927 0.303750147975734
2 1 999 125 -1.75 6 20.3462988724295 0 1 -1.75 1 0.0759382881401507 0.355699795866258
2 1 1000 125 -1.75 6 22.0919730723183 135 1 -1.75 1 0.0959191068445762 0.355703701834045
2 1 1001 126 -1.75 6 32.1718587529718 45 1 -1.75 1 0.0879250967932421 0.359684482079501
2 1 1002 126 -1.75 6 19.6465209412208 225 1 -1.75 1 0.0759346826366709 0.37967761959726
2 1 1003 126 -1.75 6 26.2095639207915 315 1 -1.75 1 0.0999125063622159 0.299733012204342
2 1 1004 126 -1.75 6 15.885438570112 135 1 -1.75 1 0.0999046944307338 0.375665291167024
2 1 1005 126 -1.75 6 7.4430498595036 270 1 -1.75 1 0.127913775502293 0.515554758337203
2 1 1006 126 -1.75 6 32.4560934082009 180 1 -1.75 1 0.071945790000882 0.34371388859563
2 1 1007 126 -1.75 6 18.199409774942 0 1 -1.75 1 0.0679379684534069 0.287756118697871
2 1 1008 126 -1.75 6 22.9809024843558 90 1 -1.75 1 0.0879509362612225 0.403636814867241
2 1 1009 127 -1.75 6 28.0439981316265 315 1 -1.75 1 0.0919040742824109 0.30772551995733
2 1 1010 127 -1.75 6 34.1021196681832 180 1 -1.75 1 0.0719316684298974 0.331479802254307
2 1 1011 127 -1.75 6 20.3329925168072 225 1 -1.75 1 0.0919157921807709 0.291675905780266
2 1 1012 127 -1.75 6 23.3526137338204 0 1 -1.75 1 0.0719217532869152 0.351675449080631
2 1 1013 127 -1.75 6 20.9318716521488 270 1 -1.75 1 0.0879241954153258 0.319666358394443
2 1 1014 127 -1.75 6 25.6491112846245 90 1 -1.75 1 0.103908309552935 0.391665630083025
2 1 1015 127 -1.75 6 23.9016509251981 135 1 -1.75 1 0.0959239141861872 0.395649414916534
2 1 1016 127 -1.75 6 25.3816174272965 45 1 -1.75 1 0.0758126963128234 0.355816373929883
2 1 1017 128 -1.75 6 33.6900015346049 180 1 -1.75 1 0.067936466158244 0.355556476960373
2 1 1018 128 -1.75 6 30.7405793827888 270 1 -1.75 1 0.107913126510539 0.335649571152771
2 1 1019 128 -1.75 6 27.6010480156166 90 1 -1.75 1 0.108052539449545 0.387665920924974
2 1 1020 128 -1.75 6 23.6476276878328 0 1 -1.75 1 0.0799325890375258 0.287758522369586
2 1 1021 128 -1.75 6 11.0862614932549 225 1 -1.75 1 0.0799319881211886 0.343691354176372
2 1 1022 128 -1.75 6 26.9594962117317 315 1 -1.75 1 0.100034492684699 0.347707889025514
2 1 1023 128 -1.75 6 31.3587342951812 45 1 -1.75 1 0.0799644376820652 0.415647059314324
2 1 1024 128 -1.75 6 20.5983856098548 135 1 -1.75 1 0.0999131072794626 0.427614338139847
2 1 1025 129 -1.75 6 19.2550590022449 315 1 -1.75 1 0.11190953061714 0.375680013652982
2 1 1026 129 -1.75 6 19.564675854729 45 1 -1.75 1 0.0942085942065205 0.455614104983852
2 1 1027 129 -1.75 6 14.9358279775741 0 1 -1.75 1 0.0799292839888039 0.347703682604333
2 1 1028 129 -1.75 6 28.0130145722833 180 1 -1.75 1 0.0719767372679598 0.335696142287816
2 1 1029 129 -1.75 6 16.5155017601646 270 1 -1.75 1 0.0999107036100213 0.315735454336391
2 1 1030 129 -1.75 6 20.5474569928677 90 1 -1.75 1 0.103903201750654 0.375655676481074
2 1 1031 129 -1.75 6 15.3309157994192 135 1 -1.75 1 0.0879016609974315 0.355696490817081
2 1 1032 129 -1.75 6 20.9931582961259 225 1 -1.75 1 0.0959242146445831 0.319724046508782
2 1 1033 130 -1.75 6 14.9698221880631 135 1 -1.75 1 0.103933548100485 0.359677871980693
2 1 1034 130 -1.75 6 14.3466728913288 225 1 -1.75 1 0.0799271807763944 0.359689890341542
2 1 1035 130 -1.75 6 32.3953119161887 270 1 -1.75 1 0.107907718246679 0.307710797471373
2 1 1036 130 -1.75 6 30.5984867418544 45 1 -1.75 1 0.0759361849286506 0.371658671450405
2 1 1037 130 -1.75 6 31.5426882665945 90 1 -1.75 1 0.0959130976675624 0.339686236758553
2 1 1038 130 -1.75 6 19.1831581864595 0 1 -1.75 1 0.0958767421352604 0.367644540272522
2 1 1039 130 -1.75 6 28.3527853442647 315 1 -1.75 1 0.0759686344908914 0.295658488774734
2 1 1040 130 -1.75 6 28.1964962566928 180 1 -1.75 1 0.0719127395200303 0.327696123056739
2 1 1041 131 -1.75 16 19.0113099869825 45 1 -1.75 1 0.0639454703105002 0.339695250526347
2 1 1042 131 -1.75 16 25.1167099764496 225 1 -1.75 1 0.0679058193477431 0.347722311058988
2 1 1043 131 -1.75 16 26.9480952530408 180 1 -1.75 1 0.0759241665714399 0.363674576548419
2 1 1044 131 -1.75 16 20.2638181897798 315 1 -1.75 1 0.0799265798573288 0.287729077393124
2 1 1045 131 -1.75 16 25.8717873928539 0 1 -1.75 1 0.0599367473887469 0.363690801329994
2 1 1046 131 -1.75 16 20.3303050512657 270 1 -1.75 1 0.0759385886017299 0.331700639555947
2 1 1047 131 -1.75 16 9.64451691788417 135 1 -1.75 1 0.119895428277232 0.315718027712592
2 1 1048 131 -1.75 16 14.7876163070422 90 1 -1.75 1 0.107912225134442 0.315726140104289
2 1 1049 132 -1.75 16 23.8863192068914 90 1 -1.75 1 0.103913116895001 0.319651635907121
2 1 1050 132 -1.75 16 15.8280806769816 225 1 -1.75 1 0.0759355840100397 0.315738458918531
2 1 1051 132 -1.75 16 31.8726886995629 270 1 -1.75 1 0.0799346922481163 0.419646167556039
2 1 1052 132 -1.75 16 19.7618614387229 45 1 -1.75 1 0.0599610845611096 0.351575095800399
2 1 1053 132 -1.75 16 43.6738421317084 180 1 -1.75 1 0.079958128047565 0.355697993113608
2 1 1054 132 -1.75 16 16.6589450433884 135 1 -1.75 1 0.0999137081985282 0.351711804611114
2 1 1055 132 -1.75 16 24.197481010749 315 1 -1.75 1 0.0999095017727996 0.311740552520405
2 1 1056 132 -1.75 16 25.0269034535508 0 1 -1.75 1 0.0659483294789425 0.311728233704343
2 1 1057 133 -1.75 16 15.5959441763319 135 1 -1.75 1 0.0919208999816874 0.367693515076098
2 1 1058 133 -1.75 16 25.6007809229487 45 1 -1.75 1 0.0718923083109075 0.359642117368367
2 1 1059 133 -1.75 16 18.3773542953339 0 1 -1.75 1 0.0719412831158479 0.335715672118567
2 1 1060 133 -1.75 16 18.120934248705 225 1 -1.75 1 0.0878998582429631 0.367668877444885
2 1 1061 133 -1.75 16 20.6997186441721 90 1 -1.75 1 0.0919248059494748 0.407629913935125
2 1 1062 133 -1.75 16 29.7947448740663 180 1 -1.75 1 0.0719400812790809 0.339689541805001
2 1 1063 133 -1.75 16 17.2825588996078 315 1 -1.75 1 0.0919208999821421 0.319704216216905
2 1 1064 133 -1.75 16 21.1388617006138 270 1 -1.75 1 0.0879085715509973 0.307741744738905
2 1 1065 134 -1.75 16 32.8046628843068 180 1 -1.75 1 0.075927171161311 0.371656568241633
2 1 1066 134 -1.75 16 16.7304481397616 0 1 -1.75 1 0.0919070788713725 0.359595245779474
2 1 1067 134 -1.75 16 25.4492562021483 90 1 -1.75 1 0.107902910905523 0.41955332574662
2 1 1068 134 -1.75 16 25.7463995819867 45 1 -1.75 1 0.0879079706346602 0.387632269532332
2 1 1069 134 -1.75 16 24.5052946181615 315 1 -1.75 1 0.11590323059454 0.323694310690371
2 1 1070 134 -1.75 16 22.7460551995714 225 1 -1.75 1 0.0799157633364302 0.379624137904102
2 1 1071 134 -1.75 16 25.7970736523405 270 1 -1.75 1 0.131895757579514 0.359677871984786
2 1 1072 134 -1.75 16 10.5806134188178 135 1 -1.75 1 0.107903211366192 0.363697411425619
2 1 1073 135 -1.75 16 35.1618741112663 180 1 -1.75 1 0.0839304954388354 0.375657779694848
2 1 1074 135 -1.75 16 10.4568814632748 0 1 -1.75 1 0.0960128500278188 0.335705456514006
2 1 1075 135 -1.75 16 29.7614706803785 270 1 -1.75 1 0.137803380883724 0.307743247032249
2 1 1076 135 -1.75 16 17.3801091766289 90 1 -1.75 1 0.107909220541387 0.399662945181262
2 1 1077 135 -1.75 16 7.09044427583481 135 1 -1.75 1 0.0999167127861256 0.383671319579662
2 1 1078 135 -1.75 16 21.4513925170095 225 1 -1.75 1 0.0919136889701804 0.35970130777423
2 1 1079 135 -1.75 16 25.1762276896858 45 1 -1.75 1 0.0719322693475988 0.375384962996122
2 1 1080 135 -1.75 16 23.8645760102044 315 1 -1.75 1 0.0998638320156715 0.307732430515443
2 1 1081 136 -1.75 16 14.6048055468819 135 1 -1.75 1 0.0999137081967092 0.379672211334764
2 1 1082 136 -1.75 16 22.5934559430558 90 1 -1.75 1 0.0799268803157247 0.391632880059205
2 1 1083 136 -1.75 16 20.8486289565061 45 1 -1.75 1 0.0719394803600153 0.435620667007697
2 1 1084 136 -1.75 16 17.0977862636126 225 1 -1.75 1 0.071949395505726 0.323730666220854
2 1 1085 136 -1.75 16 26.5158412431138 270 1 -1.75 1 0.139855214854379 0.315726741022445
2 1 1086 136 -1.75 16 18.9033481190767 180 1 -1.75 1 0.0919221018184544 0.455610499480372
2 1 1087 136 -1.75 16 25.8515855949413 315 1 -1.75 1 0.0879392183624077 0.327641739993396
2 1 1088 136 -1.75 16 21.3480012716744 0 1 -1.75 1 0.0798310339187083 0.335408002179975
2 1 1089 137 -1.75 16 39.0429780924881 315 1 -1.75 1 0.0959061871108133 0.307710497013431
2 1 1090 137 -1.75 16 15.1139540824213 0 1 -1.75 1 0.0639364565431606 0.355626483891228
2 1 1091 137 -1.75 16 24.8287500624562 90 1 -1.75 1 0.119893024605062 0.427622150072693
2 1 1092 137 -1.75 16 9.8477578463752 225 1 -1.75 1 0.0879208903675135 0.359683881161345
2 1 1093 137 -1.75 16 25.1330979256085 180 1 -1.75 1 0.107914027886181 0.359608766424117
2 1 1094 137 -1.75 16 36.4061848362208 45 1 -1.75 1 0.09990259121696 0.351674247245228
2 1 1095 137 -1.75 16 24.7414778756743 270 1 -1.75 1 0.115881898011594 0.34768805873864
2 1 1096 137 -1.75 16 2.83426813111011 135 1 -1.75 1 0.103890882934138 0.391632579604902
2 1 1097 138 -1.75 16 11.6676624953863 0 1 -1.75 1 0.087923294038319 0.303742035583127
2 1 1098 138 -1.75 16 21.7280321777878 225 1 -1.75 1 0.0759370863056574 0.327725267575261
2 1 1099 138 -1.75 16 34.701949759591 180 1 -1.75 1 0.103911013682591 0.363689899954352
2 1 1100 138 -1.75 16 20.1171176309019 90 1 -1.75 1 0.115899324628572 0.33560360094225
2 1 1101 138 -1.75 16 19.6142027233867 45 1 -1.75 1 0.07989022432821 0.339440761821152
2 1 1102 138 -1.75 16 33.4443092573516 270 1 -1.75 1 0.115870180112779 0.38366020259673
2 1 1103 138 -1.75 16 24.2379134545022 315 1 -1.75 1 0.119904742502968 0.315729745614135
2 1 1104 138 -1.75 16 7.94687299832167 135 1 -1.75 1 0.115906535641898 0.347704283522035
2 1 1105 139 -1.75 16 14.3239814419207 225 1 -1.75 1 0.0839310963556272 0.359693495843203
2 1 1106 139 -1.75 16 22.3139310447058 180 1 -1.75 1 0.119897831948037 0.35569649081981
2 1 1107 139 -1.75 16 18.5379882383075 315 1 -1.75 1 0.115904732890158 0.311608651055849
2 1 1108 139 -1.75 16 18.1744059864751 90 1 -1.75 1 0.103927839384141 0.34770037755834
2 1 1109 139 -1.75 16 34.9368002980875 270 1 -1.75 1 0.151860952418247 0.299708975488556
2 1 1110 139 -1.75 16 7.73752493002367 135 1 -1.75 1 0.115887306273635 0.335728291394844
2 1 1111 139 -1.75 16 19.4453483405147 45 1 -1.75 1 0.0959161022556145 0.323664865718456
2 1 1112 139 -1.75 16 19.4050522773401 0 1 -1.75 1 0.583510153405314 0.291736898941508
2 1 1113 140 -1.75 16 12.8749921569313 135 1 -1.75 1 0.0919359229287693 0.363691702703818
2 1 1114 140 -1.75 16 19.3549341425506 225 1 -1.75 1 0.571485787392703 0.399634401590902
2 1 1115 140 -1.75 16 11.3908165994282 315 1 -1.75 1 0.0839596399541733 0.459547112260225
2 1 1116 140 -1.75 16 19.1812978028084 270 1 -1.75 1 0.083912768364371 0.335688931273125
2 1 1117 140 -1.75 16 32.7659231817102 180 1 -1.75 1 0.0639418648056562 0.331706648736599
2 1 1118 140 -1.75 16 22.8930024054981 45 1 -1.75 1 0.0599385501427605 0.391634682814129
2 1 1119 140 -1.75 16 26.0354906480895 90 1 -1.75 1 0.0919094825449065 0.347687157365272
2 1 1120 140 -1.75 16 17.1950131349802 0 1 -1.75 1 0.0679295556037687 0.323732769433263
2 1 1121 141 -1.75 16 8.64960116891927 135 1 -1.75 1 0.091893558220363 0.335696743204153
2 1 1122 141 -1.75 16 22.8342097125293 315 1 -1.75 1 0.0879139798121287 0.287667783775305
2 1 1123 141 -1.75 16 16.4638269158207 225 1 -1.75 1 0.0799277816931863 0.323711737307349
2 1 1124 141 -1.75 16 18.2379468530004 90 1 -1.75 1 0.0838496719884461 0.391733233338527
2 1 1125 141 -1.75 16 12.3593240019828 270 1 -1.75 1 0.0919172944754791 0.29975073928108
2 1 1126 141 -1.75 16 16.0680252764809 0 1 -1.75 1 0.0679400716662713 0.327725267572077
2 1 1127 141 -1.75 16 26.0561607791918 180 1 -1.75 1 0.0719448886216014 0.371682708171193
2 1 1128 141 -1.75 16 26.534821872887 45 1 -1.75 1 0.0679427757963822 0.423557241325398
2 1 1129 142 -1.75 16 6.68194178231737 270 1 -1.75 1 0.0679544936942875 0.371688416888446
2 1 1130 142 -1.75 16 22.0311324574821 315 1 -1.75 1 0.0799346922503901 0.335706357889194
2 1 1131 142 -1.75 16 18.7190327746874 225 1 -1.75 1 0.0679466817618959 0.327727370783577
2 1 1132 142 -1.75 16 9.13542133070419 135 1 -1.75 1 0.0879226931201629 0.415654871253082
2 1 1133 142 -1.75 16 16.9574690105884 0 1 -1.75 1 0.0759349830937026 0.339718986779189
2 1 1134 142 -1.75 16 20.0189132930187 90 1 -1.75 1 0.0999125063608517 0.363681186644499
2 1 1135 142 -1.75 16 33.7114308852503 45 1 -1.75 1 0.0799425041809627 0.351689570650706
2 1 1136 142 -1.75 16 29.2771412345419 180 1 -1.75 1 0.0879007596176962 0.42365819552424
2 1 1137 143 -1.75 16 15.1174836552307 225 1 -1.75 1 0.107899906317016 0.375698942563758
2 1 1138 143 -1.75 16 18.762903517011 135 1 -1.75 1 0.0959176045485037 0.411649453378232
2 1 1139 143 -1.75 16 34.6472144836084 180 1 -1.75 1 0.08392839222779 0.383675225539719
2 1 1140 143 -1.75 16 18.0858630205453 90 1 -1.75 1 0.10391071322374 0.399594741008968
2 1 1141 143 -1.75 16 32.3997118500408 315 1 -1.75 1 0.095910093076327 0.359676369688259
2 1 1142 143 -1.75 16 11.9512899514665 0 1 -1.75 1 0.0799343917906299 0.363608175123773
2 1 1143 143 -1.75 16 19.8489235587314 270 1 -1.75 1 0.099892976531919 0.335674208788532
2 1 1144 143 -1.75 16 21.1013113114554 45 1 -1.75 1 0.0799316876605189 0.351731033980741
2 1 1145 144 -1.75 16 19.4783144914021 225 1 -1.75 1 0.0799376968384422 0.343832269409631
2 1 1146 144 -1.75 16 28.272795842744 315 1 -1.75 1 0.0839359036999667 0.327695221682916
2 1 1147 144 -1.75 16 23.8229469201721 270 1 -1.75 1 0.0959070884882749 0.331705747360502
2 1 1148 144 -1.75 16 16.3316308646025 0 1 -1.75 1 0.0679418744175564 0.303719801621355
2 1 1149 144 -1.75 16 -1.52985930562313 135 1 -1.75 1 0.088010126667541 0.611311917820785
2 1 1150 144 -1.75 16 32.7168245559515 180 1 -1.75 1 0.0759400908959833 0.343688349586955
2 1 1151 144 -1.75 16 25.9420742827961 45 1 -1.75 1 0.071941884034004 0.323658856537804
2 1 1152 144 -1.75 16 15.2460832024061 90 1 -1.75 1 0.0957583613212591 0.307899485673261
2 1 1153 145 -1.75 16 22.3378152815395 45 1 -1.75 1 0.0759391895167028 0.359667656379315
2 1 1154 145 -1.75 16 27.7853046695347 180 1 -1.75 1 0.0919644665268606 0.343696762437048
2 1 1155 145 -1.75 16 24.5429602751799 315 1 -1.75 1 0.107909220542751 0.31173334150435
2 1 1156 145 -1.75 16 16.8995694832641 270 1 -1.75 1 0.0959182054671146 0.363693505459651
2 1 1157 145 -1.75 16 17.1456750394842 90 1 -1.75 1 0.115791459874799 0.331815715321227
2 1 1158 145 -1.75 16 22.8700725881685 225 1 -1.75 1 0.0799190683851521 0.315733050662402
2 1 1159 145 -1.75 16 14.2161623014622 0 1 -1.75 1 0.079922974350211 0.315652227213377
2 1 1160 145 -1.75 16 9.8381006740999 135 1 -1.75 1 0.123892733760385 0.351722621137014
2 1 1161 146 -1.75 16 27.6834416824781 225 1 -1.75 1 0.087928101383568 0.379677319137954
2 1 1162 146 -1.75 16 22.3530968027312 270 1 -1.75 1 0.103911614598928 0.327666678085279
2 1 1163 146 -1.75 16 16.1480290797634 90 1 -1.75 1 0.115911943906212 0.315735153876176
2 1 1164 146 -1.75 16 4.30971277738655 135 1 -1.75 1 0.143757875779102 0.343543828842485
2 1 1165 146 -1.75 16 18.0071283109324 315 1 -1.75 1 0.119899334242746 0.339714780357554
2 1 1166 146 -1.75 16 27.3808238387677 0 1 -1.75 1 0.111915539795518 0.291796690264164
2 1 1167 146 -1.75 16 29.3912917474253 180 1 -1.75 1 0.0799235752688219 0.339708170256927
2 1 1168 146 -1.75 16 20.7047458615416 45 1 -1.75 1 0.0919788885548769 0.339709672554818
2 1 1169 147 -1.75 16 18.404197972475 0 1 -1.75 1 0.0839338004866477 0.327706639120152
2 1 1170 147 -1.75 16 26.5706938577964 45 1 -1.75 1 0.0799310867441818 0.343712987214531
2 1 1171 147 -1.75 16 28.7054643125269 180 1 -1.75 1 0.0919052761187231 0.307727322715436
2 1 1172 147 -1.75 16 16.1122748342072 315 1 -1.75 1 0.119672487756816 0.303578585933337
2 1 1173 147 -1.75 16 15.9313767555093 225 1 -1.75 1 0.551496555839094 0.395616364441139
2 1 1174 147 -1.75 16 18.0436827409835 90 1 -1.75 1 0.0919368243062308 0.411567728549016
2 1 1175 147 -1.75 16 8.69139128424578 135 1 -1.75 1 0.107908920087084 0.415627229026995
2 1 1176 147 -1.75 16 19.9583009851428 270 1 -1.75 1 0.095913999043205 0.351691974322421
2 1 1177 148 -1.75 16 21.361233547015 45 1 -1.75 1 0.0640103694377103 0.367655356796149
2 1 1178 148 -1.75 16 23.6255331486091 90 1 -1.75 1 0.0879043651270877 0.35168896973255
2 1 1179 148 -1.75 16 23.6034046142185 225 1 -1.75 1 0.0799106555373328 0.315742665348353
2 1 1180 148 -1.75 16 16.2776754106413 0 1 -1.75 1 0.0719268610878316 0.311708102955436
2 1 1181 148 -1.75 16 35.973927684673 315 1 -1.75 1 0.0879214912870339 0.307707191967438
2 1 1182 148 -1.75 16 15.6636319653995 135 1 -1.75 1 0.0999179146228926 0.327720460230466
2 1 1183 148 -1.75 16 11.5015222534958 270 1 -1.75 1 0.0999125063640349 0.299732110823243
2 1 1184 148 -1.75 16 30.5254305499906 180 1 -1.75 1 0.0679406725830631 0.335660387677308
2 1 1185 149 -1.75 16 25.7674277034843 45 1 -1.75 1 0.0719400812799904 0.355697993112244
2 1 1186 149 -1.75 16 8.18679793824272 0 1 -1.75 1 0.0839437156323584 0.331694930835511
2 1 1187 149 -1.75 16 32.0763484236601 180 1 -1.75 1 0.0759620243952668 0.411690916706448
2 1 1188 149 -1.75 16 10.2738871909578 135 1 -1.75 1 0.0959167031737707 0.379681525561409
2 1 1189 149 -1.75 16 16.2201636875803 270 1 -1.75 1 0.095920008219764 0.383674023705225
2 1 1190 149 -1.75 16 17.7926016963207 225 1 -1.75 1 0.071935874855626 0.339717184026995
2 1 1191 149 -1.75 16 33.0460921873532 90 1 -1.75 1 0.0879311059711654 0.407650044679485
2 1 1192 149 -1.75 16 27.3769035904882 315 1 -1.75 1 0.0839238853436655 0.307738740151308
2 1 1193 150 -1.75 16 2.05343335625994 135 1 -1.75 1 0.103908309552025 0.391665329622356
2 1 1194 150 -1.75 16 30.0183311871273 270 1 -1.75 1 0.115927868227118 0.327660368445322
2 1 1195 150 -1.75 16 32.5398091792883 180 1 -1.75 1 0.0959022811448449 0.367682999008593
2 1 1196 150 -1.75 16 29.931812013133 90 1 -1.75 1 0.107919436146858 0.335716273032176
2 1 1197 150 -1.75 16 33.7819927811778 45 1 -1.75 1 0.0919187967697326 0.33971568173547
2 1 1198 150 -1.75 16 8.05328802881374 0 1 -1.75 1 0.0759028339889483 0.311769997494139
2 1 1199 150 -1.75 16 28.3145411987216 315 1 -1.75 1 0.0999119054458788 0.335671504654783
2 1 1200 150 -1.75 16 17.9773589107886 225 1 -1.75 1 0.0838914357805152 0.311604745091245
2 1 1201 151 -1.75 16 11.860636831046 0 1 -1.75 1 0.0759103454620345 0.343729512456775
2 1 1202 151 -1.75 16 19.9115012520931 180 1 -1.75 1 0.0759304762091233 0.359709720625233
2 1 1203 151 -1.75 16 6.25825931564946 135 1 -1.75 1 0.0879268995477105 0.367688707733123
2 1 1204 151 -1.75 16 14.9895659886364 315 1 -1.75 1 0.0879259981693394 0.307742946577491
2 1 1205 151 -1.75 16 9.72006725164162 270 1 -1.75 1 0.0799115569116111 0.379341706520336
2 1 1206 151 -1.75 16 18.0165132342277 45 1 -1.75 1 0.0719229551227727 0.403664757551724
2 1 1207 151 -1.75 16 16.094040709551 225 1 -1.75 1 0.0839268899312628 0.335720178999509
2 1 1208 151 -1.75 16 16.016028430008 90 1 -1.75 1 0.0919205995232915 0.351654416954261
2 1 1209 152 -1.75 16 17.4881517269193 270 1 -1.75 1 0.0799313872012135 0.31971443182465
2 1 1210 152 -1.75 16 16.9842676625921 225 1 -1.75 1 0.0759280725387725 0.335716873950787
2 1 1211 152 -1.75 16 18.126411461149 135 1 -1.75 1 0.0959158017972186 0.299742326430533
2 1 1212 152 -1.75 16 12.7656059848795 0 1 -1.75 1 0.0799334904140778 0.295725491117537
2 1 1213 152 -1.75 16 11.3620147457856 315 1 -1.75 1 0.079945809228775 0.275769310042506
2 1 1214 152 -1.75 16 24.2290497147003 45 1 -1.75 1 0.063977018498008 0.331320258562755
2 1 1215 152 -1.75 16 21.9549059968001 90 1 -1.75 1 0.0799298849060506 0.339664303259269
2 1 1216 152 -1.75 16 16.5559632314174 180 1 -1.75 1 0.0799313872012135 0.307718308943095
2 1 1217 153 -1.75 16 23.6499148624741 270 1 -1.75 1 0.0838764128329785 0.299744129184546
2 1 1218 153 -1.75 16 11.8936528668676 135 1 -1.75 1 0.103900497620543 0.331713559289255
2 1 1219 153 -1.75 16 22.4074024067287 90 1 -1.75 1 0.0997637791952002 0.343862315298793
2 1 1220 153 -1.75 16 26.1413785338212 45 1 -1.75 1 0.075910345462944 0.311718919477244
2 1 1221 153 -1.75 16 24.6079958428337 315 1 -1.75 1 0.0959206091388296 0.315688582742041
2 1 1222 153 -1.75 16 25.1209540685656 180 1 -1.75 1 0.087904966046608 0.387612439237728
2 1 1223 153 -1.75 16 20.4640499359264 225 1 -1.75 1 0.0799313871998493 0.263651501300956
2 1 1224 153 -1.75 16 11.4636852637626 0 1 -1.75 1 0.0839356032402065 0.323723154746403
2 1 1225 154 -1.75 16 29.9703520252864 45 1 -1.75 1 0.0879287022985409 0.351689871107283
2 1 1226 154 -1.75 16 8.74186610135873 0 1 -1.75 1 0.0839295940613738 0.335714470278617
2 1 1227 154 -1.75 16 25.6911548244284 180 1 -1.75 1 0.0879247963334819 0.371576345712583
2 1 1228 154 -1.75 16 23.5873600148959 315 1 -1.75 1 0.0959133981223204 0.331719268011966
2 1 1229 154 -1.75 16 26.1736303707976 90 1 -1.75 1 0.103910412765345 0.35569859403131
2 1 1230 154 -1.75 16 16.674163790268 225 1 -1.75 1 0.0879362137739008 0.331601187652268
2 1 1231 154 -1.75 16 15.425935907043 135 1 -1.75 1 0.091925406867631 0.367689609111949
2 1 1232 154 -1.75 16 27.7204113886645 270 1 -1.75 1 0.0999025912155957 0.31575288095155
2 1 1233 155 -1.75 16 13.2655306342135 135 1 -1.75 1 0.0919199986042258 0.335717775331432
2 1 1234 155 -1.75 16 18.5839342006295 90 1 -1.75 1 0.0999131072785531 0.305747298425104
2 1 1235 155 -1.75 16 28.9760330709507 315 1 -1.75 1 0.0999146095741708 0.295748325994282
2 1 1236 155 -1.75 16 18.2141601285004 45 1 -1.75 1 0.0799280821529464 0.323588549144915
2 1 1237 155 -1.75 16 31.6151134330223 180 1 -1.75 1 0.0759334807976302 0.335718676706165
2 1 1238 155 -1.75 16 16.4923322026086 270 1 -1.75 1 0.0919154917210108 0.291710458554007
2 1 1239 155 -1.75 16 23.3778108726574 225 1 -1.75 1 0.0799310867409986 0.31564141068975
2 1 1240 155 -1.75 16 14.1809675447226 0 1 -1.75 1 0.0839253876370094 0.327721662066779
2 1 1241 156 -1.75 16 35.7180945334037 315 1 -1.75 1 0.0958803476437424 0.307768185125497
2 1 1242 156 -1.75 16 20.9375010450237 180 1 -1.75 1 0.0759349830932479 0.375676107685194
2 1 1243 156 -1.75 16 24.2257015710428 45 1 -1.75 1 0.0759364853879561 0.32369401023152
2 1 1244 156 -1.75 16 15.1532813597345 135 1 -1.75 1 0.103824781973344 0.319656142790791
2 1 1245 156 -1.75 16 17.3424238185067 225 1 -1.75 1 0.0799340913335982 0.327703934988222
2 1 1246 156 -1.75 16 14.862836082469 270 1 -1.75 1 0.083866798148847 0.33172918315222
2 1 1247 156 -1.75 16 24.371753011788 90 1 -1.75 1 0.103884573296909 0.327686207915121
2 1 1248 156 -1.75 16 16.5744833986689 0 1 -1.75 1 0.0799325890361615 0.303710186938588
2 1 1249 157 -1.75 16 31.5377739501434 315 1 -1.75 1 0.0919205995246557 0.28373117099045
2 1 1250 157 -1.75 16 23.6144032521791 225 1 -1.75 1 0.0759322789640464 0.335690734028049
2 1 1251 157 -1.75 16 12.9248007244454 270 1 -1.75 1 0.0839335000273422 0.311731839209642
2 1 1252 157 -1.75 16 17.0469373251551 0 1 -1.75 1 0.0719232555802591 0.311713811677691
2 1 1253 157 -1.75 16 21.4636520989162 180 1 -1.75 1 0.071933771642307 0.271728738476213
2 1 1254 157 -1.75 16 24.3089521657697 90 1 -1.75 1 0.0960801528258344 0.327727070325636
2 1 1255 157 -1.75 16 27.777508731002 45 1 -1.75 1 0.0759253684068426 0.331587066083557
2 1 1256 157 -1.75 16 15.1885932829524 135 1 -1.75 1 0.107910422379064 0.32763933632441
2 1 1257 158 -1.75 16 18.6086373794138 0 1 -1.75 1 0.079910955993455 0.335829846505476
2 1 1258 158 -1.75 16 29.6619257293423 315 1 -1.75 1 0.111901117767502 0.339717484486755
2 1 1259 158 -1.75 16 7.07591161551129 135 1 -1.75 1 0.0879247963357557 0.351699185333473
2 1 1260 158 -1.75 16 15.7772998904988 270 1 -1.75 1 0.0838451651047762 0.3555294356579
2 1 1261 158 -1.75 16 11.7964963429519 90 1 -1.75 1 0.0919031729054041 0.355707307342072
2 1 1262 158 -1.75 16 24.6152680015536 45 1 -1.75 1 0.0679427757968369 0.367620804019225
2 1 1263 158 -1.75 16 18.520916703367 180 1 -1.75 1 0.0759376872238136 0.355696190358685
2 1 1264 158 -1.75 16 18.8598120109326 225 1 -1.75 1 0.0599454606958716 0.325729919880814
2 1 1265 159 -1.75 16 21.2706190128889 45 1 -1.75 1 0.0599535730884782 0.35170339176284
2 1 1266 159 -1.75 16 17.9266124602016 225 1 -1.75 1 0.0639256400231716 0.359625291671819
2 1 1267 159 -1.75 16 19.1955673442212 315 1 -1.75 1 0.0919224022759408 0.323726459796035
2 1 1268 159 -1.75 16 14.8356966467068 270 1 -1.75 1 0.0839100642324411 0.343710283085329
2 1 1269 159 -1.75 16 31.4113509735827 180 1 -1.75 1 0.0639289450709839 0.347700678014917
2 1 1270 159 -1.75 16 9.79444321703323 135 1 -1.75 1 0.0839253876360999 0.371684210459534
2 1 1271 159 -1.75 16 12.5587778908562 0 1 -1.75 1 0.0639445689339482 0.335706958807805
2 1 1272 159 -1.75 16 21.0022960727075 90 1 -1.75 1 0.0879133788971558 0.363667966450976
2 1 1273 160 -1.75 16 14.7477171345089 225 1 -1.75 1 0.0718923083104528 0.35139812549869
2 1 1274 160 -1.75 16 24.373790506485 45 1 -1.75 1 0.0678799798811269 0.315763997930389
2 1 1275 160 -1.75 16 12.7934173254584 0 1 -1.75 1 0.0759301757498179 0.335497238482731
2 1 1276 160 -1.75 16 29.6798656658678 90 1 -1.75 1 0.0919193976883435 0.359667956837711
2 1 1277 160 -1.75 16 30.5247324763022 315 1 -1.75 1 0.119901737914006 0.283739283381237
2 1 1278 160 -1.75 16 21.8164860568132 270 1 -1.75 1 0.0918659160006428 0.339589188527953
2 1 1279 160 -1.75 16 26.4832815250743 180 1 -1.75 1 0.0639424657219934 0.347640886690442
2 1 1280 160 -1.75 16 18.6330802022212 135 1 -1.75 1 0.0878061150597205 0.351803745034886
2 1 1281 161 -1.75 16 20.3411175913376 90 1 -1.75 1 0.0999155109507228 0.367688106816786
2 1 1282 161 -1.75 16 19.1125439011279 225 1 -1.75 1 0.07993859821363 0.343663411494163
2 1 1283 161 -1.75 16 35.5220314112916 180 1 -1.75 1 0.0799391991317862 0.34368324178331
2 1 1284 161 -1.75 16 14.7112738526801 0 1 -1.75 1 0.0719421844919452 0.323727060709643
2 1 1285 161 -1.75 16 29.0999137743474 45 1 -1.75 1 0.0759358844693452 0.383660202591727
2 1 1286 161 -1.75 16 23.0174205663848 135 1 -1.75 1 0.0959176045494132 0.347659515144642
2 1 1287 161 -1.75 16 34.1880687032373 315 1 -1.75 1 0.0879247963334819 0.351682059179893
2 1 1288 161 -1.75 16 25.2029076845101 270 1 -1.75 1 0.103918825612709 0.307696375442902
2 1 1289 162 -1.75 16 31.4225547572548 180 1 -1.75 1 0.0719373771485152 0.403663555719504
2 1 1290 162 -1.75 16 17.50889719606 225 1 -1.75 1 0.0998998870859396 0.343707278495003
2 1 1291 162 -1.75 16 21.2373755758887 270 1 -1.75 1 0.11590323059454 0.387682446166309
2 1 1292 162 -1.75 16 32.433703972495 315 1 -1.75 1 0.0799304858242067 0.303739030995985
2 1 1293 162 -1.75 16 24.492041525903 45 1 -1.75 1 0.0819267348933863 0.373686468715277
2 1 1294 162 -1.75 16 22.801162203341 0 1 -1.75 1 0.0999158114109377 0.315733952039864
2 1 1295 162 -1.75 16 -2.1000282814336 135 1 -1.75 1 0.119897531491006 0.439639004613127
2 1 1296 162 -1.75 16 19.3617892544797 90 1 -1.75 1 0.103911614601202 0.387606129602318
2 1 1297 163 -1.75 16 18.9624330860268 45 1 -1.75 1 0.0759298752927862 0.339697654200336
2 1 1298 163 -1.75 16 33.3699004254275 180 1 -1.75 1 0.0758875105839252 0.343750244123385
2 1 1299 163 -1.75 16 10.8816726163451 270 1 -1.75 1 0.0919181958533954 0.359698002726418
2 1 1300 163 -1.75 16 22.879383008035 90 1 -1.75 1 0.10393565131335 0.455580453588027
2 1 1301 163 -1.75 16 35.0076014239745 315 1 -1.75 1 0.0839401101256954 0.319731858442083
2 1 1302 163 -1.75 16 9.95798116896346 135 1 -1.75 1 0.0878953513592933 0.37166948797676
2 1 1303 163 -1.75 16 15.7225674368445 0 1 -1.75 1 0.0679172367872525 0.303731219065412
2 1 1304 163 -1.75 16 20.9610582192627 225 1 -1.75 1 0.0799331899543176 0.319688291896455
2 1 1305 164 -1.75 16 25.8487594319073 315 1 -1.75 1 0.0799659399767734 0.299702365392932
2 1 1306 164 -1.75 16 10.3616215366867 135 1 -1.75 1 0.0999119054449693 0.363650840297851
2 1 1307 164 -1.75 16 17.3457568948441 0 1 -1.75 1 0.0680193928219524 0.303739331453926
2 1 1308 164 -1.75 16 20.8125083217435 225 1 -1.75 1 0.0880603033083389 0.343679335824618
2 1 1309 164 -1.75 16 36.0815493645064 45 1 -1.75 1 0.079972550072398 0.351734038570612
2 1 1310 164 -1.75 16 17.9837256182827 270 1 -1.75 1 0.0879094729307326 0.50756946159845
2 1 1311 164 -1.75 16 25.3319354479113 180 1 -1.75 1 0.071791053655943 0.343825659313097
2 1 1312 164 -1.75 16 29.8283697527502 90 1 -1.75 1 0.0958304714608857 0.339711775761771
2 1 1313 165 -1.75 16 18.3325351473609 225 1 -1.75 1 0.10391071322465 0.355673655943519
2 1 1314 165 -1.75 16 14.7594457946247 270 1 -1.75 1 0.0799322885759466 0.32772436619689
2 1 1315 165 -1.75 16 23.4040340892744 315 1 -1.75 1 0.0878626013372923 0.275815280259394
2 1 1316 165 -1.75 16 15.1984571998744 0 1 -1.75 1 0.0679433767131741 0.351703692218052
2 1 1317 165 -1.75 16 18.6914551272255 180 1 -1.75 1 0.0799358940844286 0.403657246077273
2 1 1318 165 -1.75 16 18.744619331706 90 1 -1.75 1 0.0799268803161794 0.439628188098141
2 1 1319 165 -1.75 16 20.5521454801663 45 1 -1.75 1 0.0638868808227926 0.363511727809509
2 1 1320 165 -1.75 16 8.72901643091628 135 1 -1.75 1 0.0919365238473802 0.383706473267011
2 1 1321 166 -1.75 16 18.0474609474699 225 1 -1.75 1 0.0879422229518241 0.347709992240652
2 1 1322 166 -1.75 16 14.0371973344547 180 1 -1.75 1 0.0999082999378516 0.411666579530902
2 1 1323 166 -1.75 16 19.6999934086903 270 1 -1.75 1 0.103909210929032 0.295752231958431
2 1 1324 166 -1.75 16 13.0358285022696 135 1 -1.75 1 0.0879217917454298 0.393677503024264
2 1 1325 166 -1.75 16 15.6101561996536 0 1 -1.75 1 0.0639460712286564 0.335714770741106
2 1 1326 166 -1.75 16 34.5792271690289 315 1 -1.75 1 0.0958914646234916 0.283511535520574
2 1 1327 166 -1.75 16 31.160100153594 45 1 -1.75 1 0.0719349734804382 0.375738302685477
2 1 1328 166 -1.75 16 35.0697097730692 90 1 -1.75 1 0.0918544985615881 0.411676194215488
2 1 1329 167 -1.75 16 18.5467882916446 225 1 -1.75 1 0.0719400812795357 0.351695579826355
2 1 1330 167 -1.75 16 35.4118778596594 315 1 -1.75 1 0.0759400908937096 0.291745612249088
2 1 1331 167 -1.75 16 20.2160585032073 90 1 -1.75 1 0.0919440353186474 0.331716263420731
2 1 1332 167 -1.75 16 24.8703039012041 180 1 -1.75 1 0.0679385693701988 0.335715672114475
2 1 1333 167 -1.75 16 19.6336194463954 0 1 -1.75 1 0.0799187679249371 0.2757699109643
2 1 1334 167 -1.75 16 24.9112392913208 270 1 -1.75 1 0.103914018270189 0.315731247909298
2 1 1335 167 -1.75 16 15.7447887158762 135 1 -1.75 1 0.0998971829571929 0.331467483431879
2 1 1336 167 -1.75 16 32.9615800378688 45 1 -1.75 1 0.0838956422030606 0.307730026841
2 1 1337 168 -1.75 16 18.4483166284382 0 1 -1.75 1 0.0718905055573487 0.315709915324987
2 1 1338 168 -1.75 16 16.7246355777607 270 1 -1.75 1 0.0958962719660121 0.319719239163533
2 1 1339 168 -1.75 16 17.6332385425094 180 1 -1.75 1 0.0679292551440085 0.343682039948362
2 1 1340 168 -1.75 16 20.2484715863325 315 1 -1.75 1 0.0799079514044934 0.331647758788222
2 1 1341 168 -1.75 16 20.1617714677392 225 1 -1.75 1 0.0718069779768484 0.327815104792535
2 1 1342 168 -1.75 16 21.8259423976991 45 1 -1.75 1 0.0799334904127136 0.375649366841571
2 1 1343 168 -1.75 16 13.5606942495528 135 1 -1.75 1 0.123872603013751 0.35164299951748
2 1 1344 168 -1.75 16 26.4393489603772 90 1 -1.75 1 0.0917637599677619 0.343837377210548
2 1 1345 169 -1.75 16 29.27939620774 315 1 -1.75 1 0.0839338004871024 0.307710497011158
2 1 1346 169 -1.75 16 20.1903115090381 225 1 -1.75 1 0.0639328510374071 0.311728834623409
2 1 1347 169 -1.75 16 18.4675153232922 0 1 -1.75 1 0.0679433767127193 0.311734543339298
2 1 1348 169 -1.75 16 14.6009937184858 135 1 -1.75 1 0.0999173137024627 0.339712376684474
2 1 1349 169 -1.75 16 11.229860804391 270 1 -1.75 1 0.143874453841818 0.271776811904147
2 1 1350 169 -1.75 16 23.0821168265912 90 1 -1.75 1 0.103877061824278 0.335480713240486
2 1 1351 169 -1.75 16 28.499381707345 180 1 -1.75 1 0.0799479124434583 0.371678802201131
2 1 1352 169 -1.75 16 23.4015418125551 45 1 -1.75 1 0.0759334807976302 0.323725858878333
2 1 1353 170 -1.75 16 33.5281299220652 315 1 -1.75 1 0.083957536741309 0.291752522804927
2 1 1354 170 -1.75 16 12.3210666756404 270 1 -1.75 1 0.0799328894959217 0.311744158026613
2 1 1355 170 -1.75 16 4.00181363029676 135 1 -1.75 1 0.0918935582194536 0.329748858406674
2 1 1356 170 -1.75 16 16.2322820227848 0 1 -1.75 1 0.0759406918118657 0.319730957064621
2 1 1357 170 -1.75 16 24.3241419724765 90 1 -1.75 1 0.0998875682698781 0.355650220147709
2 1 1358 170 -1.75 16 16.7426981898258 225 1 -1.75 1 0.0679382689122576 0.311737547932808
2 1 1359 170 -1.75 16 16.103118550728 180 1 -1.75 1 0.0759424945672436 0.319681681802649
2 1 1360 170 -1.75 16 33.5739406991473 45 1 -1.75 1 0.0919097830028477 0.319733060277031
2 1 1361 171 -1.75 16 18.2530173706177 315 1 -1.75 1 0.103909210929942 0.299740223216759
2 1 1362 171 -1.75 16 9.21736726474512 135 1 -1.75 1 0.103910713222831 0.283742287966561
2 1 1363 171 -1.75 16 18.25002309073 270 1 -1.75 1 0.0879392183610435 0.287752813649604
2 1 1364 171 -1.75 16 28.924096835726 45 1 -1.75 1 0.0799319881189149 0.323724957501327
2 1 1365 171 -1.75 16 18.6886512694089 225 1 -1.75 1 0.0839283922264258 0.411638035935539
2 1 1366 171 -1.75 16 17.4223788716932 180 1 -1.75 1 0.099876150831733 0.339688640432541
2 1 1367 171 -1.75 16 9.75147199215713 0 1 -1.75 1 0.0798971348835948 0.295619128655744
2 1 1368 171 -1.75 16 15.3647621733207 90 1 -1.75 1 0.0919263082446378 0.343664012412319
2 1 1369 172 -1.75 16 15.5284686382909 0 1 -1.75 1 0.0759370863061122 0.287730279229436
2 1 1370 172 -1.75 16 18.8361429095943 315 1 -1.75 1 0.0999007884634011 0.279730860915151
2 1 1371 172 -1.75 16 NaN 45 1 -1.75 1 NaN NaN
2 1 1372 172 -1.75 16 17.9235783700904 225 1 -1.75 1 0.0719481936694137 0.38765300119212
2 1 1373 172 -1.75 16 14.0281304092135 180 1 -1.75 1 0.0680608561506233 0.399592337339982
2 1 1374 172 -1.75 16 12.907971013551 270 1 -1.75 1 0.0999164123304581 0.367521051650328
2 1 1375 172 -1.75 16 14.2432035295086 90 1 -1.75 1 0.104039610101609 0.34369225555065
2 1 1376 172 -1.75 16 -1.9582002714663 135 1 -1.75 1 0.0880663124848979 0.367686003600284
2 1 1377 173 -1.75 16 21.0843202699932 180 1 -1.75 1 0.0599490662043536 0.355684772922359
2 1 1378 173 -1.75 16 16.8670930130366 90 1 -1.75 1 0.0799328894968312 0.359699204567278
2 1 1379 173 -1.75 16 19.331107011109 315 1 -1.75 1 0.0799346922494806 0.303738129618068
2 1 1380 173 -1.75 16 24.8798095566265 45 1 -1.75 1 0.0599854217321081 0.36766797606515
2 1 1381 173 -1.75 16 3.05342809850696 135 1 -1.75 1 0.0919166935582325 0.347711494535815
2 1 1382 173 -1.75 16 16.0464734215165 225 1 -1.75 1 0.0679346634055946 0.335680818880974
2 1 1383 173 -1.75 16 10.3341759587199 0 1 -1.75 1 0.067942475338441 0.283765423307159
2 1 1384 173 -1.75 16 29.2084359636981 270 1 -1.75 1 0.123895738351621 0.329721216186499
2 1 1385 174 -1.75 16 17.3311296577721 0 1 -1.75 1 0.0759349830923384 0.307738740151308
2 1 1386 174 -1.75 16 14.1687634992646 270 1 -1.75 1 0.0997409443193646 0.307622462550171
2 1 1387 174 -1.75 16 13.5239104064084 90 1 -1.75 1 0.0799229743493015 0.395678559430053
2 1 1388 174 -1.75 16 18.9145178609614 45 1 -1.75 1 0.0719244574165714 0.379604608077443
2 1 1389 174 -1.75 16 29.7366349785772 315 1 -1.75 1 0.0919224022773051 0.315730046072531
2 1 1390 174 -1.75 16 26.2418272324999 180 1 -1.75 1 0.0999167127870351 0.355700997704389
2 1 1391 174 -1.75 16 16.2015659058098 225 1 -1.75 1 0.0919266087039432 0.299739321839752
2 1 1392 174 -1.75 16 5.27586592176123 135 1 -1.75 1 0.111902319602905 0.339705466130908
2 1 1393 175 -1.75 16 6.70424886085754 135 1 -1.75 1 0.0879205899109365 0.359644821501661
2 1 1394 175 -1.75 16 6.88376427395677 270 1 -1.75 1 0.107877972816823 0.295670507132854
2 1 1395 175 -1.75 16 28.573137933703 315 1 -1.75 1 0.0839130688227669 0.291766343912514
2 1 1396 175 -1.75 16 16.2144091939555 90 1 -1.75 1 0.107903511822769 0.355693786691972
2 1 1397 175 -1.75 16 19.6887847655627 45 1 -1.75 1 0.0758550610194106 0.311818070922072
2 1 1398 175 -1.75 16 18.9882419497183 225 1 -1.75 1 0.103915220106501 0.323697916199308
2 1 1399 175 -1.75 16 10.3949513789807 0 1 -1.75 1 0.0678111747884032 0.311829488357944
2 1 1400 175 -1.75 16 23.5458844404589 180 1 -1.75 1 0.071944287705719 0.343542627007537
2 1 1401 176 -1.75 16 40.3894042599909 315 1 -1.75 1 0.103902300371828 0.287670788364721
2 1 1402 176 -1.75 16 13.0398405340209 270 1 -1.75 1 0.0959004783903765 0.351613254085805
2 1 1403 176 -1.75 16 21.0828876017419 90 1 -1.75 1 0.0999188160003541 0.307710797470463
2 1 1404 176 -1.75 16 9.76988391346174 0 1 -1.75 1 0.0719460904592779 0.291748917297809
2 1 1405 176 -1.75 16 -2.167220712759 135 1 -1.75 1 0.112032718772753 0.319727952477933
2 1 1406 176 -1.75 16 29.9947761080493 45 1 -1.75 1 0.0799271807750301 0.335702451921861
2 1 1407 176 -1.75 16 15.3493789321373 225 1 -1.75 1 0.0878112228624559 0.319793152063085
2 1 1408 176 -1.75 16 12.8907635924505 180 1 -1.75 1 0.087926899546801 0.395662935565724
2 1 1409 177 -1.75 16 28.5864863994716 315 1 -1.75 1 0.0998256737343581 0.279693003093598
2 1 1410 177 -1.75 16 21.1187839122418 180 1 -1.75 1 0.0799716486972102 0.407680090568192
2 1 1411 177 -1.75 16 13.4802451110357 135 1 -1.75 1 0.115899324627208 0.323730065300879
2 1 1412 177 -1.75 16 14.6664294616159 225 1 -1.75 1 0.0839271903901135 0.391666230996634
2 1 1413 177 -1.75 16 19.8823615836108 90 1 -1.75 1 0.107905615035634 0.363689299036196
2 1 1414 177 -1.75 16 28.455059734546 45 1 -1.75 1 0.0759373867640534 0.343709081252655
2 1 1415 177 -1.75 16 16.3504249134861 0 1 -1.75 1 0.0839070596434794 0.323645636346555
2 1 1416 177 -1.75 16 26.6284296642773 270 1 -1.75 1 0.111905624649808 0.307737237857054
2 1 1417 178 -1.75 16 30.587221697969 180 1 -1.75 1 0.0919148908064926 0.311727933244583
2 1 1418 178 -1.75 16 8.35556535330331 135 1 -1.75 1 0.119903841128689 0.38366831498206
2 1 1419 178 -1.75 16 18.63779558283 0 1 -1.75 1 0.0919097830014834 0.343708780790166
2 1 1420 178 -1.75 16 13.9519231527563 225 1 -1.75 1 0.0679466817614411 0.363670971038118
2 1 1421 178 -1.75 16 25.7241163723282 45 1 -1.75 1 0.0799331899547724 0.335708461106606
2 1 1422 178 -1.75 16 25.1225337137419 90 1 -1.75 1 0.11188819803283 0.323706929963919
2 1 1423 178 -1.75 16 23.469911187041 315 1 -1.75 1 0.111864161321137 0.299618837811977
2 1 1424 178 -1.75 16 19.6644237581624 270 1 -1.75 1 0.0919190972276738 0.327714150593692
2 1 1425 179 -1.75 16 31.4381166553705 315 1 -1.75 1 0.087914881190045 0.327614398232981
2 1 1426 179 -1.75 16 10.5860661387916 225 1 -1.75 1 0.0719442877052643 0.323738478152336
2 1 1427 179 -1.75 16 12.4550001900569 135 1 -1.75 1 0.10790621595288 0.379674915465785
2 1 1428 179 -1.75 16 16.2330102770472 90 1 -1.75 1 0.0919212004419023 0.351657722006621
2 1 1429 179 -1.75 16 18.390094723979 45 1 -1.75 1 0.0639433670976359 0.34368053765229
2 1 1430 179 -1.75 16 30.9747583821335 180 1 -1.75 1 0.0919284114575021 0.339691645015591
2 1 1431 179 -1.75 16 19.5319069680227 0 1 -1.75 1 0.0719397808211397 0.31172522911811
2 1 1432 179 -1.75 16 20.9660884022804 270 1 -1.75 1 0.083927490849419 0.32769882718776
2 1 1433 180 -1.75 16 20.4006522338012 90 1 -1.75 1 0.0919139894276668 0.343521294424136
2 1 1434 180 -1.75 16 23.8489170233345 315 1 -1.75 1 0.0879217917445203 0.27976781736561
2 1 1435 180 -1.75 16 17.3440221803194 225 1 -1.75 1 0.0799307862826026 0.311732740588468
2 1 1436 180 -1.75 16 17.986799025787 0 1 -1.75 1 0.0838331467498392 0.279699312732191
2 1 1437 180 -1.75 16 20.0460930228582 180 1 -1.75 1 0.0919242050299545 0.371682107250763
2 1 1438 180 -1.75 16 13.7070371578711 270 1 -1.75 1 0.0999143091166843 0.323731267137646
2 1 1439 180 -1.75 16 12.5307739278756 135 1 -1.75 1 0.0878941495238905 0.395685169532499
2 1 1440 180 -1.75 16 25.1910103006345 45 1 -1.75 1 0.0839331995675821 0.319725548804399
2 1 1441 181 -1.75 16 16.4378576004347 90 1 -1.75 1 0.103916722400299 0.343707879413614
2 1 1442 181 -1.75 16 22.2963258164878 45 1 -1.75 1 0.0759337812582999 0.261774233967117
2 1 1443 181 -1.75 16 16.003404079642 135 1 -1.75 1 0.095919707763187 0.271770802724404
2 1 1444 181 -1.75 16 15.4190958676199 225 1 -1.75 1 0.0679424753370768 0.375684820995502
2 1 1445 181 -1.75 16 18.8820548055713 0 1 -1.75 1 0.939191320822829 0.343708179871555
2 1 1446 181 -1.75 16 14.2909436514084 270 1 -1.75 1 0.0719418840344588 0.351697382584462
2 1 1447 181 -1.75 16 19.0976566274801 180 1 -1.75 1 0.0759337812592094 0.335714770738832
2 1 1448 181 -1.75 16 29.7792820212755 315 1 -1.75 1 0.0839322981923942 0.299743227807539
2 1 1449 182 -1.75 16 15.3827611963343 45 1 -1.75 1 0.10393084396992 0.371658971912893
2 1 1450 182 -1.75 16 25.3506518274407 315 1 -1.75 1 0.08392358488436 0.327651354682985
2 1 1451 182 -1.75 16 5.39803031459964 135 1 -1.75 1 0.107905915494484 0.355687477056563
2 1 1452 182 -1.75 16 15.8966477143731 0 1 -1.75 1 0.0759211619842972 0.323695512525774
2 1 1453 182 -1.75 16 13.8676911657328 225 1 -1.75 1 0.0719238564997795 0.303731519521534
2 1 1454 182 -1.75 16 23.5159434995057 180 1 -1.75 1 0.0799331899552271 0.38764789338984
2 1 1455 182 -1.75 16 16.6834547279253 90 1 -1.75 1 0.0919386270588802 0.371661075126667
2 1 1456 182 -1.75 16 33.8704952173618 270 1 -1.75 1 0.0959215105162912 0.30372641172471
2 1 1457 183 -1.75 16 14.2993748664419 90 1 -1.75 1 0.0878620004205004 0.41567830704571
2 1 1458 183 -1.75 16 17.1369734972862 45 1 -1.75 1 0.0799262793980233 0.323715342812648
2 1 1459 183 -1.75 16 27.7681356079555 270 1 -1.75 1 0.0999128068187929 0.355694087152187
2 1 1460 183 -1.75 16 13.8216054554922 135 1 -1.75 1 0.0959079898643722 0.389673286977086
2 1 1461 183 -1.75 16 19.3918211915859 225 1 -1.75 1 0.0799319881189149 0.347642689441727
2 1 1462 183 -1.75 16 18.9025684280931 180 1 -1.75 1 0.0759313775870396 0.371680604957419
2 1 1463 183 -1.75 16 28.1125179120065 315 1 -1.75 1 0.0958409875261168 0.335393279693108
2 1 1464 183 -1.75 16 18.4187461159494 0 1 -1.75 1 0.0799361945432793 0.351686265602439
2 1 1465 184 -1.75 16 18.7656118964493 225 1 -1.75 1 0.0759551138407915 0.315710516244053
2 1 1466 184 -1.75 16 28.0715908811097 45 1 -1.75 1 0.0799337908733833 0.387664719090935
2 1 1467 184 -1.75 16 26.6908081738206 180 1 -1.75 1 0.0799352931676367 0.343714489511058
2 1 1468 184 -1.75 16 12.2155413849773 135 1 -1.75 1 0.107908018707349 0.357700551821836
2 1 1469 184 -1.75 16 17.1005163035374 0 1 -1.75 1 0.0799322885773108 0.335722582670769
2 1 1470 184 -1.75 16 24.3989890829638 90 1 -1.75 1 0.123798389658532 0.359457635593117
2 1 1471 184 -1.75 16 17.1948932118295 270 1 -1.75 1 0.0879302045941586 0.327718957936213
2 1 1472 184 -1.75 16 21.3836846033338 315 1 -1.75 1 0.0799310867428176 0.323712638681627
2 1 1473 185 -1.75 16 19.8531696356158 0 1 -1.75 1 0.0799292839883492 0.355691383013436
2 1 1474 185 -1.75 16 20.3287196752836 90 1 -1.75 1 0.107907718248498 0.355695288981224
2 1 1475 185 -1.75 16 18.9052038632669 45 1 -1.75 1 0.0839313968167517 0.339701560164485
2 1 1476 185 -1.75 16 5.46057065951066 135 1 -1.75 1 0.119892724147121 0.315735153873447
2 1 1477 185 -1.75 16 25.4195213615567 180 1 -1.75 1 0.0799295844476546 0.395626580035241
2 1 1478 185 -1.75 16 6.16862095879826 270 1 -1.75 1 0.107852133347933 0.32742030176496
2 1 1479 185 -1.75 16 14.625732964626 225 1 -1.75 1 0.0799422037248405 0.315715023125904
2 1 1480 185 -1.75 16 35.5953001565344 315 1 -1.75 1 0.091921801359149 0.323655251030686
2 1 1481 186 -1.75 16 12.614529731938 45 1 -1.75 1 0.0679166358700058 0.391646400713398
2 1 1482 186 -1.75 16 7.9327919279896 0 1 -1.75 1 0.0919199986042258 0.343712386300467
2 1 1483 186 -1.75 16 17.4570174051138 90 1 -1.75 1 0.0879238949578394 0.375690830171607
2 1 1484 186 -1.75 16 17.3851628173996 225 1 -1.75 1 0.0758911160910429 0.323777237349987
2 1 1485 186 -1.75 16 24.6601516119961 180 1 -1.75 1 0.0999194169166913 0.321726304758158
2 1 1486 186 -1.75 16 8.17177177003358 135 1 -1.75 1 0.103914919649469 0.323729163927965
2 1 1487 186 -1.75 16 13.8464224658532 270 1 -1.75 1 0.0797868664599264 0.311581910208588
2 1 1488 186 -1.75 16 15.2808717484938 315 1 -1.75 1 0.10389899532538 0.275765404078356
2 1 1489 187 -1.75 16 19.9110110808794 315 1 -1.75 1 0.0959139990422955 0.307738139235425
2 1 1490 187 -1.75 16 21.157880835612 270 1 -1.75 1 0.727344946669291 0.355683270629015
2 1 1491 187 -1.75 16 19.6816308030636 45 1 -1.75 1 0.0759397904357684 0.387649696144308
2 1 1492 187 -1.75 16 17.8719530407145 0 1 -1.75 1 0.0839256880958601 0.303704177760665
2 1 1493 187 -1.75 16 6.61586882284621 225 1 -1.75 1 0.08393710553446 0.327723164361032
2 1 1494 187 -1.75 16 19.3328672094371 90 1 -1.75 1 0.0919094825435423 0.32369581298326
2 1 1495 187 -1.75 16 3.33544144130718 135 1 -1.75 1 0.09590198068463 0.375656577858081
2 1 1496 187 -1.75 16 21.9724313528314 180 1 -1.75 1 0.0759031344477989 0.355648116935299
2 1 1497 188 -1.75 16 16.7048063760759 45 1 -1.75 1 0.0519547556941689 0.327693719389117
2 1 1498 188 -1.75 16 8.19609500994519 135 1 -1.75 1 0.103910112305584 0.327694620766124
2 1 1499 188 -1.75 16 8.72348984022749 0 1 -1.75 1 0.111909831076446 0.343652594971445
2 1 1500 188 -1.75 16 21.4666183920353 90 1 -1.75 1 0.0919281109959229 0.363655046719487
2 1 1501 188 -1.75 16 14.4890180504749 315 1 -1.75 1 0.0960428959197088 0.291723378285951
2 1 1502 188 -1.75 16 19.894914800192 180 1 -1.75 1 0.0719430858703163 0.315702403850082
2 1 1503 188 -1.75 16 17.5809042874326 225 1 -1.75 1 0.0839362041560889 0.295703257158038
2 1 1504 188 -1.75 16 15.2402065346068 270 1 -1.75 1 0.0839404105836365 0.315720731847705
2 1 1505 189 -1.75 16 14.2746664221475 90 1 -1.75 1 0.0879211908286379 0.351674247246592
2 1 1506 189 -1.75 16 21.2018659582008 270 1 -1.75 1 0.095924815561375 0.315732449743336
2 1 1507 189 -1.75 16 1.03798461418199 135 1 -1.75 1 0.103909511387428 0.339716282651352
2 1 1508 189 -1.75 16 26.0775091377358 180 1 -1.75 1 0.0759349830955216 0.355699795867622
2 1 1509 189 -1.75 16 29.9586173936205 45 1 -1.75 1 0.0799316876605189 0.351698584416226
2 1 1510 189 -1.75 16 27.2983590154685 315 1 -1.75 1 0.0919212004419023 0.263770783496966
2 1 1511 189 -1.75 16 29.3076934378564 225 1 -1.75 1 0.0799283826122519 0.307661822666432
2 1 1512 189 -1.75 16 12.1848395357382 0 1 -1.75 1 0.0919205995232915 0.347703983064093
2 1 1513 190 -1.75 16 16.3930094863845 180 1 -1.75 1 0.0799346922494806 0.311738749763663
2 1 1514 190 -1.75 16 22.3563941949818 270 1 -1.75 1 0.0959209095972255 0.30174488513785
2 1 1515 190 -1.75 16 22.0191476475609 225 1 -1.75 1 0.0759322789635917 0.331726178563713
2 1 1516 190 -1.75 16 16.5863836465878 0 1 -1.75 1 0.0878632022545389 0.299745931935831
2 1 1517 190 -1.75 16 22.4123208102313 90 1 -1.75 1 0.107907718248498 0.331720469846914
2 1 1518 190 -1.75 16 22.0532180963689 315 1 -1.75 1 0.0919311155862488 0.283821909584731
2 1 1519 190 -1.75 16 8.16310802752139 135 1 -1.75 1 0.0839325986526092 0.35964842700605
2 1 1520 190 -1.75 16 12.8867047870707 45 1 -1.75 1 0.079930485823752 0.351701889464039
2 1 1521 191 -1.75 16 9.46436775331644 135 1 -1.75 1 0.0919248059494748 0.351697683044222
2 1 1522 191 -1.75 16 10.0901083343344 0 1 -1.75 1 0.0759214624426932 0.303739631912777
2 1 1523 191 -1.75 16 15.6804558377051 225 1 -1.75 1 0.0599442588613783 0.351685965146771
2 1 1524 191 -1.75 16 25.1213154728571 180 1 -1.75 1 0.0759382881406054 0.355683871545352
2 1 1525 191 -1.75 16 15.6853669528761 45 1 -1.75 1 0.059948465285288 0.335614417461784
2 1 1526 191 -1.75 16 20.1188432944335 315 1 -1.75 1 0.0959266183185719 0.295717679184236
2 1 1527 191 -1.75 16 12.6447107500521 270 1 -1.75 1 0.0839265894737764 0.287795779276166
2 1 1528 191 -1.75 16 20.9314696823249 90 1 -1.75 1 0.0919055765766643 0.359684482075409
2 1 1529 192 -1.75 16 4.74005589565143 135 1 -1.75 1 0.0959191068427572 0.307718008484699
2 1 1530 192 -1.75 16 26.2902844411366 180 1 -1.75 1 0.0799340913322339 0.339679025744772
2 1 1531 192 -1.75 16 17.4195727269282 90 1 -1.75 1 0.103911915056869 0.351616859592468
2 1 1532 192 -1.75 16 18.2986993487674 45 1 -1.75 1 0.0880696175354387 0.327720460231831
2 1 1533 192 -1.75 16 28.1855177322362 270 1 -1.75 1 0.107907718249407 0.339695550982924
2 1 1534 192 -1.75 16 18.806286511231 225 1 -1.75 1 0.0758538591844626 0.327778749262052
2 1 1535 192 -1.75 16 7.48806173661085 0 1 -1.75 1 0.0879314064304708 0.291746213167698
2 1 1536 192 -1.75 16 10.7798307419978 315 1 -1.75 1 0.0919227027379748 0.271668045774732
2 1 1537 193 -1.75 16 14.6368906759871 180 1 -1.75 1 0.0760719923591751 0.319716535034786
2 1 1538 193 -1.75 16 24.8813408504756 270 1 -1.75 1 0.0959230128100899 0.29561552315181
2 1 1539 193 -1.75 16 25.2539490645118 90 1 -1.75 1 0.0999221210495307 0.359690190799029
2 1 1540 193 -1.75 16 11.4855620036894 0 1 -1.75 1 0.0838349495033981 0.315827995680138
2 1 1541 193 -1.75 16 7.07221399507056 135 1 -1.75 1 0.0879127779762712 0.311681963029059
2 1 1542 193 -1.75 16 22.5269632134955 315 1 -1.75 1 0.0999185155415034 0.307741744737996
2 1 1543 193 -1.75 16 22.0498987076907 225 1 -1.75 1 0.0879163834865722 0.307427765168995
2 1 1544 193 -1.75 16 25.2632027341003 45 1 -1.75 1 0.0799205706775865 0.347705485358347
2 1 1545 194 -1.75 16 18.8409940927466 180 1 -1.75 1 0.0918938586819422 0.279769319660772
2 1 1546 194 -1.75 16 -1.27671400025503 135 1 -1.75 1 0.111908929697165 0.307739941985801
2 1 1547 194 -1.75 16 23.0950069485132 315 1 -1.75 1 0.0959212100569857 0.315726741024264
2 1 1548 194 -1.75 16 18.8107132793149 225 1 -1.75 1 0.0819306408611737 0.301747589264778
2 1 1549 194 -1.75 16 21.4669399235634 90 1 -1.75 1 0.0879278009238078 0.353702044507827
2 1 1550 194 -1.75 16 10.4586637806795 0 1 -1.75 1 0.0959158017940354 0.323728563006171
2 1 1551 194 -1.75 16 21.8764319657571 45 1 -1.75 1 0.0799352931658177 0.355650220145435
2 1 1552 194 -1.75 16 24.4694805339316 270 1 -1.75 1 0.0999140086560146 0.335700348708997
2 1 1553 195 -1.75 16 16.9997204105373 225 1 -1.75 1 0.0879329087256338 0.359680275654227
2 1 1554 195 -1.75 16 21.507946892296 45 1 -1.75 1 0.0879220922038257 0.347656210096829
2 1 1555 195 -1.75 16 7.39088978668049 0 1 -1.75 1 0.099914609573716 0.347707288112815
2 1 1556 195 -1.75 16 7.82949434719852 135 1 -1.75 1 0.123895437890496 0.351702189922889
2 1 1557 195 -1.75 16 19.5582374699648 270 1 -1.75 1 0.0959161022551598 0.351685364229979
2 1 1558 195 -1.75 16 22.4709826875919 180 1 -1.75 1 0.0839292936052516 0.35968568391354
2 1 1559 195 -1.75 16 22.7063209168261 315 1 -1.75 1 0.107905014120206 0.287736288409178
2 1 1560 195 -1.75 16 19.7049692095758 90 1 -1.75 1 0.111856349387381 0.387256395418717
2 1 1561 196 -1.75 16 NaN 0 1 -1.75 1 NaN NaN
2 1 1562 196 -1.75 16 20.0660529161048 45 1 -1.75 1 0.103946768293554 0.311696385057985
2 1 1563 196 -1.75 16 23.7733849617219 90 1 -1.75 1 0.11586387047555 0.295751631040275
2 1 1564 196 -1.75 16 25.7271558743024 270 1 -1.75 1 0.607479263826463 0.303716196118785
2 1 1565 196 -1.75 16 9.45655593015919 135 1 -1.75 1 0.111902620061755 0.375656277397866
2 1 1566 196 -1.75 16 13.8609459274219 315 1 -1.75 1 0.0879097733877643 0.26774976098568
2 1 1567 196 -1.75 16 20.1979917354362 180 1 -1.75 1 0.103773403495325 0.319757998370733
2 1 1568 196 -1.75 16 11.5626856968648 225 1 -1.75 1 0.0878550898655703 0.30776247640506
2 1 1569 197 -1.75 16 17.4467504743499 180 1 -1.75 1 0.0959179050096282 0.347554654983014
2 1 1570 197 -1.75 16 19.5128880602715 90 1 -1.75 1 0.0919257073232984 0.387643987427055
2 1 1571 197 -1.75 16 9.77743557558304 0 1 -1.75 1 0.0799355936246684 0.327718056558751
2 1 1572 197 -1.75 16 21.9037184368825 45 1 -1.75 1 0.0839271903896588 0.347700978476041
2 1 1573 197 -1.75 16 15.8265013752376 270 1 -1.75 1 0.0919251064065065 0.33168381385849
2 1 1574 197 -1.75 16 14.1824363978774 225 1 -1.75 1 0.0720524529160684 0.327618003737825
2 1 1575 197 -1.75 16 20.1923854583792 315 1 -1.75 1 0.0879178857799161 0.291754325556667
2 1 1576 197 -1.75 16 2.59903807352904 135 1 -1.75 1 0.103907708633415 0.351676951370337
2 1 1577 198 -1.75 16 28.3211762605762 270 1 -1.75 1 0.0958950701283356 0.319590041829542
2 1 1578 198 -1.75 16 22.2182188127647 45 1 -1.75 1 0.0799319881180054 0.343717494101838
2 1 1579 198 -1.75 16 12.6107742998354 0 1 -1.75 1 0.0839274908485095 0.319735463947836
2 1 1580 198 -1.75 16 19.4728798060544 90 1 -1.75 1 0.0999215201295556 0.351699185331199
2 1 1581 198 -1.75 16 15.0912143530538 180 1 -1.75 1 0.0879241954162353 0.331720770303036
2 1 1582 198 -1.75 16 35.637265741162 315 1 -1.75 1 0.0959218109737776 0.279764211858947
2 1 1583 198 -1.75 16 17.1236174170722 225 1 -1.75 1 0.071937076688755 0.351708800021697
2 1 1584 198 -1.75 16 1.10286380182648 135 1 -1.75 1 0.115910441608776 0.327455455461404
2 1 1585 199 -1.75 16 7.49905634233814 135 1 -1.75 1 0.103911013683501 0.33571897716638
2 1 1586 199 -1.75 16 15.9869720952575 90 1 -1.75 1 0.0799271807750301 0.319724046507417
2 1 1587 199 -1.75 16 6.7360950737796 45 1 -1.75 1 0.0679478835972986 0.315719530008209
2 1 1588 199 -1.75 16 14.4849080344 0 1 -1.75 1 0.0799313872007588 0.319727652016809
2 1 1589 199 -1.75 16 23.7413368563264 180 1 -1.75 1 0.079931387200304 0.359679674733343
2 1 1590 199 -1.75 16 17.363402979587 315 1 -1.75 1 0.083922683505989 0.295732702131772
2 1 1591 199 -1.75 16 21.8741442136085 270 1 -1.75 1 0.0919272096207351 0.291745011330022
2 1 1592 199 -1.75 16 13.0164613259782 225 1 -1.75 1 0.0799316876587 0.315733351118524
2 1 1593 200 -1.75 16 22.5577519909388 45 1 -1.75 1 0.0839307958963218 0.32771234783786
2 1 1594 200 -1.75 16 14.3170687673419 180 1 -1.75 1 0.0918752302254688 0.315441305048807
2 1 1595 200 -1.75 16 15.6629290812136 315 1 -1.75 1 0.095911294913094 0.331714761126022
2 1 1596 200 -1.75 16 7.30740399152502 0 1 -1.75 1 0.071939780820685 0.311700291024408
2 1 1597 200 -1.75 16 7.35901131686477 135 1 -1.75 1 0.0959900151488 0.335694339534257
2 1 1598 200 -1.75 16 21.7586051072731 225 1 -1.75 1 0.0799334904145326 0.31169638505844
2 1 1599 200 -1.75 16 21.8989944489772 90 1 -1.75 1 0.0879235944971697 0.339682330793039
2 1 1600 200 -1.75 16 28.0946201659752 270 1 -1.75 1 0.0959332284128322 0.327711146005186
2 1 1601 201 -1.75 16 22.5409534028398 315 1 -1.75 1 0.0839295940613738 0.311721022690108
2 1 1602 201 -1.75 16 21.2443337044166 270 1 -1.75 1 0.0919218013596037 0.307717107108601
2 1 1603 201 -1.75 16 16.6675396048605 180 1 -1.75 1 0.0839286926848217 0.395545756590309
2 1 1604 201 -1.75 16 13.6115373130487 90 1 -1.75 1 0.11590022600285 0.355673956403734
2 1 1605 201 -1.75 16 10.4471899040808 0 1 -1.75 1 0.0799340913308697 0.295743819112431
2 1 1606 201 -1.75 16 23.85833020227 225 1 -1.75 1 0.0759349830918836 0.347596418769626
2 1 1607 201 -1.75 16 13.8741420224018 135 1 -1.75 1 0.119899334243655 0.319709624479401
2 1 1608 201 -1.75 16 23.1924179095377 45 1 -1.75 1 0.0799292839883492 0.33970666796813
2 1 1609 202 -1.75 16 23.7035318119273 315 1 -1.75 1 0.0919121866741079 0.319711427231596
2 1 1610 202 -1.75 16 21.159651958355 90 1 -1.75 1 0.0799494147368023 0.375671901265378
2 1 1611 202 -1.75 16 14.3394680373515 270 1 -1.75 1 0.0919064779532164 0.299745030556551
2 1 1612 202 -1.75 16 22.3130200264286 45 1 -1.75 1 0.0759521092518298 0.335693738618374
2 1 1613 202 -1.75 16 27.4999923379746 180 1 -1.75 1 0.0839298945220435 0.399665649312283
2 1 1614 202 -1.75 16 -1.07429808459198 0 1 -1.75 1 0.0799316876596095 0.307746251624394
2 1 1615 202 -1.75 16 0.0339760958604449 135 1 -1.75 1 0.0919347210929118 0.3636983128049
2 1 1616 202 -1.75 16 11.4997538708983 225 1 -1.75 1 0.0959194073029721 0.355687176590891
2 1 1617 203 -1.75 16 20.7277720969387 315 1 -1.75 1 0.0838905344016894 0.347554354520526
2 1 1618 203 -1.75 16 9.55338478085798 135 1 -1.75 1 0.0918893517973629 0.339740018907378
2 1 1619 203 -1.75 16 18.8012920194009 180 1 -1.75 1 0.0839127683639163 0.447663661477691
2 1 1620 203 -1.75 16 22.860575284654 45 1 -1.75 1 0.071945789999063 0.343702471150664
2 1 1621 203 -1.75 16 19.8985470739755 90 1 -1.75 1 0.0799253780232902 0.335761942790214
2 1 1622 203 -1.75 16 7.96201789266531 0 1 -1.75 1 0.0799298849083243 0.307739040609704
2 1 1623 203 -1.75 16 12.8371759977347 225 1 -1.75 1 0.0799271807763944 0.319729454769458
2 1 1624 203 -1.75 16 35.2465165665775 270 1 -1.75 1 0.0999155109525418 0.303722505756014
2 1 1625 204 -1.75 16 6.11094080597802 135 1 -1.75 1 0.103907107714804 0.375624729213087
2 1 1626 204 -1.75 16 23.9082208938099 45 1 -1.75 1 0.0799428046411776 0.315681071269864
2 1 1627 204 -1.75 16 26.3257791058215 180 1 -1.75 1 0.0758358316493286 0.359734057801688
2 1 1628 204 -1.75 16 14.486186967874 270 1 -1.75 1 0.0998911737774506 0.291729387466148
2 1 1629 204 -1.75 16 18.4067332505782 90 1 -1.75 1 0.0839169747869164 0.379657188389501
2 1 1630 204 -1.75 16 12.7412772144956 0 1 -1.75 1 0.0719418840330945 0.311732139666219
2 1 1631 204 -1.75 16 21.5605162537879 315 1 -1.75 1 0.0799190683851521 0.335701550548492
2 1 1632 204 -1.75 16 13.8444126495571 225 1 -1.75 1 0.0759376872229041 0.3596661540887
2 1 1633 205 -1.75 16 24.395307607317 315 1 -1.75 1 0.0840263418358518 0.307726421337065
2 1 1634 205 -1.75 16 6.44576007824852 135 1 -1.75 1 0.0840452707461736 0.359690791714911
2 1 1635 205 -1.75 16 4.84239719774412 180 1 -1.75 1 0.0799319881170959 0.359645722878213
2 1 1636 205 -1.75 16 8.33405543631643 90 1 -1.75 1 0.0999128068201571 0.363664060482733
2 1 1637 205 -1.75 16 12.5265765930365 0 1 -1.75 1 0.0759406918118657 0.31971383090513
2 1 1638 205 -1.75 16 16.3415893574722 270 1 -1.75 1 0.0798535683402406 0.383753344858633
2 1 1639 205 -1.75 16 16.7493962813515 45 1 -1.75 1 0.0599274331611923 0.319747181847106
2 1 1640 205 -1.75 16 13.4870266440573 225 1 -1.75 1 0.0679304569794112 0.371678802205679
2 1 1641 206 -1.75 16 25.6794807228367 225 1 -1.75 1 0.0679448790078823 0.387636776409636
2 1 1642 206 -1.75 16 27.7543396411283 90 1 -1.75 1 0.0839274908503285 0.403632908902182
2 1 1643 206 -1.75 16 25.0239518921286 180 1 -1.75 1 0.0799394995915463 0.335708761564092
2 1 1644 206 -1.75 16 15.0580650627267 0 1 -1.75 1 0.075933180339689 0.323731567596042
2 1 1645 206 -1.75 16 7.2636425468751 135 1 -1.75 1 0.0899246509111435 0.339712977599902
2 1 1646 206 -1.75 16 15.9050174812095 270 1 -1.75 1 0.087928101381749 0.307740843366901
2 1 1647 206 -1.75 16 22.0151354655521 315 1 -1.75 1 0.0839277913087244 0.299749837902709
2 1 1648 206 -1.75 16 20.8628082773433 45 1 -1.75 1 0.0719569069810859 0.363439016751727
2 1 1649 207 -1.75 16 15.3757759469688 225 1 -1.75 1 0.0639523808658851 0.307725820420274
2 1 1650 207 -1.75 16 22.9805938087832 180 1 -1.75 1 0.0879223926626764 0.37166257742274
2 1 1651 207 -1.75 16 28.7785967433114 90 1 -1.75 1 0.0959130976648339 0.363674877008179
2 1 1652 207 -1.75 16 33.8514892184922 270 1 -1.75 1 0.103904704043089 0.295760344350583
2 1 1653 207 -1.75 16 NaN 135 1 -1.75 1 NaN NaN
2 1 1654 207 -1.75 16 22.3078535205833 45 1 -1.75 1 0.0799328894941027 0.303702975925717
2 1 1655 207 -1.75 16 33.4908526605681 315 1 -1.75 1 0.0879250967941516 0.299744129183182
2 1 1656 207 -1.75 16 16.915416982844 0 1 -1.75 1 0.0839365046167586 0.287735387032626
2 1 1657 208 -1.75 16 17.4072723729921 0 1 -1.75 1 0.0999131072799173 0.311724027280889
2 1 1658 208 -1.75 16 29.2134196395244 45 1 -1.75 1 0.0719223542046166 0.351685664681554
2 1 1659 208 -1.75 16 33.1366336385718 270 1 -1.75 1 0.0958932673784147 0.299635363051948
2 1 1660 208 -1.75 16 28.3999015443076 180 1 -1.75 1 0.0719091340101841 0.315680169891039
2 1 1661 208 -1.75 16 27.0356147123326 315 1 -1.75 1 0.0839004495474001 0.299733012202523
2 1 1662 208 -1.75 16 15.1331517558807 225 1 -1.75 1 0.0679274523909044 0.299744429642942
2 1 1663 208 -1.75 16 18.9468728481461 90 1 -1.75 1 0.107911023298129 0.359559791625998
2 1 1664 208 -1.75 16 0.990107053689309 135 1 -1.75 1 0.0959194073020626 0.407628411638598
2 1 1665 209 -1.75 16 6.96504837289693 135 1 -1.75 1 0.111889700328447 0.30763868733311
2 1 1666 209 -1.75 16 25.1395236261558 315 1 -1.75 1 0.0999082999373968 0.319695502908417
2 1 1667 209 -1.75 16 16.410945637962 0 1 -1.75 1 0.0959176045485037 0.331581056908362
2 1 1668 209 -1.75 16 17.5543690907705 90 1 -1.75 1 0.0999034925935121 0.371668887054511
2 1 1669 209 -1.75 16 39.0328498980926 180 1 -1.75 1 0.0879272000051969 0.31571772725647
2 1 1670 209 -1.75 16 14.5702040976352 225 1 -1.75 1 0.08393229819103 0.339711174851345
2 1 1671 209 -1.75 16 15.3222927625529 45 1 -1.75 1 0.0839220825896518 0.331720469851007
2 1 1672 209 -1.75 16 28.2455971927202 270 1 -1.75 1 0.115906235184866 0.299742626887564
2 1 1673 210 -1.75 16 23.8150602167229 180 1 -1.75 1 0.0799328894963764 0.379682426935233
2 1 1674 210 -1.75 16 12.735116859883 0 1 -1.75 1 0.079921772515263 0.319649532698804
2 1 1675 210 -1.75 16 32.4594813834332 315 1 -1.75 1 0.091921801359149 0.295693642469359
2 1 1676 210 -1.75 16 11.263898903643 135 1 -1.75 1 0.111909530615776 0.311740552520405
2 1 1677 210 -1.75 16 18.035055632784 90 1 -1.75 1 0.147873562078075 0.379679121886966
2 1 1678 210 -1.75 16 14.2882356919207 45 1 -1.75 1 0.0959155013370037 0.359697702268477
2 1 1679 210 -1.75 16 14.9956918695386 225 1 -1.75 1 0.0679232459656305 0.311737247473047
2 1 1680 210 -1.75 16 11.8964618042275 270 1 -1.75 1 0.0879241954157806 0.315730646991597
2 1 1681 211 -1.75 16 6.32150644304283 0 1 0 0 0.0679334615679181 0.371679703579048
2 1 1682 211 -1.75 16 15.7040544885731 315 1 0 0 0.0679367666170947 0.335685926684164
2 1 1683 211 -1.75 16 2.40051628752058 135 1 0 0 0.0918998678580465 0.391621462622425
2 1 1684 211 -1.75 16 21.5253047109152 180 1 0 0 0.0599403528940456 0.36751594385214
2 1 1685 211 -1.75 16 20.9098149828287 90 1 0 0 0.155862464325764 0.355678463283766
2 1 1686 211 -1.75 16 16.551969859315 225 1 0 0 0.0559490565879059 0.343698264730392
2 1 1687 211 -1.75 16 15.7051883373264 45 1 0 0 0.059949366663659 0.331629430794237
2 1 1688 211 -1.75 16 35.796972377294 270 1 0 0 0.0919166935582325 0.299749537444313
2 1 1689 212 -1.75 16 9.61264004541123 180 1 0 0 0.0799097541612355 0.315703906142062
2 1 1690 212 -1.75 16 19.841762406734 315 1 0 0 0.0879299041343984 0.319715934117539
2 1 1691 212 -1.75 16 11.1511142361669 270 1 0 0 0.0759367858454425 0.351656219710549
2 1 1692 212 -1.75 16 19.7849700321261 45 1 0 0 0.0639556859146069 0.355691683478653
2 1 1693 212 -1.75 16 23.9062325043858 90 1 0 0 0.0799319881189149 0.323721652453514
2 1 1694 212 -1.75 16 -5.73820645021576 135 1 0 0 0.0999073985612995 0.355703100914525
2 1 1695 212 -1.75 16 16.0933663410801 225 1 0 0 0.0679445785494863 0.343678734901914
2 1 1696 212 -1.75 16 2.82690744267777 0 1 0 0 0.079902543143362 0.323714441437005
2 1 1697 213 -1.75 16 5.21853986766613 315 1 0 0 0.0839280917693941 0.319693099239885
2 1 1698 213 -1.75 16 24.4586501935282 180 1 0 0 0.0719881547070145 0.343703372531763
2 1 1699 213 -1.75 16 19.0229425589386 0 1 0 0 0.0639289450700744 0.299727003026874
2 1 1700 213 -1.75 16 7.7370442988044 90 1 0 0 0.0879259981697942 0.311662433201491
2 1 1701 213 -1.75 16 7.69594108078213 45 1 0 0 0.0599015936954856 0.39566083235286
2 1 1702 213 -1.75 16 15.8796123697672 270 1 0 0 0.071921452825336 0.323700620326235
2 1 1703 213 -1.75 16 9.06049765225822 225 1 0 0 0.0638327982155715 0.339807021243814
2 1 1704 213 -1.75 16 -2.1713864206227 135 1 0 0 0.08804678265642 0.34370096885732
2 1 1705 214 -1.75 16 8.40329308452515 45 1 0 0 0.0759397904362231 0.383625349358226
2 1 1706 214 -1.75 16 4.9193073110294 225 1 0 0 0.0599562772172249 0.379632550759652
2 1 1707 214 -1.75 16 -4.94642538375582 135 1 0 0 0.0839049564306151 0.323704526292204
2 1 1708 214 -1.75 16 8.74844888437041 0 1 0 0 0.0839205802940342 0.31163358914273
2 1 1709 214 -1.75 16 7.07314927903571 90 1 0 0 0.0799307862839669 0.34369435876215
2 1 1710 214 -1.75 16 10.9543406575974 315 1 0 0 0.0999167127856708 0.283737480626314
2 1 1711 214 -1.75 16 9.1877360709564 180 1 0 0 0.0879226931206176 0.327702733156002
2 1 1712 214 -1.75 16 -2.45601266777113 270 1 0 0 0.0799352931690009 0.311726130492389
2 1 1713 215 -1.75 16 -0.62172062325783 225 1 0 0 0.0758664784584653 0.335486121502981
2 1 1714 215 -1.75 16 7.44356418980503 315 1 0 0 0.0958478980792279 0.307759772278132
2 1 1715 215 -1.75 16 9.80784978943984 45 1 0 0 0.0680109799700404 0.347707588572121
2 1 1716 215 -1.75 16 -7.10051179911881 135 1 0 0 0.0999125063626707 0.351698584417136
2 1 1717 215 -1.75 16 15.6141677743776 180 1 0 0 0.0839307958981408 0.359691092171943
2 1 1718 215 -1.75 16 8.31751960580329 90 1 0 0 0.111899315014853 0.367681797173645
2 1 1719 215 -1.75 16 -1.40037395524748 0 1 0 0 0.119777347920262 0.35147894893953
2 1 1720 215 -1.75 16 19.5098350078855 270 1 0 0 0.091923904572468 0.299738720921596
2 1 1721 216 -1.75 16 5.5997915947745 225 1 0 0 0.0759271711617657 0.343693457386507
2 1 1722 216 -1.75 16 4.64283265789137 0 1 0 0 0.0799337908711095 0.343698865648093
2 1 1723 216 -1.75 16 6.98380924364429 315 1 0 0 0.0999158114100283 0.327715051970699
2 1 1724 216 -1.75 16 21.5580179294513 180 1 0 0 0.0999101026909557 0.363683590310757
2 1 1725 216 -1.75 16 -11.8010859732276 135 1 0 0 0.119897231030336 0.395650015836964
2 1 1726 216 -1.75 16 18.2346085207588 45 1 0 0 0.075940391353015 0.327715051972973
2 1 1727 216 -1.75 16 9.58985611535217 90 1 0 0 0.0918241522099379 0.387417441399066
2 1 1728 216 -1.75 16 9.03438374520782 270 1 0 0 0.0918800375698083 0.323724957499962
2 1 1729 217 -1.75 16 10.3836516751673 45 1 0 0 0.0759518087938886 0.31969790658377
2 1 1730 217 -1.75 16 15.6799116647214 90 1 0 0 0.119886414509892 0.375641254448965
2 1 1731 217 -1.75 16 15.4111040960811 180 1 0 0 0.103772201660831 0.347832579481747
2 1 1732 217 -1.75 16 2.80347565036825 0 1 0 0 0.0799265798564193 0.275583626430944
2 1 1733 217 -1.75 16 -1.19127423077261 315 1 0 0 0.0999034925944216 0.295705660822932
2 1 1734 217 -1.75 16 -5.77540730427828 135 1 0 0 0.671351422164207 0.355691082558224
2 1 1735 217 -1.75 16 6.26709353773635 225 1 0 0 0.0718679711385448 0.327789565779767
2 1 1736 217 -1.75 16 16.648871873659 270 1 0 0 0.091919097230857 0.287726072802343
2 1 1737 218 -1.75 16 -4.97789317902153 135 1 0 0 0.0918022187101997 0.359795351421781
2 1 1738 218 -1.75 16 3.14354728913645 225 1 0 0 0.071937377150789 0.335684724850125
2 1 1739 218 -1.75 16 -4.26627811626993 180 1 0 0 0.103904103125842 0.331720770306219
2 1 1740 218 -1.75 16 11.4717891717769 315 1 0 0 0.0919212004409928 0.323716845107356
2 1 1741 218 -1.75 16 8.80945958710523 45 1 0 0 0.0759124486721703 0.323712338223686
2 1 1742 218 -1.75 16 3.97386249886725 0 1 0 0 0.103833194820254 0.323710235007638
2 1 1743 218 -1.75 16 11.8768063128311 270 1 0 0 0.0959347307075404 0.319725849259157
2 1 1744 218 -1.75 16 14.4386694903912 90 1 0 0 0.0839127683616425 0.41564856161358
2 1 1745 219 -1.75 16 2.33276083097225 180 1 0 0 0.0879235944962602 0.375680614569774
2 1 1746 219 -1.75 16 12.5639990684237 45 1 0 0 0.0679397712069658 0.38766712276265
2 1 1747 219 -1.75 16 1.45419428556641 135 1 0 0 0.10389659165412 0.363511427357935
2 1 1748 219 -1.75 16 4.18085295820422 90 1 0 0 0.0759331803401437 0.347726517484716
2 1 1749 219 -1.75 16 -5.8683263378935 0 1 0 0 0.0919221018184544 0.315731848824271
2 1 1750 219 -1.75 16 8.78001324517212 315 1 0 0 0.0919305146690022 0.295726092033419
2 1 1751 219 -1.75 16 12.2406546505189 225 1 0 0 0.0679487849743055 0.299739922759727
2 1 1752 219 -1.75 16 7.25288723792868 270 1 0 0 0.0759313775861301 0.323724056125229
2 1 1753 220 -1.75 16 19.9471726065043 315 1 0 0 0.0959326274955856 0.299733613122498
2 1 1754 220 -1.75 16 -4.31041935879871 270 1 0 0 0.0718634642562392 0.291817121470103
2 1 1755 220 -1.75 16 0.857780045471827 225 1 0 0 0.0639232363514566 0.279667464084923
2 1 1756 220 -1.75 16 5.27376665794742 0 1 0 0 0.0799431051000283 0.319685587769072
2 1 1757 220 -1.75 16 13.3950329684291 45 1 0 0 0.0759307766670645 0.327730675836392
2 1 1758 220 -1.75 16 9.51772253285973 90 1 0 0 0.0799193688458217 0.335730394605434
2 1 1759 220 -1.75 16 9.99282675653869 180 1 0 0 0.0999719972282946 0.287738992537015
2 1 1760 220 -1.75 16 -12.4709524559832 135 1 0 0 0.0959155013370037 0.359548374187398
3 1 1 1 1.75 6 10.8099139638766 45 0 0 0 1.57072262173243 1.01113350531611
3 1 2 1 1.75 6 -1.31993191451345 90 0 0 0 0.335726188179649 0.603483761096683
3 1 3 1 1.75 6 -1.03937424244252 180 0 0 0 1.05512189318003 0.535536778875951
3 1 4 1 1.75 6 -3.76626573985327 0 0 0 0 0.107839814532554 0.543241146527464
3 1 5 1 1.75 6 2.2710339050001 225 0 0 0 0.675410321725337 0.515531022083167
3 1 6 1 1.75 6 9.2855840595907 315 0 0 0 0.167846268390292 0.371645150803317
3 1 7 1 1.75 6 -4.6288811652386 270 0 0 0 0.135866322220693 0.359663750412466
3 1 8 1 1.75 6 -4.12063199288075 135 0 0 0 0.561620819640098 0.383614833296519
3 1 9 2 1.75 6 2.17189672114354 225 0 0 0 0.0998782540452225 0.427387792113677
3 1 10 2 1.75 6 -5.49381742951196 135 0 0 0 0.159869985415611 0.603428176196473
3 1 11 2 1.75 6 -10.6425677415279 0 0 0 0 0.0959179050079797 0.503572456570197
3 1 12 2 1.75 6 9.84386983669616 180 0 0 0 0.119888217263139 0.391685760831223
3 1 13 2 1.75 6 -3.35415220832349 45 0 0 0 0.23980227399349 0.403645528179766
3 1 14 2 1.75 6 15.0745110418161 315 0 0 0 0.163860079886064 0.351704293137232
3 1 15 2 1.75 6 -5.24284391593656 270 0 0 0 0.2118226378972 0.351703391760594
3 1 16 2 1.75 6 -3.35702510925949 90 0 0 0 0.591510172638095 0.375680314111861
3 1 17 3 1.75 6 -7.6398211162949 90 0 0 0 0.10391552056609 0.455607194428893
3 1 18 3 1.75 6 -4.34352239709773 45 0 0 0 0.11990143745561 0.395663836944578
3 1 19 3 1.75 6 9.4833247558404 180 0 0 0 0.167879619330421 0.367644840730122
3 1 20 3 1.75 6 -0.511835138574597 135 0 0 0 0.159866980826394 0.391648804383976
3 1 21 3 1.75 6 -4.80160699780991 225 0 0 0 0.139882556616897 0.379681826021056
3 1 22 3 1.75 6 -5.16716884458052 270 0 0 0 0.435634788575868 0.375674304933227
3 1 23 3 1.75 6 4.1805107395685 315 0 0 0 0.18769548608546 0.431749854728139
3 1 24 3 1.75 6 3.00330901572195 0 0 0 0 0.123892733761522 0.395602242866119
3 1 25 4 1.75 6 -0.540090315100489 45 0 0 0 0.155875684520595 0.363501812668716
3 1 26 4 1.75 6 -8.72551895431885 90 0 0 0 0.159786157376658 0.399544864826652
3 1 27 4 1.75 6 -7.13204643069359 180 0 0 0 0.127870509416169 0.363671271499896
3 1 28 4 1.75 6 -8.24497024183493 135 0 0 0 0.131892752990922 0.387677939284146
3 1 29 4 1.75 6 -5.01817897516092 225 0 0 0 0.123779160289558 0.355804355572587
3 1 30 4 1.75 6 -4.26252920551283 270 0 0 0 0.527265144781637 0.367440829122188
3 1 31 4 1.75 6 -7.50728940942791 315 0 0 0 0.139889767631075 0.391659921363868
3 1 32 4 1.75 6 6.59211735347136 0 0 0 0 0.1438861717387 0.395635894264473
3 1 33 5 1.75 6 8.56004798986081 0 0 0 0 0.44764653531783 0.391660522281768
3 1 34 5 1.75 6 4.86769272755842 270 0 0 0 0.35173373811125 0.495577545142737
3 1 35 5 1.75 6 -8.47190219246782 135 0 0 0 0.12789064016394 0.407654251103054
3 1 36 5 1.75 6 9.38636752539198 315 0 0 0 0.127893945211866 0.371688116428942
3 1 37 5 1.75 6 -9.81604193206477 90 0 0 0 0.159868182662194 0.423638064780448
3 1 38 5 1.75 6 -4.69370505865975 180 0 0 0 0.155870276259947 0.467602115471351
3 1 39 5 1.75 6 -8.62937182935518 45 0 0 0 0.131889147483946 0.391669536049505
3 1 40 5 1.75 6 -0.912750777392986 225 0 0 0 0.103953979307988 0.351571790753184
3 1 41 6 1.75 6 3.31025807764851 270 1 0 0 0.100009254134648 0.403610975403183
3 1 42 6 1.75 6 4.17733833492316 45 1 0 0 0.107895699892083 0.343700968859878
3 1 43 6 1.75 6 9.77845998546719 315 1 0 0 0.115903831512242 0.319726149721134
3 1 44 6 1.75 6 4.31410631577582 225 1 0 0 0.111782736952591 0.331410997157263
3 1 45 6 1.75 6 -5.93721430829935 135 1 0 0 0.131943230089405 0.33566128905295
3 1 46 6 1.75 6 17.1229118201281 0 1 0 0 0.127860894730645 0.351692274780419
3 1 47 6 1.75 6 -6.48418802621359 90 1 0 0 0.375684520536822 0.371679102661858
3 1 48 6 1.75 6 1.42908125256982 180 1 0 0 0.13987264147255 0.355697692655099
3 1 49 7 1.75 6 -5.84570335977706 315 1 0 0 0.127889137869033 0.395659330060994
3 1 50 7 1.75 6 2.98385952501526 225 1 0 0 0.119890020016669 0.35170519451475
3 1 51 7 1.75 6 -2.93404586514272 135 1 0 0 0.179845996775271 0.459585571000844
3 1 52 7 1.75 6 0.560027956197739 45 1 0 0 0.135889758016617 0.387670728269995
3 1 53 7 1.75 6 -1.14155716227352 0 1 0 0 0.119892724147064 0.37167880220295
3 1 54 7 1.75 6 -1.92952431679245 270 1 0 0 0.107883981994178 0.355688979347065
3 1 55 7 1.75 6 -4.22385018423237 180 1 0 0 0.107988541698717 0.351648407777816
3 1 56 7 1.75 6 -2.62292606058485 90 1 0 0 0.0959257169400303 0.311646809336366
3 1 57 8 1.75 6 -7.18567861389566 315 1 0 0 0.107907117331138 0.315703305227828
3 1 58 8 1.75 6 1.79217712606127 90 1 0 0 0.10389028201655 0.335697043664084
3 1 59 8 1.75 6 1.4114001571388 0 1 0 0 0.119875297529518 0.331711155618962
3 1 60 8 1.75 6 1.11378545837964 135 1 0 0 0.139878951109779 0.319711427234267
3 1 61 8 1.75 6 7.42370929479781 45 1 0 0 0.079898036260488 0.351372286029516
3 1 62 8 1.75 6 2.85771900653091 270 1 0 0 0.0999040935122935 0.375658681069524
3 1 63 8 1.75 6 2.65767843861222 180 1 0 0 0.107828096634648 0.379609415421783
3 1 64 8 1.75 6 -0.163592661416474 225 1 0 0 0.107860846657161 0.359685082995156
3 1 65 9 1.75 6 -2.27448105453313 90 1 0 0 0.115914948492389 0.367636127421235
3 1 66 9 1.75 6 -2.64038240752926 225 1 0 0 0.155862464328607 0.367687806355377
3 1 67 9 1.75 6 1.0764967094681 270 1 0 0 0.111906225569214 0.37568091502942
3 1 68 9 1.75 6 1.14533916007726 135 1 0 0 0.131882837847115 0.359702810071838
3 1 69 9 1.75 6 -11.2177318925677 0 1 0 0 0.15185734691164 0.363695007755553
3 1 70 9 1.75 6 -7.6197407073799 45 1 0 0 0.0999143091156043 0.351705494973089
3 1 71 9 1.75 6 11.8047706752425 315 1 0 0 0.151863356090246 0.371685412298461
3 1 72 9 1.75 6 -6.2852704612191 180 1 0 0 0.111899315013886 0.295751631041639
3 1 73 10 1.75 6 10.9478888977025 0 1 0 0 0.155864867999298 0.351692875698689
3 1 74 10 1.75 6 0.674921246685827 135 1 0 0 0.147874763914444 0.367683599930274
3 1 75 10 1.75 6 -0.363996543615653 45 1 0 0 0.115904732888964 0.339706367505642
3 1 76 10 1.75 6 -2.00469139920656 270 1 0 0 0.119895728735798 0.37559618561454
3 1 77 10 1.75 6 7.85144220683925 180 1 0 0 0.151867862974143 0.375709759086305
3 1 78 10 1.75 6 1.22661129843023 315 1 0 0 0.139845600169508 0.343715390888519
3 1 79 10 1.75 6 -0.17988445606953 225 1 0 0 0.123896038809391 0.355694688066194
3 1 80 10 1.75 6 3.10522998905671 90 1 0 0 0.119957322814798 0.323722553828418
3 1 81 11 1.75 6 0.963892257598335 45 1 1.75 1 0.0759322789626822 0.403523541858476
3 1 82 11 1.75 6 -12.9022543813038 135 1 1.75 1 0.111892404458729 0.387656606701171
3 1 83 11 1.75 6 0.818112008085365 270 1 1.75 1 0.115854556249019 0.311637495109778
3 1 84 11 1.75 6 11.0179046224609 0 1 1.75 1 0.116091918796542 0.355630389857652
3 1 85 11 1.75 6 -5.24472420331402 180 1 1.75 1 0.139679746845388 0.355713917437527
3 1 86 11 1.75 6 6.41111644787868 315 1 1.75 1 0.135887053886108 0.379630447546276
3 1 87 11 1.75 6 -5.13413632395633 225 1 1.75 1 0.131889147483776 0.327677194146702
3 1 88 11 1.75 6 1.89281867425614 90 1 1.75 1 0.127868105744597 0.367630418701765
3 1 89 12 1.75 6 0.565793379747362 270 1 1.75 1 0.175837874769513 0.659379035538791
3 1 90 12 1.75 6 13.0037927076259 315 1 1.75 1 0.139835685025275 0.371491015376591
3 1 91 12 1.75 6 0.628130147924778 180 1 1.75 1 0.147869355653427 0.64744120169081
3 1 92 12 1.75 6 -0.880725479595767 135 1 1.75 1 0.191839415523077 0.335706958808601
3 1 93 12 1.75 6 3.39483222669285 90 1 1.75 1 0.13987804973317 0.455599983414459
3 1 94 12 1.75 6 1.55786928339366 225 1 1.75 1 0.127891541541089 0.451609288027157
3 1 95 12 1.75 6 10.841147144618 0 1 1.75 1 0.187848720134753 0.575497815363065
3 1 96 12 1.75 6 9.04201617784982 45 1 1.75 1 0.111898714095787 0.387671930105626
3 1 97 13 1.75 6 -0.402970046556263 315 1 1.75 1 0.171850784889784 0.423629952389319
3 1 98 13 1.75 6 -3.68813974373953 270 1 1.75 1 0.139832079518214 0.367691111403587
3 1 99 13 1.75 6 -0.621925587903988 225 1 1.75 1 0.131890649777915 0.359701608235014
3 1 100 13 1.75 6 4.50274785614371 90 1 1.75 1 0.127904160815092 0.379637959017714
3 1 101 13 1.75 6 -9.958189287563 135 1 1.75 1 0.11989542827655 0.359673665557125
3 1 102 13 1.75 6 -2.45013882880435 45 1 1.75 1 0.111906826487029 0.407614290067386
3 1 103 13 1.75 6 -5.39075718419126 180 1 1.75 1 0.155854652396556 0.387636475953514
3 1 104 13 1.75 6 9.86102086998086 0 1 1.75 1 0.139864829540215 0.379663798485581
3 1 105 14 1.75 6 2.54236223071094 315 1 1.75 1 0.147872360242673 0.363626503120031
3 1 106 14 1.75 6 -6.36649921338649 135 1 1.75 1 0.143896988260508 0.371319152874207
3 1 107 14 1.75 6 0.82949052741516 225 1 1.75 1 0.183841199046924 0.447654046791513
3 1 108 14 1.75 6 12.2796341067998 0 1 1.75 1 0.183845105013575 0.399608261658159
3 1 109 14 1.75 6 0.363979714710723 270 1 1.75 1 0.127887635574211 0.347706987652487
3 1 110 14 1.75 6 -1.20481332125057 180 1 1.75 1 0.143779809281455 0.415696334581412
3 1 111 14 1.75 6 6.73643558364072 45 1 1.75 1 0.119957623273763 0.359611771018763
3 1 112 14 1.75 6 3.02888860291088 90 1 1.75 1 0.119870189727862 0.359722940818642
3 1 113 15 1.75 6 -3.1763154126504 135 1 1.75 1 0.171854991313467 0.319699709335737
3 1 114 15 1.75 6 4.75219230954545 270 1 1.75 1 0.131889147483776 0.367682097635566
3 1 115 15 1.75 6 -0.995322404257218 0 1 1.75 1 0.123896038809448 0.387668925515754
3 1 116 15 1.75 6 7.03498568565875 45 1 1.75 1 0.127895147047411 0.38766231542013
3 1 117 15 1.75 6 -4.44268180464648 180 1 1.75 1 0.111900817308651 0.343708179873943
3 1 118 15 1.75 6 7.35351123403087 315 1 1.75 1 0.18783880499052 0.347701879851797
3 1 119 15 1.75 6 8.19683221978981 90 1 1.75 1 0.131890950237789 0.367681196258673
3 1 120 15 1.75 6 5.90541135705907 225 1 1.75 1 0.163858878050291 0.367639732928183
3 1 121 16 1.75 6 5.63311037872758 225 1 1.75 1 0.159877196429761 0.379674615007389
3 1 122 16 1.75 6 6.47167008491978 0 1 1.75 1 0.155863365704136 0.379672812253148
3 1 123 16 1.75 6 1.55631676534566 270 1 1.75 1 0.591468709306241 0.331709352865801
3 1 124 16 1.75 6 5.25416958904002 180 1 1.75 1 0.119882208085301 0.355651722441394
3 1 125 16 1.75 6 2.28928671337153 45 1 1.75 1 0.167784674311406 0.435642900967082
3 1 126 16 1.75 6 3.8831666412549 90 1 1.75 1 0.135816746499017 0.399723637883312
3 1 127 16 1.75 6 -7.769085320305 135 1 1.75 1 0.131882837846774 0.359680876570224
3 1 128 16 1.75 6 13.4171690043678 315 1 1.75 1 0.135828163937504 0.367686003601079
3 1 129 17 1.75 6 -2.56781699521962 135 1 1.75 1 0.119910751682141 0.399659039216886
3 1 130 17 1.75 6 7.73606218391184 315 1 1.75 1 0.145863792356522 0.365660910474503
3 1 131 17 1.75 6 12.1733995513255 45 1 1.75 1 0.251947724954675 0.463564248031616
3 1 132 17 1.75 6 -1.59427487241996 270 1 1.75 1 0.123865692458708 0.371649958146691
3 1 133 17 1.75 6 2.87906776952807 90 1 1.75 1 0.139860923574361 0.37559949066258
3 1 134 17 1.75 6 -1.68091441499676 180 1 1.75 1 0.159856765223708 0.383664108560311
3 1 135 17 1.75 6 7.94259574035875 225 1 1.75 1 0.17183996836809 0.387580590594212
3 1 136 17 1.75 6 18.8023412136542 0 1 1.75 1 0.115808886492914 0.359343461202343
3 1 137 18 1.75 6 20.374771338818 0 1 1.75 1 0.119880104872209 0.395655123636061
3 1 138 18 1.75 6 4.92437596326286 270 1 1.75 1 0.135857608912147 0.359718133477259
3 1 139 18 1.75 6 7.15362682621061 225 1 1.75 1 0.12388852733659 0.347698875261585
3 1 140 18 1.75 6 11.1043978701629 315 1 1.75 1 0.127884030066525 0.375677309523212
3 1 141 18 1.75 6 7.39232184676015 90 1 1.75 1 0.159867882203343 0.351690772485085
3 1 142 18 1.75 6 -8.36201948110683 135 1 1.75 1 0.159861272107946 0.375677009064248
3 1 143 18 1.75 6 -4.93048470313106 180 1 1.75 1 0.143875355218029 0.423635661109188
3 1 144 18 1.75 6 12.2877311091717 45 1 1.75 1 0.151870567104197 0.379667704450867
3 1 145 19 1.75 6 20.9750424739915 0 1 1.75 1 0.175847789913973 0.359685082995725
3 1 146 19 1.75 6 11.1628203810476 45 1 1.75 1 0.155867572130092 0.327717155182427
3 1 147 19 1.75 6 -4.6755756441196 135 1 1.75 1 0.127890339705004 0.355685674299025
3 1 148 19 1.75 6 14.7854922151348 90 1 1.75 1 0.123894836974046 0.3716730934824
3 1 149 19 1.75 6 -0.080835094803632 270 1 1.75 1 0.16385016474203 0.347662519731898
3 1 150 19 1.75 6 8.5450715718509 315 1 1.75 1 0.147889486401482 0.347648398163869
3 1 151 19 1.75 6 -3.43825935722946 180 1 1.75 1 0.119883409920362 0.37567550676988
3 1 152 19 1.75 6 2.91478295792076 225 1 1.75 1 0.127898452095565 0.371654465030019
3 1 153 20 1.75 6 8.39701985210691 315 1 1.75 1 0.11988250854381 0.363685693528168
3 1 154 20 1.75 6 -0.644645519834541 270 1 1.75 1 0.108042924762913 0.379655686094225
3 1 155 20 1.75 6 0.255255008469604 135 1 1.75 1 0.165781214225603 0.431557861477131
3 1 156 20 1.75 6 7.42124814690649 90 1 1.75 1 0.107903511823679 0.361694552258086
3 1 157 20 1.75 6 7.68733166295477 45 1 1.75 1 0.0838956422038564 0.395593830015741
3 1 158 20 1.75 6 8.53459968978191 0 1 1.75 1 0.0918656155420194 0.339477117349361
3 1 159 20 1.75 6 -4.52774604026023 225 1 1.75 1 0.103892685688265 0.30769487314933
3 1 160 20 1.75 6 2.86042866162931 180 1 1.75 1 0.139857618526207 0.403619087795732
3 1 161 21 1.75 6 3.63347409510308 270 1 1.75 1 0.119901136996532 0.371643047590055
3 1 162 21 1.75 6 6.25976195387128 45 1 1.75 1 0.120002992571017 0.36369260408344
3 1 163 21 1.75 6 12.5950357554799 0 1 1.75 1 0.143728430805368 0.367275276256009
3 1 164 21 1.75 6 5.64208208571075 180 1 1.75 1 0.131882837846319 0.315716224962898
3 1 165 21 1.75 6 11.6643850458735 315 1 1.75 1 0.123911662673436 0.311739350684093
3 1 166 21 1.75 6 3.71752565144659 135 1 1.75 1 0.119893925983206 0.375635846191813
3 1 167 21 1.75 6 16.2780024321747 90 1 1.75 1 0.103906206339616 0.399610364871478
3 1 168 21 1.75 6 10.2065885185367 225 1 1.75 1 0.119896029195615 0.371683309086052
3 1 169 22 1.75 6 12.5427377549701 315 1 1.75 1 0.131881936468972 0.311736045636849
3 1 170 22 1.75 6 11.1354843956647 90 1 1.75 1 0.103904103128002 0.343704574366598
3 1 171 22 1.75 6 7.33800546279612 135 1 1.75 1 0.127893344294307 0.427626957414418
3 1 172 22 1.75 6 3.00952293708647 270 1 1.75 1 0.107893596679332 0.34371719364151
3 1 173 22 1.75 6 -0.27636515011578 225 1 1.75 1 0.115900526464316 0.331709352866255
3 1 174 22 1.75 6 7.55960684497058 45 1 1.75 1 0.103905905881106 0.379673413170167
3 1 175 22 1.75 6 20.4974964849759 0 1 1.75 1 0.127888536951218 0.359691092174216
3 1 176 22 1.75 6 -1.21850351582451 180 1 1.75 1 0.103914919648446 0.323715643273772
3 1 177 23 1.75 6 0.430402604901033 225 1 1.75 1 0.0838367522549106 0.303662113511905
3 1 178 23 1.75 6 11.6360008123775 90 1 1.75 1 0.111898413636595 0.315755585081206
3 1 179 23 1.75 6 4.36299813045561 135 1 1.75 1 0.127881325937551 0.35166102705216
3 1 180 23 1.75 6 5.14729853782094 270 1 1.75 1 0.11588069617585 0.323715643272976
3 1 181 23 1.75 6 10.132889405984 45 1 1.75 1 0.0959230128092941 0.347685955527936
3 1 182 23 1.75 6 18.5962664450915 0 1 1.75 1 0.107891493466695 0.351676350458661
3 1 183 23 1.75 6 -1.21857708455956 180 1 1.75 1 0.111894207212345 0.343672725721035
3 1 184 23 1.75 6 8.35869514119925 315 1 1.75 1 0.119858171370652 0.339632154151559
3 1 185 24 1.75 6 19.4824044579452 0 1 1.75 1 0.103907408175019 0.377624884248462
3 1 186 24 1.75 6 6.79354621016246 225 1 1.75 1 0.0999098022326734 0.355608756814718
3 1 187 24 1.75 6 2.84485755958835 270 1 1.75 1 0.107878573733728 0.415501937658405
3 1 188 24 1.75 6 6.72991172759104 135 1 1.75 1 0.151878979953835 0.335667298231215
3 1 189 24 1.75 6 -8.99516251943253 180 1 1.75 1 0.111899014555206 0.379663498027185
3 1 190 24 1.75 6 8.83942180484452 90 1 1.75 1 0.119897831948492 0.375643958582941
3 1 191 24 1.75 6 10.6535791678306 315 1 1.75 1 0.139869035965944 0.351711804609636
3 1 192 24 1.75 6 7.50887656486607 45 1 1.75 1 0.103910112305698 0.395572196974513
3 1 193 25 1.75 6 6.50139125060032 225 1 1.75 1 0.119920967285111 0.34368504453812
3 1 194 25 1.75 6 6.7229982900691 315 1 1.75 1 0.139886162124185 0.351690171568521
3 1 195 25 1.75 6 2.44904762703274 270 1 1.75 1 0.115866574606457 0.359720837608279
3 1 196 25 1.75 6 7.74864071681823 135 1 1.75 1 0.151877177200504 0.3756740044754
3 1 197 25 1.75 6 17.4234648642538 0 1 1.75 1 0.159860070270838 0.38767223056584
3 1 198 25 1.75 6 6.08495098096891 90 1 1.75 1 0.123898442481277 0.355689580264652
3 1 199 25 1.75 6 -3.54966312962033 180 1 1.75 1 0.143875355217688 0.355698293573141
3 1 200 25 1.75 6 10.4062700232962 45 1 1.75 1 0.119899935161015 0.375675506769994
3 1 201 26 1.75 6 -2.09889685995516 180 1 1.75 1 0.13988736395936 0.367689008190723
3 1 202 26 1.75 6 8.44739025295225 225 1 1.75 1 0.135883147919913 0.419644364803389
3 1 203 26 1.75 6 4.95914116503427 135 1 1.75 1 0.123884621369825 0.363702819686296
3 1 204 26 1.75 6 10.1919641393972 315 1 1.75 1 0.135887354344163 0.399640711222105
3 1 205 26 1.75 6 16.4452454691795 0 1 1.75 1 0.1398753456034 0.391669836508186
3 1 206 26 1.75 6 1.01179140675808 270 1 1.75 1 0.12787050941597 0.399625387816286
3 1 207 26 1.75 6 6.55101391785487 90 1 1.75 1 0.155854351937137 0.375660183364062
3 1 208 26 1.75 6 1.58648740717238 45 1 1.75 1 0.131891551155718 0.367675787997541
3 1 209 27 1.75 6 7.60926788294667 315 1 1.75 1 0.143867843745056 0.371674295319849
3 1 210 27 1.75 6 5.73109563949721 225 1 1.75 1 0.12787621813527 0.383628053489701
3 1 211 27 1.75 6 12.2812004334804 90 1 1.75 1 0.127894846589243 0.419594488622806
3 1 212 27 1.75 6 11.955329910193 0 1 1.75 1 0.125819877280605 0.35376423950072
3 1 213 27 1.75 6 9.67742329741673 45 1 1.75 1 0.107906516413095 0.38760162271808
3 1 214 27 1.75 6 5.34855440870311 270 1 1.75 1 0.143649710567843 0.391829079736567
3 1 215 27 1.75 6 8.73684642483759 180 1 1.75 1 0.143670141774464 0.363747287607112
3 1 216 27 1.75 6 3.4047071089128 135 1 1.75 1 0.163852568412835 0.383606119987576
3 1 217 28 1.75 6 9.05946039696844 90 1 1.75 1 0.119891221852072 0.34762856787529
3 1 218 28 1.75 6 10.9388472359203 315 1 1.75 1 0.127890940622251 0.3716766989902
3 1 219 28 1.75 6 0.209320159716853 180 1 1.75 1 0.155824606503757 0.375576956242639
3 1 220 28 1.75 6 5.56719890045374 45 1 1.75 1 0.13183175983022 0.391586909846183
3 1 221 28 1.75 6 -1.70853676720485 135 1 1.75 1 0.239802273993291 0.40765004467994
3 1 222 28 1.75 6 0.0602391028124032 270 1 1.75 1 0.195836721007481 0.387671028729869
3 1 223 28 1.75 6 20.6720880543286 0 1 1.75 1 0.195834016877598 0.339703062458284
3 1 224 28 1.75 6 6.75865045888897 225 1 1.75 1 0.103911013682364 0.363690801329426
3 1 225 29 1.75 6 -0.33401838056885 180 1 1.75 1 0.107905014118273 0.41964256204858
3 1 226 29 1.75 6 10.1813995567311 315 1 1.75 1 0.135890358934262 0.383666211772834
3 1 227 29 1.75 6 22.8129086197935 0 1 1.75 1 0.163857375755242 0.375677910440686
3 1 228 29 1.75 6 10.926182063268 90 1 1.75 1 0.139878350191111 0.367683299470741
3 1 229 29 1.75 6 7.94060069972241 270 1 1.75 1 0.139881054322245 0.399654832791498
3 1 230 29 1.75 6 7.55202603514516 45 1 1.75 1 0.143857027223589 0.323720150157897
3 1 231 29 1.75 6 10.0882404226078 135 1 1.75 1 0.155871778554797 0.343701269318899
3 1 232 29 1.75 6 11.1985922387153 225 1 1.75 1 0.13987474468513 0.375677910440118
3 1 233 30 1.75 6 6.60576392751786 315 1 1.75 1 0.15586606983527 0.343703672990046
3 1 234 30 1.75 6 6.05973544871633 180 1 1.75 1 0.127722984086517 0.351487061337593
3 1 235 30 1.75 6 10.3086913931688 90 1 1.75 1 0.135875936906473 0.339690142723384
3 1 236 30 1.75 6 20.196703338257 0 1 1.75 1 0.147848623988011 0.323731567597633
3 1 237 30 1.75 6 6.54464502891899 225 1 1.75 1 0.123893935597152 0.335706357891127
3 1 238 30 1.75 6 2.55578609512774 135 1 1.75 1 0.155857356526326 0.375670999885529
3 1 239 30 1.75 6 4.32702273590226 270 1 1.75 1 0.147830295993685 0.367622306310182
3 1 240 30 1.75 6 11.3469226713807 45 1 1.75 1 0.127874715841017 0.363689899954238
3 1 241 31 1.75 6 3.17108124342518 135 1 1.75 1 0.153810630357725 0.361675022428358
3 1 242 31 1.75 6 3.09593424070609 315 1 1.75 1 0.15983573309768 0.411633228594496
3 1 243 31 1.75 6 -3.72721871705828 180 1 1.75 1 0.127886734197546 0.387604627307041
3 1 244 31 1.75 6 7.42739344372754 270 1 1.75 1 0.139856416691373 0.355584419642355
3 1 245 31 1.75 6 12.7039634475471 45 1 1.75 1 0.179849902742262 0.371677299908811
3 1 246 31 1.75 6 5.05445001573811 225 1 1.75 1 0.119878903036465 0.359624690752753
3 1 247 31 1.75 6 10.6667516799207 90 1 1.75 1 0.139880753863167 0.363667966451544
3 1 248 31 1.75 6 18.1897815835391 0 1 1.75 1 0.147872059783822 0.363649037539858
3 1 249 32 1.75 6 1.30485826715626 135 1 1.75 1 0.147857938214429 0.38347391806235
3 1 250 32 1.75 6 0.449858332658394 225 1 1.75 1 0.171825846797901 0.423665406542227
3 1 251 32 1.75 6 1.71479336154552 180 1 1.75 1 0.12788072501894 0.375662587035322
3 1 252 32 1.75 6 11.5821536267278 90 1 1.75 1 0.135881946084737 0.375681215488157
3 1 253 32 1.75 6 7.36775917757168 45 1 1.75 1 0.111905925109795 0.359687787125267
3 1 254 32 1.75 6 3.94543237730315 270 1 1.75 1 0.147868754736237 0.391665630083025
3 1 255 32 1.75 6 20.0173215287107 0 1 1.75 1 0.123895738350711 0.383659902134127
3 1 256 32 1.75 6 15.8622499951746 315 1 1.75 1 0.151868163433051 0.395662935568453
3 1 257 33 1.75 6 -0.867268308192067 180 1 1.75 1 0.16386007988558 0.343703372531195
3 1 258 33 1.75 6 9.44994466907191 315 1 1.75 1 0.135884950674154 0.379676718219685
3 1 259 33 1.75 6 4.98644398911117 270 1 1.75 1 0.115903230594768 0.379667403991903
3 1 260 33 1.75 6 8.50781176240775 90 1 1.75 1 0.131890950237334 0.407630514847938
3 1 261 33 1.75 6 21.4515577221854 0 1 1.75 1 0.163852267953985 0.371683910003753
3 1 262 33 1.75 6 8.16171961091758 45 1 1.75 1 0.123891832384857 0.38367131957375
3 1 263 33 1.75 6 4.99712327768704 225 1 1.75 1 0.159864577155076 0.379673413171759
3 1 264 33 1.75 6 10.2164566341569 135 1 1.75 1 0.163728478878284 0.38335463587066
3 1 265 34 1.75 6 9.60290778510975 45 1 1.75 1 0.351683261011203 0.35570249999887
3 1 266 34 1.75 6 10.4959809188819 90 1 1.75 1 0.131856397461547 0.335694039075747
3 1 267 34 1.75 6 6.91070233294131 315 1 1.75 1 0.155863666163896 0.327718657477931
3 1 268 34 1.75 6 4.77270143040313 135 1 1.75 1 0.215787193358324 0.32765195559648
3 1 269 34 1.75 6 8.70766732322467 225 1 1.75 1 0.111889099410746 0.399637105714987
3 1 270 34 1.75 6 23.7428706010952 0 1 1.75 1 0.175846888538217 0.363651140752609
3 1 271 34 1.75 6 3.50975857362536 270 1 1.75 1 0.33568592668405 0.347704583981567
3 1 272 34 1.75 6 2.31945995527984 180 1 1.75 1 0.159810795007616 0.34365890461072
3 1 273 35 1.75 6 11.0844762848706 45 1 1.75 1 0.175872127086905 0.379485626345399
3 1 274 35 1.75 6 21.6177439699185 0 1 1.75 1 0.147869656112675 0.375728087079892
3 1 275 35 1.75 6 -2.56695668324427 135 1 1.75 1 0.179846597693199 0.36762170539339
3 1 276 35 1.75 6 NaN 90 1 1.75 1 NaN NaN
3 1 277 35 1.75 6 5.9492946609395 270 1 1.75 1 0.159853460175214 0.34753903111698
3 1 278 35 1.75 6 4.51757033108466 315 1 1.75 1 0.175757952697154 0.383374165701071
3 1 279 35 1.75 6 6.92499906170728 180 1 1.75 1 0.179863423392703 0.383597707137255
3 1 280 35 1.75 6 0.200456423192762 225 1 1.75 1 0.107909220542979 0.343683542243184
3 1 281 36 1.75 6 -3.40250646223656 135 1 1.75 1 0.183898887160922 0.33971387897941
3 1 282 36 1.75 6 10.3629486932176 315 1 1.75 1 0.183839696753125 0.355694087149573
3 1 283 36 1.75 6 29.1252770912188 0 1 1.75 1 0.159867581743924 0.391660221822008
3 1 284 36 1.75 6 1.83499061120611 270 1 1.75 1 0.131884340141482 0.347709992241903
3 1 285 36 1.75 6 8.31118206216621 45 1 1.75 1 0.171853489018872 0.343706377121066
3 1 286 36 1.75 6 -3.01748210310556 180 1 1.75 1 0.147878068962314 0.311731538752611
3 1 287 36 1.75 6 8.60867156752004 90 1 1.75 1 0.135878641036811 0.355695589442917
3 1 288 36 1.75 6 8.22350299254948 225 1 1.75 1 0.127893945212122 0.343697663810872
3 1 289 37 1.75 6 4.73745924545975 270 1 1.75 1 0.135883448378877 0.327714150594034
3 1 290 37 1.75 6 12.496268255831 315 1 1.75 1 0.167856784453079 0.367687505895674
3 1 291 37 1.75 6 8.21177063795858 45 1 1.75 1 0.143876857511941 0.343695861059473
3 1 292 37 1.75 6 12.0069284592693 225 1 1.75 1 0.163687316006303 0.387229354114993
3 1 293 37 1.75 6 4.68794789218488 180 1 1.75 1 0.159861272107378 0.36759977189206
3 1 294 37 1.75 6 1.12466746770188 135 1 1.75 1 0.14387144925206 0.383661704888254
3 1 295 37 1.75 6 19.9535110487197 0 1 1.75 1 0.147875965750245 0.359688688503297
3 1 296 37 1.75 6 9.25125075923266 90 1 1.75 1 0.123861786492967 0.387601322259684
3 1 297 38 1.75 6 5.55056059070462 315 1 1.75 1 0.115917352163819 0.355568495320085
3 1 298 38 1.75 6 10.9120679436654 270 1 1.75 1 0.133884795636391 0.309701938741
3 1 299 38 1.75 6 9.76225262114627 45 1 1.75 1 0.111892104000162 0.355571199450878
3 1 300 38 1.75 6 6.21044106333967 90 1 1.75 1 0.127823938283655 0.367716650413058
3 1 301 38 1.75 6 -6.45756459430446 135 1 1.75 1 0.135790306113677 0.359413167672983
3 1 302 38 1.75 6 -1.34284224474287 225 1 1.75 1 0.0999257265546021 0.287742598044929
3 1 303 38 1.75 6 20.3333575808019 0 1 1.75 1 0.155899721234505 0.355655027488638
3 1 304 38 1.75 6 -11.4689060208973 180 1 1.75 1 0.119898733325044 0.303630264866683
3 1 305 39 1.75 6 4.70622171492623 45 1 1.75 1 0.111871672792518 0.331692827625602
3 1 306 39 1.75 6 15.0098385617567 90 1 1.75 1 0.131861505263146 0.351656219709866
3 1 307 39 1.75 6 -2.24912392884831 135 1 1.75 1 0.159890717081339 0.343725005574015
3 1 308 39 1.75 6 7.60894107811205 0 1 1.75 1 0.127888837410069 0.31572223414048
3 1 309 39 1.75 6 NaN 180 1 1.75 1 NaN NaN
3 1 310 39 1.75 6 6.78187788396163 315 1 1.75 1 0.143874453841477 0.395663536486609
3 1 311 39 1.75 6 5.09614775874219 225 1 1.75 1 0.135883748838182 0.395647011244705
3 1 312 39 1.75 6 4.47359035351767 270 1 1.75 1 0.107910422379291 0.3596805761116
3 1 313 40 1.75 6 6.90365480082086 315 1 1.75 1 0.143873852922866 0.35569679127866
3 1 314 40 1.75 6 10.6206770206639 90 1 1.75 1 0.267757272457516 0.399666851148254
3 1 315 40 1.75 6 1.9062443569919 180 1 1.75 1 0.127890339704322 0.355667646763663
3 1 316 40 1.75 6 7.64928270518061 45 1 1.75 1 0.127765348794242 0.387411432220802
3 1 317 40 1.75 6 -3.45944425222713 135 1 1.75 1 0.187836401319601 0.387627462185264
3 1 318 40 1.75 6 4.66399478224021 225 1 1.75 1 0.131881936469995 0.363667665992693
3 1 319 40 1.75 6 4.8140905767419 270 1 1.75 1 0.147874162996573 0.387657808537256
3 1 320 40 1.75 6 13.8430431969988 0 1 1.75 1 0.159830625296649 0.483551075912374
3 1 321 41 1.75 6 1.13418645319179 180 1 1.75 1 0.135881645625318 0.359483475060074
3 1 322 41 1.75 6 4.51396106950554 270 1 1.75 1 0.151833911115546 0.39562507774383
3 1 323 41 1.75 6 6.50143427695788 225 1 1.75 1 0.115898122792942 0.383674023703179
3 1 324 41 1.75 6 7.03506367972814 315 1 1.75 1 0.167854981699179 0.387609434650585
3 1 325 41 1.75 6 6.29938986090746 45 1 1.75 1 0.155832718894885 0.35967006005103
3 1 326 41 1.75 6 -3.26246131558635 135 1 1.75 1 0.231792339619687 0.379640362690566
3 1 327 41 1.75 6 18.4551995772743 0 1 1.75 1 0.195807876951221 0.411597774440793
3 1 328 41 1.75 6 11.7556703072337 90 1 1.75 1 0.151860051042718 0.391610345641766
3 1 329 42 1.75 6 7.89330612760537 270 1 1.75 1 0.151884388214626 0.371415600186992
3 1 330 42 1.75 6 7.73823328505638 225 1 1.75 1 0.155907232707023 0.40359475062121
3 1 331 42 1.75 6 5.3242972563532 315 1 1.75 1 0.191843621948578 0.431644994564294
3 1 332 42 1.75 6 11.9565855834797 45 1 1.75 1 0.155870276259748 0.375672802639201
3 1 333 42 1.75 6 0.418846549438413 180 1 1.75 1 0.127893344294762 0.415641350599003
3 1 334 42 1.75 6 1.87249791372487 135 1 1.75 1 0.171848681676352 0.407650345137313
3 1 335 42 1.75 6 13.7663485115293 90 1 1.75 1 0.123893635136938 0.379674314547856
3 1 336 42 1.75 6 23.4171772879535 0 1 1.75 1 0.151873571693159 0.35569198393614
3 1 337 43 1.75 6 23.7657991618762 0 1 1.75 1 0.111908929697847 0.36369320499989
3 1 338 43 1.75 6 7.05188630704603 270 1 1.75 1 0.139874444226507 0.335708761561591
3 1 339 43 1.75 6 2.79407189342466 135 1 1.75 1 0.19184031689997 0.367668877444203
3 1 340 43 1.75 6 -1.26180461938036 180 1 1.75 1 0.131887945647122 0.367678492128334
3 1 341 43 1.75 6 15.1687870300913 45 1 1.75 1 0.143879261184566 0.387662014962871
3 1 342 43 1.75 6 6.7994372272034 225 1 1.75 1 0.123877410356044 0.351679655504086
3 1 343 43 1.75 6 12.1678575086456 315 1 1.75 1 0.167692433423099 0.355618371499531
3 1 344 43 1.75 6 15.7211961532166 90 1 1.75 1 0.14382758224906 0.335712967988684
3 1 345 44 1.75 6 -1.77511911134017 180 1 1.75 1 0.147868454276932 0.379653282423305
3 1 346 44 1.75 6 14.2956188342117 315 1 1.75 1 0.147860041427066 0.351680256424743
3 1 347 44 1.75 6 10.4252211652789 225 1 1.75 1 0.13587743920084 0.379668906287407
3 1 348 44 1.75 6 21.3870499330354 0 1 1.75 1 0.139870538260084 0.375730490752176
3 1 349 44 1.75 6 7.04365732635418 270 1 1.75 1 0.135750345077668 0.355828993206615
3 1 350 44 1.75 6 2.36084844698348 45 1 1.75 1 0.122002246229613 0.40756621663877
3 1 351 44 1.75 6 3.36969335351243 135 1 1.75 1 0.147872660703342 0.363606372374306
3 1 352 44 1.75 6 8.92886640377778 90 1 1.75 1 0.132054700350409 0.383651489285285
3 1 353 45 1.75 6 7.49256396153835 225 1 1.75 1 0.131890048861123 0.375663788870952
3 1 354 45 1.75 6 7.27279554907872 270 1 1.75 1 0.135881345167263 0.355582917347647
3 1 355 45 1.75 6 23.6303475076106 0 1 1.75 1 0.159841141359493 0.371656868701166
3 1 356 45 1.75 6 10.212198267522 315 1 1.75 1 0.147854633166162 0.355664642173679
3 1 357 45 1.75 6 2.51364793988272 180 1 1.75 1 0.159718253661367 0.371345292800243
3 1 358 45 1.75 6 8.30334913576215 45 1 1.75 1 0.0918502921363142 0.371698632491643
3 1 359 45 1.75 6 15.3126422378581 90 1 1.75 1 0.115873485160819 0.391685460373992
3 1 360 45 1.75 6 4.2453745515251 135 1 1.75 1 0.151871168022126 0.447614686673205
3 1 361 46 1.75 6 11.4727666728424 0 1 1.75 1 0.12787711951205 0.671349619409511
3 1 362 46 1.75 6 7.98432742350145 225 1 1.75 1 0.127860594272079 0.447572622424104
3 1 363 46 1.75 6 6.7844321529969 180 1 1.75 1 0.159869684958267 0.4356032403889
3 1 364 46 1.75 6 1.08224478804809 270 1 1.75 1 0.163842953726544 0.419574057415502
3 1 365 46 1.75 6 10.5332928183164 90 1 1.75 1 0.127856387847487 0.355712114683456
3 1 366 46 1.75 6 14.5395337483512 45 1 1.75 1 0.115776737389297 0.395762687929846
3 1 367 46 1.75 6 1.04510949958804 135 1 1.75 1 0.179845395858138 0.455610499479462
3 1 368 46 1.75 6 12.5515189381587 315 1 1.75 1 0.123894236054639 0.323718046945714
3 1 369 47 1.75 6 3.18342429373844 315 1 1.75 1 0.123894236057367 0.419638956544304
3 1 370 47 1.75 6 7.41864128231886 225 1 1.75 1 0.123890931007509 0.347606333913973
3 1 371 47 1.75 6 0.65810676367758 270 1 1.75 1 0.135881044707503 0.427635069803955
3 1 372 47 1.75 6 4.82951153313239 180 1 1.75 1 0.139879552026969 0.399652729579657
3 1 373 47 1.75 6 13.8075240739462 45 1 1.75 1 0.0999152104914174 0.707394774779459
3 1 374 47 1.75 6 20.4924216769781 0 1 1.75 1 0.147875064374375 0.391653912186257
3 1 375 47 1.75 6 14.2401107626194 90 1 1.75 1 0.10792274119558 0.363682088019459
3 1 376 47 1.75 6 2.05205609703297 135 1 1.75 1 0.159851056504976 0.471603627381
3 1 377 48 1.75 6 1.68660258163689 270 1 1.75 1 0.239775833608064 0.411470980779086
3 1 378 48 1.75 6 21.9415425161824 0 1 1.75 1 0.13186871627704 0.35171180461225
3 1 379 48 1.75 6 9.73525114195449 90 1 1.75 1 0.143870848333108 0.375640653532855
3 1 380 48 1.75 6 6.10082735780724 45 1 1.75 1 0.147863646934866 0.487528551107744
3 1 381 48 1.75 6 16.1585204840099 315 1 1.75 1 0.139864829539874 0.367651751286076
3 1 382 48 1.75 6 0.073735910958973 180 1 1.75 1 0.121763080929213 0.345838734080871
3 1 383 48 1.75 6 4.12094286249148 225 1 1.75 1 0.127948328276034 0.413618661143573
3 1 384 48 1.75 6 5.18452076252201 135 1 1.75 1 0.155852248723932 0.395653020421605
3 1 385 49 1.75 6 5.76455061710296 225 1 1.75 1 0.135883147919913 0.323718347404565
3 1 386 49 1.75 6 11.2376040547128 0 1 1.75 1 0.123893935598062 0.423622741375311
3 1 387 49 1.75 6 17.8178622779659 315 1 1.75 1 0.139874744684676 0.34368714775087
3 1 388 49 1.75 6 8.23646418957849 45 1 1.75 1 0.119889719557023 0.355691383017756
3 1 389 49 1.75 6 6.3482037568796 270 1 1.75 1 0.175817443563346 0.403682184169611
3 1 390 49 1.75 6 14.2694764878979 90 1 1.75 1 0.171680424680289 0.331326267739996
3 1 391 49 1.75 6 -1.51365588595193 135 1 1.75 1 0.159879900560782 0.383554741512626
3 1 392 49 1.75 6 -6.18786702091363 180 1 1.75 1 0.175903675273958 0.367682698553153
3 1 393 50 1.75 6 8.35541942748013 315 1 1.75 1 0.15986607944933 0.347696471590325
3 1 394 50 1.75 6 20.6028755251554 0 1 1.75 1 0.159860370729575 0.355673055023544
3 1 395 50 1.75 6 -5.11483839149311 135 1 1.75 1 0.171862502787008 0.363683590314395
3 1 396 50 1.75 6 5.00944461608056 180 1 1.75 1 0.155868473507326 0.479583215405455
3 1 397 50 1.75 6 4.91872917951585 270 1 1.75 1 0.511546936792456 0.335725587262687
3 1 398 50 1.75 6 8.04436457701172 45 1 1.75 1 0.135882246543133 0.363692303622884
3 1 399 50 1.75 6 5.81463617118068 225 1 1.75 1 0.14387415338183 0.379673112712908
3 1 400 50 1.75 6 14.4200769650798 90 1 1.75 1 0.0999152104934637 0.343694959681216
3 1 401 51 1.75 6 16.8985659911721 90 1 1.75 1 0.135871430022007 0.33970216108014
3 1 402 51 1.75 6 14.2486010251903 45 1 1.75 1 0.111903220979684 0.319706619891349
3 1 403 51 1.75 6 17.4203640191329 315 1 1.75 1 0.1438822657733 0.331705446899377
3 1 404 51 1.75 6 10.3500101067941 225 1 1.75 1 0.08393620415859 0.34370787941566
3 1 405 51 1.75 6 28.8590693035831 0 1 1.75 1 0.139723012928926 0.371333274442804
3 1 406 51 1.75 6 -0.133952064572029 180 1 1.75 1 0.127879523184674 0.355695889902108
3 1 407 51 1.75 6 5.3750627619016 270 1 1.75 1 0.139877448814786 0.355603649015166
3 1 408 51 1.75 6 0.0651747249321915 135 1 1.75 1 0.163842653268603 0.379687835199093
3 1 409 52 1.75 6 10.2809567001792 90 1 1.75 1 0.127873514006069 0.35967967473357
3 1 410 52 1.75 6 18.8994089142459 225 1 1.75 1 0.135859712125011 0.391603735545687
3 1 411 52 1.75 6 19.186008484939 0 1 1.75 1 0.135770776284062 0.311791930996833
3 1 412 52 1.75 6 14.0754961401 315 1 1.75 1 0.147854332710494 0.35965563802074
3 1 413 52 1.75 6 7.06825481895478 270 1 1.75 1 0.131873824078411 0.331662781732575
3 1 414 52 1.75 6 3.59907603111587 135 1 1.75 1 0.155857656985518 0.375496733710406
3 1 415 52 1.75 6 15.3211108831189 45 1 1.75 1 0.107747273183804 0.359492488827755
3 1 416 52 1.75 6 3.05221456424131 180 1 1.75 1 0.147877167585193 0.375636146649413
3 1 417 53 1.75 6 5.7540222001581 180 1 1.75 1 0.155857356527804 0.347667927993371
3 1 418 53 1.75 6 7.12598499020946 135 1 1.75 1 0.163862483557068 0.379630748006775
3 1 419 53 1.75 6 15.5416301321445 45 1 1.75 1 0.13579871896377 0.395675254385196
3 1 420 53 1.75 6 14.0409089282691 90 1 1.75 1 0.131882537387355 0.323684395546024
3 1 421 53 1.75 6 7.12560687624162 270 1 1.75 1 0.155833319813837 0.379435750164703
3 1 422 53 1.75 6 8.56480978437129 315 1 1.75 1 0.151836915705417 0.311772401165626
3 1 423 53 1.75 6 7.30784693313093 225 1 1.75 1 0.119932985643572 0.347699175721345
3 1 424 53 1.75 6 15.4147092292776 0 1 1.75 1 0.163834540877815 0.359728048621719
3 1 425 54 1.75 6 -0.596073463963691 180 1 1.75 1 0.139880453403748 0.31972434696786
3 1 426 54 1.75 6 8.36525570539881 225 1 1.75 1 0.415642251974532 0.427632365674754
3 1 427 54 1.75 6 7.7845821763631 270 1 1.75 1 0.127888837411319 0.327722563443103
3 1 428 54 1.75 6 25.6379693360117 0 1 1.75 1 0.151873271234535 0.367687205437278
3 1 429 54 1.75 6 8.47815843040518 45 1 1.75 1 0.419642862507089 0.399658738757125
3 1 430 54 1.75 6 0.831234818026545 135 1 1.75 1 0.139879251568118 0.363683590317123
3 1 431 54 1.75 6 13.5079493601346 90 1 1.75 1 0.119901737914688 0.37967341316903
3 1 432 54 1.75 6 18.7195829980214 315 1 1.75 1 0.115908037936833 0.347697372968696
3 1 433 55 1.75 6 1.80024186287982 180 1 1.75 1 0.115903831511559 0.355696490820947
3 1 434 55 1.75 6 1.27948996619651 270 1 1.75 1 0.103908910469954 0.359698303189134
3 1 435 55 1.75 6 24.9761449134406 0 1 1.75 1 0.119900235618388 0.343697663810872
3 1 436 55 1.75 6 11.4682530987145 315 1 1.75 1 0.111817890646989 0.351606343528829
3 1 437 55 1.75 6 9.01272022052207 45 1 1.75 1 0.107920637981579 0.355694688065569
3 1 438 55 1.75 6 4.3294359515926 225 1 1.75 1 0.135895767195279 0.383652390659563
3 1 439 55 1.75 6 16.3336202935191 90 1 1.75 1 0.107975321506046 0.367653554038952
3 1 440 55 1.75 6 -0.488097207136505 135 1 1.75 1 0.143874453840453 0.367658661838959
3 1 441 56 1.75 6 33.9226915064168 0 1 1.75 1 0.143874754300441 0.355684172003293
3 1 442 56 1.75 6 7.52638113337979 135 1 1.75 1 0.151860952418701 0.333596835808066
3 1 443 56 1.75 6 2.77692313239838 180 1 1.75 1 0.115892113613654 0.355684772924633
3 1 444 56 1.75 6 12.8744237803784 90 1 1.75 1 0.133874279574684 0.365621550355399
3 1 445 56 1.75 6 19.8910594218563 45 1 1.75 1 0.112057957323486 0.391621763081503
3 1 446 56 1.75 6 9.95214499853888 315 1 1.75 1 0.119899334243655 0.355678763744208
3 1 447 56 1.75 6 4.77802711559994 270 1 1.75 1 0.135970581466154 0.327701831778995
3 1 448 56 1.75 6 12.7185615864739 225 1 1.75 1 0.119881607167827 0.351683261012568
3 1 449 57 1.75 6 13.691938703123 90 1 1.75 1 0.135897569949293 0.375619320948317
3 1 450 57 1.75 6 12.4051779291462 225 1 1.75 1 0.111890301246149 0.343699166105353
3 1 451 57 1.75 6 10.4687226154793 180 1 1.75 1 0.151871168022126 0.363693205003301
3 1 452 57 1.75 6 5.96889209749806 135 1 1.75 1 0.143796034062461 0.339394190687244
3 1 453 57 1.75 6 9.26951112119794 315 1 1.75 1 0.171854690854843 0.359633404059423
3 1 454 57 1.75 6 13.3695848189611 45 1 1.75 1 0.131869918113807 0.347714198665926
3 1 455 57 1.75 6 4.31632734562564 270 1 1.75 1 0.111909530616231 0.347701879851002
3 1 456 57 1.75 6 22.9286819610857 0 1 1.75 1 0.119896630112635 0.387672531022417
3 1 457 58 1.75 6 21.8259604498677 0 1 1.75 1 0.107911323755616 0.351697983499889
3 1 458 58 1.75 6 14.9482494901583 315 1 1.75 1 0.123889729172788 0.347697673427092
3 1 459 58 1.75 6 5.32344512347042 180 1 1.75 1 0.155866370294234 0.403638617624893
3 1 460 58 1.75 6 10.4374613468322 90 1 1.75 1 0.147874763914615 0.363686594902902
3 1 461 58 1.75 6 13.864486693956 225 1 1.75 1 0.119897831948492 0.423621539540363
3 1 462 58 1.75 6 10.4641712568952 135 1 1.75 1 0.151883787296129 0.347700678016281
3 1 463 58 1.75 6 8.5024195819432 270 1 1.75 1 0.399648222696442 0.391661423659116
3 1 464 58 1.75 6 16.0561083971957 45 1 1.75 1 0.131889447943649 0.379680924643253
3 1 465 59 1.75 6 6.21568655610419 225 1 1.75 1 0.131886743810583 0.367682097637271
3 1 466 59 1.75 6 19.2660400939115 90 1 1.75 1 0.10790561503768 0.395661733731231
3 1 467 59 1.75 6 9.90293253986563 315 1 1.75 1 0.123835947025555 0.343474422833879
3 1 468 59 1.75 6 25.2684835213844 0 1 1.75 1 0.115854255791191 0.327707540498523
3 1 469 59 1.75 6 10.0112109079927 270 1 1.75 1 0.103871653563601 0.315738759380565
3 1 470 59 1.75 6 8.61067430993733 45 1 1.75 1 0.111903521439217 0.351691072943822
3 1 471 59 1.75 6 -2.40983837122211 135 1 1.75 1 0.159864877612108 0.355645713261083
3 1 472 59 1.75 6 6.67855716185225 180 1 1.75 1 0.143874453840908 0.383646681941173
3 1 473 60 1.75 6 10.8113404875833 315 1 1.75 1 0.131876227750354 0.331697334510636
3 1 474 60 1.75 6 10.1054806643231 225 1 1.75 1 0.111892404458331 0.307707191964482
3 1 475 60 1.75 6 7.24704975539211 270 1 1.75 1 0.141848459337098 0.33767556566022
3 1 476 60 1.75 6 18.9335919126612 0 1 1.75 1 0.119883409921158 0.379658390225813
3 1 477 60 1.75 6 5.93672152460142 135 1 1.75 1 0.135894865819637 0.351631582078653
3 1 478 60 1.75 6 -0.122298286333873 180 1 1.75 1 0.119835636952757 0.399587830454493
3 1 479 60 1.75 6 11.210685330103 45 1 1.75 1 0.0999007884638559 0.343541425173498
3 1 480 60 1.75 6 18.0346827556483 90 1 1.75 1 0.143887073116048 0.359687186209385
3 1 481 61 1.75 6 3.37730213636196 225 1 1.75 1 0.115821205308976 0.355386417214731
3 1 482 61 1.75 6 15.3892112719819 90 1 1.75 1 0.135843186884131 0.387719102156325
3 1 483 61 1.75 6 0.627023036004417 135 1 1.75 1 0.139874444226052 0.371728377923091
3 1 484 61 1.75 6 20.544438431283 0 1 1.75 1 0.151778025756357 0.379753335244004
3 1 485 61 1.75 6 10.1755222514213 270 1 1.75 1 0.135884049296919 0.307739341070601
3 1 486 61 1.75 6 4.38781769028473 180 1 1.75 1 0.131889447942513 0.355697091737284
3 1 487 61 1.75 6 11.6476926288322 45 1 1.75 1 0.139885561206029 0.391664127788317
3 1 488 61 1.75 6 12.7837462589194 315 1 1.75 1 0.151873271233853 0.387668324598962
3 1 489 62 1.75 6 6.0925786420904 180 1 1.75 1 0.1398849602881 0.339708470717824
3 1 490 62 1.75 6 14.1683614396999 225 1 1.75 1 0.12788793603363 0.37565086913969
3 1 491 62 1.75 6 10.8989586081553 135 1 1.75 1 0.163843554646064 0.375692032009738
3 1 492 62 1.75 6 14.3063686555055 315 1 1.75 1 0.135884650214621 0.379674314548993
3 1 493 62 1.75 6 26.3393270569669 0 1 1.75 1 0.167856784451942 0.403654241488084
3 1 494 62 1.75 6 9.36710123763517 45 1 1.75 1 0.107905615036771 0.4196356514949
3 1 495 62 1.75 6 7.70942882766949 270 1 1.75 1 0.131889147483207 0.31173574517652
3 1 496 62 1.75 6 15.7735830800241 90 1 1.75 1 0.119897531488959 0.363685993987019
3 1 497 63 1.75 6 13.3131470589391 90 1 1.75 1 0.131911381445434 0.351536937518858
3 1 498 63 1.75 6 15.4697361200632 315 1 1.75 1 0.119894526900453 0.383668014525028
3 1 499 63 1.75 6 4.29064497715095 270 1 1.75 1 0.13986963688285 0.403622693302168
3 1 500 63 1.75 6 5.94699493523096 45 1 1.75 1 0.111893005376487 0.359663449953587
3 1 501 63 1.75 6 34.0704672398027 0 1 1.75 1 0.147878068963337 0.415632036370653
3 1 502 63 1.75 6 0.60398939632445 225 1 1.75 1 0.096057317947043 0.351636990339784
3 1 503 63 1.75 6 5.3363221861468 135 1 1.75 1 0.569416827262103 0.375775559588874
3 1 504 63 1.75 6 -2.16137027277482 180 1 1.75 1 0.111886395279953 0.383595904384947
3 1 505 64 1.75 6 19.8537982199251 90 1 1.75 1 0.0920191500495093 0.435605644057659
3 1 506 64 1.75 6 8.06814920598165 270 1 1.75 1 0.0999227219665499 0.355658032077145
3 1 507 64 1.75 6 14.8360935903277 225 1 1.75 1 0.091924805948338 0.319678076294849
3 1 508 64 1.75 6 7.44677860672739 315 1 1.75 1 0.115895118204207 0.371641244836837
3 1 509 64 1.75 6 20.5412543195476 0 1 1.75 1 0.111899915930962 0.355670951811589
3 1 510 64 1.75 6 -2.07195239571671 180 1 1.75 1 0.111907727864264 0.343627957341141
3 1 511 64 1.75 6 10.7317869217462 45 1 1.75 1 0.0879217917447477 0.327678696441808
3 1 512 64 1.75 6 -2.18922341472104 135 1 1.75 1 0.147841112516744 0.323369815057731
3 1 513 65 1.75 6 26.2461876112718 0 1 1.75 1 0.151883186380019 0.327689813420875
3 1 514 65 1.75 6 0.0914810120734015 180 1 1.75 1 0.139879251568345 0.315725839649758
3 1 515 65 1.75 6 2.90207982936415 225 1 1.75 1 0.0999152104918721 0.315686779988482
3 1 516 65 1.75 6 -0.741970690386424 135 1 1.75 1 0.143902696979467 0.359696500434893
3 1 517 65 1.75 6 8.15113106269521 270 1 1.75 1 0.139881955698911 0.3596865852885
3 1 518 65 1.75 6 3.14851617109078 315 1 1.75 1 0.135881946083373 0.347695269754695
3 1 519 65 1.75 6 8.80544466869657 45 1 1.75 1 0.103911314143033 0.34369856518947
3 1 520 65 1.75 6 11.9446079646125 90 1 1.75 1 0.275756690770322 0.375685421912976
3 1 521 66 1.75 6 -2.94344605379068 180 1 1.75 1 0.119899033782758 0.343698565187879
3 1 522 66 1.75 6 13.0211548476077 315 1 1.75 1 0.13590297820997 0.331715662502575
3 1 523 66 1.75 6 21.2151007426912 0 1 1.75 1 0.119896329653102 0.347707288112588
3 1 524 66 1.75 6 15.5737799946312 90 1 1.75 1 0.115896620498461 0.347703382146165
3 1 525 66 1.75 6 7.22088410956763 45 1 1.75 1 0.0919371247639447 0.339706367506551
3 1 526 66 1.75 6 7.05177293022849 225 1 1.75 1 0.119874696611305 0.335717474872126
3 1 527 66 1.75 6 5.15859445624565 270 1 1.75 1 0.119943802163107 0.34762616420403
3 1 528 66 1.75 6 8.83953384435232 135 1 1.75 1 0.175792205014432 0.339718385863307
3 1 529 67 1.75 6 11.111889958903 315 1 1.75 1 0.127905663110141 0.359689589879281
3 1 530 67 1.75 6 10.6928307035016 45 1 1.75 1 0.0999167127877172 0.363681186644499
3 1 531 67 1.75 6 30.2631391458248 0 1 1.75 1 0.127878321348362 0.371640643922547
3 1 532 67 1.75 6 4.44382166830611 135 1 1.75 1 0.132018645278549 0.375668896671641
3 1 533 67 1.75 6 1.02875991115532 225 1 1.75 1 0.103913717812247 0.383623246145817
3 1 534 67 1.75 6 14.6682595578554 90 1 1.75 1 0.0979156563728338 0.41953379592087
3 1 535 67 1.75 6 9.48197358705457 270 1 1.75 1 0.0999146095748529 0.371624419136879
3 1 536 67 1.75 6 6.96918556382407 180 1 1.75 1 0.119896930571713 0.303725510345885
3 1 537 68 1.75 6 10.2428415084331 270 1 1.75 1 0.0999170132452036 0.37570795633178
3 1 538 68 1.75 6 15.5933548822393 90 1 1.75 1 0.10389869486653 0.339702762000798
3 1 539 68 1.75 6 -3.46320879625936 135 1 1.75 1 0.123896940187478 0.383652390661837
3 1 540 68 1.75 6 8.53882456302064 225 1 1.75 1 0.0999179146219831 0.347678444055191
3 1 541 68 1.75 6 13.6086924397103 0 1 1.75 1 0.123888226878535 0.351671242654902
3 1 542 68 1.75 6 21.3511869453845 315 1 1.75 1 0.131832661207909 0.411581249200253
3 1 543 68 1.75 6 12.8124800509927 45 1 1.75 1 0.1078990049391 0.375679412734144
3 1 544 68 1.75 6 4.30238971512203 180 1 1.75 1 0.123898442479685 0.363682989398285
3 1 545 69 1.75 6 18.2069269652247 0 1 1.75 1 0.103914018271325 0.311735144256545
3 1 546 69 1.75 6 10.7893569960111 270 1 1.75 1 0.0959173040903352 0.339706667966084
3 1 547 69 1.75 6 12.6142283282689 90 1 1.75 1 0.103913717813839 0.371672492566177
3 1 548 69 1.75 6 13.2397509301941 225 1 1.75 1 0.0999155109520871 0.339702461539218
3 1 549 69 1.75 6 12.7336820543572 315 1 1.75 1 0.12389573835253 0.335693738612918
3 1 550 69 1.75 6 6.94930464574723 135 1 1.75 1 0.123893935598289 0.355692885313829
3 1 551 69 1.75 6 -3.40570220691596 180 1 1.75 1 0.119900836536772 0.359688688502729
3 1 552 69 1.75 6 11.5444990766922 45 1 1.75 1 0.0959097926177037 0.319726149719827
3 1 553 70 1.75 6 8.84935903469365 225 1 1.75 1 0.083928392225971 0.311736346095131
3 1 554 70 1.75 6 8.80054768216124 270 1 1.75 1 0.0959173040910173 0.351697382581733
3 1 555 70 1.75 6 1.3509194572347 180 1 1.75 1 0.115872283325416 0.347699776641548
3 1 556 70 1.75 6 14.1255918240944 90 1 1.75 1 0.120025827449808 0.323707831340471
3 1 557 70 1.75 6 6.53324718250096 45 1 1.75 1 0.09590678802806 0.335737004700377
3 1 558 70 1.75 6 7.64699317112336 0 1 1.75 1 0.0999116049870281 0.327703934989586
3 1 559 70 1.75 6 3.75476409288923 135 1 1.75 1 0.107904713658627 0.335714169823405
3 1 560 70 1.75 6 15.4606204488491 315 1 1.75 1 0.111885794361797 0.351666134852849
3 1 561 71 1.75 6 12.2091598143096 270 1 1.75 1 0.111914638418739 0.403641021297517
3 1 562 71 1.75 6 3.72824845426238 45 1 1.75 1 0.0799376968382148 0.365620048059782
3 1 563 71 1.75 6 18.3294910528137 0 1 1.75 1 0.115901728300969 0.371655366405093
3 1 564 71 1.75 6 1.80506929109892 135 1 1.75 1 0.127877419972037 0.363601865490864
3 1 565 71 1.75 6 14.0817343334258 90 1 1.75 1 0.108039018796944 0.351587414617825
3 1 566 71 1.75 6 4.54148863813852 180 1 1.75 1 0.115892714533175 0.371652061357281
3 1 567 71 1.75 6 4.34828144069287 225 1 1.75 1 0.107874968226497 0.331694329919173
3 1 568 71 1.75 6 4.03412986073023 315 1 1.75 1 0.143859731353814 0.335684424389001
3 1 569 72 1.75 6 10.1041706867657 270 1 1.75 1 0.119934187478293 0.35166313026707
3 1 570 72 1.75 6 3.09702109618495 180 1 1.75 1 0.119895728735855 0.375602795708119
3 1 571 72 1.75 6 7.39575592989395 315 1 1.75 1 0.135869026350292 0.367711843068037
3 1 572 72 1.75 6 -8.06810561673818 135 1 1.75 1 0.127850378669791 0.347720808763825
3 1 573 72 1.75 6 3.29133427129217 225 1 1.75 1 0.099908600395338 0.363710631618233
3 1 574 72 1.75 6 21.1992420797766 0 1 1.75 1 0.123895137431873 0.423638665698036
3 1 575 72 1.75 6 13.5015749156218 90 1 1.75 1 0.119897531490096 0.359692594469607
3 1 576 72 1.75 6 11.8021890979328 45 1 1.75 1 0.10390560542146 0.371680304496522
3 1 577 73 1.75 6 8.05504189697093 315 1 1.75 1 0.111900817309561 0.395651818588021
3 1 578 73 1.75 6 4.10138616668861 225 1 1.75 1 0.0999070981019941 0.35570159862209
3 1 579 73 1.75 6 18.5732017114267 0 1 1.75 1 0.131879833257472 0.395665038778134
3 1 580 73 1.75 6 11.7909639303446 270 1 1.75 1 0.111902920520606 0.407649443763148
3 1 581 73 1.75 6 11.9258219342281 90 1 1.75 1 0.119899334242973 0.355692284395218
3 1 582 73 1.75 6 3.62566413827695 135 1 1.75 1 0.143869646497251 0.33970035832931
3 1 583 73 1.75 6 4.52947164583131 45 1 1.75 1 0.0959152008779256 0.34370607666142
3 1 584 73 1.75 6 1.44545004052797 180 1 1.75 1 0.135877138741307 0.339704865213207
3 1 585 74 1.75 6 13.636733968384 315 1 1.75 1 0.139881655239833 0.347702781229827
3 1 586 74 1.75 6 5.95618416052652 135 1 1.75 1 0.159833028968478 0.383638269093808
3 1 587 74 1.75 6 14.1585507968085 90 1 1.75 1 0.0999055958068311 0.371674595777904
3 1 588 74 1.75 6 NaN 0 1 1.75 1 NaN NaN
3 1 589 74 1.75 6 -0.6471658563181 45 1 1.75 1 0.0759286734557918 0.347696171131702
3 1 590 74 1.75 6 6.63729282937462 270 1 1.75 1 0.112035723363533 0.335709062020896
3 1 591 74 1.75 6 6.28617962884751 225 1 1.75 1 0.0999185155410487 0.355661337126321
3 1 592 74 1.75 6 6.42524681487014 180 1 1.75 1 0.115894817744447 0.361623343493875
3 1 593 75 1.75 6 11.3302314001251 0 1 1.75 1 0.139850407511858 0.355683270626969
3 1 594 75 1.75 6 1.03148690103707 225 1 1.75 1 0.127679417543732 0.339787491412835
3 1 595 75 1.75 6 15.0937061541749 90 1 1.75 1 0.111903220979684 0.339672115188478
3 1 596 75 1.75 6 19.8880614423577 315 1 1.75 1 0.123824529587182 0.35957150952413
3 1 597 75 1.75 6 7.08760480456602 45 1 1.75 1 0.0879377160676995 0.343555246284495
3 1 598 75 1.75 6 7.8014947077771 270 1 1.75 1 0.119957322815026 0.343693156926292
3 1 599 75 1.75 6 7.92921178279202 135 1 1.75 1 0.119871091104187 0.395643706196552
3 1 600 75 1.75 6 -0.421809712318506 180 1 1.75 1 0.127766250172044 0.355316410283649
3 1 601 76 1.75 6 13.8636173521308 90 1 1.75 1 0.0999110040677351 0.347681448644835
3 1 602 76 1.75 6 21.914394524511 0 1 1.75 1 0.123952224628056 0.355661938046069
3 1 603 76 1.75 6 11.6630794440287 315 1 1.75 1 0.159866379908635 0.359679674733798
3 1 604 76 1.75 6 3.26213816702291 135 1 1.75 1 0.143877157971019 0.351707898644918
3 1 605 76 1.75 6 4.4290572454146 180 1 1.75 1 0.115899925546501 0.379675215923953
3 1 606 76 1.75 6 3.64570604964644 45 1 1.75 1 0.103919726991535 0.379659291602138
3 1 607 76 1.75 6 8.06313767671011 270 1 1.75 1 0.107911924672862 0.363687796742624
3 1 608 76 1.75 6 6.94298285383435 225 1 1.75 1 0.0919154917219203 0.31573485341255
3 1 609 77 1.75 6 5.74949755771759 180 1 1.75 1 0.135881946085874 0.343703372531081
3 1 610 77 1.75 6 15.4477690454559 135 1 1.75 1 0.167859488582508 0.363681186644044
3 1 611 77 1.75 6 2.80154282489886 45 1 1.75 1 0.147871458866575 0.347708189488912
3 1 612 77 1.75 6 9.96107926756904 90 1 1.75 1 0.15586246432872 0.375657178775782
3 1 613 77 1.75 6 5.86069400853502 225 1 1.75 1 0.171849282594167 0.343697964269495
3 1 614 77 1.75 6 6.92927931789946 0 1 1.75 1 0.111903220981048 0.375676107688832
3 1 615 77 1.75 6 18.0253978620091 315 1 1.75 1 0.131872922701632 0.371696228821293
3 1 616 77 1.75 6 9.18339658054774 270 1 1.75 1 0.123907456247935 0.39566323602935
3 1 617 78 1.75 6 10.0207579968947 225 1 1.75 1 0.099902290758564 0.371612701241247
3 1 618 78 1.75 6 14.9320590933009 90 1 1.75 1 0.095933829330761 0.41164013914522
3 1 619 78 1.75 6 -0.632240301675367 180 1 1.75 1 0.103911314141442 0.371672492567541
3 1 620 78 1.75 6 11.3480461248712 45 1 1.75 1 0.0879124775181026 0.415596882678301
3 1 621 78 1.75 6 20.7820052227584 0 1 1.75 1 0.123878612192357 0.379670108122582
3 1 622 78 1.75 6 6.13698481853176 315 1 1.75 1 0.115900226005806 0.50346699548777
3 1 623 78 1.75 6 4.35089537769673 270 1 1.75 1 0.116094622927221 0.463351222657366
3 1 624 78 1.75 6 0.10167596838393 135 1 1.75 1 0.155793358777601 0.419524782152621
3 1 625 79 1.75 6 12.5688318099366 270 1 1.75 1 0.399630495617657 0.683371581754727
3 1 626 79 1.75 6 8.67138958164396 225 1 1.75 1 0.111907126944971 0.379596796149144
3 1 627 79 1.75 6 2.21756802561596 180 1 1.75 1 0.127891841999144 0.295700252567485
3 1 628 79 1.75 6 6.00125033398236 315 1 1.75 1 0.147861844179715 0.379611819093725
3 1 629 79 1.75 6 19.6292268813741 0 1 1.75 1 0.123896940187024 0.447526351749502
3 1 630 79 1.75 6 6.88076878578375 45 1 1.75 1 0.107924543949139 0.395663836945687
3 1 631 79 1.75 6 14.4453659716259 90 1 1.75 1 0.12789634888486 0.359683881157935
3 1 632 79 1.75 6 -3.61390763864166 135 1 1.75 1 0.123894836975296 0.351698884877806
3 1 633 80 1.75 6 3.54643393014059 180 1 1.75 1 0.10790922054457 0.335719578082262
3 1 634 80 1.75 6 4.06852905890716 270 1 1.75 1 0.0999152104934637 0.435624272512541
3 1 635 80 1.75 6 10.4729670877089 90 1 1.75 1 0.0999206187534583 0.351697082124701
3 1 636 80 1.75 6 9.39639149724776 225 1 1.75 1 0.103914919649014 0.36768029488303
3 1 637 80 1.75 6 3.77004842813513 135 1 1.75 1 0.1318711199483 0.371679703577684
3 1 638 80 1.75 6 17.9433902065068 315 1 1.75 1 0.123895437892088 0.419641360212609
3 1 639 80 1.75 6 10.6855517444558 45 1 1.75 1 0.0959161022544777 0.363674877006588
3 1 640 80 1.75 6 36.9569745581911 0 1 1.75 1 0.127894546129255 0.395651818586657
3 1 641 81 1.75 6 8.68416048097581 270 1 1.75 1 0.0879250967939242 0.731371997589576
3 1 642 81 1.75 6 12.7264119734445 90 1 1.75 1 0.0999143091153201 0.419645266182897
3 1 643 81 1.75 6 3.67739913189378 315 1 1.75 1 0.151868463892242 0.463603307689709
3 1 644 81 1.75 6 16.9359847266715 0 1 1.75 1 0.107908319166427 0.375675206309552
3 1 645 81 1.75 6 7.88212622527888 135 1 1.75 1 0.119895428276777 0.351695279368869
3 1 646 81 1.75 6 7.8631829847766 225 1 1.75 1 0.091921200441675 0.343701269319581
3 1 647 81 1.75 6 8.30932743559006 45 1 1.75 1 0.0919257073255721 0.347699776638592
3 1 648 81 1.75 6 0.474744892670614 180 1 1.75 1 0.0999049948900392 0.335717775330522
3 1 649 82 1.75 6 5.60767483799226 315 1 1.75 1 0.127887635575235 0.339709071635298
3 1 650 82 1.75 6 12.9271342959961 90 1 1.75 1 0.099926627930472 0.355690481643251
3 1 651 82 1.75 6 3.76706158347857 135 1 1.75 1 0.151861553336175 0.343656801398993
3 1 652 82 1.75 6 3.04449706602715 225 1 1.75 1 0.0999022907594735 0.3437018702366
3 1 653 82 1.75 6 5.94992421542336 45 1 1.75 1 0.159829123002055 0.351678153212106
3 1 654 82 1.75 6 8.77738950426353 180 1 1.75 1 0.131892752990325 0.379668605827874
3 1 655 82 1.75 6 11.4278855353822 0 1 1.75 1 0.0999086003957927 0.403628101564891
3 1 656 82 1.75 6 13.5642845746724 270 1 1.75 1 0.0900304124522791 0.375667995297363
3 1 657 83 1.75 6 8.76698500308703 45 1 1.75 1 0.0999170132452036 0.347673336254957
3 1 658 83 1.75 6 10.4715869266937 225 1 1.75 1 0.13583687724622 0.379640062231601
3 1 659 83 1.75 6 3.48261993007681 180 1 1.75 1 0.128058596700157 0.379629546168871
3 1 660 83 1.75 6 8.69489754084694 270 1 1.75 1 0.13583717770598 0.46735724144969
3 1 661 83 1.75 6 19.9210973739289 90 1 1.75 1 0.123974158129158 0.507537913410715
3 1 662 83 1.75 6 7.93335833152925 315 1 1.75 1 0.131881636011258 0.383667714067087
3 1 663 83 1.75 6 22.9360924964971 0 1 1.75 1 0.127892142458222 0.371681205874211
3 1 664 83 1.75 6 13.8504102958874 135 1 1.75 1 0.139835685024082 0.355669749978233
3 1 665 84 1.75 6 10.3668596143362 270 1 1.75 1 0.0998638320174905 0.359627394882637
3 1 666 84 1.75 6 15.7430805600176 90 1 1.75 1 0.107905915496076 0.34763487750979
3 1 667 84 1.75 6 7.69264483771032 225 1 1.75 1 0.09591159537149 0.371650258603722
3 1 668 84 1.75 6 17.0070159464422 0 1 1.75 1 0.1198993342432 0.367671581573632
3 1 669 84 1.75 6 -3.99881919484578 180 1 1.75 1 0.119893925981842 0.335711465692611
3 1 670 84 1.75 6 11.4022112383675 135 1 1.75 1 0.151862154254331 0.375681816409724
3 1 671 84 1.75 6 14.7261154228874 45 1 1.75 1 0.0999167127865803 0.335704855594713
3 1 672 84 1.75 6 9.08476104246428 315 1 1.75 1 0.127883729608584 0.375673103098507
3 1 673 85 1.75 6 24.3634941919897 0 1 1.75 1 0.123894836973932 0.407649443759965
3 1 674 85 1.75 6 7.55541725273601 225 1 1.75 1 0.111903220980139 0.363667966453022
3 1 675 85 1.75 6 11.6957093053409 315 1 1.75 1 0.139884058911775 0.403647330932472
3 1 676 85 1.75 6 20.0780290070474 90 1 1.75 1 0.119895428275868 0.403651236900487
3 1 677 85 1.75 6 14.3439695740205 270 1 1.75 1 0.127891541541203 0.335698545959303
3 1 678 85 1.75 6 1.07834922154866 180 1 1.75 1 0.155867271671013 0.375671600804253
3 1 679 85 1.75 6 2.5661572908585 135 1 1.75 1 0.139883457994301 0.39965272957761
3 1 680 85 1.75 6 15.5704440592886 45 1 1.75 1 0.0999079994780914 0.399591736417506
3 1 681 86 1.75 6 7.27858958066038 135 1 1.75 1 0.163908754230533 0.391621162164256
3 1 682 86 1.75 6 9.42906860303039 180 1 1.75 1 0.16785678445126 0.395605848375226
3 1 683 86 1.75 6 15.7781314080267 0 1 1.75 1 0.143853722174299 0.375672502180805
3 1 684 86 1.75 6 16.5997274775761 90 1 1.75 1 0.128036963657451 0.383632259913384
3 1 685 86 1.75 6 13.9358466198382 225 1 1.75 1 0.0999131072794626 0.299707473194985
3 1 686 86 1.75 6 10.1711493123001 45 1 1.75 1 0.115869278736454 0.359664651787625
3 1 687 86 1.75 6 7.24716509292219 270 1 1.75 1 0.11590082692328 0.415619116639618
3 1 688 86 1.75 6 11.9802887699613 315 1 1.75 1 0.159879299641489 0.405645082300452
3 1 689 87 1.75 6 2.44520990582471 135 1 1.75 1 0.148070963588907 0.383620842473192
3 1 690 87 1.75 6 22.0095004539383 0 1 1.75 1 0.127722082708488 0.399622383228007
3 1 691 87 1.75 6 9.18749458589015 225 1 1.75 1 0.0999371439941115 0.335782974914991
3 1 692 87 1.75 6 18.8993097647218 90 1 1.75 1 0.151859750582616 0.335673307408797
3 1 693 87 1.75 6 6.2230007624358 315 1 1.75 1 0.123895137432783 0.375657779693938
3 1 694 87 1.75 6 8.86589892867518 45 1 1.75 1 0.0839458188443132 0.383666812689853
3 1 695 87 1.75 6 6.23190776930205 180 1 1.75 1 0.139794522153579 0.403392842228186
3 1 696 87 1.75 6 19.5195675602487 270 1 1.75 1 0.10391251597639 0.395660231439933
3 1 697 88 1.75 6 15.9432261652327 90 1 1.75 1 0.115894216827428 0.355690782100737
3 1 698 88 1.75 6 -0.606064095546852 45 1 1.75 1 0.0919278105391186 0.39965333049804
3 1 699 88 1.75 6 15.2242567073475 0 1 1.75 1 0.119901136996532 0.471594313155492
3 1 700 88 1.75 6 -10.8351559091866 135 1 1.75 1 0.131884039682291 0.411643143736683
3 1 701 88 1.75 6 7.98085106312682 225 1 1.75 1 0.103924834793361 0.411643444196898
3 1 702 88 1.75 6 -1.32335302683695 180 1 1.75 1 0.107910722839506 0.39165751769383
3 1 703 88 1.75 6 6.67497772635683 315 1 1.75 1 0.155863966623201 0.355691983938186
3 1 704 88 1.75 6 6.6062409766366 270 1 1.75 1 0.111905023732788 0.403656945618877
3 1 705 89 1.75 6 7.23327841384953 315 1 1.75 1 0.139873542849728 0.435624572972301
3 1 706 89 1.75 6 17.5238877341638 0 1 1.75 1 0.127897250260048 0.3876689255153
3 1 707 89 1.75 6 3.12317741617731 180 1 1.75 1 0.119890620933575 0.407646138713289
3 1 708 89 1.75 6 13.247356069562 45 1 1.75 1 0.107906516413323 0.375673103099189
3 1 709 89 1.75 6 10.889886370667 270 1 1.75 1 0.107902910906432 0.43562847893827
3 1 710 89 1.75 6 17.7363795595707 90 1 1.75 1 0.11576051260613 0.359562195299077
3 1 711 89 1.75 6 -4.1197735918296 135 1 1.75 1 0.155869975801352 0.403609172651841
3 1 712 89 1.75 6 10.6295430380677 225 1 1.75 1 0.107957894889523 0.359724743572997
3 1 713 90 1.75 6 12.6701279405195 45 1 1.75 1 0.0958740380051495 0.371713054518295
3 1 714 90 1.75 6 15.5359043879578 90 1 1.75 1 0.119887315886899 0.363665562779261
3 1 715 90 1.75 6 2.43533062855217 180 1 1.75 1 0.147874463455764 0.367655657252044
3 1 716 90 1.75 6 9.83001547538706 270 1 1.75 1 0.127895447507171 0.379649376458246
3 1 717 90 1.75 6 3.59840473219883 135 1 1.75 1 0.139753058822407 0.373770597209614
3 1 718 90 1.75 6 10.1077349237651 225 1 1.75 1 0.139785207926934 0.355766497749528
3 1 719 90 1.75 6 13.4450860056255 315 1 1.75 1 0.15997634787368 0.385704224632491
3 1 720 90 1.75 6 18.6235579019158 0 1 1.75 1 0.119882508543469 0.395516612070196
3 1 721 91 1.75 6 11.1269112990823 135 1 1.75 1 0.131880434175855 0.363526750760684
3 1 722 91 1.75 6 -2.79298297014678 180 1 1.75 1 0.111902920519697 0.355689880725095
3 1 723 91 1.75 6 13.6488873393148 45 1 1.75 1 0.0998965820399462 0.371590467278793
3 1 724 91 1.75 6 20.5689271492254 0 1 1.75 1 0.15186455792491 0.383645179644873
3 1 725 91 1.75 6 14.4879018158706 315 1 1.75 1 0.147875064373011 0.415616412509735
3 1 726 91 1.75 6 14.8280936406317 225 1 1.75 1 0.135757556090994 0.355535745295583
3 1 727 91 1.75 6 10.7513900025865 270 1 1.75 1 0.131874124537717 0.431628168863881
3 1 728 91 1.75 6 17.26790548208 90 1 1.75 1 0.119881306707384 0.383619039720315
3 1 729 92 1.75 6 11.3951096003824 45 1 1.75 1 0.139875946520533 0.363688698118267
3 1 730 92 1.75 6 11.7228388956324 135 1 1.75 1 0.151871168021671 0.363687195822649
3 1 731 92 1.75 6 9.41130429160616 225 1 1.75 1 0.131887344731012 0.359690791714911
3 1 732 92 1.75 6 4.42383479793354 180 1 1.75 1 0.16785347940322 0.379675816842564
3 1 733 92 1.75 6 19.3931360067591 0 1 1.75 1 0.151863957007208 0.359688988960443
3 1 734 92 1.75 6 13.0233392963473 90 1 1.75 1 0.135910790142589 0.351698584417363
3 1 735 92 1.75 6 8.9667903168652 270 1 1.75 1 0.139878650651781 0.315721933681289
3 1 736 92 1.75 6 6.02361319057731 315 1 1.75 1 0.139885861664879 0.37168330908662
3 1 737 93 1.75 6 6.68731605507231 45 1 1.75 1 0.111902019143145 0.35569288531542
3 1 738 93 1.75 6 14.131941563158 225 1 1.75 1 0.139874143766747 0.359685984373073
3 1 739 93 1.75 6 19.4698909414943 135 1 1.75 1 0.17984389356252 0.355687477051788
3 1 740 93 1.75 6 11.0824154013045 315 1 1.75 1 0.179848700906177 0.387646992016698
3 1 741 93 1.75 6 NaN 270 1 1.75 1 NaN NaN
3 1 742 93 1.75 6 9.71153656205173 180 1 1.75 1 0.13988165524006 0.359687486668463
3 1 743 93 1.75 6 12.6551479556442 90 1 1.75 1 0.131880434175855 0.367686904980246
3 1 744 93 1.75 6 16.827474909721 0 1 1.75 1 0.14387835980574 0.363664661406347
3 1 745 94 1.75 6 13.3185202729071 315 1 1.75 1 0.124005105400101 0.387638879622045
3 1 746 94 1.75 6 9.14069672798143 45 1 1.75 1 0.107905915494939 0.415618816182132
3 1 747 94 1.75 6 14.5716738665403 225 1 1.75 1 0.12372507768373 0.387821558649193
3 1 748 94 1.75 6 18.7838858324976 90 1 1.75 1 0.143847112079357 0.37965057829615
3 1 749 94 1.75 6 14.5023149920049 0 1 1.75 1 0.155868773964812 0.38161227459068
3 1 750 94 1.75 6 14.3354456048104 270 1 1.75 1 0.127881626396857 0.343594606401211
3 1 751 94 1.75 6 10.8464450437455 135 1 1.75 1 0.155771725734894 0.391440886812688
3 1 752 94 1.75 6 7.50860225396134 180 1 1.75 1 0.15594749420211 0.35172021745916
3 1 753 95 1.75 6 10.1237067915779 45 1 1.75 1 0.103910713223058 0.347717503716694
3 1 754 95 1.75 6 11.0065710144807 315 1 1.75 1 0.147854933627514 0.339701860622199
3 1 755 95 1.75 6 4.10964047848246 180 1 1.75 1 0.155860361115401 0.343698264728118
3 1 756 95 1.75 6 13.5577357361723 0 1 1.75 1 0.147750674379495 0.355156265681899
3 1 757 95 1.75 6 9.74217093028827 270 1 1.75 1 0.127883729609039 0.319727351558413
3 1 758 95 1.75 6 15.324331597466 135 1 1.75 1 0.159888012950432 0.375657178773054
3 1 759 95 1.75 6 12.3103578205529 225 1 1.75 1 0.127890940623047 0.375615114526454
3 1 760 95 1.75 6 16.6638150612597 90 1 1.75 1 0.16385977942673 0.347699776639729
3 1 761 96 1.75 6 2.06264710221349 180 1 1.75 1 0.115907136560509 0.331719568468543
3 1 762 96 1.75 6 16.9547609132817 90 1 1.75 1 0.139873242390195 0.335723183589607
3 1 763 96 1.75 6 14.2723694048897 315 1 1.75 1 0.143879561642734 0.331705146439845
3 1 764 96 1.75 6 7.86928912688691 270 1 1.75 1 0.127887335116839 0.375678811816215
3 1 765 96 1.75 6 2.89016389952205 45 1 1.75 1 0.155860060656778 0.379661995733159
3 1 766 96 1.75 6 17.6736158128377 0 1 1.75 1 0.163860380347614 0.387663817714838
3 1 767 96 1.75 6 5.33184381837261 225 1 1.75 1 0.127890940622592 0.319715633658234
3 1 768 96 1.75 6 11.9373872537879 135 1 1.75 1 0.159869084041247 0.359686284833288
3 1 769 97 1.75 6 14.5520136527423 315 1 1.75 1 0.14787476391416 0.339700959247921
3 1 770 97 1.75 6 4.62228611460689 180 1 1.75 1 0.159862473943576 0.351697983498752
3 1 771 97 1.75 6 6.38957701368595 225 1 1.75 1 0.123895738351621 0.339658294077026
3 1 772 97 1.75 6 14.8745559432303 0 1 1.75 1 0.147828192780935 0.367643338433936
3 1 773 97 1.75 6 11.1021226163273 270 1 1.75 1 0.123874405767992 0.363690500871144
3 1 774 97 1.75 6 13.5340598786032 90 1 1.75 1 0.159874792758728 0.355694988524419
3 1 775 97 1.75 6 9.98992005283158 45 1 1.75 1 0.123777657995333 0.339695250525892
3 1 776 97 1.75 6 20.0331497050984 135 1 1.75 1 0.151997060309895 0.371654465028769
3 1 777 98 1.75 6 16.702217703371 90 1 1.75 1 0.139731726239006 0.325856413086285
3 1 778 98 1.75 6 16.0860262559432 135 1 1.75 1 0.153861407913382 0.377523028671931
3 1 779 98 1.75 6 11.7940801909297 45 1 1.75 1 0.123894836973932 0.335684424391047
3 1 780 98 1.75 6 3.43585106614985 180 1 1.75 1 0.167852578027123 0.331692527164705
3 1 781 98 1.75 6 5.88119499815676 270 1 1.75 1 0.151841122127962 0.323721652451695
3 1 782 98 1.75 6 11.0121724598068 225 1 1.75 1 0.123770446982007 0.339769463881339
3 1 783 98 1.75 6 16.3121074842304 0 1 1.75 1 0.15584083128465 0.359629197635286
3 1 784 98 1.75 6 5.44126330083243 315 1 1.75 1 0.155853751020004 0.383672220949165
3 1 785 99 1.75 6 3.91625997039043 45 1 1.75 1 0.103933848559336 0.351681157801977
3 1 786 99 1.75 6 11.2312636810526 225 1 1.75 1 0.12377044698178 0.383409920312488
3 1 787 99 1.75 6 10.6955631720485 180 1 1.75 1 0.143847112079357 0.347688659659525
3 1 788 99 1.75 6 18.1288310525698 90 1 1.75 1 0.155878989569374 0.351661027049886
3 1 789 99 1.75 6 8.53672846844388 135 1 1.75 1 0.151875073988322 0.323723455205482
3 1 790 99 1.75 6 21.7111194260086 315 1 1.75 1 0.139877448814104 0.339704564751628
3 1 791 99 1.75 6 10.0198208292739 270 1 1.75 1 0.115904732888566 0.351696781664714
3 1 792 99 1.75 6 25.4559340667298 0 1 1.75 1 0.139877749274319 0.379671910876596
3 1 793 100 1.75 6 18.0781019377237 90 1 1.75 1 0.171844475251419 0.379674314546264
3 1 794 100 1.75 6 6.11510514807991 135 1 1.75 1 0.167860089500664 0.367683299473128
3 1 795 100 1.75 6 21.127680639558 0 1 1.75 1 0.13588585205116 0.371682107252127
3 1 796 100 1.75 6 12.324315409188 270 1 1.75 1 0.103908309552253 0.343705475743036
3 1 797 100 1.75 6 11.3694108776404 180 1 1.75 1 0.147872961161511 0.379674014087186
3 1 798 100 1.75 6 15.2125524384697 315 1 1.75 1 0.123893935596243 0.351695579828174
3 1 799 100 1.75 6 8.92660238015549 45 1 1.75 1 0.119894226441147 0.339693147315074
3 1 800 100 1.75 6 4.00038833644733 225 1 1.75 1 0.119834735574841 0.339643872049237
3 1 801 101 1.75 6 7.52104892365434 45 1 1.75 1 0.151839319376677 0.351719316083518
3 1 802 101 1.75 6 11.0342353815571 135 1 1.75 1 0.163884116599775 0.359660144905092
3 1 803 101 1.75 6 11.5044046936222 0 1 1.75 1 0.135894565360104 0.335694639992653
3 1 804 101 1.75 6 0.0874707160675852 180 1 1.75 1 0.135857909371225 0.343702771614289
3 1 805 101 1.75 6 5.28791613954708 225 1 1.75 1 0.479571797964809 0.371618409959638
3 1 806 101 1.75 6 9.4661811644021 315 1 1.75 1 0.14787356207944 0.375652070972137
3 1 807 101 1.75 6 11.0322555903381 270 1 1.75 1 0.111904122356918 0.395595933226559
3 1 808 101 1.75 6 18.9356378541125 90 1 1.75 1 0.111877381512841 0.409480740883509
3 1 809 102 1.75 6 3.28061881209625 180 1 1.75 1 0.127869307580113 0.351649609614014
3 1 810 102 1.75 6 10.4438292455731 135 1 1.75 1 0.135856407076744 0.355627385268917
3 1 811 102 1.75 6 11.4776044753755 225 1 1.75 1 0.115963622838308 0.38766982689458
3 1 812 102 1.75 6 18.5424440350293 90 1 1.75 1 0.119883409919339 0.323630312941305
3 1 813 102 1.75 6 24.7095883310518 0 1 1.75 1 0.131896658957203 0.395653320880001
3 1 814 102 1.75 6 10.5801608954562 45 1 1.75 1 0.103895389818717 0.343703672989932
3 1 815 102 1.75 6 15.068346085155 270 1 1.75 1 0.111932365494113 0.41161820564821
3 1 816 102 1.75 6 7.53817407226019 315 1 1.75 1 0.131816436424515 0.383601012185181
3 1 817 103 1.75 6 6.93203535939212 225 1 1.75 1 0.119903240210533 0.359703110529836
3 1 818 103 1.75 6 14.8031414795345 270 1 1.75 1 0.111907727863581 0.323724356582261
3 1 819 103 1.75 6 2.86871788669548 45 1 1.75 1 0.103911314140987 0.367677891210633
3 1 820 103 1.75 6 18.0561403347643 135 1 1.75 1 0.143875655676084 0.37567490585252
3 1 821 103 1.75 6 15.6794446450568 90 1 1.75 1 0.1159035310543 0.355689279810576
3 1 822 103 1.75 6 11.2747183611858 315 1 1.75 1 0.159864276695316 0.383663507642723
3 1 823 103 1.75 6 24.3492748560061 0 1 1.75 1 0.135882847461744 0.411641641443111
3 1 824 103 1.75 6 3.00183099321278 180 1 1.75 1 0.131880133716095 0.375677009063111
3 1 825 104 1.75 6 16.9528777461688 135 1 1.75 1 0.155871177634708 0.37567881181667
3 1 826 104 1.75 6 13.2644901139628 315 1 1.75 1 0.163865788605108 0.375672802641475
3 1 827 104 1.75 6 12.3257457216378 0 1 1.75 1 0.099915811410483 0.371679403119288
3 1 828 104 1.75 6 10.8733506060026 270 1 1.75 1 0.0959136985843543 0.375675506767948
3 1 829 104 1.75 6 5.05340236457483 45 1 1.75 1 0.0959176045503227 0.391612749313481
3 1 830 104 1.75 6 17.3478200394329 90 1 1.75 1 0.119852763111794 0.375653873729789
3 1 831 104 1.75 6 1.97667353301757 180 1 1.75 1 0.135878641036925 0.355631591693509
3 1 832 104 1.75 6 5.29272384854745 225 1 1.75 1 0.143891279541094 0.391632579603538
3 1 833 105 1.75 6 4.94685075286813 270 1 1.75 1 0.139882857077282 0.359658943067643
3 1 834 105 1.75 6 13.4338635124439 0 1 1.75 1 0.395620270400286 0.479567891999977
3 1 835 105 1.75 6 14.0952662083111 315 1 1.75 1 0.127888236493618 0.459592181096923
3 1 836 105 1.75 6 5.95265393326547 180 1 1.75 1 0.147850426742025 0.457422867685636
3 1 837 105 1.75 6 9.74619323177309 225 1 1.75 1 0.111904422815314 0.431557260562386
3 1 838 105 1.75 6 11.614442645467 135 1 1.75 1 0.135813441451774 0.45142029936278
3 1 839 105 1.75 6 17.1868251146043 90 1 1.75 1 0.115890911777569 0.391631377767681
3 1 840 105 1.75 6 11.6076231746631 45 1 1.75 1 0.0918929573031164 0.33572859185233
3 1 841 106 1.75 6 10.4702545094818 225 1 1.75 1 0.099843100351336 0.399687883274964
3 1 842 106 1.75 6 3.41348586773348 315 1 1.75 1 0.123896038810926 0.351664031642485
3 1 843 106 1.75 6 8.26599087666953 135 1 1.75 1 0.123738898796546 0.355612061863667
3 1 844 106 1.75 6 15.3078906405505 0 1 1.75 1 0.0998710430289975 0.343658604148914
3 1 845 106 1.75 6 15.0572244851916 90 1 1.75 1 0.103922431122101 0.335726188179251
3 1 846 106 1.75 6 1.95563704914004 180 1 1.75 1 0.111875278299067 0.355665543550913
3 1 847 106 1.75 6 13.2207278116813 45 1 1.75 1 0.0999143091153201 0.311730937835364
3 1 848 106 1.75 6 11.2331770979089 270 1 1.75 1 0.107923041653976 0.399658137836923
3 1 849 107 1.75 6 17.9550027393006 90 1 1.75 1 0.127893945211326 0.339704264293687
3 1 850 107 1.75 6 10.3220527270611 270 1 1.75 1 0.155868473505507 0.371674295320645
3 1 851 107 1.75 6 15.901807413517 0 1 1.75 1 0.119899634703415 0.363686594904721
3 1 852 107 1.75 6 4.01988495069823 225 1 1.75 1 0.0959164027140105 0.431630572537415
3 1 853 107 1.75 6 13.0753522935044 315 1 1.75 1 0.131883138304147 0.403651837814323
3 1 854 107 1.75 6 8.4657001460334 45 1 1.75 1 0.0999125063635802 0.399656034628151
3 1 855 107 1.75 6 6.00122888627165 135 1 1.75 1 0.143882566231696 0.403642824048802
3 1 856 107 1.75 6 1.80276002321482 180 1 1.75 1 0.135885251132549 0.38766051266839
3 1 857 108 1.75 6 4.92731686469649 180 1 1.75 1 0.119780352510588 0.363443223178365
3 1 858 108 1.75 6 22.0142129650999 90 1 1.75 1 0.119873494775675 0.359716030262462
3 1 859 108 1.75 6 15.0047363485974 315 1 1.75 1 0.151868163432482 0.395633190133594
3 1 860 108 1.75 6 7.44654201238894 135 1 1.75 1 0.139874444227189 0.383653892957682
3 1 861 108 1.75 6 4.10821573090519 45 1 1.75 1 0.0999095017759828 0.355667947222173
3 1 862 108 1.75 6 9.87419350370013 270 1 1.75 1 0.124023433391812 0.367651150366783
3 1 863 108 1.75 6 10.3818591263013 225 1 1.75 1 0.155666264653064 0.379735908629755
3 1 864 108 1.75 6 -4.52245249547515 0 1 1.75 1 0.105910567803676 0.355650821064955
3 1 865 109 1.75 6 4.13388482105866 180 1 1.75 1 0.123876809438116 0.373642601714437
3 1 866 109 1.75 6 8.49842760923981 225 1 1.75 1 0.111863560404345 0.431569278918232
3 1 867 109 1.75 6 18.1486191963081 0 1 1.75 1 0.139704985395383 0.395541850620702
3 1 868 109 1.75 6 16.7215367952999 90 1 1.75 1 0.135883448378081 0.395620270400741
3 1 869 109 1.75 6 22.959762272788 315 1 1.75 1 0.143872951546655 0.379648775543501
3 1 870 109 1.75 6 12.7201170524602 135 1 1.75 1 0.155864868000208 0.391559868542117
3 1 871 109 1.75 6 16.4986503891995 270 1 1.75 1 0.143878660266182 0.331640547773077
3 1 872 109 1.75 6 9.66819598657908 45 1 1.75 1 0.107923943030073 0.35562978894086
3 1 873 110 1.75 6 1.9423683417457 180 1 1.75 1 0.119872593399577 0.33965078260826
3 1 874 110 1.75 6 4.14322034670819 225 1 1.75 1 0.115882799387691 0.375674304931181
3 1 875 110 1.75 6 8.50793490507604 270 1 1.75 1 0.135879842873237 0.375668896671414
3 1 876 110 1.75 6 12.712272218777 135 1 1.75 1 0.163869694571076 0.343707578957947
3 1 877 110 1.75 6 23.6485945437363 0 1 1.75 1 0.127886734198 0.375678210898968
3 1 878 110 1.75 6 16.4774330957791 90 1 1.75 1 0.123896339269322 0.351698884875532
3 1 879 110 1.75 6 15.8790562871601 45 1 1.75 1 0.107905915494939 0.36768510222646
3 1 880 110 1.75 6 13.7142779746504 315 1 1.75 1 0.147876566667492 0.33971087439113
3 1 881 111 1.75 6 17.5063638885318 0 1 1.75 1 0.111882188855361 0.375673704015298
3 1 882 111 1.75 6 8.37737414541097 225 1 1.75 1 0.131892152071941 0.339705766587485
3 1 883 111 1.75 6 12.4125781851805 45 1 1.75 1 0.103911614600293 0.379677619594531
3 1 884 111 1.75 6 8.31196186925722 135 1 1.75 1 0.179846898151936 0.375677009066294
3 1 885 111 1.75 6 13.4889050364976 315 1 1.75 1 0.155871778555593 0.35568777751314
3 1 886 111 1.75 6 8.89710213829061 180 1 1.75 1 0.14388677265606 0.371684811379964
3 1 887 111 1.75 6 10.2494903511936 270 1 1.75 1 0.135857909368951 0.363613883845119
3 1 888 111 1.75 6 16.5534408876259 90 1 1.75 1 0.127841665359938 0.359682679321395
3 1 889 112 1.75 6 7.87227102711995 45 1 1.75 1 0.111906225567964 0.355662839420802
3 1 890 112 1.75 6 14.7483220610164 135 1 1.75 1 0.155851347350108 0.387666822301981
3 1 891 112 1.75 6 6.02465686707468 225 1 1.75 1 0.127891241083034 0.355672153649266
3 1 892 112 1.75 6 7.4915100220003 315 1 1.75 1 0.171842372039009 0.319724346968997
3 1 893 112 1.75 6 14.2797097816074 0 1 1.75 1 0.135937530984847 0.36362860633426
3 1 894 112 1.75 6 8.36804913603369 180 1 1.75 1 0.131883438763452 0.347704283524763
3 1 895 112 1.75 6 11.3391979793308 270 1 1.75 1 0.117830073655568 0.365691557282389
3 1 896 112 1.75 6 15.8109898708512 90 1 1.75 1 0.119854265404683 0.359661647199118
3 1 897 113 1.75 6 4.94879963667188 45 1 1.75 1 0.115991265060075 0.339677222990758
3 1 898 113 1.75 6 13.0383897794598 270 1 1.75 1 0.11585726038129 0.415461676162977
3 1 899 113 1.75 6 9.07099251482585 135 1 1.75 1 0.151855243699174 0.355647816474175
3 1 900 113 1.75 6 6.60004425237498 225 1 1.75 1 0.12385788052643 0.411573136807874
3 1 901 113 1.75 6 15.8078341972203 0 1 1.75 1 0.123878011274883 0.359642117368821
3 1 902 113 1.75 6 17.2522794517028 90 1 1.75 1 0.115905333806495 0.367707035727108
3 1 903 113 1.75 6 6.12194301778625 180 1 1.75 1 0.123929990668785 0.375650268218124
3 1 904 113 1.75 6 7.33796520832932 315 1 1.75 1 0.13987504514489 0.507570963886337
3 1 905 114 1.75 6 8.41789888406637 270 1 1.75 1 0.111905624650717 0.419640158375842
3 1 906 114 1.75 6 19.5466811165976 0 1 1.75 1 0.12389543789368 0.463600904019131
3 1 907 114 1.75 6 5.69146482511068 180 1 1.75 1 0.131884340142278 0.463598800806722
3 1 908 114 1.75 6 2.32260804237832 225 1 1.75 1 0.111911333370699 0.443616479810316
3 1 909 114 1.75 6 9.77952907770507 45 1 1.75 1 0.11989693057194 0.399659640132086
3 1 910 114 1.75 6 9.96460484890447 315 1 1.75 1 0.13988375845156 0.407658157069818
3 1 911 114 1.75 6 15.1824057153869 90 1 1.75 1 0.115883400305847 0.395660832354679
3 1 912 114 1.75 6 1.55637953168001 135 1 1.75 1 0.135881946083828 0.507562250583305
3 1 913 115 1.75 6 3.2919693941076 315 1 1.75 1 0.159854662012094 0.495572136879218
3 1 914 115 1.75 6 2.16444187995305 45 1 1.75 1 0.107849729677582 0.383587491532126
3 1 915 115 1.75 6 13.2274058247384 0 1 1.75 1 0.123972355375372 0.455549205857551
3 1 916 115 1.75 6 7.49194221277743 225 1 1.75 1 0.119884912216094 0.483564596570886
3 1 917 115 1.75 6 NaN 90 1 1.75 1 NaN NaN
3 1 918 115 1.75 6 0.528162652794279 135 1 1.75 1 0.151875374445808 0.479569995211023
3 1 919 115 1.75 6 5.83379191026884 270 1 1.75 1 0.134035025096637 0.431593315627197
3 1 920 115 1.75 6 5.66251239087218 180 1 1.75 1 0.125894691550002 0.503526486358169
3 1 921 116 1.75 6 4.40234900808609 180 1 1.75 1 0.123900846151173 0.51554965053856
3 1 922 116 1.75 6 7.88699951483433 315 1 1.75 1 0.111900817308651 0.347706386738992
3 1 923 116 1.75 6 19.3066540102893 270 1 1.75 1 0.13188704427148 0.439622479374066
3 1 924 116 1.75 6 12.8678923194334 90 1 1.75 1 0.1079161310995 0.347689260578136
3 1 925 116 1.75 6 1.92034544938691 225 1 1.75 1 0.107888789334538 0.363731663741419
3 1 926 116 1.75 6 3.3035799358358 135 1 1.75 1 0.151872970774548 0.379645770951811
3 1 927 116 1.75 6 11.311165312115 0 1 1.75 1 0.123897240643146 0.407646138711698
3 1 928 116 1.75 6 6.53378415336543 45 1 1.75 1 0.0919296132915406 0.367477485108793
3 1 929 117 1.75 6 11.2627863956687 315 1 1.75 1 0.151876876741426 0.407638026322275
3 1 930 117 1.75 6 17.3391367746589 90 1 1.75 1 0.101815913627888 0.341761506523198
3 1 931 117 1.75 6 1.68482355255161 135 1 1.75 1 0.135880744249334 0.36960563564935
3 1 932 117 1.75 6 8.47725563313715 225 1 1.75 1 0.103894187983315 0.395646710786878
3 1 933 117 1.75 6 14.1091338828434 180 1 1.75 1 0.155821601913885 0.379530094265192
3 1 934 117 1.75 6 7.60793560972025 45 1 1.75 1 0.111919746220792 0.359600654038331
3 1 935 117 1.75 6 15.3175276685392 270 1 1.75 1 0.115894517285597 0.351730132600096
3 1 936 117 1.75 6 10.0619458640943 0 1 1.75 1 0.127887034656396 0.387635875035357
3 1 937 118 1.75 6 14.9569006314275 225 1 1.75 1 0.127890339703299 0.367625310905169
3 1 938 118 1.75 6 16.2226564972692 90 1 1.75 1 0.111960308173366 0.3636682669121
3 1 939 118 1.75 6 6.43270949345857 315 1 1.75 1 0.143842304737518 0.395662635107328
3 1 940 118 1.75 6 15.1146247021824 270 1 1.75 1 0.115882498926567 0.307773292926413
3 1 941 118 1.75 6 -0.260269414057504 180 1 1.75 1 0.127894846588333 0.351703692218962
3 1 942 118 1.75 6 -6.14063960327364 135 1 1.75 1 0.159862473944486 0.355691383019348
3 1 943 118 1.75 6 -0.719934040522109 45 1 1.75 1 0.107906516414914 0.335713869365463
3 1 944 118 1.75 6 11.8208868353646 0 1 1.75 1 0.135885852049341 0.363682388479901
3 1 945 119 1.75 6 19.9684121751581 315 1 1.75 1 0.139881655239606 0.363694406838022
3 1 946 119 1.75 6 7.54183776453011 225 1 1.75 1 0.115903230593176 0.355687176594074
3 1 947 119 1.75 6 -4.66412780815133 0 1 1.75 1 0.103911314140532 0.379675215923271
3 1 948 119 1.75 6 -2.445462690952 135 1 1.75 1 0.163889825318165 0.35169588028657
3 1 949 119 1.75 6 15.5233759619632 90 1 1.75 1 0.143877758890085 0.355696791280934
3 1 950 119 1.75 6 9.90383121679038 180 1 1.75 1 0.171853188562181 0.411648852456437
3 1 951 119 1.75 6 11.5091678528443 45 1 1.75 1 0.17585229679662 0.431629070241797
3 1 952 119 1.75 6 10.4047846093983 270 1 1.75 1 0.135850097439288 0.41513087089379
3 1 953 120 1.75 6 15.709535880564 90 1 1.75 1 0.123878912650525 0.415641651060014
3 1 954 120 1.75 6 15.1379986831472 0 1 1.75 1 0.135877138741307 0.367635826963124
3 1 955 120 1.75 6 4.94007902408119 135 1 1.75 1 0.155854351939524 0.383676427375121
3 1 956 120 1.75 6 5.30709526989597 45 1 1.75 1 0.111898413637846 0.399651527745391
3 1 957 120 1.75 6 11.5767835703292 315 1 1.75 1 0.147855234083181 0.415622722146963
3 1 958 120 1.75 6 7.26231871883353 225 1 1.75 1 0.107910121921577 0.367691411858686
3 1 959 120 1.75 6 11.578761129869 270 1 1.75 1 0.123899343857829 0.421623187258774
3 1 960 120 1.75 6 5.5634642855582 180 1 1.75 1 0.147850727200876 0.395621772695449
3 1 961 121 1.75 6 12.8800708079872 270 1 1.75 1 0.155687296776705 0.41576544013742
3 1 962 121 1.75 6 6.6654080084257 180 1 1.75 1 0.175825856412757 0.379517174531884
3 1 963 121 1.75 6 12.2083520184618 90 1 1.75 1 0.15585375101864 0.38763016631674
3 1 964 121 1.75 6 8.07375033238745 45 1 1.75 1 0.151845028095522 0.399585727240719
3 1 965 121 1.75 6 2.78302175897808 225 1 1.75 1 0.131879232338179 0.343706076663693
3 1 966 121 1.75 6 16.8118608815736 315 1 1.75 1 0.191835810016528 0.383669817281771
3 1 967 121 1.75 6 0.577477880528804 135 1 1.75 1 0.167696940305632 0.411304826991909
3 1 968 121 1.75 6 7.74217672278672 0 1 1.75 1 0.115862969100817 0.359682679324123
3 1 969 122 1.75 6 21.4303681911641 270 1 1.75 1 0.139875646063501 0.299710778243025
3 1 970 122 1.75 6 11.6644613414773 90 1 1.75 1 0.139886462581217 0.419641660672369
3 1 971 122 1.75 6 4.0736565766346 135 1 1.75 1 0.143880463021105 0.391664728706928
3 1 972 122 1.75 6 -5.91623318157813 180 1 1.75 1 0.115898723708597 0.399655133250235
3 1 973 122 1.75 6 8.67344470550536 45 1 1.75 1 0.107906816871036 0.343709081250836
3 1 974 122 1.75 6 3.81823638007906 315 1 1.75 1 0.147873562079894 0.347703382147301
3 1 975 122 1.75 6 16.1671879594291 225 1 1.75 1 0.107902910905977 0.391671038341428
3 1 976 122 1.75 6 12.161350051832 0 1 1.75 1 0.135876237362936 0.375681816405177
3 1 977 123 1.75 6 11.5744793938272 45 1 1.75 1 0.119895127819746 0.395653621339079
3 1 978 123 1.75 6 5.49070240774309 225 1 1.75 1 0.123894536514399 0.383652090203213
3 1 979 123 1.75 6 4.41732290137773 270 1 1.75 1 0.155866069835156 0.387664418632539
3 1 980 123 1.75 6 17.6967673921682 90 1 1.75 1 0.151870266645801 0.467605120062217
3 1 981 123 1.75 6 14.2960314281434 135 1 1.75 1 0.195831913665643 0.419636853326665
3 1 982 123 1.75 6 2.88043937480459 180 1 1.75 1 0.159860971648413 0.539486611848588
3 1 983 123 1.75 6 11.9924688207338 315 1 1.75 1 0.143879561640915 0.375649366842936
3 1 984 123 1.75 6 11.7598790123355 0 1 1.75 1 0.131876528209432 0.371652962738153
3 1 985 124 1.75 6 10.6945591733794 270 1 1.75 1 0.123893935597152 0.367652953121706
3 1 986 124 1.75 6 9.75356803096672 135 1 1.75 1 0.183836992622673 0.375674004473694
3 1 987 124 1.75 6 12.8789833477152 45 1 1.75 1 0.119881607168281 0.373534436497721
3 1 988 124 1.75 6 5.4503215223916 180 1 1.75 1 0.125754377235808 0.373767893078366
3 1 989 124 1.75 6 2.35642160941792 225 1 1.75 1 0.121993833380657 0.337654833992019
3 1 990 124 1.75 6 13.5930952927856 0 1 1.75 1 0.139856416692055 0.359698904107972
3 1 991 124 1.75 6 7.7984368800672 315 1 1.75 1 0.139721811095569 0.387596815372035
3 1 992 124 1.75 6 16.5477500369775 90 1 1.75 1 0.135811338236635 0.403694202525458
3 1 993 125 1.75 6 14.2927956106599 270 1 1.75 1 0.119887015428503 0.435586715146655
3 1 994 125 1.75 6 17.4531010007035 90 1 1.75 1 0.123970853080209 0.383646381481412
3 1 995 125 1.75 6 2.92305769736175 45 1 1.75 1 0.115900226004669 0.367612090706643
3 1 996 125 1.75 6 6.85212942312357 135 1 1.75 1 0.15575970737882 0.383217626601436
3 1 997 125 1.75 6 12.4532705002432 225 1 1.75 1 0.10785754160861 0.375655075564737
3 1 998 125 1.75 6 20.6903238220016 0 1 1.75 1 0.127837759393969 0.359701908699662
3 1 999 125 1.75 6 5.98435873524404 180 1 1.75 1 0.123894536517128 0.371684510922023
3 1 1000 125 1.75 6 7.61521580769484 315 1 1.75 1 0.163862784016601 0.443623089908669
3 1 1001 126 1.75 6 11.8628219108334 270 1 1.75 1 0.119899033782985 0.319723145131775
3 1 1002 126 1.75 6 9.21844151382699 180 1 1.75 1 0.147862144644932 0.383689647569099
3 1 1003 126 1.75 6 9.55210120837278 45 1 1.75 1 0.119897231031246 0.387662916339195
3 1 1004 126 1.75 6 12.0312734846344 135 1 1.75 1 0.171825546340187 0.375695337056641
3 1 1005 126 1.75 6 24.0061345208542 0 1 1.75 1 0.131886142894018 0.36368839765646
3 1 1006 126 1.75 6 7.42693351342281 225 1 1.75 1 0.115897221416617 0.34770157938965
3 1 1007 126 1.75 6 18.2104170305407 90 1 1.75 1 0.131888847024584 0.37567400447233
3 1 1008 126 1.75 6 9.85520247042719 315 1 1.75 1 0.139883758452925 0.355691383023441
3 1 1009 127 1.75 6 8.3351387190802 225 1 1.75 1 0.119891822769659 0.339708470718961
3 1 1010 127 1.75 6 12.0735153472836 45 1 1.75 1 0.107919736606618 0.355699495406498
3 1 1011 127 1.75 6 -0.122240139523839 180 1 1.75 1 0.123877109897876 0.355685974755033
3 1 1012 127 1.75 6 15.1061288303337 0 1 1.75 1 0.13576506756408 0.35940595665852
3 1 1013 127 1.75 6 6.64900877868857 270 1 1.75 1 0.123874706225251 0.331759229042746
3 1 1014 127 1.75 6 8.00550908088736 315 1 1.75 1 0.155807179889962 0.407602872629468
3 1 1015 127 1.75 6 12.5794726947966 135 1 1.75 1 0.143856726767353 0.363690200410019
3 1 1016 127 1.75 6 17.7063232958453 90 1 1.75 1 0.111896610883832 0.295724589736437
3 1 1017 128 1.75 6 3.39701886555422 135 1 1.75 1 0.139880453403748 0.36766647377226
3 1 1018 128 1.75 6 15.2076585642752 270 1 1.75 1 0.115905333805131 0.36363131046437
3 1 1019 128 1.75 6 14.6059854430968 90 1 1.75 1 0.115881898012049 0.335699146878596
3 1 1020 128 1.75 6 14.1188514419369 225 1 1.75 1 0.119899935162266 0.339651083065291
3 1 1021 128 1.75 6 14.0543681825901 315 1 1.75 1 0.159855563387737 0.351680556882457
3 1 1022 128 1.75 6 1.32106583266865 45 1 1.75 1 0.108035112830294 0.355654727028195
3 1 1023 128 1.75 6 9.73398719090373 0 1 1.75 1 0.139863928162868 0.399491683595897
3 1 1024 128 1.75 6 4.55761323510022 180 1 1.75 1 0.123965745279293 0.335622830307329
3 1 1025 129 1.75 6 3.64115158944243 180 1 1.75 1 0.127692036816825 0.387737129695779
3 1 1026 129 1.75 6 4.70550002439752 225 1 1.75 1 0.123685417107936 0.339822344649292
3 1 1027 129 1.75 6 5.16061033853652 45 1 1.75 1 0.127888536951104 0.319597853762389
3 1 1028 129 1.75 6 11.8819666622501 270 1 1.75 1 0.131869918111079 0.339653186279065
3 1 1029 129 1.75 6 19.1607758296709 90 1 1.75 1 0.159836634476505 0.363678482517571
3 1 1030 129 1.75 6 17.9447646571853 315 1 1.75 1 0.139883157534314 0.359676670149383
3 1 1031 129 1.75 6 15.436114076603 0 1 1.75 1 0.123903850740135 0.3715565154248
3 1 1032 129 1.75 6 13.6539647045899 135 1 1.75 1 0.163861582178924 0.391672240181379
3 1 1033 130 1.75 6 0.756691875227361 135 1 1.75 1 0.151872670317516 0.375679713195041
3 1 1034 130 1.75 6 7.42657774665715 45 1 1.75 1 0.12789154154234 0.375679412729824
3 1 1035 130 1.75 6 2.39334471450242 180 1 1.75 1 0.139882256156852 0.359691693092373
3 1 1036 130 1.75 6 17.2483688557698 0 1 1.75 1 0.147875064374148 0.335708160641843
3 1 1037 130 1.75 6 13.8932747210203 315 1 1.75 1 0.143875655675856 0.37567250218035
3 1 1038 130 1.75 6 11.7260774172253 270 1 1.75 1 0.11989632965242 0.315730046070712
3 1 1039 130 1.75 6 11.2188925537383 225 1 1.75 1 0.143883167148488 0.355693486232667
3 1 1040 130 1.75 6 18.314440163788 90 1 1.75 1 0.147875364832089 0.351691373401991
3 1 1041 131 1.75 16 11.3596903762795 45 1 1.75 1 0.131882837845751 0.335713869364554
3 1 1042 131 1.75 16 12.7762799082979 90 1 1.75 1 0.451602377474501 0.299740824132186
3 1 1043 131 1.75 16 10.8237211818485 315 1 1.75 1 0.147872660703342 0.371681806790548
3 1 1044 131 1.75 16 8.16451554573042 135 1 1.75 1 0.143888274949859 0.319714131362616
3 1 1045 131 1.75 16 18.2165580180178 270 1 1.75 1 0.11588610443323 0.351666735771687
3 1 1046 131 1.75 16 15.1741084090608 0 1 1.75 1 0.11989903378344 0.33571146569102
3 1 1047 131 1.75 16 -2.78037468718183 180 1 1.75 1 0.127894245670632 0.359661046280507
3 1 1048 131 1.75 16 1.7883093605745 225 1 1.75 1 0.0959046848151957 0.40760497583824
3 1 1049 132 1.75 16 4.98979506582592 270 1 1.75 1 0.443589738967148 0.359698603647303
3 1 1050 132 1.75 16 13.6118545131143 45 1 1.75 1 0.135872631857637 0.303711088311957
3 1 1051 132 1.75 16 5.187481580511 135 1 1.75 1 0.159860370730257 0.327683503782282
3 1 1052 132 1.75 16 20.0121308723517 90 1 1.75 1 0.123711256572733 0.331840653414019
3 1 1053 132 1.75 16 16.1831880845396 315 1 1.75 1 0.135832670820037 0.355500892060263
3 1 1054 132 1.75 16 11.4881153835328 0 1 1.75 1 0.111907427404276 0.391680653030107
3 1 1055 132 1.75 16 7.98293967406706 225 1 1.75 1 0.111893305836475 0.383655996167363
3 1 1056 132 1.75 16 2.43205940145928 180 1 1.75 1 0.103910412763071 0.319700610715699
3 1 1057 133 1.75 16 13.0639949910305 270 1 1.75 1 0.099900187545245 0.39565452271745
3 1 1058 133 1.75 16 6.82271107366357 45 1 1.75 1 0.139840191910025 0.359673064640447
3 1 1059 133 1.75 16 0.0364350068308139 180 1 1.75 1 0.123882217697883 0.371602485638505
3 1 1060 133 1.75 16 13.3463421684882 315 1 1.75 1 0.119895728736083 0.387665320009546
3 1 1061 133 1.75 16 4.08152501870846 135 1 1.75 1 0.139885561205119 0.359702509610997
3 1 1062 133 1.75 16 17.7236930234565 90 1 1.75 1 0.111900516849346 0.347700377556521
3 1 1063 133 1.75 16 8.68055997675607 225 1 1.75 1 0.0959197077604586 0.395660832353315
3 1 1064 133 1.75 16 9.18990082066727 0 1 1.75 1 0.119905343422033 0.375667995295771
3 1 1065 134 1.75 16 7.04294951216487 135 1 1.75 1 0.12389934385601 0.387656907161727
3 1 1066 134 1.75 16 16.8220445978515 315 1 1.75 1 0.1119077278654 0.431627267492786
3 1 1067 134 1.75 16 13.3023041587381 270 1 1.75 1 0.103911314141897 0.347699476180424
3 1 1068 134 1.75 16 9.74966071896587 225 1 1.75 1 0.0959124967475873 0.343700668400288
3 1 1069 134 1.75 16 -10.5665596195662 180 1 1.75 1 0.0999152104927816 0.327708141416224
3 1 1070 134 1.75 16 7.0640093705705 0 1 1.75 1 0.0999079994780914 0.33171806617429
3 1 1071 134 1.75 16 5.92847718205433 45 1 1.75 1 0.0759316780440713 0.379675816843246
3 1 1072 134 1.75 16 18.5115251803312 90 1 1.75 1 0.0999101026905009 0.391666831916154
3 1 1073 135 1.75 16 8.32765081830696 315 1 1.75 1 0.115868677818071 0.427636572102074
3 1 1074 135 1.75 16 4.70257882712993 180 1 1.75 1 0.0999443550094838 0.387613340615644
3 1 1075 135 1.75 16 3.87065145509975 225 1 1.75 1 0.0759235656537385 0.387657207618759
3 1 1076 135 1.75 16 12.3431192147008 270 1 1.75 1 0.095914900421576 0.359646624253855
3 1 1077 135 1.75 16 -6.98895320183139 135 1 1.75 1 0.151844727635762 0.383654193415168
3 1 1078 135 1.75 16 21.670835143353 90 1 1.75 1 0.119906845717651 0.367640033388852
3 1 1079 135 1.75 16 16.3478947232271 0 1 1.75 1 0.11601199672441 0.423617633571212
3 1 1080 135 1.75 16 1.81407297662309 45 1 1.75 1 0.081948668394034 0.377669352167231
3 1 1081 136 1.75 16 10.7487844363152 315 1 1.75 1 0.123893334680361 0.415645857478921
3 1 1082 136 1.75 16 1.71705484718468 135 1 1.75 1 0.127890940624184 0.387619049332443
3 1 1083 136 1.75 16 -0.794845291410965 225 1 1.75 1 0.0998986852532653 0.38350937221594
3 1 1084 136 1.75 16 16.6992655433621 270 1 1.75 1 0.115895418660784 0.399613970382688
3 1 1085 136 1.75 16 3.99975061270279 45 1 1.75 1 0.0799391991331504 0.359676069229408
3 1 1086 136 1.75 16 27.6927001444536 0 1 1.75 1 0.103946768293099 0.39563829793542
3 1 1087 136 1.75 16 -12.9256246039688 180 1 1.75 1 0.0918349687299269 0.379523484171386
3 1 1088 136 1.75 16 17.6474488257804 90 1 1.75 1 0.115912544820731 0.319705117595731
3 1 1089 137 1.75 16 3.05522236504082 180 1 1.75 1 0.119888217261632 0.411656363933162
3 1 1090 137 1.75 16 8.83617639646328 45 1 1.75 1 0.0799725500719433 0.311759781886394
3 1 1091 137 1.75 16 9.45104093958835 270 1 1.75 1 0.0839265894710479 0.327716854725622
3 1 1092 137 1.75 16 15.1709687253928 315 1 1.75 1 0.0959118958289764 0.379645470490232
3 1 1093 137 1.75 16 1.43125425366382 135 1 1.75 1 0.119894827359076 0.323709033179057
3 1 1094 137 1.75 16 12.9319453159282 0 1 1.75 1 0.111902920519242 0.363684491695949
3 1 1095 137 1.75 16 11.5040614758869 90 1 1.75 1 0.0919212004423571 0.347702180307806
3 1 1096 137 1.75 16 10.4765647986763 225 1 1.75 1 0.0839304954374711 0.347684152773127
3 1 1097 138 1.75 16 6.13340266772796 135 1 1.75 1 0.127886133280754 0.299739321838388
3 1 1098 138 1.75 16 11.8999728184952 315 1 1.75 1 0.119894526898861 0.335713869364554
3 1 1099 138 1.75 16 -2.49627114026602 45 1 1.75 1 0.0799340913299602 0.30372130392152
3 1 1100 138 1.75 16 17.3012242848498 270 1 1.75 1 0.0839238853418465 0.351701288546792
3 1 1101 138 1.75 16 9.14796184494413 180 1 1.75 1 0.107904413200686 0.347672735336801
3 1 1102 138 1.75 16 -4.58337567840265 225 1 1.75 1 0.0959007788492272 0.343623149998621
3 1 1103 138 1.75 16 11.2521820350682 0 1 1.75 1 0.115829618159751 0.375730190290597
3 1 1104 138 1.75 16 15.7326412350753 90 1 1.75 1 0.0998635315586398 0.315730646989323
3 1 1105 139 1.75 16 15.1605466050702 225 1 1.75 1 0.107901709071029 0.339709672553909
3 1 1106 139 1.75 16 14.9969366615174 270 1 1.75 1 0.0919115857564066 0.327717756103539
3 1 1107 139 1.75 16 -6.94836391556804 135 1 1.75 1 0.163843554646519 0.355700697246448
3 1 1108 139 1.75 16 6.22216792239651 45 1 1.75 1 0.0840266422942477 0.355531839330524
3 1 1109 139 1.75 16 15.6397228033555 90 1 1.75 1 0.107820885621095 0.369655511829933
3 1 1110 139 1.75 16 -0.279344875425736 180 1 1.75 1 0.101877207245252 0.393640847031747
3 1 1111 139 1.75 16 14.0011667040415 0 1 1.75 1 0.119886114051496 0.339686236759462
3 1 1112 139 1.75 16 17.287464697283 315 1 1.75 1 0.131868115358429 0.391549052021674
3 1 1113 140 1.75 16 -9.77842550067969 180 1 1.75 1 0.0999086003944285 0.355651121524261
3 1 1114 140 1.75 16 8.18106249842198 0 1 1.75 1 0.111834716345129 0.351744855088327
3 1 1115 140 1.75 16 0.286268243546701 135 1 1.75 1 0.147839610222036 0.379665000321438
3 1 1116 140 1.75 16 13.405257293991 270 1 1.75 1 0.111910131533932 0.363661055895136
3 1 1117 140 1.75 16 9.39417717888627 315 1 1.75 1 0.135759659302039 0.335641158304043
3 1 1118 140 1.75 16 18.5716333833468 90 1 1.75 1 0.107845823711159 0.339719888158015
3 1 1119 140 1.75 16 4.65601936809353 45 1 1.75 1 0.0959578660445004 0.363628005415649
3 1 1120 140 1.75 16 6.23214246217954 225 1 1.75 1 0.111910431995057 0.403645828636854
3 1 1121 141 1.75 16 1.79644485215043 180 1 1.75 1 0.123895437893225 0.355700396781231
3 1 1122 141 1.75 16 -0.155667841717573 135 1 1.75 1 0.143879261184338 0.36768269855429
3 1 1123 141 1.75 16 20.3858643401331 0 1 1.75 1 0.123878612193039 0.411664175862825
3 1 1124 141 1.75 16 10.4166875595922 315 1 1.75 1 0.119900235618388 0.447615287591361
3 1 1125 141 1.75 16 3.79706370427802 225 1 1.75 1 0.111889700327083 0.339722291827002
3 1 1126 141 1.75 16 22.1965322186304 90 1 1.75 1 0.119894226443193 0.339679025744772
3 1 1127 141 1.75 16 0.730501184957955 45 1 1.75 1 0.0959200082206735 0.335717775327794
3 1 1128 141 1.75 16 10.1042021245374 270 1 1.75 1 0.123886123667489 0.347709391326134
3 1 1129 142 1.75 16 4.56239970629109 180 1 1.75 1 0.127886433737785 0.407652448350746
3 1 1130 142 1.75 16 1.89502722748536 225 1 1.75 1 0.11589662049937 0.407644936873112
3 1 1131 142 1.75 16 7.00018058481483 0 1 1.75 1 0.107901108151964 0.375673403557812
3 1 1132 142 1.75 16 -4.88164965236651 135 1 1.75 1 0.14787085794751 0.363681787564474
3 1 1133 142 1.75 16 13.6423582528502 270 1 1.75 1 0.0999001875456997 0.40360947310819
3 1 1134 142 1.75 16 4.86407492256926 45 1 1.75 1 0.0799199697612494 0.391668334214955
3 1 1135 142 1.75 16 -3.56814010202321 315 1 1.75 1 0.123890029630275 0.435629981235707
3 1 1136 142 1.75 16 12.5078936237229 90 1 1.75 1 0.0999149100343857 0.379658991140332
3 1 1137 143 1.75 16 3.12390002981557 315 1 1.75 1 0.123865392000425 0.423606216135795
3 1 1138 143 1.75 16 12.810644655374 225 1 1.75 1 0.0957691778421577 0.415764238298834
3 1 1139 143 1.75 16 8.58771582261605 270 1 1.75 1 0.119903540667565 0.415504641794087
3 1 1140 143 1.75 16 14.6876637691827 90 1 1.75 1 0.0999043939705189 0.377509508026833
3 1 1141 143 1.75 16 -3.18227006407889 45 1 1.75 1 0.0919248059472011 0.367636427879461
3 1 1142 143 1.75 16 -7.38904912168725 135 1 1.75 1 0.123804999755521 0.403284677012834
3 1 1143 143 1.75 16 5.16776539839651 0 1 1.75 1 0.127874715843063 0.395464632681524
3 1 1144 143 1.75 16 -2.03526575849723 180 1 1.75 1 0.111894507671877 0.379636757181743
3 1 1145 144 1.75 16 -4.55856104257104 180 1 1.75 1 0.115883099845632 0.355693185769724
3 1 1146 144 1.75 16 -4.84577517997626 315 1 1.75 1 0.135884049298056 0.435605944516738
3 1 1147 144 1.75 16 14.3386416727138 90 1 1.75 1 0.0957938154738258 0.495553808885688
3 1 1148 144 1.75 16 7.70977134313248 270 1 1.75 1 0.107933257254899 0.399592337336344
3 1 1149 144 1.75 16 17.3477321748667 0 1 1.75 1 0.127895147048548 0.427703874901454
3 1 1150 144 1.75 16 0.937529809391307 135 1 1.75 1 0.135882246545407 0.395648813997013
3 1 1151 144 1.75 16 1.81820545986207 45 1 1.75 1 0.0839350023220504 0.355688077971536
3 1 1152 144 1.75 16 6.00328860905906 225 1 1.75 1 0.103910412764435 0.371683609545926
3 1 1153 145 1.75 16 6.70161271012638 225 1 1.75 1 0.103909511387428 0.375685722370235
3 1 1154 145 1.75 16 2.12746914613074 180 1 1.75 1 0.13188704427148 0.439617972490396
3 1 1155 145 1.75 16 17.5226873331375 90 1 1.75 1 0.119902038371947 0.371677900824579
3 1 1156 145 1.75 16 3.34654343368301 135 1 1.75 1 0.147875364836182 0.375671300344038
3 1 1157 145 1.75 16 3.37700746453552 270 1 1.75 1 0.123889128256451 0.327720460228647
3 1 1158 145 1.75 16 3.45938467359714 315 1 1.75 1 0.139881354779391 0.379672511795889
3 1 1159 145 1.75 16 -6.7094373502622 45 1 1.75 1 0.0919233036529477 0.335675410619842
3 1 1160 145 1.75 16 15.1885321618295 0 1 1.75 1 0.111904122356464 0.415645857483469
3 1 1161 146 1.75 16 2.11245405193317 135 1 1.75 1 0.155866069835611 0.387668324595779
3 1 1162 146 1.75 16 16.558531384635 90 1 1.75 1 0.115913145738887 0.371677299906878
3 1 1163 146 1.75 16 0.654386750740586 315 1 1.75 1 0.147698995443079 0.459334086882791
3 1 1164 146 1.75 16 -1.19397566431984 180 1 1.75 1 0.13588074424888 0.335702752387078
3 1 1165 146 1.75 16 7.40065390145586 270 1 1.75 1 0.139883457993164 0.403589342359737
3 1 1166 146 1.75 16 13.1316210098218 225 1 1.75 1 0.111902920522425 0.335697945041375
3 1 1167 146 1.75 16 3.33394549208852 45 1 1.75 1 0.115884902599191 0.391461017559777
3 1 1168 146 1.75 16 11.0843297795559 0 1 1.75 1 0.136016551681678 0.4196107134062
3 1 1169 147 1.75 16 4.02839102204264 135 1 1.75 1 0.159857065682445 0.399656335084728
3 1 1170 147 1.75 16 7.10135895711529 315 1 1.75 1 0.153856300112693 0.397627936913977
3 1 1171 147 1.75 16 1.85442320226106 0 1 1.75 1 0.119896630113544 0.491581741952359
3 1 1172 147 1.75 16 12.2322530481145 90 1 1.75 1 0.12780861488045 0.367619902644492
3 1 1173 147 1.75 16 5.38276806915992 225 1 1.75 1 0.119891822769205 0.367687505895901
3 1 1174 147 1.75 16 -2.57098961925992 180 1 1.75 1 0.111897512260839 0.359674266471302
3 1 1175 147 1.75 16 14.7696090416907 270 1 1.75 1 0.0999019902997134 0.363528553511514
3 1 1176 147 1.75 16 7.9157558959051 45 1 1.75 1 0.115902028758228 0.351678453670047
3 1 1177 148 1.75 16 1.65185251049208 135 1 1.75 1 0.14370830005646 0.371525568154993
3 1 1178 148 1.75 16 3.48427308119664 45 1 1.75 1 0.11590984069062 0.323679888662355
3 1 1179 148 1.75 16 7.6651692057102 315 1 1.75 1 0.127859392437585 0.383683638390266
3 1 1180 148 1.75 16 3.38365233906036 225 1 1.75 1 0.155857957444368 0.339703062461012
3 1 1181 148 1.75 16 16.8419482826694 90 1 1.75 1 0.127887335115247 0.379653883343963
3 1 1182 148 1.75 16 16.4797513641167 0 1 1.75 1 0.159865478531628 0.451613494451976
3 1 1183 148 1.75 16 12.5581992774391 270 1 1.75 1 0.119923370958077 0.383671620030327
3 1 1184 148 1.75 16 -1.98785107644089 180 1 1.75 1 0.14787536483027 0.355676960989967
3 1 1185 149 1.75 16 7.9283890536382 135 1 1.75 1 0.147874463453718 0.395657226850744
3 1 1186 149 1.75 16 11.1316838326095 315 1 1.75 1 0.175848991750627 0.359691392633067
3 1 1187 149 1.75 16 13.5576904342673 90 1 1.75 1 0.127890640164424 0.383655695706238
3 1 1188 149 1.75 16 0.327487976184219 45 1 1.75 1 0.111900817309106 0.351700086713208
3 1 1189 149 1.75 16 1.98633427200524 180 1 1.75 1 0.131887344729876 0.367678792582865
3 1 1190 149 1.75 16 6.41950618458739 270 1 1.75 1 0.139878049734307 0.35569198393523
3 1 1191 149 1.75 16 11.5253199736618 0 1 1.75 1 0.147870857949329 0.371674896235163
3 1 1192 149 1.75 16 7.64574057968004 225 1 1.75 1 0.119901136997669 0.443615878889887
3 1 1193 150 1.75 16 17.4904944460488 270 1 1.75 1 0.147814071213361 0.355520121433528
[truncated: 5,053,332 more chars]
